# Supplementary material for: UPLC-QTOF-MS metabolomics analysis revealed the contributions of metabolites to the pathogenesis of Rhizoctonia solani strain AG-1-IA
Source: PLoS One. 2018 Feb 6;13(2):e0192486. doi: 10.1371/journal.pone.0192486 (PMC5800620; doi:10.1371/journal.pone.0192486)
Supplement: S1 Table — (CSV) [file pone.0192486.s001.csv]

mz	mzmin	mzmax	rt	rtmin	rtmax	npeaks	bf	pf	rf	bF1	bF2	bF3	bF4	bF5	pF1	pF2	pF3	pF4	pF5	rF1	rF2	rF3	rF4	rF5	isotopes	adduct	pcgroup
53.01896495	53.01874951	53.0192024	34.08299903	33.58799903	34.17000175	12	4	4	4	17966.40407	21570.681	6692.717067	16444.088	26130.77906	23140.99975	24065.39133	21307.73167	24094.15567	17932.28792	24830.91172	22786.18709	22745.75505	18339.58914	22233.13392			69
61.00783005	61.00764448	61.00801332	1110.877962	1109.598992	1112.537956	15	5	5	5	107604.177	113113.732	82960.66405	102920.7116	118815.7629	119317.0963	121084.7871	113938.1685	117955.9527	119687.2738	122120.5178	117807.2569	119808.79	105496.5695	111550.3032		[M+2H-HCOOH]2+ 166.006	171
66.01875926	66.0184508	66.0191321	34.2969985	33.58799903	34.89799986	15	5	5	5	39090.28567	39293.59749	46358.30038	40981.72421	36408.04073	36910.55065	37718.68512	38230.1899	32489.7252	37557.43589	35863.65783	34410.00578	31340.81571	33035.51263	30094.68608		[M+2H-NH3]2+ 147.05	69
68.98183538	68.98155272	68.9821457	34.16799903	33.58799903	34.89799986	15	5	5	5	93376.09898	76896.56062	107044.6822	82084.27322	82027.62007	75346.72179	75077.40316	85176.39019	70693.93795	78714.26971	76486.68791	76202.31952	63227.10167	69264.27566	62083.56724		[M+Na]+ 45.9955 [M+Na]+ 45.9955	69
68.99355152	68.99339011	68.99364999	422.5719962	418.17501	427.9220124	5	3	0	0	58590.09162	45615.29467	84658.17012	103344.8394	64944.04375	61879.394	58274.70513	58178.67375	58241.37226	54196.46991	53367.35381	53088.49028	51441.64968	48392.59213	44615.26915			6804
68.99417259	68.99394097	68.99426508	1118.882036	1117.602957	1121.71596	15	5	5	5	3377745.169	3442127.145	3673212.067	3333055.81	3315706.526	3281350.591	3342561.15	3420092.234	3362371.322	3130024.228	3312270.36	3343855.808	3123053.71	2988447.755	3078081.296		[M+H-CO2]+ 111.977	75
68.99766278	68.99740041	68.99789773	99.62549856	93.16999912	104.2099987	14	4	5	5	89297.82221	89283.50468	159139.9352	76947.39221	49821.34948	100668.0298	50578.61528	57947.19096	85876.71601	99384.67787	125399.563	74002.59585	75807.79151	86566.56698	59169.94094			203
69.99395316	69.99379969	69.99416789	1108.921975	1107.383005	1110.62197	15	5	5	5	348512.5944	347124.5344	303052.9901	339504.6241	360929.4231	351348.5038	357640.0317	359379.1508	358751.5425	362756.7954	364504.46	360875.1551	341342.9091	344270.6623	319170.3342	[1][M]2+	[M+2H-H20]2+ 155.987 [M+2H-H20]2+ 155.987	34
70.49461892	70.49438447	70.49509232	1109.02749	1107.954951	1110.62197	6	1	1	4	21748.77571	23912.6712	20384.27443	22253.46409	24490.07735	24561.99061	26050.79137	25348.54457	25909.33496	16501.21403	18189.42674	28396.88337	22405.58496	21900.0343	20499.40683	[1][M+1]2+		34
70.99162261	70.99142863	70.99183769	1108.921975	1107.383005	1110.62197	15	5	5	5	135676.0384	132961.1002	112094.844	132955.9806	141851.2838	136964.0109	140337.918	127106.7828	144263.1713	139906.4778	147101.9302	143435.114	129167.0725	120960.6603	121016.103	[1][M+2]2+		34
71.95185024	71.95169106	71.95202173	1110.095997	1108.860024	1111.280022	10	5	2	3	28367.18296	33389.83188	24153.65187	31734.28754	22834.64113	42069.20493	23926.02206	24797.46274	38041.63586	36589.52493	25503.84008	27841.8734	32709.00012	33074.31812	24054.84494			34
72.93735994	72.93704325	72.93746947	1121.516017	1117.792042	1123.599998	16	5	5	5	790722.6263	778308.9745	938823.0118	844112.0222	756812.7636	780028.0239	734564.5239	737252.6684	778811.5782	746948.9405	729329.1183	763601.8022	665445.3608	641411.4861	620447.3905			74
73.53300081	73.53285484	73.53334994	34.08799903	33.58799903	34.17000175	15	5	5	5	177429.6548	243446.2162	32605.59642	188131.1174	291715.4391	207593.6187	262266.9323	209516.0947	259302.5016	201360.3215	234318.0086	192177.8902	257913.1233	192327.4456	232898.552			69
73.5330782	73.53295642	73.53324311	1110.464508	1109.41197	1111.878989	14	4	5	5	76552.8881	77174.11258	67191.40332	84613.20001	85439.13793	87718.43395	96062.32282	97829.33517	88102.51227	94718.98976	91005.01936	85267.16948	131021.4451	83774.21867	82360.57361		[M+H]+ 72.5231	85
74.03373455	74.03351167	74.03399788	34.08299903	33.58799903	34.17000175	14	4	5	5	41120.79843	59017.12273	8768.920115	44549.59339	70271.13576	49691.96236	59494.12996	46497.93903	59432.65144	49318.21537	57131.87661	44236.30189	62772.47707	41538.77786	51796.62426			69
74.53202071	74.531683	74.53219418	34.08299903	33.58799903	34.17000175	14	4	5	5	35291.79719	48139.70462	7743.963417	36909.65364	58834.69416	41170.54899	51049.80396	41972.90034	51739.27033	42108.88619	47439.7151	36387.56497	48824.30421	34187.65981	47697.07291		[M+2H]2+ 147.05	69
77.03920082	77.03898625	77.03938112	246.0960031	241.4949989	247.0709969	15	5	5	5	91476.52765	94093.52238	175194.5736	117115.7459	128328.9485	110945.6268	96079.73358	125426.0125	105116.3429	81112.67486	91700.14173	91992.14591	76082.28559	79063.54109	87310.09087		[M+H-C2H4]+ 104.064	105
77.9993568	77.9992653	77.99951749	1118.271009	1116.336968	1121.435044	7	2	3	2	382293.4495	350242.9227	400707.2148	338650.9527	336644.6902	347000.1683	336884.4329	363828.7431	325673.8109	348665.3516	348037.7389	303132.3718	293457.3428	323853.0475	312557.4965		[M+K]+ 39.0367	75
78.99944737	78.99920151	78.99957268	1108.921975	1107.383005	1110.62197	15	5	5	5	77531.77873	73482.3255	73092.10555	81473.90488	79751.5569	82445.20731	77642.55943	71825.89436	82971.57468	77452.30987	75163.60805	75318.62428	74897.10273	73124.86594	67166.78134		[M+2H]2+ 155.987 [M+2H]2+ 155.987	34
79.05487518	79.05458541	79.05511619	246.0960031	241.4949989	247.0709969	15	5	5	5	115830.0411	114768.8019	168088.6017	132260.2731	141605.0107	122940.447	128627.3564	142160.1769	125478.6427	95119.51424	109938.4738	112529.8976	93619.1161	95374.69865	103170.5529			3123
79.99709922	79.99686691	79.99731819	1108.644035	1107.215984	1110.023003	15	5	5	5	30513.35427	25752.18602	28266.04197	25396.44911	34386.33018	30011.29594	29625.07348	35553.2294	26211.89344	33297.45616	28859.87113	25880.6146	21461.02513	21394.13308	20008.69858		[M+H-CO]+ 106.989 [M+H-CO]+ 106.989	34
81.0340372	81.03388835	81.03418564	347.277504	346.7839865	347.8310056	6	5	1	0	50353.80084	89907.45156	91938.00886	29450.73541	95229.34247	24666.43273	93438.57386	10132.60703	5650.431818	11420.06982	5638.182746	8386.314735	12419.67197	11165.81977	5949.191857			2741
81.07026926	81.0699774	81.07057225	393.1130046	390.8140087	394.1030019	15	5	5	5	53088.09133	40999.16668	58938.82062	48258.75371	32843.05584	51074.03566	50208.88475	42170.01834	41763.59384	40759.43375	55941.01341	36745.67208	45288.47876	44096.15901	23612.57677			150
81.0704858	81.07018786	81.07071815	751.146993	750.9569984	751.8469984	13	5	4	4	49891.5522	50402.64764	50957.64851	48940.77723	58302.44584	41130.84481	48726.81308	19560.1046	24849.41164	31009.0881	21543.84963	23441.41346	18908.31666	16584.99697	32056.33331		[M+H-C4H8]+ 136.128	8
81.52198926	81.52177436	81.52217115	1110.877962	1110.141052	1112.537956	15	5	5	5	563256.7846	565892.5896	440925.9628	583011.8661	612829.2201	609839.0698	624896.8938	610574.6893	606133.6726	615926.2909	625367.6917	609695.5939	590955.5335	590755.8141	578243.7222	[2][M]2+		171
81.52182607	81.52156317	81.52218137	34.09000175	33.58799903	34.17000175	13	4	4	5	66344.54032	53943.45194	40827.00983	72399.32419	25409.56952	69940.06307	38092.81312	42929.73222	48625.38289	51086.66265	42484.09348	60640.08289	58603.43064	53596.17762	61088.74446			69
82.01439009	82.01423587	82.0147679	34.7969985	34.16900039	34.89799986	15	5	5	5	369106.8775	389608.0803	337013.6475	324012.3414	518604.1976	386808.6338	569128.1169	447011.4463	522078.2219	368225.4524	441048.3337	436269.3611	497707.816	354582.9426	417751.5842			69
82.01416221	82.01347161	82.0153009	1109.031973	1107.954951	1110.65197	15	5	5	5	43152.16013	42244.18942	40950.71695	42176.83777	42769.46133	30409.02477	47364.61338	41287.50913	36431.40683	23962.47412	40930.89356	35912.64363	49491.33471	45062.78064	26715.94331			34
82.02294852	82.02237554	82.02398471	1111.357501	1110.141052	1113.137038	14	5	5	4	32880.59656	27893.64179	25195.19462	43029.04069	38542.52265	29275.72554	33718.93288	31827.40466	37455.90765	32286.68091	45263.85697	36356.00646	35583.64306	29438.82036	63541.09146	[2][M+1]2+		171
82.05319133	82.05287571	82.05343099	1093.473052	1088.667046	1096.819954	9	3	3	3	108980.9664	135557.1803	230465.6927	58441.7449	67962.48213	12010.31508	73203.05548	77160.65186	89868.35252	84205.11007	38724.46632	65760.6097	71551.77933	75044.42113	67908.5853			52
82.53858916	82.53833909	82.53892694	34.08299903	33.58799903	34.79900122	14	4	5	5	44732.0346	65362.17241	10919.48706	47674.63047	72350.75709	46397.33691	58702.82967	48680.648	61305.93676	44849.53513	58037.59535	47814.23662	59387.55441	42724.52747	53970.06092		[M+K]+ 43.5789	69
83.01522701	83.01513543	83.01566375	34.7969985	34.16900039	34.89799986	15	5	5	5	67405.83787	70709.80808	63689.74494	62843.17291	93113.4632	69211.98703	108932.8876	82480.3613	92934.31181	63908.15859	75502.75683	79650.66393	87146.21539	58436.65062	74298.44932			69
83.0860066	83.08590875	83.08608157	347.277504	346.7839865	348.4220123	6	5	1	0	39492.12316	75999.91802	66343.26557	23903.37018	90690.73454	19316.44105	86244.51541	8701.812624	6080.920694	8375.567772	5106.259272	7060.33714	11332.56658	9593.361017	5360.010628			2721
84.01192268	84.01172385	84.01233162	34.7969985	34.16900039	34.89799986	15	5	5	5	80110.45986	81312.65298	69851.13166	68687.16507	103058.391	79890.23925	118211.4955	90691.32254	108702.3366	73058.03092	92454.99901	89750.14888	99511.14427	70107.90909	84316.40944			69
84.04494225	84.0445884	84.04525231	39.82699871	39.29799924	40.1890006	15	5	5	5	52088.14269	107624.304	99556.93136	68975.75253	95185.56501	75390.82126	50847.57675	61966.17158	36326.95634	37968.87488	28547.68587	53666.17989	46156.05954	35940.01843	44233.92887			23
84.04506083	84.04472963	84.04530936	1092.082503	1088.667046	1095.122017	12	3	4	5	43137.86218	34635.91971	69735.76224	27801.81029	26818.04286	5587.502268	33648.5419	47811.94724	57614.78175	59661.0591	24221.84525	28039.41475	44999.39106	51554.1631	37311.23944		[M+H-CH2]+ 97.057	52
84.04518573	84.04488283	84.04539741	960.0460535	953.831021	965.8229797	11	2	1	4	693632.8204	513340.0631	670957.5801	372075.9985	451700.5576	616787.5954	476498.1653	114742.4451	364133.7335	270829.0036	728795.0306	932127.2263	46958.5805	427246.0581	629556.6412			5460
84.0811913	84.08108913	84.08141715	36.05500102	35.94500102	36.23500102	5	4	1	0	33051.42527	75592.69684	40182.16208	35322.25124	56578.2419	43631.95803	24534.30528	20174.92203	12831.91153	13667.16929	13936.6038	16427.50108	19873.61389	15844.83444	10743.2945			497
84.95998148	84.95980229	84.96040564	34.5669985	33.82900039	34.89799986	15	5	5	5	741487.0325	524934.994	733748.1005	656677.1627	144214.5577	625832.8387	271628.2659	438438.1832	485186.1119	501855.5847	439737.6534	601040.8773	456832.6934	452857.7778	512586.9031		[M+K]+ 45.9955 [M+K]+ 45.9955	69
84.95989604	84.95967536	84.96006405	1110.508992	1109.41197	1111.908989	15	5	5	5	268714.4921	263130.6051	239400.4085	266471.4182	277087.5729	298520.8607	261280.4221	255951.0578	246061.6185	244298.7297	244084.6842	237320.1437	228793.7286	223605.9344	227612.6851		[M+K]+ 45.9991	85
86.09697542	86.0967562	86.09723346	130.9510007	123.1789996	136.5540033	10	2	4	4	126659.4713	101772.7538	54963.96961	105617.374	103876.0505	63177.94813	116943.8967	112028.5902	146892.407	184083.3928	198417.694	160787.5941	109864.1375	164955.0087	97966.6246			511
86.09696306	86.09676756	86.0971296	149.1764998	147.8480033	150.866002	4	3	0	1	53758.25525	43004.76899	5133.902017	45488.93793	50089.93864	46914.54457	103524.6915	20828.03625	42224.3996	145267.2157	130577.1898	84758.75307	109527.7411	159163.9113	8400.421584			3937
86.99306516	86.99256881	86.9932849	34.68299986	34.08799903	34.88799986	14	5	5	4	34863.87517	26813.65744	99829.95773	29599.43403	23535.51322	29850.15988	23037.70121	31090.36495	19385.34677	28068.64271	23135.26836	29359.29213	22260.34682	25632.52256	18390.8652			69
87.00835357	87.00785185	87.00862277	99.92000311	92.54100323	104.2099987	15	5	5	5	131942.6768	118843.7101	318868.3772	101788.9009	26410.34507	145566.5823	62822.87726	79100.55449	113348.5502	149666.3212	156653.8818	111607.1112	95664.74898	123258.8326	73659.55015			203
88.11266638	88.1123606	88.11296686	221.9020027	218.7169933	223.9450035	15	5	5	5	99963.65255	77096.69026	121611.7043	82152.71896	97944.33212	77930.04438	100568.9883	107570.2979	92505.52465	93658.20543	88951.98493	90139.04791	64058.30631	93877.76627	65707.21059			406
88.51042067	88.5102609	88.5105412	1117.963984	1116.955023	1119.829973	15	5	5	5	1784457.741	1824574.315	1939027.341	1703873.755	1667001.885	1711320.116	1669034.143	1787425.633	1713779.195	1567245.784	1680013.347	1638475.379	1612970.046	1570104.974	1522218.322			75
88.95262953	88.95257423	88.95287926	34.5669985	34.16900039	34.79900122	5	3	1	1	26808.99772	17204.79495	25202.56076	22977.27982	7066.852072	23045.44567	9867.047737	14383.29674	17387.70364	20722.46484	16939.65732	21159.07905	18356.85931	19091.15119	18680.18514			2000
89.00968611	89.00947443	89.0098514	1110.230024	1108.860024	1111.878989	15	5	5	5	308205.3096	360815.6648	283494.712	310751.3697	319367.2757	416752.2799	324355.6817	319076.9682	310145.3623	309172.8578	345765.9258	337644.4532	330910.046	332041.9121	289407.0537			34
89.03935326	89.03880351	89.03946854	240.2029977	234.1919947	241.2129977	15	5	5	5	380311.7213	367308.4583	364824.0818	325279.5128	399513.3762	336783.7706	355670.6043	325949.1375	296151.2612	354679.1002	331685.2186	345497.2485	277344.0896	329516.1211	260871.3624		[M+H-CO]+ 116.028	38
89.03922616	89.03888594	89.03958454	269.4105014	268.7289994	270.2180069	14	4	5	5	214366.9537	197472.1455	147727.4011	216495.8539	205142.2421	203328.7343	199417.7473	190013.5334	185654.593	163397.7487	170211.4045	181232.7609	162223.0166	175099.1047	155058.6501			92
89.03923277	89.03892726	89.03944275	250.4809996	246.5239906	256.6069933	15	5	4	5	206373.182	207849.7064	271466.6381	209894.6733	262981.2558	157156.9039	181404.6451	166671.8834	177311.8674	184637.8829	181492.3494	186754.6043	151246.8209	204100.7761	153777.1517			71
89.50794164	89.50778371	89.5081611	1097.502044	1090.823968	1101.161008	27	5	5	5	622452.5861	22947.83188	1046915.511	19558.79911	244549.1143	374997.6368	411042.5005	395500.6589	401785.5016	390269.9975	377068.3325	385440.9901	360535.7598	370284.3144	367925.6789			35
89.50816184	89.5079996	89.50829642	1118.271009	1116.976053	1119.839973	15	5	5	5	28147124.13	26747769.15	29888973.67	26724776.58	27084538.4	27173352.79	27451036.54	27461010.87	26605434.2	26661680.43	26245631.82	25995807.85	25370619.24	24438421.36	24426985.41	[3][M]2+	[M+2H]2+ 176.992	75
89.5079716	89.50774471	89.50810113	561.4409721	560.0009984	567.1239883	16	5	2	3	703637.9841	652948.2813	964115.1721	613803.187	1097187.997	480150.5999	514149.172	494472.5079	495384.2427	451131.8332	811480.6289	400599.5938	404594.198	431608.5237	392128.5226			5028
89.50819371	89.50798001	89.50826902	1130.620017	1126.785981	1131.827949	9	3	3	3	7328726.691	7791822.801	7944448.105	7844682.532	7504654.629	8327766.34	7282340.454	7074404.292	7606260.005	10549305.81	9996279.12	6889787.493	5966111.967	8526438.284	6693573.213			74
89.50799626	89.50774139	89.50810339	522.012001	521.0250092	528.5699844	9	5	1	1	881482.7108	1471579.595	1103343.349	793136.9639	1273839.755	1225936.762	1030826.721	1149767.502	1105926.025	1024675.42	989555.4652	977018.0066	897858.6154	876802.7102	826956.1295			6702
89.50798669	89.50779151	89.50817164	1190.156021	1186.388054	1193.420056	9	3	4	2	353169.249	490695.1208	606006.5154	441601.1392	460315.2209	583004.3872	318470.7778	400307.6807	368961.0514	387496.8818	357664.693	317233.3668	317634.1377	209442.3641	298065.9093			442
89.50806213	89.50785477	89.50817542	506.9470195	506.8970195	511.8679922	7	1	2	4	898147.8236	789629.4369	1297193.56	826950.5572	700423.5332	718698.6871	566296.3132	617742.9311	787824.405	523381.0653	825307.1766	478704.234	681636.9023	686966.9494	563390.1999			3511
89.50782449	89.50774382	89.50798853	757.0709898	757.0319939	758.7079829	6	5	0	1	408494.6055	357355.8783	636391.7414	343205.1551	307719.1271	305082.1763	227763.7597	319786.6763	291436.5734	262176.9342	270107.366	471264.0368	210217.7676	234129.8419	213297.2213			218
89.50799086	89.50777301	89.50810834	551.4150095	550.3329849	553.8210123	6	3	0	3	723273.0272	700810.6318	1091088.606	762473.8309	604328.041	606641.8057	552360.2531	613458.3936	592263.0924	546013.2163	976554.5023	397266.9245	485421.3636	519672.793	421492.6696			277
89.50791419	89.50779565	89.50811257	496.9749901	490.930997	501.0410214	10	5	2	3	3208132.799	3037612.918	1089399.963	3019261.569	2878838.255	1205662.948	1079380.162	606921.2819	1066335.365	1018761.523	643549.7811	841344.8686	912611.3528	820106.9052	875465.9132			6799
89.50791848	89.50770423	89.50810818	273.3170128	272.392002	274.8649989	5	5	0	0	666194.3097	516131.9886	1009163.225	549611.5517	520079.6109	501409.8007	449374.1364	460513.6706	432983.5052	420694.4853	411668.2952	378915.9134	382753.9286	346683.3797	346805.4897			246
89.5079728	89.50788384	89.50803551	734.5240196	733.3740169	735.6820087	5	4	0	1	1989735.754	1378794.694	3527834.596	1638530.5	1854349.482	1467430.389	1325798.912	1435301.536	1324964.435	1246122.277	1213961.867	987482.0239	1066214.854	1086306.249	1007453.896			6693
89.50800802	89.50789936	89.50802232	299.1525068	296.3370037	299.5749871	4	4	0	0	397486.8578	544106.398	1008660.837	432569.7941	236352.0682	398772.7315	324360.2196	325002.6473	310281.9862	283599.4138	277673.2386	260155.786	282122.9676	234905.6093	232475.8697			284
89.53463133	89.53443813	89.5347519	1118.271009	1116.976053	1119.211006	15	5	5	5	2002927.8	1941061.167	2115041.547	1985525.942	1946483.329	1860990.586	1888136.996	1840992.91	1787601.53	1770782.155	1784362.695	1763134.181	1640947.106	1635010.45	1603849.534		[3M+Na+K]2+ 39.0367	75
89.65281118	89.65173914	89.65299928	1119.132952	1118.412036	1119.829973	3	3	0	0	74674.76683	65228.27851	67148.3875	53826.36608	114817.0756	15826.10662	12500.16831	43193.04271	30077.12472	26792.58772	26350.92115	13777.59754	16951.19685	9927.878948	8761.508327		[M+Na]+ 66.6591	75
90.00911705	90.00899817	90.00928564	1118.347039	1112.537956	1120.469055	16	5	5	5	3205454.713	3085862.017	3466694.711	2961987.061	3009622.382	3087300	3082087.309	3060483.024	2917047.538	3042672.452	2967289.552	2897456.583	2759714.255	2811253.663	2722538.06	[3][M+1]2+		75
90.00898279	90.00880043	90.00913956	482.1650044	480.7260085	488.2789726	7	1	2	3	179580.8288	166668.1374	227049.5996	167873.4376	151367.9651	130805.5492	135321.2361	137154.525	131942.9727	126400.3585	125328.1583	126696.2792	114712.7027	208366.4771	67992.70229			6514
90.00908872	90.00893273	90.00915945	471.0290034	465.1650093	473.1440142	6	0	3	2	71155.03092	62815.84401	89493.16311	64525.01724	66204.5121	79188.59536	58938.20889	64229.19266	107202.7848	81589.27998	53463.23034	50767.68094	128532.138	50500.34828	45578.21489			2389
90.00883833	90.00878675	90.00894848	460.3055013	458.3590013	461.2040121	4	1	3	0	91092.58024	82867.0702	113693.2782	150847.9795	83088.01214	67683.29922	70451.96757	74825.4392	84015.25307	94962.54302	67045.93828	59667.02378	65729.71758	60603.19591	57820.58519			5185
90.04259351	90.04211927	90.04310132	239.9900067	234.1919947	240.6320006	11	5	3	3	31088.43084	25546.32182	25859.21277	22594.06821	30477.26113	23284.86243	29643.16699	23698.74114	23283.45155	24080.56901	24585.99826	25829.13349	21818.52767	22259.55288	20577.72758			1286
90.0551573	90.05493779	90.05552026	43.83700035	43.00100055	44.27800088	4	4	0	0	15804.84936	53336.82512	18467.85771	21166.86197	17036.08024	29014.15335	16083.71878	16583.38444	11905.2755	11814.965	8311.345265	13060.99625	11723.52198	8158.821424	11087.32115			556
90.50824339	90.50789938	90.50841434	1131.856004	1126.787014	1142.152056	34	5	5	5	3097521.491	2661067.928	2515504.383	2479307.788	2653303.673	2666949.133	1213941.324	2626510.147	3006249.08	3267228.434	1476944.772	1168882.143	504081.1163	2584929.252	561119.0853			2083
90.50821779	90.5080478	90.50831514	1108.921975	1107.383005	1110.62197	15	5	5	5	5468305.434	5459344.866	4801110.26	5439149.003	5591262.226	5566220.863	5798248.179	5751155.374	5779554.667	5716086.064	5718881.337	5712136.204	5463354.757	5384504.804	5378272.347	[4][M]2+		34
90.50784206	90.50767796	90.50809728	1096.086976	1092.996976	1098.706055	15	5	5	5	758499.2165	729881.8514	815659.4215	666066.4935	670457.4186	576959.4506	709083.1065	704601.2728	699807.3019	721044.1602	618959.9419	633628.9497	615997.5824	621742.4279	620113.6365		[M+K]+ 51.5404	1
90.50799884	90.50768391	90.50821599	1183.681499	1180.728035	1188.270035	10	4	4	2	149286.223	174652.8763	173243.7448	122903.736	215632.5109	154218.9646	151253.6493	114582.4435	123995.6047	144483.0898	139077.5447	116474.8747	113152.1748	80699.19028	106873.8879			436
90.50801902	90.50789091	90.50812173	1169.650955	1167.136002	1173.423958	7	2	3	2	414867.0699	319007.6261	333534.246	310634.4743	445881.7232	293540.7813	297608.5975	257950.7453	217665.1844	249968.6099	261099.599	187154.1733	230010.7663	220983.9782	215668.7732			323
90.50777162	90.50771188	90.5077978	756.4510184	756.0170174	758.9390102	3	3	0	0	311062.2373	355716.9541	408441.306	287801.6118	290683.8853	285156.1697	233667.1765	304428.1984	289269.9135	268381.6883	267865.8688	238736.837	228777.598	243175.2322	224039.1309			7004
90.50776115	90.50771503	90.50792741	737.5954832	732.9960251	744.9109877	4	3	1	0	887108.652	858638.8974	2124378.558	815332.1641	829892.2952	820546.9386	589521.1051	790093.4125	772924.7434	709421.8258	734865.1777	664170.2339	648599.8871	670772.7585	628231.6384			1622
90.53380224	90.53000576	90.53427235	1110.383	1107.954951	1115.856968	25	5	5	5	422442.2006	407979.2141	351009.4091	393553.2025	414779.7738	348924.5651	375307.5112	379182.6962	369115.7646	365730.7974	371796.9524	367937.6609	332890.8689	314686.6753	313162.0952			2511
91.00906916	91.00895856	91.00918544	1108.921975	1107.383005	1110.62197	15	5	5	5	550966.1665	553380.2358	476817.2771	530212.1409	548967.3247	547209.7367	570004.1297	567588.6411	572480.2237	554916.519	552777.8392	553296.4888	534165.5136	509140.8793	517927.9939	[4][M+1]2+		34
91.05484369	91.05443522	91.05501585	285.3600056	284.9879974	286.0740096	15	5	5	5	422805.6015	351566.5277	445050.9847	359150.8277	318714.2724	346473.2628	460082.5796	369082.3425	330668.5	332584.0174	422570.3055	337882.6695	380859.704	291217.0233	295616.4206			194
91.05471939	91.05440125	91.05496525	556.2290285	555.977993	556.9309767	15	5	5	5	371415.0078	205287.9117	226898.2662	210338.4219	499818.3055	406514.1807	290574.7656	175376.4509	151664.0461	163163.0818	131418.0809	180206.9039	149083.9427	144279.3855	166644.4332			25
91.05473206	91.05457039	91.05502022	429.8904926	427.2999859	430.0270001	12	5	4	3	264495.7002	266086.3454	279062.4684	233989.4894	263041.2511	231609.4305	291413.4109	102563.5844	72787.7714	126330.8607	70665.72536	156251.8153	131577.6348	78632.4107	158574.3575		[M+Na]+ 68.0613	145
91.05485011	91.05460352	91.05508239	84.20000105	79.65899969	86.85600168	15	5	5	5	361717.6115	327590.2608	328719.6489	392081.914	333059.9933	385504.862	422748.6557	420535.2884	423848.5763	378882.4496	359222.6771	411235.6556	343235.2387	358687.8013	369420.434		[M+H-CO]+ 118.042	5282
91.05473568	91.0544923	91.05506731	751.146993	750.3379739	751.8469984	11	5	3	3	165084.0431	209405.3254	218109.8814	175991.1423	206750.2331	166349.7647	168083.5446	117480.0553	85273.51901	106179.7061	77126.179	115869.3711	101933.211	92604.64911	129946.028		[M+2Na]2+ 136.128	8
91.05475604	91.05461333	91.05489649	438.0039941	435.4740143	438.5729955	11	5	3	3	354899.1725	435881.9098	414084.2932	308226.8214	673805.2766	344833.4007	372741.5888	98137.21446	62539.61417	79618.33887	55225.89882	140680.8794	138998.3495	58952.03917	149839.4358			135
91.0548048	91.05463616	91.05512612	102.5030011	93.79900217	106.1770034	15	5	5	5	562020.5501	452511.5225	771244.3422	498125.1669	319694.5024	476031.0452	475250.9622	482625.3534	555712.5533	530915.8048	626866.0414	489811.7792	469398.7747	514384.5854	393669.524			6190
91.0547009	91.0544694	91.05482403	502.2170123	501.6509886	503.2540114	10	4	3	3	199656.0923	179189.549	208548.6429	169495.8907	169561.0292	217361.8502	154962.9118	143101.1188	124345.0107	145117.7054	124539.5616	162594.5541	149938.0113	117427.4803	140480.1146		[M+2Na]2+ 136.126	56
91.05466091	91.05454083	91.05486644	365.9349996	364.558998	373.5630109	8	4	2	1	212254.2315	202621.2858	245532.7046	128288.4143	203189.2281	193899.9937	191378.1641	81288.73447	77548.31113	78228.95155	75376.73763	85913.99033	102503.7113	74224.19687	81200.71194			4699
91.05476914	91.05459612	91.05502203	333.1859869	332.3430032	333.4169883	7	2	2	3	96956.12359	123200.5675	122253.0061	95556.22395	134810.4262	93595.50336	115415.9545	90344.72541	103230.5714	107024.4319	101618.4091	85613.78732	83722.38193	89868.52	71660.56031			1868
91.05470669	91.05447121	91.05479442	537.5504911	537.3719788	537.9779979	6	4	2	0	235236.2641	227018.115	280554.2674	156816.6012	179380.7163	176145.4686	191666.7672	62186.84472	48914.90788	50221.03769	42669.20403	81627.08606	76434.30148	43411.33536	100808.2863		[M+2Na+K]3+ 188.218	99
91.05478085	91.05461298	91.05494075	347.7450066	346.9500014	351.6509929	7	4	2	1	301737.0275	421468.0114	409659.5669	215321.0715	438002.9866	197394.6579	560972.8976	128117.9674	108821.9034	119136.8615	141061.6871	112170.2767	131564.4548	119604.995	103429.0768			2727
91.05467006	91.05449709	91.05490163	471.4579965	470.8259869	477.7840045	9	4	2	0	163160.1688	223215.9379	240074.6327	132138.5631	189789.7639	165063.0375	173170.768	53765.58609	41593.46827	48180.52372	38243.12113	73518.80749	62162.5546	40093.44837	73873.45038			81
91.05456104	91.05444793	91.05488178	514.5815029	513.9199838	514.9809837	6	4	2	0	182566.8893	215432.0428	229268.1235	175552.0071	192873.1745	188729.0426	282263.7035	93280.41012	79698.12898	93777.37023	58712.42209	114082.0886	110756.3023	80494.8989	91059.2549		[M+2Na+K]3+ 188.217	104
91.05470758	91.05465679	91.05477956	250.3790023	249.4630009	250.761007	4	3	1	0	333927.5006	345024.5932	288661.0528	300159.8369	273593.9712	267491.838	246854.9866	256815.8449	219738.3512	233806.4275	234782.2827	225298.7662	214569.8504	210314.2654	177745.5988		[M+2Na]2+ 136.127	71
91.05475017	91.05466679	91.0551144	418.34001	416.9269896	418.6840059	4	3	0	1	305171.6829	416637.342	377603.9981	231687.7261	373136.2662	221665.3197	274198.5746	128225.9479	109606.7269	145556.3539	99205.05884	147312.1324	150729.7732	115891.7107	163156.5426		[M+H-C4H8]+ 146.11 [M+3H-C4H8]3+ 326.206	146
91.05466114	91.05456581	91.05496316	571.7405141	571.466021	572.08401	4	3	0	1	156422.0105	146228.3046	170832.2592	133437.2134	135632.8783	146203.7656	114827.9094	95117.59551	85276.1208	103781.9358	54758.41557	115103.9933	101548.0408	86795.90151	102098.4891			48
91.50591798	91.50573145	91.50603659	1108.921975	1107.383005	1110.62197	15	5	5	5	2321102.576	2306278.685	2049353.486	2318777.388	2403671.196	2360564.293	2462136.512	2415941.121	2425146.724	2384606.699	2401595.283	2398762.303	2299465.499	2266783.111	2256292.447	[4][M+2]2+		34
91.53236214	91.53213965	91.53249117	1108.921975	1107.383005	1110.62197	15	5	5	5	79714.40656	84985.18075	56668.28942	80316.2921	89347.43092	87787.7063	84589.87561	79862.77193	82261.52195	86765.34791	83722.73699	84206.00557	74987.54926	75852.08631	78549.93727			34
92.0066345	92.00647239	92.00678624	1108.921975	1107.383005	1110.62197	15	5	5	5	312443.1544	308167.4497	273863.3903	308012.9648	313890.0752	312748.9914	326019.8576	320096.5392	312491.1308	308696.8883	311729.4779	312218.7021	299339.2654	289543.9407	300114.1125	[4][M+3]2+		34
92.50468141	92.50450612	92.50476207	1108.921975	1107.383005	1110.62197	15	5	5	5	387454.308	376045.6485	336941.0277	381488.3523	392784.4903	384816.214	394583.5171	386745.8227	388780.4776	387031.7164	387790.0631	379963.0374	367688.093	365973.9547	355055.4727	[4][M+4]2+		34
93.0058097	93.00536585	93.00623807	1108.524954	1107.215984	1110.62197	11	1	5	5	38545.24657	37753.00646	35763.45836	42130.53228	38536.70902	28391.41679	34910.30507	35807.15319	24529.61459	38496.40651	23860.89519	31586.3982	26705.87316	23656.66568	24475.34969			34
93.07039613	93.06978342	93.07063012	285.1569933	284.7410097	285.8220041	9	2	4	3	36835.97285	33911.84092	52439.05635	36525.21343	42773.21544	25439.44072	69579.77053	45401.48737	41779.42345	38082.9185	41212.68716	38371.03053	44906.9023	35529.57768	25471.98321		[M+H]+ 92.0648	194
93.07037351	93.07009647	93.07065696	133.3019995	122.8639984	138.3910009	17	5	5	5	68185.96241	117548.7626	64131.14095	60443.65648	153952.1991	84553.8982	129086.8989	137747.5226	118860.4445	58004.42717	116231.2616	100057.7925	91094.65028	75594.50511	83316.07268			5363
93.0702389	93.07012661	93.07050295	437.942492	435.4740143	438.5439941	4	3	1	0	73560.72591	102469.8065	102148.6529	68952.22817	76359.46851	72144.34836	95321.6655	14493.20803	9893.139111	14681.30079	8176.47471	25504.1638	24459.57967	10290.95375	25594.25621		[M+H]+ 92.0664	135
93.50445259	93.50423983	93.50468365	1109.133005	1107.383005	1110.65197	15	5	5	5	118215.0941	108481.3976	98722.80226	108098.7202	120247.0984	119530.7842	120888.6855	117317.0076	117524.3796	114028.6316	114928.1991	120221.6844	107553.842	96166.58973	105272.9172		[M+H+Na]2+ 163.011	34
94.0656552	94.06530931	94.0660795	1107.097019	1105.145989	1108.725984	13	5	5	3	50973.85124	51448.79609	64998.40974	42279.23912	43680.98235	24818.98928	26583.51133	26171.1002	36014.42448	27831.71448	42240.8368	32392.34194	26693.92984	32441.40229	36748.50143			158
95.01339463	95.01332229	95.0135289	53.2449995	52.35400172	54.52300119	5	0	3	2	24039.14523	12262.39655	40521.6433	19146.84911	11777.83929	13051.92377	11973.56194	30068.51464	37265.57846	32041.39427	46128.31685	37440.62538	34162.36852	28484.657	19267.76811		[M+Na]+ 72.0274	19
95.04972528	95.04949318	95.04991393	246.0960031	241.4949989	247.0709969	15	5	5	5	185220.8248	177239.5727	241894.7111	200092.0132	252030.2132	245241.3511	213391.1562	227841.7229	200896.4299	179861.9731	180522.9762	190629.1906	159587.684	159855.346	161427.5693			3100
95.04970701	95.04948825	95.05004061	100.2610001	90.65500259	106.1770034	15	5	5	5	393152.125	275746.2317	360729.788	248091.138	250698.4093	354317.5342	289675.2386	301909.1923	332586.186	326780.0326	379612.3174	298147.0231	295660.7536	311638.893	221493.3233			203
95.04962746	95.04941144	95.04974033	135.0215024	128.2309981	138.2640005	8	4	4	0	98292.25297	160565.9613	99908.24763	129434.7692	208109.0922	118229.5743	175957.1501	188623.6826	106488.7793	177213.1392	161609.5803	169510.794	124095.8977	122853.3553	64731.29499		[M+2H-NH3]2+ 205.099	247
95.04973909	95.04972949	95.04977046	347.8310056	346.3920069	348.4220123	3	3	0	0	76087.00793	125454.1597	127144.079	55565.505	129482.5488	47824.56965	116271.8103	28852.94911	23628.88225	28863.86492	22963.71901	26058.66441	30473.75036	28245.00814	21146.60233			2688
95.08605755	95.08581513	95.08622085	393.1080032	390.9350128	393.8009964	8	1	3	4	59744.38632	50706.69812	74680.64335	56013.81886	38755.55206	58252.82831	56321.49946	48753.76626	40183.68663	45604.06976	62423.25256	39065.43719	50436.73872	41587.09546	35445.49549			150
95.08604303	95.08582998	95.0862216	501.6759886	501.1729941	505.214024	8	0	3	5	53502.60763	37845.93307	60176.49152	46824.18422	34397.3698	47201.50873	35999.86656	39341.20425	42112.67928	41569.83295	36340.34853	40620.97664	45602.81605	36572.12195	47079.07694			56
95.08603427	95.08577587	95.08627223	751.5460229	750.9569984	752.3860229	15	5	5	5	181316.7687	189492.4377	216824.7327	179442.094	213473.2343	161373.0236	169113.1793	110537.954	75991.76872	107413.812	61072.37835	107341.6783	96882.83212	91278.39821	133661.1727		[M+2H-C6H8O6]2+ 364.187	8
96.96145727	96.96123291	96.96164627	1124.107458	1117.752957	1126.823003	18	5	5	5	3245268.65	3365719.853	3794937.459	3294660.995	3171030.459	2993575.313	3148531.931	2801178.101	2876071.329	2902464.016	2761947.925	2732004.325	2673490.898	2518477.133	2461330.391			74
97.00137966	97.00108025	97.00170468	34.7969985	34.16900039	34.89799986	15	5	5	5	101548.396	102418.1835	108547.0425	91460.42688	146727.7633	107725.7264	161493.2675	121346.5347	140227.1334	97280.86855	120610.0751	118377.004	132797.217	93856.91546	109206.8548			69
97.02898981	97.02870553	97.02924463	51.32800109	49.01600003	53.04600003	21	4	5	5	302455.0769	294324.8393	448472.7115	735163.904	399076.6977	218310.6825	242073.9892	734268.5537	582013.329	216744.0506	529737.3205	204474.473	512128.9211	444321.5036	176420.9532			19
97.02889272	97.02857284	97.02912277	43.05900141	42.73999919	43.98599982	11	5	2	4	201406.9142	125331.4672	1013663.713	171458.1847	250522.7733	142308.7023	224727.0855	233359.0892	183773.1173	211987.6072	150640.3508	185030.3211	157328.2611	135251.7666	168937.6025			2
97.07657527	97.07623346	97.07688074	1106.955989	1105.145989	1108.137016	15	5	5	5	43872.59045	54851.74851	25510.77225	57122.64679	48823.27922	38305.51282	53043.91357	52204.2053	50346.50685	58903.19867	51118.72348	53806.77427	43193.64913	51284.24292	43066.10919		[M+H]+ 96.0678	158
97.51604775	97.51586877	97.51619964	1117.448987	1116.336968	1120.249971	12	3	4	5	517410.7977	517337.4487	567222.6858	231373.8672	485976.8174	308054.1968	526920.2121	494590.9342	498484.9053	459476.9539	475567.0198	453014.39	166012.8977	392127.7213	403486.321		[3M+2K]2+ 39.0367	75
97.96928437	97.9690388	97.96943892	1124.870052	1117.63502	1133.093025	24	5	5	5	6735103.243	6290339.665	7614266.051	6338080.945	6481477.753	6396960.797	6158174.098	6217519.043	6115820.309	6052827.936	5786898.983	5616515.856	5196156.839	5267211.494	5175733.826			74
97.99225085	97.99202122	97.99242768	1110.230024	1108.860024	1111.280022	15	5	5	5	357638.7481	344230.4458	284692.2264	399836.5909	358301.8136	359715.6317	397270.9358	360982.4196	348137.8847	353539.2733	342626.6702	346236.2038	317852.1733	327241.8025	317090.9504		[M+Na]+ 75.0042	34
97.99267125	97.99205572	97.99329905	34.7969985	34.16900039	34.89799986	14	4	5	5	89317.20615	69170.04789	64187.5675	75584.2159	43846.10102	95483.86412	51112.28327	60245.64839	106473.1264	67931.21377	80567.86787	103354.4889	105344.3818	67129.66861	90056.46151			69
98.07183852	98.07149428	98.07226886	1103.085962	1101.285962	1104.992981	15	5	5	5	56336.57315	55576.60101	91857.97869	43168.7413	50978.15761	30410.42869	37501.88465	37256.10107	41017.82112	49205.60982	42482.77362	41003.14026	36770.38374	35585.963	38896.06388			4799
98.51389533	98.51371225	98.51408224	1117.792042	1116.336968	1119.829973	15	5	5	5	7838093.397	7539612.658	8951726.41	7085259.921	7299301.808	7343202.558	7489473.094	7184726.1	7054872.015	6999151.597	6891039.372	6647507.096	6532679.321	6513037.091	4025427.038	[5][M]2+		75
98.54116633	98.54097212	98.54130126	1118.193984	1116.955023	1119.211006	7	3	3	1	5411015.705	176133.0164	319113.71	5221331.984	231147.7404	5325457.151	143574.8846	163490.2157	5206894.825	155347.6424	5098511.628	5182534.471	5010695.884	78777.15198	4751804.994			75
98.96211102	98.96191431	98.96221147	1108.694033	1107.383005	1110.023003	15	5	5	5	3128820.1	3085289.311	3113475.789	3123641.069	3016803.504	3052625.678	3070735.15	2869228.98	2823658.697	2765073.429	2712134.975	2649972.776	2558846.1	2492980.352	2442944.543	[6][M]+		34
98.96300726	98.96280522	98.96309455	1128.053	1126.784036	1132.41497	11	1	5	5	1497062.439	1455271.812	1794276.384	1491841.814	1512314.438	1451127.631	1589873.195	1445784.429	1357021.982	1712718.644	1465954.515	1376850.856	1308845.221	1488293.458	1326180.759		[M+K]+ 59.9942	74
98.96173602	98.96139707	98.9620628	613.013511	606.8960112	615.1189838	8	2	4	0	63190.64276	78350.1823	125581.4551	90733.3234	71094.42477	65531.76087	49924.33457	91130.68386	117187.8407	62582.56321	57324.37906	57554.3153	53115.74692	53059.69482	43415.98278			4287
98.96182138	98.96155543	98.96194566	661.0490252	652.5859958	665.3440182	8	3	2	0	221901.5933	137199.2896	204035.5608	73037.68008	95568.36012	110423.3175	125835.0649	104725.5326	72103.65215	98862.22675	93485.593	93175.50328	82220.91513	83385.70758	75650.04097			3486
98.96187052	98.96169639	98.96198094	636.2420115	630.4550008	647.1249986	8	2	3	0	73067.6903	98359.66777	147885.2173	75652.18047	83946.44476	84070.48774	80471.75627	77619.93934	76205.53758	73842.88831	68435.04106	64974.24163	61084.29964	56344.32106	54058.84749			464
98.9848036	98.98448772	98.98512649	562.7045252	561.0949994	563.3820212	14	5	5	4	104252.9662	113284.9853	407990.2697	113627.8869	127569.1857	110591.5331	105471.1187	85126.70806	80430.06764	88326.04084	83337.00747	76660.91764	82043.94049	83667.22124	64256.94336			224
98.98469056	98.98453962	98.98507068	511.1680167	509.5789867	516.6589894	15	5	5	5	245246.3456	295955.6583	244788.1648	238799.5412	338668.0953	224934.2554	388793.8593	124567.8398	81897.78372	154768.7185	78147.83109	145038.0319	158381.6049	125350.5619	194908.3868			5
98.98468617	98.98454522	98.98495647	553.5635027	552.9769986	553.6249931	6	3	1	2	62934.96289	129665.178	108654.4004	97703.79357	141073.8578	92989.67314	124212.9045	44162.83714	34691.27115	35984.78277	34238.28786	27671.69736	48306.48698	36807.88177	42084.52371			4
98.98999331	98.98971331	98.99013112	1108.524954	1107.383005	1110.023003	13	3	5	5	2615647.799	2514863.692	120910.187	119751.2667	127671.4867	128569.8957	126220.7563	117137.184	117973.7833	117758.899	126008.459	113223.8623	107645.5012	102853.9659	95652.07724			34
98.99869615	98.99804773	98.9989808	34.7969985	34.16900039	34.89799986	9	2	4	3	24085.43473	28656.38044	22959.38605	20267.78312	25842.54664	21807.81514	30135.14929	32068.36577	30563.50092	20309.80496	24675.95191	27344.12122	26988.63765	21966.66847	22145.18398			69
99.01475371	99.01455576	99.01489139	1117.768529	1116.395023	1119.979971	14	4	5	5	866444.9592	863973.8038	4752185.626	793747.0362	834168.2825	918906.6635	828360.2259	523129.1138	503484.3536	808734.1294	823459.2088	806266.6432	806034.0118	736781.0386	738709.0859	[5][M+1]2+		75
99.51406905	99.51385535	99.51416786	1108.921975	1107.383005	1110.62197	15	5	5	5	2488603.632	2434736.876	2297796.979	2357634.786	2342314.994	2312230.457	2467680.735	2410870.617	2425965.725	2368840.357	2317956.931	2320827.171	2215559.297	2187035.905	2161812.65	[7][M]2+		34
99.5138415	99.51374783	99.51403695	1179.469986	1179.469986	1181.358032	3	3	0	0	70443.22944	73091.53521	145801.7815	76420.93514	77793.05298	75384.92592	70600.05782	66511.71824	70788.09224	64348.68656	64360.52661	57659.22802	55686.40605	53344.97654	52231.33859			545
99.51394503	99.51378749	99.51400529	1096.140984	1096.120987	1098.706055	3	3	0	0	313638.0673	299650.3398	389541.3204	267669.787	275305.9451	237745.8149	334689.6307	415947.4706	305942.3123	279465.5905	257936.1841	322527.6902	322081.3944	272371.4998	257764.0557			1
99.51394539	99.51390849	99.51398442	1147.89196	1146.632996	1149.776001	3	3	0	0	297257.4846	331682.6542	271779.6728	252369.0262	242163.7242	236859.9911	275001.799	262225.6742	241621.8212	228336.3907	222399.2749	214979.1343	213952.1446	203356.6473	197483.9354			508
99.51397643	99.51392274	99.51401459	1133.870509	1131.198981	1137.841001	4	3	0	0	1472585.676	1350679.721	1830530.906	1298382.857	1288574.029	1311769.095	1288201.201	1309329.649	1282774.844	1288577.645	1258242.515	1258305.141	1214931.741	1229427.495	1184134.6			129
99.54157526	99.54123907	99.5416967	1108.921975	1107.383005	1110.62197	15	5	5	5	103459.4848	108335.5463	84459.32885	96055.14043	96636.49672	94470.67978	100872.9168	91196.33723	94025.89706	92364.73953	89459.392	89910.97008	84128.82259	85520.9279	81305.94914			34
99.96608717	99.96560229	99.96666832	1108.694033	1107.383005	1110.023003	15	5	5	5	149431.6292	155070.0093	143151.5775	154137.9117	145599.3401	144993.2807	142048.2565	133627.2483	128232.2893	117546.9055	129487.7096	125786.0012	121575.4274	109243.5418	97275.68391	[6][M+1]+		34
100.0149166	100.0147476	100.015044	1108.921975	1107.383005	1110.62197	15	5	5	5	242534.391	241988.2396	237539.6201	233401.3025	244387.8456	238252.8446	247970.595	245523.2547	244329.1789	231402.2918	231171.408	235360.3447	224888.6098	215792.7996	211183.3796	[7][M+1]2+		34
100.0250349	100.0246637	100.0255013	34.7969985	34.16900039	34.89799986	14	4	5	5	28225.71306	27077.74339	39597.6676	24452.58443	38521.95032	29035.62232	36162.44524	34045.19599	33975.34122	24438.47015	29788.47244	33113.24708	29479.76678	24074.83055	25422.94731			69
100.5117612	100.5115992	100.511842	1108.921975	1107.383005	1110.62197	15	5	5	5	1106879.729	1088357.195	1021779.276	1052555.629	1036571.296	1030286.563	1086398.078	1072503.154	1063893.872	1038789.338	1034593.524	1039823.36	986716.9892	965024.753	944300.2323	[7][M+2]2+		34
100.5114555	100.5113393	100.5116994	644.9660164	638.0699733	650.248974	6	3	0	0	54490.69802	73155.76044	102234.3585	63739.74266	51980.04384	57039.22129	50873.75792	57815.67277	52419.35816	53663.96878	48049.82202	48439.59256	48531.13019	45880.41766	43043.66495			6661
100.5113636	100.5113572	100.5116353	667.7989719	667.66201	669.0279964	3	3	0	0	57442.04027	74435.85356	83919.24871	56201.9442	50889.97655	49881.97859	44694.71296	49331.36445	44472.55147	43928.4499	40838.22065	41120.21831	37296.23042	39944.3315	36494.47598			120
100.5116699	100.5113409	100.5116739	659.826002	658.7040065	660.436002	3	3	0	0	87815.95824	97857.97378	117163.9209	69715.46362	72366.28524	61808.15716	56610.33136	62948.04447	60818.28684	62261.47451	56820.634	53377.40891	53160.42627	49549.07994	47154.56792			6273
100.9575234	100.9573253	100.9576777	1108.694033	1107.383005	1110.023003	15	5	5	5	1307746.596	1288743.206	1303743.615	1305228.337	1246828.937	1261227.077	1265677.828	1185251.55	1162821.224	1124375.68	1123565.954	1093105.085	1054770.235	1019101.518	998897.0437	[6][M+2]+		34
101.0124241	101.0121299	101.0126421	1108.921975	1107.383005	1110.62197	15	5	5	5	145507.4631	143525.3773	134693.9704	128161.0486	136586.2557	128220.0817	144275.7501	141973.7227	141796.6485	126139.6957	126974.1719	124748.8523	113788.4439	116395.4964	118556.9811	[7][M+3]2+		34
101.5105676	101.5103698	101.5106654	1108.921975	1107.383005	1110.62197	15	5	5	5	184859.4867	179866.2842	178187.3096	175146.0928	179927.1439	177919.0161	186336.0753	176562.8659	177316.556	175514.6303	170276.5861	170844.7338	159111.5039	159295.7293	158863.0401	[7][M+4]2+		34
101.959387	101.9589544	101.9597902	1108.694033	1107.383005	1110.023003	15	5	5	5	98002.02816	104265.0849	108103.0624	112266.363	111992.29	108981.9044	106987.2181	88794.78829	89149.04628	88114.92574	95835.93249	82195.57042	84433.36359	83394.00971	74528.62779	[6][M+3]+		34
102.0133963	102.0132211	102.0136277	1112.876005	1111.598986	1114.809952	15	5	5	5	265847.7637	279114.6556	338074.1226	229326.2884	268559.3349	232339.3752	281463.1756	220246.8324	207864.9314	245078.1967	230662.6561	201046.94	164856.7913	171065.4021	168908.0043			5657
102.0133884	102.0131816	102.0136665	327.467001	323.4079861	328.6680078	7	2	3	1	135215.1957	188694.5	121178.4682	217859.3437	119760.4213	125459.6212	118553.0424	202905.5175	56253.83278	167676.7469	101465.7044	42120.79498	103985.8446	93982.1738	88543.04423			6750
102.0134603	102.0133433	102.0135644	342.2419894	335.1299964	345.7459975	6	0	3	1	101814.2059	103202.3866	88503.40028	110304.2047	92806.96495	104129.885	82947.86553	58888.4543	159435.6012	141617.2599	89288.61661	58263.84702	75250.29718	74061.851	72221.30446		[M+H]+ 101.01	128
102.0134537	102.0133612	102.0138105	361.5484994	357.460009	365.3590139	6	1	3	0	87716.62834	86074.57838	67523.49259	68403.50293	76604.34747	82797.34412	73096.82831	61820.77341	58756.06635	135446.6947	68617.16131	58101.7309	63872.19759	56368.64751	56253.98973			187
102.0354662	102.0352498	102.035808	1111.177959	1110.141052	1111.908989	11	4	2	5	217532.9192	66533.58028	27546.27167	49323.25609	56841.50785	53398.30948	238357.7038	230603.5799	41285.63383	190688.2637	43069.5478	46973.26313	35969.85206	48662.63464	45496.47327			171
102.0468806	102.0465342	102.0471308	246.0500025	241.4949989	247.0709969	15	5	5	5	99098.3169	98016.65843	168558.5736	116499.1076	108393.2514	104028.7845	111250.0928	129505.5283	103649.7689	81363.55652	83982.98935	94702.08922	80157.80559	75945.99768	75258.62492		[M+H-CH3]+ 116.056 [M+H-CH4]+ 117.063	105
102.0468371	102.0465254	102.0470385	226.2189996	224.877002	227.0430026	6	1	3	2	34088.15239	35821.26823	43563.97318	46719.16682	52959.2059	42948.53558	36345.49884	43632.92394	39544.09988	38935.72256	45909.62022	46109.40098	36603.26051	30595.32252	37556.42708			4322
102.0467232	102.0465146	102.0468271	134.5870009	129.4569986	137.3159989	4	1	3	0	79019.42318	90327.92235	73761.16764	89866.63977	58450.09465	30574.8069	32158.26257	84177.11011	36868.64201	69036.42015	73473.11366	62427.77034	71074.4431	67457.25552	64075.99695			5362
102.0553432	102.0551444	102.0560605	39.78249897	39.29799924	40.61800007	8	4	2	2	47526.00143	47357.4404	54804.60718	28075.26854	42509.68351	39791.73061	37485.84517	28802.97791	25867.19444	27181.42183	24091.11698	27240.17875	34047.37873	25809.04118	26101.07402			23
102.5102516	102.5100919	102.5106635	1108.921975	1107.383005	1110.62197	15	5	5	5	52622.70113	47867.02139	42785.72126	48425.04546	42973.59028	38615.05314	44534.14181	50832.26048	46023.33971	50808.80592	48555.52212	39189.73633	41856.88138	38358.9993	36338.51449			34
102.9549269	102.954725	102.9551426	1108.694033	1107.383005	1110.023003	15	5	5	5	196040.8503	192665.235	196418.7775	176051.3315	184425.5785	166491.8134	188398.7747	180500.4178	164093.527	157811.5095	159638.2044	156401.2939	143196.1363	140169.8091	138488.9926	[6][M+4]+		34
103.0547381	103.0544589	103.0549745	266.9275002	259.0989876	267.762996	16	5	5	5	1692865.738	1572798.307	963258.4657	1600213.132	1488335.343	1539890.766	761411.9181	1530427.436	746393.5336	803025.1666	1372824.012	1425961.745	1184458.791	1317244.175	1222975.586			92
103.0548486	103.0545199	103.0551165	225.977002	223.5039997	227.3580061	15	5	5	5	442603.419	419476.0473	867144.9724	477394.1327	514803.4034	383163.4291	553469.4971	449337.4523	541392.6163	555001.9082	642518.5272	502822.9203	443358.6582	518157.4403	431658.0023			4314
103.0548134	103.054595	103.0550894	246.0500025	241.4949989	247.0709969	15	5	5	5	1370513.294	1354788.425	1966289.673	1557058.687	1588568.726	1698836.391	1680629.531	1766867.276	1536110.061	1332679.321	1411054.672	1415726.942	1241798.547	1225617.405	1304363.373		[M+H-CH2]+ 116.056 [M+H-CH3]+ 117.063	105
103.054682	103.0545329	103.0550265	133.7650011	122.8639984	138.3910009	18	5	5	5	356962.5126	408836.0547	326565.613	303287.2727	793638.5389	434562.9616	672419.4419	708001.7633	637139.1548	291688.636	398361.2507	370204.781	506423.4024	374184.8741	462238.9391			5364
103.0545689	103.0544508	103.0549297	333.186991	332.5140101	334.023006	5	0	2	3	71915.61486	65181.19412	71829.81868	71378.83947	76539.39355	69449.38268	70958.80762	65249.1267	65485.94278	147684.2865	76167.12284	63590.82412	68756.28432	51905.96972	50998.35193			1883
103.0548776	103.0546182	103.055026	347.8425001	347.1820124	348.6410056	4	1	0	3	78814.08235	95955.20005	125006.6026	74087.98605	91019.57929	69894.33311	92209.8317	55550.54656	56852.97339	53037.12914	49191.4463	61163.20113	68146.79613	50937.26109	49291.91083			2730
103.0546758	103.0544191	103.0547966	359.3769967	353.0860065	366.5919921	9	1	2	3	72737.77785	72466.39603	76958.28363	63202.487	90436.07657	65726.70428	73132.78317	62225.00142	139557.6411	176610.3401	76002.12919	21787.34237	63306.3819	53884.58624	51898.27073			4581
103.0546487	103.0544499	103.0548059	378.9110013	371.0810124	385.6729871	7	0	1	3	51516.69969	52014.5237	54164.78554	51729.61843	56784.80768	51065.60463	52045.26108	46399.84011	39477.50395	50681.11403	101031.8769	55186.85158	51322.99875	35330.52927	38422.31062			3894
103.0544749	103.0544244	103.054632	436.3389912	429.9659933	438.0039941	4	3	0	0	102659.6949	123158.005	120424.0379	91949.59705	129926.3056	90597.47949	90926.4035	61585.46345	56760.43664	55196.54884	57813.59342	59792.98363	67299.30023	50829.31373	58287.51137			4136
103.0830526	103.0827516	103.0831633	246.1280028	240.866003	246.7510066	8	2	4	2	54799.6492	1179074.629	50085.75404	863219.6061	1300578.43	65859.71713	61556.84917	77759.00738	59109.54612	1085152.436	49869.9056	1056682.513	38139.76844	964988.9469	990788.6969			3124
103.9564113	103.9561783	103.9567277	1112.876005	1111.784978	1114.789952	15	5	5	5	1803649.292	1983469.287	2374500.518	1627005.01	1573281.899	1497908.428	1366694.882	1331275.735	1295620.184	1276324.873	1253687.839	1221716.833	1167785.869	1102162.058	1079625.97		[M+Na+K]2+ 145.97	272
104.0585687	104.058197	104.0589136	246.0500025	241.4949989	246.7510066	15	5	5	5	166504.0398	165764.6699	248387.5629	186095.7549	194011.2717	191001.9363	200358.4783	209889.0368	169561.4254	151664.4483	165224.1846	171917.4936	132153.4153	136501.8736	158836.6606			3125
104.0578849	104.0575777	104.0581088	226.0599988	224.4419958	227.3580061	10	2	5	3	42030.27831	38728.41955	31347.68509	28599.95369	50411.76212	30603.32502	53628.33077	40032.72251	48199.0922	48725.36013	58875.65673	42554.20673	39714.94379	43568.58827	38487.34275			4301
104.0578081	104.0576196	104.0580401	135.0215024	129.4569986	138.2640005	6	2	3	1	70180.91434	70973.45075	25245.56566	67134.19316	71591.01025	36505.62206	53853.86141	56427.08839	56467.6687	61882.02474	54709.04372	68704.27665	24355.02075	67742.70625	19557.0726			5365
104.1076252	104.1073816	104.1079796	39.73799924	39.1990006	40.1890006	15	5	5	5	8244362.477	7529528.178	9309200.87	7488096.924	8581773.65	6859553.236	7578785.231	5574993.67	5198700.182	6378904.514	5498446.773	6154226.418	5568361.047	6135700.423	3448485.245	[8][M]+		23
104.1075825	104.1074104	104.1076369	49.66800109	49.11100076	50.75800109	6	4	2	0	2339171.411	2582661.324	2113302.326	2245211.218	3118407.905	2344216.704	2519847.396	1283187.31	1224309.75	1646648.361	1316534.317	1690274.731	1798713.005	1814496.521	666194.373			263
104.1362945	104.135511	104.1367297	39.87899881	39.1990006	47.35200046	18	5	5	5	485346.332	447858.1357	543138.5263	442840.8207	473238.5123	397446.7749	433512.1812	340643.4626	320139.3655	374195.381	332804.7853	359563.9918	327024.7485	352127.1145	198404.0408		[M+H-H20]+ 121.139 [M+2H-C3H2O3]2+ 292.266	23
104.2338177	104.2334907	104.2339999	39.72349854	39.4590006	40.61800007	4	3	1	0	66477.0872	32984.86794	94529.48722	42117.84603	87738.23909	79003.13001	129132.5118	19388.89257	17115.89067	31762.94602	15820.769	43632.21214	23582.01234	51374.91587	6921.331056			931
104.2633641	104.2624511	104.2637499	39.88249897	39.4590006	40.61800007	4	3	1	0	91317.71723	59195.57518	113522.7514	78961.19743	107943.5067	57967.61349	35515.55959	41846.00975	35789.81458	55148.55291	24652.50068	39444.39333	20724.85734	12580.62942	4985.742118			23
104.9551082	104.9546671	104.956022	1108.921975	1107.383005	1110.65197	13	4	4	5	56328.10489	91155.133	105340.7457	67076.90203	81585.19145	70421.62819	58139.00482	46969.24923	59268.10752	48995.31739	40321.47787	58383.0663	42540.4995	36086.65309	33218.27361		[M+2H]2+ 207.9	34
105.0185975	105.0183519	105.0190144	392.8445094	392.5750128	393.8009964	6	2	3	1	22561.18836	17579.20918	27178.76927	24261.23322	12592.74067	22738.46265	19864.13938	20008.59298	16567.20543	9820.310277	20706.78974	13930.10054	18471.5333	12322.5778	8528.5788		[M+H-C6H10O5]+ 266.067	150
105.0704179	105.070154	105.070569	751.1080257	750.3379739	751.8469984	15	5	5	5	450213.8316	452730.7012	507928.2717	463646.8844	424340.4663	409274.4393	367121.2812	336095.9681	292659.5107	318921.3346	287191.7035	324672.4803	289147.6895	291564.7221	315537.6669			8
105.0704835	105.0701875	105.070685	266.9620016	265.1439857	268.3820062	15	5	5	5	3981138.062	7060561.141	10436456.77	7187977.363	3434121.512	6932671.672	3397371.806	6539000.88	6141924.825	3757478.182	6328849.333	6566475.888	5849862.884	6149366.83	5700387.748		[M+H-NH3]+ 121.09	92
105.0703772	105.0699314	105.0705436	285.5959919	285.0679974	286.0740096	15	5	5	5	1228984.461	1168508.983	1511124.837	1141686.799	1240308.262	1126299.257	1305594.959	1232192.659	1213204.479	1083437.251	1139329	1145600.281	1084576.979	1023597.182	1049701.567		[M+Na]+ 82.078	194
105.0704944	105.0700822	105.0707448	260.2859936	258.4699917	261.0539997	15	5	5	5	4304218.333	3730630.25	7370266.033	4100202.711	3617197.616	3866735.532	3553291.781	4263565.148	3520689.665	3517795.513	3481686.734	3728229.794	3171858.318	3420457.029	3288755.917		[M+3H-COCH2]3+ 354.19 [M+2H-C6H10O4]2+ 354.19	94
105.0706878	105.0704669	105.0708994	246.0500025	241.4949989	247.0709969	15	5	5	5	7579817.146	7620069.581	10038625.47	8577529.083	8517915.112	9251341.378	9133892.897	9459202.264	8504095.11	7668929.216	8003441.127	7976165.086	7268784.814	7065158.322	7725279.507		[M+H]+ 104.064	105
105.0703353	105.0701372	105.0705728	501.7415036	501.6209886	505.9020186	14	5	4	5	405952.9318	369018.9108	399663.9568	408050.8517	372696.5769	404583.9639	327935.0328	311875.4455	300949.86	364902.355	270112.2241	377566.9056	340759.2712	276693.7891	318565.3584			56
105.0703012	105.0699543	105.0705043	549.7899823	549.7040176	550.4719878	10	5	2	2	388678.5568	404502.7847	427865.4841	1892575.609	391280.8811	426931.3254	368919.2979	261619.7526	244292.909	249263.5808	233700.5056	263393.9428	255814.3227	228992.2686	303431.7692			59
105.0703327	105.070172	105.070522	438.217492	435.4740143	438.5729955	10	5	2	3	512666.3589	545934.3145	544368.1009	446728.4017	523333.7944	491657.304	503537.6491	240073.9085	224352.061	235988.7	217159.8728	464265.9058	735312.783	215864.4032	305185.8985			135
105.070262	105.0700966	105.0705987	514.2720193	513.3010165	514.8990111	10	5	2	3	399714.0076	429411.0378	418911.9061	375199.7669	377161.5136	381940.4018	373489.8991	268120.8037	250101.7247	248565.7942	215297.754	284713.6739	485518.6656	222483.8889	251548.1711			104
105.0702951	105.0702249	105.070556	556.7490285	556.110004	557.8559848	9	2	4	3	343319.1673	343868.4157	300848.8315	298641.4968	266419.5378	331889.6648	253217.7721	305831.23	295754.7402	284546.7075	284444.2997	263465.4909	225814.5386	258138.4008	243390.71			25
105.0702553	105.0700575	105.0705432	537.5694897	537.3719788	537.9779979	8	5	2	1	432972.6941	470726.5121	470610.8072	389333.3218	443963.4828	419379.0507	432833.8671	245086.582	217366.9985	223089.3333	214425.3425	317083.9678	241160.5218	192010.2231	259158.8791			99
105.0702592	105.0700697	105.0704879	471.4559938	471.3859911	472.0179965	7	5	2	0	313772.4316	351365.9452	730061.8174	302701.9675	667786.188	305270.8037	647089.5822	190571.6833	182792.796	186474.4266	171340.3786	205727.1058	186909.4075	165375.9473	176719.7737		[M+K]+ 66.1131	81
105.0703129	105.0701735	105.0704337	347.7040052	346.7839865	354.828005	8	5	2	0	486291.3254	590632.7347	542433.025	390950.5706	588846.6531	390546.4065	522676.4853	271279.1554	264945.1622	266708.3473	243921.6942	246096.2742	267846.9266	247765.9766	238652.7864			2729
105.0704381	105.0703397	105.0706046	333.3140073	332.5319991	333.4640101	5	2	0	3	616771.0629	308929.5595	326261.332	309610.5877	354703.1816	279174.6255	277622.8273	280629.0569	252321.9037	257909.0454	288952.1475	292430.1347	230390.3421	287744.0174	227693.7806			1858
105.0702633	105.0701879	105.0703105	418.0709984	417.68501	418.21501	4	3	1	0	687040.2002	637860.64	530641.8047	474094.146	597358.6385	665258.8064	492255.4198	383201.5966	372604.4513	381477.5753	349539.7781	377201.7427	378475.3216	335879.3724	328517.8047		[M+3H-CH2]3+ 326.206	146
105.0994882	105.0992561	105.0997055	246.0500025	241.4949989	247.0709969	15	5	5	5	429142.007	430112.8136	537903.8808	495415.5373	476673.4552	474880.9581	460396.1721	529522.8381	458454.9738	405913.5262	429242.7856	435200.2068	377113.1011	362311.1857	410322.8659			3101
105.0988357	105.0984824	105.0990529	267.1899992	258.4699917	267.6569954	8	2	3	2	3644616.795	3483625.523	518346.9326	3360333.028	124967.2238	3362394.716	105578.0433	122243.5693	96270.06311	2994062.74	2911346.458	173434.9018	2766433.33	2752464.31	69961.8689	[9][M]+	[M+H-C3H2O3]+ 190.098	92
105.1106986	105.1104201	105.1109698	39.73799924	39.1990006	40.1890006	15	5	5	5	563785.2072	539860.7298	635870.2316	521504.6484	591196.7569	487229.4314	528336.5988	387378.4243	336461.0983	428886.2095	363681.6029	416979.4801	362132.6433	406743.972	235489.8779	[8][M+1]+		23
105.1973067	105.1966753	105.1975602	245.9480028	245.4510066	246.492001	6	0	4	2	94502.49695	98396.17898	1774.594954	129872.6492	102636.0247	113075.6175	95836.71765	99962.13494	76738.29448	78126.61878	65685.3402	77358.29193	51421.3745	52599.29884	70862.14818			3126
105.9545169	105.9543588	105.954825	1112.876005	1111.784978	1113.940982	15	5	5	5	870557.121	827265.328	1160919.378	781820.6292	745862.343	716380.3232	673910.7089	637632.4334	589782.7647	589933.0793	585654.3509	572357.5414	542883.6547	510637.8512	500653.4025		[M+2Na+K]3+ 232.911	272
106.0662146	106.0658044	106.0664719	259.6879991	258.4699917	260.6159936	15	5	5	5	4416471.442	3800613.611	6007905.015	4057270.777	3336222.614	4004075.689	3357093.279	3633719.247	3127048.898	3563700.292	3379404.34	3533696.073	2910634.294	3462578.223	2916551.204			2911
106.0661444	106.0658476	106.0663612	267.0590009	265.7720089	267.762996	15	5	5	5	10841616.21	9653776.985	6551794.114	5802985.388	9009417.336	5795936.961	5026483.877	5480628.877	4820830.323	5362497.952	8446222.243	8975230.072	4711182.202	8505667.391	7596799.882		[M+H-CH4]+ 121.09	92
106.0731804	106.067266	106.0734695	246.0500025	241.4949989	247.0709969	15	5	5	5	757217.0103	740396.7767	6294531.705	879738.28	991492.2003	882726.919	975352.6484	908991.0702	850474.1626	744393.0738	1028977.185	819586.1227	741539.0321	688867.4856	730823.446			3127
106.0946885	106.0944149	106.0950268	266.8929988	259.5789962	267.762996	23	5	5	5	440726.8724	257107.9228	342488.3172	258501.7917	234437.8625	242660.3285	213595.9826	233385.7307	178730.7978	205608.2566	195518.9489	206316.2702	151896.1904	235638.8988	140536.7575	[9][M+1]+		92
106.1124678	106.112016	106.1130987	39.85249897	39.29799924	40.1890006	12	5	4	3	37566.04216	34206.08377	40081.89816	37493.01878	37704.1504	32773.85328	34911.0069	22167.16119	19318.60702	35461.97423	25875.84006	21722.26903	22490.52886	27936.85935	19528.74391	[8][M+2]+		23
107.0372347	107.0371585	107.0375876	288.5470055	288.1910027	288.9330082	8	0	4	4	46599.07002	31892.89144	37248.396	54988.51784	70348.3001	92579.78528	44735.89905	53375.86389	50606.6527	32435.73235	42338.93364	43983.39059	29040.7447	57689.24268	32201.02991			1765
107.0372474	107.0363884	107.0373039	279.5239906	279.4990057	280.0769975	3	3	0	0	39988.78478	99591.81926	32035.93837	33800.38749	53431.87588	21174.43563	32984.83149	19060.57343	14797.22472	12732.45042	15063.19745	16860.44431	15697.13528	15433.13172	14696.38823		[M+2Na]2+ 168.098	32
107.0372059	107.0368112	107.0480407	263.1300013	262.2280064	269.885994	6	3	2	1	44186.22556	68433.91701	41631.92444	110656.2278	70464.48062	140011.9232	56131.21417	70171.10116	61242.40186	46731.95427	46960.32287	54222.11469	19302.61114	40482.74585	52137.43399		[2M+Na+2K]3+ 110.106	60
107.0496762	107.0487745	107.049931	240.2029977	234.1919947	241.1729931	15	5	5	5	215755.8362	212626.3686	159674.9328	178194.3348	229433.7106	164954.4719	223868.2182	188660.6473	170821.8978	189539.2956	183172.8374	197438.6394	153366.973	179932.2111	142876.7097			1287
107.0494217	107.0490138	107.0497904	550.3810095	549.8230205	550.4910095	5	3	1	1	25931.14345	20621.6299	222112.6194	18867.29673	200720.2011	34795.22561	189717.2967	197222.2255	210850.6179	187356.9534	190570.572	185240.6997	171714.4249	174012.8217	23332.45991			277
107.0733112	107.0729007	107.0735282	259.6879991	257.8409958	260.4650038	15	5	5	5	4539074.346	3629365.098	5888698.846	3890064.301	3310923.548	3783968.803	3074786.811	3802641.102	3018374.773	3787216.995	3189013.07	3492336.552	2842059.664	3390463.412	3070090.31			2914
107.0732413	107.0729398	107.0734588	267.0590009	265.1439857	267.762996	15	5	5	5	9951803.147	9041567.295	14274409.67	9227968.219	8295982.419	9013362.628	4765878.745	4775033.665	4662759.946	4857824.068	8134924.96	8500001.653	4478217.704	8041836.771	7289222.31	[10][M]+	[M+H-CH3]+ 121.09	92
107.0864411	107.0863272	107.0878174	501.5500104	501.0620213	501.6920186	7	0	4	3	119559.1318	111665.4525	100099.9757	108535.7144	111313.2681	28197.86735	92249.28385	42641.27833	34496.23875	30270.94771	79469.174	29086.1329	29202.38972	93483.136	27956.28617			1614
107.0866856	107.0861749	107.0869376	284.8769905	284.4390015	285.3010069	5	1	1	3	253870.0515	40865.21488	251241.8652	251615.3644	221126.9541	239906.2662	243747.9771	223356.2965	59683.02048	232044.0858	211376.2558	97404.19524	80313.05307	63261.30226	192237.2089		[M+3H]3+ 318.251	194
107.0879912	107.0876051	107.0887582	347.8310056	346.9500014	349.0510082	3	3	0	0	231705.7272	24688.58769	24656.07057	250961.7376	38538.21738	235838.4149	222112.5364	208093.8254	219012.3869	213536.4875	216170.6154	187858.687	208048.1312	189178.1531	197040.3184			2742
107.1020934	107.1016933	107.1022429	267.1080022	265.1439857	268.3820062	15	5	5	5	272135.0565	228933.0914	733567.1769	222475.502	184685.9322	213110.9808	178970.3522	288596.8459	150636.0026	170782.9615	168263.5756	257311.8141	134182.1836	142801.8754	121795.6105	[9][M+2]+		92
107.1018236	107.101501	107.1021589	260.2859936	257.8409958	261.1950038	11	5	2	4	138531.8167	105472.2414	391998.2978	126350.4722	95663.63066	105563.4728	2506094.644	3109388.279	2510207.58	95013.67442	74824.37181	88160.32293	55826.6705	2766925.636	54922.75703			94
108.0449293	108.0444315	108.0452841	235.5019989	229.7909975	236.9160011	15	5	5	5	40328.85456	32632.42589	32079.00738	46267.66317	52633.1491	44843.34316	66424.53818	64787.86177	64268.66266	41070.74573	47571.32508	52583.68441	40239.76108	48125.58462	46457.11269			2140
108.0808893	108.0806787	108.0811739	1105.928965	1104.959997	1108.097016	15	5	5	5	221395.4804	213446.1474	281575.0927	189790.03	186169.5387	157868.8412	173616.6333	166927.5006	173321.028	173152.9914	144207.7089	142859.9263	146279.3876	144706.3713	146321.2076			4045
108.0766821	108.0763728	108.0768915	267.0880022	265.7720089	267.762996	15	5	5	5	962154.4918	872189.2585	562985.4114	889669.2794	450738.1019	849899.16	437478.9189	464454.332	416995.8232	428437.5967	437744.2407	444295.8788	403131.6406	794553.045	649625.503	[10][M+1]+		92
109.0287667	109.0286338	109.028876	43.63800088	43.35700035	44.35899866	5	3	2	0	80218.71187	63171.77374	147714.2202	71861.79705	94196.22905	54408.03387	78846.32896	89295.67425	64093.54713	73487.11907	57362.55288	73189.69567	65090.01526	49352.10465	65223.97369		[M+H-C5H8O4]+ 240.066	2
109.0532854	109.0526601	109.0533291	270.9940001	270.5810049	271.0639974	5	0	3	2	30609.23732	22519.7565	38751.32768	27065.57473	25474.41043	30785.24942	30828.06753	48790.92295	38086.67645	30272.63028	32541.00979	37521.71314	23472.16928	23378.05916	31240.92691			1483
109.0654239	109.0650101	109.065775	364.4844986	363.0279939	365.716987	8	1	3	4	60619.82808	68696.77865	59639.45592	55917.37234	62377.52231	61236.41884	61337.55217	33109.66326	47343.47054	38042.17451	36650.42202	41992.20526	37406.3169	37338.61845	39655.49517			4709
109.0654218	109.0652136	109.0656486	250.8599955	247.782011	251.3800029	5	3	1	1	104901.2605	67281.30667	135163.4603	89175.94324	73068.37377	77209.59699	73540.43615	83864.65377	80296.09687	80393.29284	69942.75272	83814.94551	65962.83817	69373.94535	60817.76136		[M+H-CH4]+ 124.083	71
109.0769132	109.0764157	109.0772736	1106.618046	1105.688965	1108.725984	9	3	5	1	135794.3154	101698.9884	126745.5218	115910.9502	95125.24812	83118.7909	84556.76417	82553.71942	81526.01065	93376.68074	86598.76637	79162.43977	87543.71759	86053.69753	76492.16111			158
109.0762641	109.0759625	109.0765885	1096.819954	1094.818008	1098.016973	5	3	2	0	96965.93132	80531.44757	137153.0948	68459.13076	79831.26761	41214.51955	65689.23595	69723.04348	65662.18257	57133.30741	49822.99834	59475.0813	63203.06343	64057.72067	59248.83939		[M+2H-C6H8O6]2+ 392.165	1
109.1016504	109.1013704	109.1019196	751.1269984	750.9269984	751.8469984	15	5	5	5	280107.9641	327012.0414	326267.6883	310416.8166	326231.2127	253405.0846	282034.9384	188202.9951	137641.6898	183438.0766	113775.9609	187794.7682	166820.0997	144554.7441	215985.8475		[M+H-C2H4]+ 136.128	8
109.1016134	109.1013554	109.1019744	332.9469967	332.066991	333.580995	15	5	5	5	158538.0412	134081.1465	157415.3495	128721.7949	181761.4454	138362.5118	156918.4008	151075.3501	139143.1153	155168.9778	121955.3512	173412.3112	116538.4764	147154.0047	117289.5721			1920
109.1015053	109.1013535	109.1018175	375.5749863	365.7999866	379.3739891	17	5	5	5	257224.0243	273114.887	262799.3467	236370.8304	231794.3267	273135.8182	225256.7666	171653.8103	152249.6843	146941.2153	131868.1065	198316.9229	177648.5861	137885.7846	196365.8256		[M+H-CH2]+ 122.11 [M+H-H20]+ 126.106	355
109.1014562	109.1011483	109.1017456	537.5709789	537.3719788	537.9779979	7	4	2	1	143240.6714	181607.1075	188056.8975	125097.1436	149403.0092	140357.9105	167106.7839	39808.76969	27800.46607	33064.59282	23653.70593	57065.32544	38873.20219	29387.63908	76592.21156			99
109.1016259	109.1014744	109.1017394	556.2290285	556.110004	556.7490285	6	0	3	3	86470.08827	77902.3739	91054.9536	77858.38053	71685.36056	84253.36252	59542.91759	65491.81836	54981.23574	65386.99147	37896.3776	66613.28906	62969.2132	48531.44235	62811.56246			25
109.9894514	109.9892142	109.98961	1121.451018	1120.056995	1128.131971	14	3	5	5	714100.546	734145.3396	938387.5014	921535.6113	679891.1079	640007.2361	647444.4098	593345.7373	536911.2224	553297.3003	573104.221	583684.1004	546732.8892	518743.0276	521687.8828			74
110.0093391	110.0090315	110.0096142	54.36999878	49.11100076	61.0330014	30	5	5	5	1573819.505	2786803.714	3696633.723	3021100.232	1327917.721	2778661.859	1762061.496	1489868.025	908355.8995	1327735.167	1593591.176	1239399.771	989540.2611	2926166.787	1206846.229			19
110.009485	110.0092925	110.0099091	34.2969985	33.87900039	34.89799986	15	5	5	5	12247754.36	11179042.43	13274339.11	11788093.76	11539947.16	11203464.32	11593754.05	12317946.43	10682054.98	11918828.5	10915853.67	11175864.36	10210750.78	10985208.56	10188386.21			69
110.0092094	110.0082947	110.0095961	1109.811973	1108.683003	1111.251052	15	5	5	5	304175.0489	241223.1901	224747.6463	258312.6124	255953.0708	254337.1674	252951.743	287788.3561	248173.853	235903.1199	249505.8013	227829.6815	304961.5445	242386.4769	214531.6004			34
110.0092981	110.009008	110.0094798	84.10700304	80.35200211	87.73200232	11	3	4	4	1551198.038	1092949.527	1784806.261	1239513.958	2280102.786	1860827.1	1955040.963	1692313.676	1231623.913	4033437.757	1223417.819	1492024.906	1386990	2004865.48	1273383.794		[M+2K]2+ 142.088 [M+Na+K]2+ 158.066	243
110.0208903	110.0206554	110.021159	1115.618004	1114.339036	1117.295017	15	5	5	5	556625.273	399444.0377	598545.3696	504801.1683	502901.7369	536676.5025	569446.537	502146.5893	527194.4532	544303.7162	492851.7169	446404.546	441878.7555	496650.7852	366791.1732			2092
110.0213491	110.0210784	110.0216178	609.4690166	608.0020003	614.3120219	7	2	0	3	76238.586	66379.03325	93804.27031	139001.9867	67973.03782	60162.66364	56455.33139	62791.89039	54555.03846	55482.68191	56072.25949	51075.27111	49541.7432	101974.4996	48386.10216			4962
110.0211342	110.0209936	110.0215107	600.2439967	599.1460049	601.0319913	5	2	0	3	106522.2999	100002.0547	142127.7929	93173.25234	92209.02311	89262.62159	83147.53074	90049.04615	87010.79604	85117.969	82362.69158	83257.46837	71488.6796	107583.5513	82311.88403			5159
110.0211473	110.0210331	110.0214957	581.8189754	572.7040128	585.9430135	7	2	0	3	155108.3102	138489.6945	185056.4144	205565.7141	185576.8457	134065.3344	117570.2906	121413.0129	116594.6495	113761.6271	112140.2124	77272.09168	100362.4507	109243.1866	77292.41343			6009
110.0212888	110.0210914	110.0215249	624.6060118	620.5990054	632.5380061	7	1	0	4	170281.9053	153914.8981	209433.6434	83906.64565	142726.0747	140063.6912	125093.062	125399.4737	136938.2257	124573.8393	130103.0645	134008.7559	230293.0928	76024.77482	57365.00028			4618
110.0211151	110.020982	110.0220625	495.9919955	494.3369861	497.949016	4	1	0	3	113850.2076	109701.2465	140445.9471	109057.8235	239339.8356	104637.8257	90221.79649	92236.2685	97861.34664	92502.28627	90890.42658	90812.68759	77854.37684	60190.37411	57374.47291			6800
110.0216622	110.0212662	110.021887	505.8600005	505.7000005	506.8970195	3	0	0	3	80909.69117	73832.74416	111049.2219	89376.29322	70028.40344	75007.20703	66399.86669	83391.0577	84724.78255	77833.53061	76079.55987	87427.13513	66141.9079	64780.74193	76085.56061			7102
110.021425	110.0210711	110.0215269	485.8649918	484.627	489.3570216	3	0	0	3	130713.2633	119026.8705	140142.5668	114488.391	110322.0991	116577.0934	108309.0452	102940.9488	102245.8366	104408.6398	102012.5096	185773.9536	91023.81313	92747.09665	69193.8397			7061
110.0389663	110.0387978	110.0394527	34.5269985	33.87900039	34.89799986	15	5	5	5	712008.5391	630823.6297	772920.1508	673041.1445	629656.3722	628857.9934	644359.5285	692386.8035	594475.7672	646735.9215	599855.3237	621045.7075	548608.2721	576243.9898	552716.6656			69
110.0606545	110.0604064	110.0609121	248.1160031	244.0090084	248.8369975	15	5	5	5	312314.7747	324633.7597	250101.2829	326795.577	383711.9426	355821.4432	436799.0713	377908.8406	383411.0317	322136.615	293918.1506	352701.0961	293993.008	256568.4124	366807.4527			175
110.0606756	110.0604389	110.0610474	64.47300014	63.22800151	67.13499909	12	4	5	3	105819.4129	47651.2284	48488.69528	44662.95248	121313.5794	63929.85544	51743.55879	57116.68495	55038.06209	44404.90524	45202.94405	135774.3619	61553.63406	65136.09299	155340.4019		[M+K]+ 71.0982	324
110.0606095	110.0602542	110.0607139	288.5870041	288.1910027	289.4650067	10	3	4	3	161997.3044	230272.7354	90097.30231	202934.8521	279983.4652	278962.3496	152855.8697	142937.2513	136018.4136	109706.1657	134684.1592	129362.0045	65775.81739	152744.7351	97627.92104			1235
110.0605473	110.0603161	110.0607612	263.8399934	263.3549941	264.570005	7	4	3	0	161800.0096	221504.7917	109351.4021	665940.2838	239972.5992	462412.7734	122187.6069	200987.5848	140413.7616	82746.4258	77085.96576	101822.6247	124042.0776	84420.80171	120870.4613		[M+Na]+ 87.0693 [M+2Na]2+ 174.144 [M+3H]3+ 327.157	60
110.060631	110.0601956	110.0608155	279.5239906	278.9750004	280.3539879	7	5	2	0	614680.9681	1704820.891	359564.848	604689.2706	1128758.896	311715.6136	617012.5896	60582.08038	57955.63943	149508.5682	98261.73473	91960.4981	100790.9932	153589.1624	17307.5369	[11][M]+		1157
110.0605469	110.0603899	110.0607378	270.5524998	269.5450115	271.4349973	6	5	1	0	279311.1274	642889.8659	181909.7393	284391.7326	518061.4458	211325.5846	257469.5244	59908.63655	49910.43767	86301.71947	57824.85326	61176.47105	64201.73945	88952.1738	29618.8729			1515
110.0718198	110.0715204	110.0721054	1106.297022	1104.398052	1108.097016	15	5	5	5	277599.2348	225360.9913	290081.4553	213847.0314	199633.6224	187383.8008	165268.4875	184046.7559	188879.1309	150020.2531	162005.1314	161048.6031	143762.6317	145902.3682	138876.8327		[M+2H-C2H4]2+ 246.157	158
110.1388741	110.1383833	110.1393889	34.08799903	33.58799903	34.17000175	15	5	5	5	149095.4062	159639.5653	152307.9129	147089.7899	178508.5146	231079.7955	138578.0708	157857.5757	94241.69582	118931.3634	116321.1265	121749.286	109367.4857	157700.8573	111114.2653		[2M+Na]+ 43.5789	69
110.1687239	110.1676818	110.1693446	34.09000175	33.58799903	34.17000175	13	5	4	4	182373.2736	207754.8758	187831.898	216541.8324	186114.8513	208707.7749	109085.2072	165090.9069	137564.6685	162340.4997	144103.9029	123881.5616	87394.78785	55278.09137	69401.00453		[2M+Na]+ 43.5789	69
111.0084194	111.0082139	111.0086278	99.91900011	93.16999912	104.2099987	15	5	5	5	1634840.039	1460425.648	3383050.582	1274437.491	617997.4773	1526099.984	1031775.501	1130219.313	1579327.682	1967230.158	2022213.629	1650022.445	1397804	1682097.463	1151327.948			203
111.0103869	111.010189	111.0108561	34.16900039	33.58799903	34.89799986	15	5	5	5	2284116.639	2045991.015	2460677.945	2178746.4	2140947.486	2058525.071	2157347.188	2296776.101	1948088.277	2190662.873	1990043.289	2066958.264	1817634.098	1954526.409	1836479.941			69
111.0087194	111.0084396	111.0093822	228.0864978	225.3900003	229.6230026	14	4	5	5	207672.1073	243050.3349	192096.6692	206217.1036	126252.7365	213726.4204	208214.3879	160491.9402	250935.5389	331596.4787	369874.6008	201877.2966	250990.0522	271564.6467	197717.2249			166
111.0216453	111.0214918	111.0217803	1108.524954	1107.215984	1110.023003	15	5	5	5	1898268.421	1876160.637	1699139.993	1905814.164	2827292.461	1959038.117	1981812.152	1942315.528	1960775.213	1919431.146	2664562.075	2762247.249	2679285.252	2268533.721	1767354.346	[12][M]2+		34
111.0216656	111.0214126	111.0218462	1095.478008	1092.228008	1098.076973	13	4	4	5	868072.5479	838920.6047	798754.315	762406.3276	657927.1658	656470.2671	814092.59	598286.3093	761236.7954	766706.526	715244.2994	741931.1268	729926.12	751003.297	752788.4736			1
111.0217335	111.0215073	111.0218647	757.4810211	755.8570201	758.9590129	7	2	3	2	424899.3864	378351.2607	451649.3864	379553.4119	363581.2095	316282.6429	631290.5909	379956.0428	350715.8716	405150.6663	339249.4514	291578.7487	293931.9928	311970.2093	320948.796			218
111.0217237	111.0216824	111.0219367	744.9354986	744.4909904	746.6160013	4	0	3	1	834560.513	805691.0509	1005066.985	784920.7155	738582.5958	758932.2549	877400.0081	785286.1659	754951.103	748852.8525	666001.7506	258615.1879	603711.5164	633553.5491	586635.923			3958
111.0398136	111.0395959	111.0402811	34.08799903	33.58799903	34.89799986	15	5	5	5	102968.1048	106317.6309	118697.9842	107649.5532	102774.5362	98232.0365	94065.47071	102115.4556	76094.36686	87851.87627	84749.33182	80655.60511	68425.9805	77288.00822	65705.46465			69
111.04461	111.044324	111.0449197	501.0429941	499.9909859	505.214024	15	5	5	5	199961.7454	90912.23395	149438.3137	177866.0409	70545.03754	160978.4339	123970.9984	281881.0859	299333.5412	297143.7323	248882.4259	266731.8862	248390.2763	223311.6652	234035.6995			133
111.0447697	111.04424	111.0452549	429.1174994	427.9290104	429.4169974	6	5	1	0	25929.01927	28425.45389	32958.49054	18982.29298	23278.1096	23434.78639	57808.95939	53157.89944	62956.86845	52577.65169	49148.79722	53251.1038	52872.29465	48202.09062	43544.20993			145
111.050667	111.0504744	111.0508398	1108.483005	1107.215984	1109.983003	15	5	5	5	34543.56885	32618.41611	28206.82256	34468.27383	38092.93453	31084.3749	33214.44268	30043.43928	29391.2447	34028.2762	33466.75463	34839.36142	31057.97255	31214.75432	28534.53352		[M+H]+ 110.041	34
111.0633998	111.0632868	111.0637091	279.8119866	279.4990057	280.3539879	5	4	1	0	44294.14674	138695.241	53372.66534	40875.0693	89270.69962	36474.80742	46419.47456	26004.74901	21239.70973	25447.98838	21150.07679	22886.89586	19050.82626	23015.90159	23651.11156	[11][M+1]+		1158
111.0809363	111.0808104	111.0811414	345.9485029	342.7709866	347.7939892	14	5	5	4	188085.1471	236588.4282	245965.3215	181377.9676	250611.101	155502.4168	227539.0885	124682.1975	96798.05312	128583.4049	97483.16836	96335.49361	117947.4659	115050.7707	88938.73395			2743
111.0802176	111.0799023	111.0807769	501.0510172	501.0120213	501.6920186	6	2	3	1	26006.60044	19468.68088	28292.40707	21746.47973	18147.45598	28120.00358	21630.88637	27139.75869	25623.87572	31612.86923	24719.276	20894.16995	29968.92692	23973.0683	28926.01592			133
111.0921333	111.0916342	111.092387	1108.264038	1106.634038	1109.354035	15	5	5	5	109498.1288	114786.0796	77533.54337	118768.4213	112778.2541	95635.51796	118773.6239	107171.5562	99654.18991	106792.6677	104605.5259	99495.40066	105279.8841	91136.64003	99663.72813			226
111.5229036	111.5227331	111.5230031	1108.524954	1107.215984	1110.023003	15	5	5	5	231076.989	216762.3411	197380.6444	218218.7162	330333.5914	232340.1782	228560.0893	228793.7045	227643.639	225771.9452	268496.0949	272229.3059	257353.7801	260594.8009	203195.2328	[12][M+1]2+		34
111.9666867	111.9662402	111.9681143	1109.670024	1107.864951	1110.023003	9	4	3	2	979215.852	144406.5856	169090.2546	142019.7963	201060.8418	1065473.065	108389.0779	164685.8111	118551.4151	935778.3609	962408.8075	100148.6537	1113031.217	98794.36498	921192.3651		[M+Na]+ 88.9797 [M+2H-NH3]2+ 238.947	34
111.9812683	111.9811092	111.9814081	1121.025044	1119.728028	1122.984009	15	5	5	5	13632357.1	13548768.66	15599588.39	12866782.45	12502142.76	12963051.2	12908360.02	12763544.68	12587300.59	12164223.57	12197918.37	12433710.67	11587539.87	11609160.66	11507381.77			74
112.0070478	112.0068348	112.0074811	34.17000175	33.58799903	34.89799986	15	5	5	5	2268004.936	2030967.476	2450754.243	2175356.893	2108382.021	2034114.019	2138980.026	2290666.75	1931734.209	2177966.214	1952034.827	2046933.167	1819284.812	1958689.803	1823734.693	[13][M]+		69
112.0069808	112.0066965	112.0072367	53.09499919	49.91800109	66.97399857	18	3	4	2	207107.0819	287716.7673	692476.102	512705.8609	674189.1852	503740.9058	814301.7511	428379.4742	261930.3379	200748.1728	486425.3856	244714.7775	382242.4832	485284.7267	529024.8554		[M+H]+ 111.002	19
112.008661	112.0069472	112.0106986	93.16999912	84.32400063	104.2099987	9	3	3	3	266975.5237	98064.68797	302953.6173	223295.7167	206712.4034	98226.82901	299812.8827	242328.7041	136133.274	280142.9127	233144.3046	206036.5769	202196.4925	140064.0855	206970.8372			443
112.0191066	112.0188499	112.0192479	1108.524954	1107.215984	1110.023003	15	5	5	5	860058.9238	836752.4316	777592.6612	849653.0984	902981.0663	883945.844	881184.0429	844273.679	865571.3398	862143.68	1210843.247	1236931.49	1189489.499	1245456.059	780617.5895	[12][M+2]2+		34
112.0364917	112.0362342	112.036962	34.08799903	33.58799903	34.79900122	15	5	5	5	94356.60507	92824.97657	108147.6868	95233.49602	92348.14445	88657.76644	83481.75727	93089.68131	66367.78305	81736.05732	75546.8809	73171.7021	60582.83315	68697.17675	59564.96329			69
112.0762009	112.075742	112.0769441	235.3180039	231.6769981	236.9160011	14	4	5	5	31488.01766	33970.80464	30598.83557	30038.39553	32072.44866	20034.47721	35585.02524	33819.62048	48114.74772	53353.49	74388.65094	41078.36095	38252.76318	54279.53647	25810.83801			2141
112.1120967	112.1116999	112.1127058	34.16900039	33.59799903	35.44600155	11	4	3	4	64742.95714	61808.17026	57291.22879	64594.64025	48686.43087	71090.61772	49633.80319	79119.02056	33574.22012	42536.18779	26829.38638	41361.88978	51271.01336	40653.53536	38468.90344		[M+K]+ 73.1489 [M+Na]+ 89.1229 [M+H]+ 111.105	69
112.5203154	112.5201131	112.5206258	1108.644035	1107.215984	1110.023003	15	5	5	5	128241.8159	118538.8651	114178.5193	115430.0968	158154.2572	133331.6584	127053.7341	130758.9894	125139.805	121063.0342	125473.8262	128100.2319	139141.1445	129844.8824	114138.7169	[12][M+3]2+		34
112.8963834	112.8960786	112.8967792	37.60199861	37.13199861	37.88199861	15	5	5	5	1554596.515	1313567.779	1393281.616	1375229.459	961894.495	1284810.375	1210338.549	1319803.369	1464828.284	1324609.554	1477808.708	1302963.782	1179674.371	1448532.294	1062368.197		[M+3H-C4H8]3+ 391.72	127
112.9571391	112.956314	112.9575391	1122.24596	1117.152042	1125.499992	15	5	5	5	1616672.459	1393280.776	1890792.797	372035.9527	1500815.042	1537652.799	1590721.539	1414946.229	1393783.99	1356670.224	1353641.111	1373057.42	1384546.893	1191711.979	1222723.087		[M+2K]2+ 147.994 [M+2K]2+ 147.994	74
112.9786359	112.9783123	112.9790632	34.7969985	34.16900039	34.89799986	15	5	5	5	172895.8029	125914.0567	159939.8051	140204.5389	49924.12371	174249.3383	113359.2819	120600.7717	222483.9038	125679.8405	152371.6896	218257.4528	210890.0203	128269.8183	193512.9578			69
112.9756465	112.9743529	112.9800142	1110.645994	1109.313003	1114.809952	16	5	5	5	600579.5088	229944.2265	672008.0475	729884.3521	810070.4882	629118.1824	576719.6486	561016.7305	709213.6308	839244.2075	968634.3527	623923.2882	579509.8674	745853.4602	696450.8117			2512
112.9850053	112.9821859	112.9864683	1119.088943	1115.628001	1122.892982	17	5	4	5	335408.5207	501937.183	751652.7468	469638.773	375063.6835	800703.8494	372245.6672	638135.4964	386954.1673	246506.147	265082.3645	302866.5357	535347.2126	628934.4088	378204.943		[M+H]+ 111.977	75
112.9865536	112.9863653	112.9867105	1141.441028	1138.469053	1143.43999	3	3	0	0	261639.6478	214770.6949	311868.0584	118588.1507	101957.0797	239490.5227	229213.1312	226281.7811	205368.6614	202309.0019	197994.2115	198440.1332	189071.7803	176533.073	175392.7736			471
113.0099927	113.0097149	113.0103855	34.16799903	33.58799903	34.89799986	15	5	5	5	108910.353	91593.27661	117828.1033	100532.3771	91946.39988	97212.57033	95743.46405	100839.5468	89695.18921	94152.98157	87557.49323	91347.01559	83741.1658	81955.5762	81631.81031	[13][M+1]+		69
113.0179138	113.0177188	113.0181097	1108.524954	1107.215984	1110.023003	15	5	5	5	141541.4509	135233.9677	127618.0564	134220.3461	142394.8397	136090.2686	142471.9369	129358.7608	137062.5153	127501.9862	157666.5012	140819.4063	152232.1903	151702.3913	129292.3548	[12][M+4]2+		34
113.0238178	113.0237294	113.024231	53.59350008	53.12300119	54.78300119	6	0	3	3	72149.24934	40453.60041	82622.41131	55313.73024	54442.2781	36719.5902	48513.2126	103307.8549	93295.25646	84330.79742	122315.6621	103181.0862	61943.66542	98052.44909	63641.25017			19
113.0345434	113.0343244	113.0350329	94.79800031	91.50699884	96.20499943	6	4	2	0	35182.37249	75335.91725	55892.48953	28688.9636	17858.53259	45532.70368	42842.26846	28250.96416	32335.94778	38147.58325	34478.23257	36433.92449	42509.57441	32416.39858	21973.11004			6078
113.042301	113.0419228	113.0424082	283.5964947	283.242011	284.0059892	10	5	3	2	63168.24989	63970.09122	75350.20594	102851.6451	377705.4602	48160.28021	68584.69252	62211.30568	28946.40812	27545.49239	24400.55624	19812.64653	26386.98534	19916.32263	24688.37256			1422
113.5325272	113.5322521	113.5328772	40.44699871	39.51799924	40.97699871	11	3	4	4	32428.46211	18646.92836	30797.3578	32472.23969	34905.90183	32924.23048	48034.10945	47940.72721	38979.47447	37178.13717	27569.23271	44012.86527	32621.59911	32254.63834	34883.27353			23
113.9645003	113.9644052	113.9647538	1120.948024	1119.152036	1128.034946	18	5	5	5	80540176.91	78480064.09	65424549.11	74056590.44	74900882.77	76475730.84	72560719.84	74124939.11	74378890.81	77819310.1	74602428.6	74258457.73	69839920.01	70341054.19	69347996.97	[14][M]+		74
113.9643153	113.9639494	113.9645218	1181.355515	1177.584	1184.748978	16	5	5	4	2870357.449	1339010.07	974010.4694	1166192.614	561466.5737	1273899.707	1053725.586	964784.8175	1083406.386	880270.0618	962163.7642	797108.9226	783084.921	707628.4158	730440.5475		[M+K]+ 75.003	433
113.9642617	113.9639915	113.9644828	1190.258482	1189.049002	1192.046013	10	4	3	3	1019315.987	1284768.028	1115793.954	2519006.162	815473.3266	1144848.631	1015181.023	776132.3315	831796.4375	722146.2641	655517.4634	584643.1593	559364.5699	684551.987	512228.1773			442
113.964365	113.9641998	113.9644614	1109.670024	1107.383005	1110.65197	9	5	4	0	8145464.517	7451294.549	13674801.73	6960760.355	7944988.22	7301148.719	6615811.971	6747891.142	6706975.178	6973478.614	7128995.463	7306152.11	7088392.992	5698770.875	5851944.174		[M+K]+ 75.0042	34
113.9643758	113.9642057	113.9645091	1170.281982	1168.394966	1172.477969	7	3	1	3	1833064.068	1404828.536	5252293.43	1783311.516	4871734.511	1632262.146	1599710.629	1917269.93	1442302.399	1344405.847	1362338.071	1532794.43	1060573.807	1046218.957	1037462.999			323
113.9640037	113.9639563	113.9641575	1099.962959	1097.606055	1100.532041	5	4	0	1	617580.4481	548884.79	1159473.589	512631.7433	484521.4123	539983.4278	513090.5683	788151.2648	424866.5627	377371.5745	407258.1611	494476.1938	437102.3505	324103.4917	283408.1204			35
113.9947572	113.9946047	113.9950058	1120.942507	1119.099976	1122.984009	16	5	5	5	4896356.326	4893255.831	3804025.665	4783708.321	4639096.294	4614826.66	4571771.217	4180145.591	4438507.643	4502418.743	4381056.442	4372293.921	4018837.973	4012238.435	3948892.101			74
113.9942554	113.994062	113.9942866	1110.351052	1108.584033	1110.65197	7	5	2	0	608197.374	460924.3075	869621.9178	414577.6615	485151.3378	421193.4926	376393.3765	10902165.1	8225279.823	8138292.212	8451470.9	8700443.189	8398157.556	6824126.358	6880280.407			2513
114.0188345	114.0181878	114.0191337	1108.694033	1107.614954	1110.383	11	4	4	3	29351.53327	7588827.249	17034.27886	34622.0319	32365.56128	29721.20657	28184.7987	11224528.95	24277.13108	24166.66093	28841.71755	24741.38275	8561181.763	8224927.818	27367.96783			34
114.0554857	114.055063	114.0558636	240.8219936	236.0779953	241.7320033	9	5	3	1	61131.06077	144225.788	44028.15307	104698.2599	69173.47529	138431.9118	25219.88126	43232.66348	39943.2477	36823.41263	38041.02717	43401.54933	32879.18907	28467.89991	39978.54324			38
114.055119	114.0543032	114.0557675	1121.095963	1120.279973	1127.275979	9	2	2	4	95680.39945	1010458.55	995038.3602	901869.0541	114789.1781	1279061.838	187467.7271	862841.6364	741400.9815	719073.1684	64222.88839	91307.67055	575938.0189	71647.56724	60279.84237		[M+Na]+ 91.0653	74
114.0964769	114.094316	114.0967222	1120.933539	1118.659976	1122.345042	14	4	5	5	792790.4846	740563.7701	1123748.132	720464.7841	1353336.757	791494.5921	929478.6768	537883.9266	504138.0953	556807.723	621263.9479	759736.9045	462058.274	612468.4526	553347.1754		[M+Na]+ 91.1022	74
114.0917985	114.0914561	114.0919923	1094.086504	1090.680989	1096.749954	12	4	4	4	100214.2168	77280.641	164432.9556	59037.20745	60541.34669	15444.861	52008.21385	74780.19478	80021.26376	73641.87344	44628.94846	42136.05302	61471.22447	64833.63875	59577.60549			1
114.1266964	114.125657	114.1274387	1121.095963	1119.211006	1128.034946	17	5	5	5	1169392.279	1107246.613	589761.7955	959258.4251	1287329.816	425806.772	390489.3424	863972.2475	760011.2239	730672.8682	683623.6382	526364.558	550412.7907	391776.6865	337739.9466			74
114.1565768	114.1562215	114.1567862	1121.59699	1119.358028	1122.984009	15	5	5	5	287465.9589	226864.9674	298508.9344	204001.2358	132538.7424	144734.3409	155289.7749	154372.789	143780.391	181511.5128	180087.7596	167024.9209	140771.9504	184132.5998	173299.5296		[M+H-C2H4]+ 141.17	74
114.8936971	114.8934656	114.894128	37.60199861	36.84400049	37.88199861	15	5	5	5	825146.4946	671805.1476	725890.1176	712472.3211	498188.9699	682680.2392	629898.0006	702562.3969	757096.3448	677769.502	761833.3753	669183.0787	622174.9717	745592.9939	551032.5433			127
114.9661485	114.9659287	114.9662828	1121.011992	1119.358028	1122.326987	14	4	5	5	4553492.297	4501690.383	4693499.816	4147979.746	4273924.149	4197403.22	4205697.07	4059396.377	4129084.375	4332695.227	4145744.973	4201755.072	3918957.012	3846843.074	3764245.824	[14][M+1]+		74
114.987461	114.986895	114.987712	34.4269985	34.06900039	34.88799986	8	4	3	1	30679.26086	17672.30214	96958.13345	24556.65421	24342.77019	20144.16688	26886.986	19546.5917	25988.17668	19766.22246	15007.33612	21831.53683	22543.66163	21810.41191	20685.5003		[2M+Na]+ 45.9955 [M+Na+HCOOH]+ 45.9955 [2M+Na]+ 45.9955 [M+Na+HCOOH]+ 45.9955	69
115.0545747	115.0541504	115.0549042	779.3709807	778.1649971	779.8629861	15	5	5	5	271468.7089	191766.6204	286506.3864	279137.9025	265666.3327	240842.698	225061.39	213694.7145	165845.0984	191168.8687	165386.1651	209816.5382	164033.3198	176152.8884	174601.9845			6
115.0547234	115.0543431	115.0549981	949.1295065	948.651012	950.1089883	14	5	5	4	335292.4417	235117.103	318412.0541	137483.4731	302461.9127	304289.3325	280208.3825	97515.40052	167771.1712	248260.8793	261471.0176	280585.9298	82199.97068	197030.6182	285984.0827		[M+2Na]2+ 184.127	44
115.0544671	115.0540789	115.0546862	246.9669987	242.1229935	247.3169929	14	5	4	5	193652.4172	218397.0317	212487.3994	203329.7387	181543.6735	108564.2165	243674.603	219201.6715	205200.9798	194826.4864	198293.0527	215640.8464	187073.4737	175446.8724	159455.5784			3119
115.054446	115.0539831	115.0547789	556.060004	549.121985	556.9309767	16	5	5	5	574018.2806	347617.0874	357001.4484	576057.5101	289231.8804	365155.998	462066.5479	291227.1373	235117.1316	345674.1053	208340.0016	304324.4922	250201.0343	234608.5986	268137.186			25
115.0546586	115.0543095	115.0548521	761.4329883	760.5540265	762.0529938	15	5	5	5	364809.7775	348813.0419	384957.6561	338279.5832	397674.142	318048.2392	315978.6527	290464.8656	230518.4607	254263.0945	207271.5102	264529.1136	217962.1264	229989.1204	234036.4353			33
115.0546204	115.0542458	115.0547795	751.0769957	750.3179739	751.2379739	13	5	4	4	275010.7142	295333.2621	340867.3417	290371.7658	311096.2725	275705.9238	290894.8173	201829.6694	147684.6513	184972.8883	138179.2392	197461.3715	162524.285	168043.1837	205390.8191		[M+2Na+K]3+ 260.219	8
115.0544934	115.0542664	115.0548674	699.7680249	699.1599731	700.4790031	15	5	5	5	247872.0227	233302.9978	287504.3746	262696.2442	225165.1176	268407.4017	181976.3353	219159.9716	192724.9188	197928.3118	190332.1564	194061.7066	182843.4	198663.6818	174082.4541			163
115.0543532	115.0542558	115.0547458	502.4100131	501.6509886	505.9020186	15	5	5	5	309566.8416	301295.8981	325087.7123	351497.926	272303.0565	293104.1081	249157.5849	178992.3126	170492.5582	190597.4176	145896.4458	221398.8303	197120.1095	249763.9642	197039.5771		[M+2Na+K]3+ 260.216	56
115.0544575	115.0541397	115.0547961	571.46401	570.6469965	572.08401	13	5	4	4	237117.741	244053.5698	266120.5366	235639.8833	229754.1592	248417.6729	189896.5034	169367.0735	150390.1174	171092.6935	88520.89453	184302.3938	162718.6925	152323.0047	191663.1096		[M+2Na+K]3+ 260.218	48
115.054447	115.0540394	115.0547385	261.1729956	260.1139927	261.6329956	11	4	4	3	186324.1032	161824.7598	211329.5163	179406.1955	189451.0846	169329.2745	247145.0997	180683.5583	163970.6379	171112.7879	173163.3463	188754.6673	142170.9221	181345.6152	144282.1003			94
115.054558	115.054319	115.0549646	895.133503	894.5249748	895.2639993	12	5	3	4	245103.3859	189467.9637	328385.0976	223067.7117	220538.0161	193541.3102	228106.6264	154773.8876	160246.1925	229682.0082	137234.6881	252406.5852	113315.0866	273211.0922	149892.0985			28
115.0542912	115.0540446	115.0546288	516.0879811	515.1570029	516.1270029	11	4	5	2	234668.9916	243749.0651	263808.0727	200132.3109	232053.3783	233449.3584	212950.2373	133576.7623	160216.7054	145754.499	101142.7749	153578.18	144337.921	111818.3658	121829.679		[M+2Na+K]3+ 260.216	51
115.0544443	115.0542696	115.0546459	437.6829941	434.8449898	445.2910137	8	5	2	0	316839.4528	404511.9477	370102.6274	271676.4951	354232.8515	297812.8325	314732.3062	99141.93793	85092.6497	92540.66429	82618.10582	117521.4128	113500.7235	80945.75856	119848.0331		[M+Na]+ 92.0664	135
115.0542907	115.0541545	115.0544668	471.4555026	471.3859911	471.4579965	6	5	1	0	189121.5202	244375.5853	784147.0738	177260.4305	217539.0406	189002.6815	187788.0257	79406.61315	71383.67879	78474.14344	62124.28694	99327.01463	88660.02701	67966.52427	93184.73381			81
115.0544991	115.054202	115.0545663	347.6050066	346.7839865	348.4220123	5	4	1	0	249512.9935	329543.2423	327980.6338	169153.8753	345083.5272	155311.2898	337607.2773	123961.1759	107874.917	111985.8901	93755.83507	113330.2523	114711.9666	100342.9165	103644.2674			2710
115.0542558	115.0541307	115.0542867	493.6969833	493.3249779	493.8470078	3	3	0	0	165843.0792	365991.0279	221186.6561	133673.0102	191362.274	157122.2702	166299.8793	79358.13867	76091.06804	79995.31988	74150.26271	88004.03153	85011.25722	71095.70814	76463.0955			223
115.0543871	115.0541697	115.0543895	366.5919921	365.900988	367.0420074	3	3	0	0	157398.2175	214654.1449	214211.4109	133710.1227	223959.9939	140435.245	173064.9096	97738.92742	89933.85525	94004.58422	78538.98933	97246.90622	94330.62293	85349.59965	95053.57431			5617
115.0759505	115.0753962	115.0763377	420.3399922	419.7419977	425.9560002	4	3	0	0	22558.43967	26228.98493	196214.7241	120135.3333	30254.28553	111994.3336	109729.9272	76394.66084	70539.09113	73073.01639	66997.28313	68518.09316	72895.81109	60608.05118	73513.97218			146
115.9649039	115.9647923	115.9650611	1108.921975	1107.383005	1110.62197	15	5	5	5	2746283.507	2898589.725	2600548.484	2676606.146	2697786.996	2748829.118	2849142.782	2777291.003	2797677.019	2608374.658	2568725.253	2529390.206	2403372.09	2343619.949	2561643.405	[15][M]+		34
115.9643395	115.9639873	115.9645026	666.0150237	663.3710129	669.5070209	8	2	4	2	85633.74075	106496.836	130312.636	87945.91966	82572.96491	150655.0777	71787.62957	268351.924	78585.65757	61065.05604	59011.65848	87147.35754	59722.4188	60368.7108	50559.90119			3419
115.9641834	115.9638862	115.9645345	637.3110088	633.9469734	643.9830232	11	4	4	1	111188.7912	40779.38444	139382.7621	85242.93851	110331.7541	80067.36995	86367.17531	88582.92791	220162.1082	101181.8172	81533.78789	56654.54628	66765.06935	64204.0079	65495.39238			6243
115.964363	115.9641981	115.9645795	598.1580077	592.377986	598.7519759	7	3	3	1	105603.346	164555.3787	151455.5612	105208.3417	218671.5784	94914.61492	95252.78942	173718.6261	48945.6277	45079.86282	131206.3	77931.5276	68494.28782	66927.11836	63633.51815			6316
115.9642455	115.9641193	115.9646057	652.4559958	648.9929877	659.208983	9	3	2	2	113598.0519	103504.9686	143451.19	353258.6598	88295.06553	47105.60019	79544.76921	89626.94865	80239.91733	123474.6535	69967.64229	48684.53833	71820.88355	63638.98087	59410.4024			3717
115.9642165	115.9639703	115.9647015	610.0090193	603.5419759	614.4900165	9	1	4	1	69243.24151	74470.09782	120015.1877	79062.01162	70719.06913	14387.535	70070.79822	92105.19129	62474.55089	102258.8662	60008.71944	56605.87845	51976.30795	54161.64939	48493.85504			4961
115.9656567	115.9651899	115.9659257	1129.380479	1123.561946	1133.073022	8	0	4	3	1157921.317	1111011.805	1033977.721	1097877.288	1058354.615	1213611.514	914026.7881	855478.1383	640924.7327	1338094.408	864642.1201	1289148.67	948711.1606	1127805.796	1217626.165	[14][M+2]+		2086
115.9643168	115.9637967	115.9645692	622.3970132	616.8839919	629.6159763	8	3	2	2	88493.12411	103545.9063	154347.44	107329.766	86346.02104	169912.9504	91436.33186	87270.24894	92112.97347	90923.54126	108078.4948	72421.69543	73243.10501	71031.4768	64233.45896			6904
115.9642863	115.9641621	115.964651	692.6074995	688.285986	697.9199786	6	3	3	0	62043.1285	128265.0602	167540.1323	138272.7445	102584.5385	99655.74779	91172.57847	96021.82086	106450.7353	192680.7659	84039.29417	83467.72098	72453.50743	73819.74237	68740.58108			2279
115.9792569	115.978481	115.9802678	1121.92699	1117.14296	1127.473003	13	4	4	4	948725.1371	877854.6267	996316.3179	849129.5972	1564129.841	532028.2639	1532798.185	256040.3091	660584.9337	298076.4097	662741.1378	1810265.365	668371.0893	588303.1169	579787.932		[M+K+NH3]+ 59.9942	74
115.9943357	115.9939605	115.9946933	1108.524954	1107.215984	1110.023003	15	5	5	5	66940.35867	70252.73778	46548.43256	63134.09043	66503.06289	68217.04884	72686.41405	65341.40968	69628.1623	69175.76346	70163.92941	66186.72007	59839.25571	57636.97761	56981.20397			34
116.0592618	116.0584394	116.0593147	949.1339902	948.5149873	949.7520091	5	1	3	1	45224.28597	25012.35998	42629.02892	18264.48962	36235.62398	42799.78611	38119.31184	13801.40376	20864.90792	34186.55531	27730.2112	36115.84175	9145.781763	23293.43951	33998.61845			44
116.0603442	116.059931	116.060785	556.2290285	555.610004	556.9309767	5	0	2	3	58787.53562	56908.18168	58592.58678	57729.4409	50023.25134	59569.60872	43759.31883	49950.44694	37497.08432	35225.04943	35483.68675	51298.95837	52718.98468	40605.37142	46154.19323		[M+Na]+ 93.0712	25
116.0707047	116.0704221	116.0711237	43.50800088	42.76100055	43.99800088	7	4	2	1	41040.84612	139841.8586	74334.17798	67635.43358	53030.29842	65091.66946	60314.1609	67210.56756	50776.45929	37341.77957	35551.3294	50877.39227	47750.03372	38979.87545	57585.74722			2
116.0710596	116.0704784	116.0714197	225.3930026	224.1329956	227.3580061	15	5	5	5	57487.08669	54738.64392	54152.56928	57118.00377	41681.13231	54191.1085	68798.01236	59063.52415	40107.56904	45238.16373	32047.63769	51407.97118	44285.73488	30957.6129	35992.23629			4302
116.1074733	116.1071461	116.1075533	137.0340033	132.0629992	140.6850005	5	1	1	3	27216.57494	26288.2076	22932.65546	23844.1871	31853.87135	26727.20575	20548.42713	20572.44494	34125.47872	20862.7892	62431.36901	29453.8483	43177.85042	17671.28841	10206.57034			544
116.8914339	116.891062	116.8918348	37.60199861	36.73499827	37.88199861	15	5	5	5	94257.04257	82707.31241	82442.18088	76149.36838	57342.43501	78969.85717	76201.54865	74619.88347	80790.58948	72216.66713	93184.81279	80254.74183	72703.12429	79046.84169	62013.78126			127
116.9690478	116.968848	116.9695685	1108.921975	1107.383005	1110.023003	15	5	5	5	294009.6084	265033.8054	267537.7124	261954.6511	276445.8048	267101.587	267640.0405	270613.8396	251455.9558	256484.6215	229442.086	238395.2673	213750.4867	206630.0506	201265.7199	[15][M+1]+		34
117.0340521	117.0334901	117.034191	240.2029977	234.1919947	241.1729931	15	5	5	5	316386.9323	328519.7171	302660.2355	272581.5382	331559.5188	243291.5548	313907.2166	270718.3461	238271.5948	284514.9765	260421.7469	287557.6366	217758.4929	273319.7038	204949.6107	[16][M]+	[M+Na]+ 94.0461 [M+H]+ 116.028	38
117.058145	117.0577387	117.058361	246.9479943	242.1229935	247.6590057	15	5	5	5	157798.3891	104117.4672	163703.0848	93904.13759	109323.735	53785.47931	192120.5883	172599.364	161074.6241	169699.9334	176695.7064	178947.7713	138989.9417	145293.9023	135235.5427		[M+H]+ 116.056	105
117.0578498	117.0573513	117.0581661	102.0534982	95.31399807	104.1679976	12	4	4	4	65348.96812	51821.42521	67443.60487	49026.26478	37195.75378	54444.5584	55175.06042	72578.60565	55694.36552	53616.18281	55767.18285	47531.58757	34282.65772	84455.34753	42224.37536			203
117.0699303	117.0696959	117.0702338	556.130004	555.610004	556.9309767	9	2	3	4	132856.1957	130555.4981	146502.9907	134757.0273	113622.7259	150353.8945	102248.4012	88163.60034	93507.27069	101099.6783	59654.22472	137773.1091	116608.0281	72732.0989	98726.2026		[M+3H-C4H8]3+ 404.253	25
117.9602299	117.9600468	117.9603747	1108.808004	1103.672984	1110.023003	16	5	5	5	1103753.999	1094097.464	1019278.32	1070709.29	1077087.381	1108472.415	1131873.671	1106377.004	1096297.01	1020819.17	1023009.431	995178.1011	952269.0211	934553.9004	983935.4287	[15][M+2]+		34
118.0377326	118.0370893	118.0380418	239.6319985	234.1919947	240.6599951	10	5	2	3	25363.66767	24090.42101	26708.97861	21683.73012	30323.46189	20589.02729	25867.11724	22349.2638	21103.41272	25309.9249	21344.27917	23800.9937	18651.4105	27624.72915	19166.71201	[16][M+1]+		38
118.0656218	118.0652177	118.0658431	285.2510042	284.9879974	285.8220041	15	5	5	5	375963.7839	659277.7291	452980.9762	600076.4207	724755.2262	356311.5452	458156.7549	384403.6816	322102.4542	344769.4486	344787.8797	315855.5824	514192.9927	301382.0842	285127.648		[M+3H]3+ 351.184	194
118.0657037	118.0653029	118.065935	751.1269984	750.9269984	751.8469984	15	5	5	5	595115.5234	688945.0763	699816.4357	613529.1257	610886.7647	521015.868	556146.9326	420417.2478	336078.9329	393759.7927	307964.1769	386204.4251	358962.7021	339431.514	428529.5698			8
118.0657111	118.065329	118.0659227	266.8020016	259.0989876	267.762996	19	5	5	5	2709747.264	2512298.843	1459829.185	1462592.247	2416206.49	2484595.999	1295592.661	2437678.317	1182948.081	1254805.19	2191551.955	2304452.366	2011689.887	2133100.992	1969906.845			92
118.0656501	118.0652947	118.0658717	556.120004	547.8179741	556.9309767	16	5	5	5	564339.0359	535237.53	969480.5775	528390.0916	1442989.362	566686.9622	763522.4567	462947.5537	405698.2751	672857.4775	372664.1789	460692.8032	667469.8816	377333.4031	410589.2296			25
118.0656706	118.0653837	118.0659552	429.8299933	427.2999859	430.0270001	14	5	5	4	573009.8413	553040.0394	604917.9833	527751.1402	581647.0976	504979.712	624098.8474	303619.8217	269937.6449	330924.5926	195066.2782	385234.0568	330866.6601	269699.7304	388353.1657		[M+H+Na]2+ 212.14	145
118.0656474	118.0652025	118.0658925	571.463495	570.6469965	572.08401	14	5	5	4	417687.3618	409739.8058	456259.6966	390105.2968	397026.5071	414972.4156	342715.5413	306400.4094	272687.266	308047.6682	226330.1677	332899.511	311310.8153	282257.2941	308993.5486			48
118.0656264	118.0654045	118.0658883	246.3789984	241.4949989	247.0709969	15	5	5	5	1439967.415	1311931.852	1889294.288	1409629.758	1479418.151	1298942.263	1599487.888	1779369.126	1548371.946	1334684.112	1499356.764	1503208.16	1314046.013	1302619.265	1312572.295	[17][M]+	[M+H]+ 117.063	105
118.0655727	118.0653386	118.06588	502.2804981	493.6969833	505.9020186	16	5	5	5	521860.3048	555578.4022	528704.9618	595253.1219	458451.4151	465699.5242	429804.5336	368398.5796	346666.9525	382055.8627	321870.2472	407323.3035	362137.6558	319071.1435	369976.7485		[M+H-C2H4]+ 145.094	56
118.0655587	118.0652357	118.0657916	514.9809837	514.5379784	516.1079811	13	5	4	4	458865.3605	472789.7255	503405.6109	434785.6045	440550.5661	446203.2544	416968.6567	362448.7636	274450.372	357636.2338	239788.1586	341232.3213	339964.8109	318926.7054	277494.4204			104
118.0656437	118.0655038	118.0658294	438.0039941	435.4740143	438.5729955	11	5	3	3	715806.1889	844656.9972	813042.7888	1308129.94	1463629.969	692774.6337	965209.2887	272944.4688	194885.6757	224122.6166	178021.3316	351539.7701	339480.5587	183955.9787	349157.0467			135
118.0654427	118.0651962	118.0657981	100.2610001	93.79900217	105.1890018	15	4	5	5	134748.4651	100288.1202	66208.961	120990.2502	177232.6933	105092.2847	106049.1682	108764.1374	120314.0926	121054.0707	151302.033	104194.2575	106081.7507	115414.1314	79222.46864			203
118.0654944	118.0652669	118.0657188	477.1990073	477.0740045	477.7750086	6	4	2	0	304431.9305	438548.6945	429782.3743	318665.2238	392608.8261	337566.285	362656.8614	160689.6024	145249.7198	154814.9534	141815.3146	186287.3769	159618.0597	134504.9871	183453.3869			117
118.0656325	118.0654618	118.0658501	471.4559938	470.8259869	471.4590006	7	5	2	0	383735.0075	474397.1044	490860.5499	345286.2652	426253.2658	372727.8882	402372.6113	168429.8763	148095.3476	162444.2125	141113.4014	199195.4414	179637.9969	144095.409	181424.2811		[M+3H-CH4]3+ 367.203	81
118.0653397	118.0652511	118.0655678	365.7999866	364.7979911	367.0420074	7	5	2	0	362949.8286	393189.6495	403849.5572	319464.54	400413.4055	445291.2745	399582.2381	191558.4246	189910.1939	190136.2325	176653.7421	187549.3274	191898.8884	173690.1507	175356.5441			4702
118.065636	118.0654898	118.0658166	347.6340052	346.7839865	348.4220123	6	5	1	0	391486.3181	512125.3671	492523.833	320189.1675	470500.6818	250938.4472	479433.1387	198949.5664	164870.1044	182912.7146	174940.5549	181312.8038	185776.1378	172643.4136	158527.0325			2712
118.0656175	118.065192	118.0657183	537.4205033	532.7510172	537.5709789	6	3	2	1	470731.9572	405248.368	616879.7038	454483.0079	323775.2849	341463.5482	367288.7406	241514.4054	211254.9713	223240.645	213864.8489	298625.7696	236853.1067	203354.227	669456.8634			99
118.0654717	118.0654618	118.0655572	418.21501	416.225996	418.46501	3	3	0	0	508989.293	728695.3735	657532.4993	486853.9227	714314.3731	465149.2061	508887.2546	337373.0117	307055.6826	352002.9769	303426.1209	350178.8048	341000.0639	305750.3351	318308.6592			146
118.0867547	118.0864918	118.0870837	49.85100076	48.38700056	50.75800109	15	5	5	5	1241765.313	2510427.549	1183939.656	1725245.468	1053427.824	2655989.113	617013.6922	573921.3131	341983.7999	315414.5673	378913.1111	447142.0646	652272.9867	385773.0516	343002.4744			263
118.0866778	118.0864196	118.0869813	39.82699871	39.29799924	40.79699871	15	5	5	5	1728957.818	3738433.423	2251541.628	2599192.195	1628745.594	3863942.12	837238.7286	1001255.935	557879.0437	371902.633	513242.7276	600799.1704	951988.9397	459892.359	681845.4569	[18][M]+		23
118.0867283	118.0865041	118.0870319	64.03899929	59.70399857	66.20599962	13	4	4	5	549466.6572	1495971.517	782572.3327	836163.9913	524869.3205	1460021.177	340320.12	309610.6295	209639.2316	206717.6002	244857.0627	228126.0268	323997.9732	206145.4072	191470.7148		[M+H]+ 117.081	324
118.1169611	118.1167552	118.1171752	39.79799924	39.4590006	40.61800007	4	3	1	0	57541.73143	179871.8051	2404529.459	115769.2746	1944262.656	192182.95	974010.7323	1147460.134	660162.9206	438177.8185	592964.0138	713633.3602	1095124.691	547350.5545	798715.2021			23
118.9639334	118.9635989	118.9641419	1108.921975	1107.383005	1110.023003	15	5	5	5	124140.8029	121646.6472	127265.4157	103980.4053	121727.7571	110496.83	116970.1241	114795.5081	105716.7158	98064.79398	99411.69285	99863.46598	84882.28092	86202.99009	78830.15933	[15][M+3]+		34
119.0150417	119.0145328	119.0155452	34.6419985	33.87900039	34.89799986	14	4	5	5	33080.66262	30884.91334	24405.86364	27529.58584	40539.51393	30920.82073	46065.32601	38920.09451	38551.21227	32740.22135	36370.3766	33821.15253	36072.72827	29614.49873	33049.02597			69
119.0356298	119.0353968	119.0360173	161.121993	153.1810013	165.1319933	11	5	3	3	274268.4938	461727.8783	211174.3526	234870.1662	269865.9599	301083.7038	314047.8716	45647.57482	10512.83763	112464.4842	40238.48441	90310.25992	128763.4106	86976.01127	5426.738372			113
119.0496979	119.049416	119.0499629	250.3304976	245.8959961	250.7999955	14	5	5	4	569113.7936	721213.4644	269675.4736	576865.5238	249801.2615	518781.5625	309187.4145	367412.9565	307123.329	321893.7125	322708.1026	303636.7915	358457.0175	343732.9116	247104.5893		[M+H-COCH2]+ 160.055	71
119.0496155	119.0493383	119.0498571	84.20000105	79.65899969	86.85600168	15	5	5	5	270734.4759	259729.4364	218242.691	317610.6961	249362.5404	285299.7607	326067.5588	305519.115	324234.8598	285973.635	288919.6409	293128.4812	261981.1639	263837.7909	262321.387		[M+H]+ 118.042	5282
119.0496593	119.0494728	119.0499423	101.3820006	93.79900217	106.1770034	16	5	5	5	1098418.942	873125.4095	708972.3625	967675.5258	611580.777	918362.0753	908615.851	922214.0857	1091781.728	1071773.957	1275478.779	978771.2564	925898.1479	1014960.943	766226.6589	[19][M]+	[M+H]+ 118.044	203
119.0687066	119.0682768	119.0689672	246.3789984	241.4949989	247.0709969	15	5	5	5	125287.6948	110484.9517	193572.2248	124225.2125	140729.9642	120386.9722	154309.2887	151427.0065	138658.3404	113842.514	133362.9848	130416.4876	111551.9566	113430.4021	116310.0256	[17][M+1]+		105
119.0721477	119.0715397	119.0727363	225.6280026	223.8129999	227.6209972	14	4	5	5	24479.37357	22052.19686	36103.41129	24492.52153	28670.04038	21937.82	30026.55318	24269.84347	25965.90197	28705.85565	32777.09964	26082.48505	27353.33229	28252.7118	23571.9078			4303
119.0857134	119.0854342	119.0859884	949.1244996	949.1069928	949.7799765	14	5	5	4	191009.5717	116851.3561	172453.6346	61728.7511	164665.6795	177676.2615	165875.4187	45039.00155	78020.70512	125573.5888	139027.758	162765.2152	44571.71428	125982.4546	167008.2493			44
119.0857693	119.0856119	119.086178	333.0999937	332.066991	333.580995	15	5	5	5	280883.8102	183319.2965	208572.9441	177490.0613	251795.5886	161448.4778	340417.0182	206733.0533	195964.5967	201482.1248	166264.0304	202649.727	143335.9824	168823.6041	140409.4008			1919
119.0856639	119.0854725	119.0858506	455.1590028	454.093008	455.6779987	7	5	2	0	235238.4423	299437.702	344056.7916	360932.2775	241044.8272	204585.7425	221406.4655	59182.91273	49135.86774	57099.96463	44476.48799	66622.49887	68648.621	50905.73122	59958.62932		[M+H-H20]+ 136.092	5471
119.0855812	119.0854831	119.085816	447.3709992	445.2910137	448.235003	7	5	2	0	230872.0154	303205.9647	346314.1338	158331.8392	250243.7541	186455.6533	257176.9851	47009.5072	35508.64774	44404.41833	29738.60073	49622.82725	57344.80642	35032.0552	41168.28292			141
119.0855434	119.0854334	119.0857449	471.4569952	470.8259869	477.7750086	8	4	2	0	132676.8181	166447.1	205346.6479	128573.7556	158503.1965	139837.5168	144378.4684	39592.861	30885.61889	38707.24369	26561.45579	53198.43131	49536.78944	32549.19404	51286.68054			81
119.0855266	119.0852328	119.0856277	438.3709872	435.4740143	438.5439941	6	4	2	0	198186.9726	202935.9991	240339.7597	169565.0288	215816.6318	188587.1118	198516.2868	46373.45067	34271.38157	45322.80657	31913.85541	59835.97578	58588.63405	35165.82224	60866.67222			135
119.0856379	119.0855608	119.0857756	418.9609991	418.112011	419.2030018	5	5	0	0	160958.2456	231085.1516	232919.215	167224.6341	192469.8284	98538.85098	107947.626	41159.81037	33092.89022	38030.69676	30690.39981	40153.80419	43104.39673	34562.67673	36718.22966		[M+H-C2H4]+ 146.11 [M+3H]3+ 354.245	146
119.0856202	119.0851953	119.0857372	347.6050066	346.7839865	348.4220123	5	4	1	0	144481.16	220281.7423	228473.1408	88633.42342	234744.3963	86496.34704	228095.7424	55511.10258	51573.17804	53053.41431	44845.90524	50727.89401	54023.57459	51132.65331	42097.72925			2676
119.0855953	119.0855227	119.0856336	365.5759894	364.7979911	366.5919921	4	3	1	0	128556.4862	137297.03	128500.351	75388.42196	130962.8284	83241.51061	129675.8272	57769.43464	51738.86508	49487.13919	46064.6323	58079.91232	52949.01038	45666.17942	48538.194			4705
119.0856004	119.0855325	119.0857403	549.8230205	547.8179741	556.130004	5	1	3	1	133366.424	140297.5306	276076.2358	139979.4469	139002.7079	171662.8787	137543.9075	53413.3925	45486.53661	131456.1586	32017.82045	88516.25262	62665.6349	42673.55065	117875.9344		[M+2H-C4H8]2+ 292.207	59
119.0897198	119.0893927	119.0903106	39.88249897	39.29799924	40.97699871	14	5	4	5	113576.1866	269475.9996	158067.7292	182737.5651	118545.0698	274297.1953	49920.71316	62941.25159	31028.53538	32580.38827	28165.055	34497.07553	57125.04325	25256.2085	39275.08388	[18][M+1]+		23
119.9578065	119.9576345	119.9580604	1108.921975	1107.383005	1110.023003	15	5	5	5	164948.0453	163881.1927	153380.6398	157350.1206	164869.3896	167808.312	154357.9396	161188.9817	146370.7513	150538.3111	144074.2281	140765.0516	130629.2147	117703.9573	116164.1872	[15][M+4]+		34
120.0450476	120.0446928	120.045383	253.8519968	250.2969933	254.4809943	15	5	5	5	638595.5969	662730.1426	474913.3381	893116.1674	806150.4458	928010.378	839075.637	992692.2119	858556.8541	623745.4019	649146.9888	761540.4842	743361.8828	621899.9873	810501.0596	[20][M]+		4392
120.0448761	120.0447359	120.0452861	267.6969981	267.5019947	268.2150015	5	3	1	1	157468.472	216949.1735	82634.83769	208915.8011	210446.3861	155225.8303	199487.2761	115898.5538	120528.7561	107493.8782	97059.35467	98078.90922	107837.8614	27164.87907	96277.72605			92
120.0528001	120.0524356	120.0533175	101.5640025	96.20300112	106.1770034	15	5	5	5	110669.3361	81169.59685	68771.17639	98103.91558	46575.37845	84167.7652	77726.62312	87296.02629	104571.1435	102590.3542	122997.4488	79349.63662	80615.81661	91357.16794	74157.58991	[19][M+1]+		203
120.0513064	120.0484212	120.0519198	250.0210019	246.5239906	250.4380044	8	5	2	1	37779.31756	47785.21495	28172.61986	32275.9962	30055.47799	35864.61043	30561.31966	17319.95589	27992.7597	33694.58052	28997.82083	32839.56181	24930.87613	16296.61002	24116.95119			2013
120.0813281	120.0810209	120.0816619	225.454004	223.5039997	227.3580061	15	5	5	5	2621786.613	2488652.319	2807421.642	2853406.26	3046779.816	2269191.465	3365607.87	2710456.687	3334287.938	3382154.001	3978841.093	3095167.438	2725766.437	3212727.199	2662503.009	[21][M]+		4321
120.0812254	120.0809481	120.0814661	267.1080022	265.7720089	267.762996	15	5	5	5	1597973.051	941756.1532	1065072.178	898074.7089	827848.4465	841979.3415	795796.0522	862220.5057	756618.3909	858110.0994	790896.1598	767859.4287	758545.6437	759549.6664	698515.2163			92
120.101496	120.1014312	120.1019684	40.69699871	40.36699871	41.36699954	5	4	1	0	62104.48736	210737.5468	80514.19221	240824.5514	57938.61546	195086.2871	41324.02121	32436.00962	18714.55237	17488.39475	15326.49327	30304.98099	28262.82248	13804.15508	19325.70219	[18][M+2]+		23
120.1119255	120.1115402	120.1123917	225.454004	222.8750038	227.3580061	15	5	5	5	127268.8242	117358.0146	115115.1192	143461.364	159271.4943	98461.9476	163105.8326	127338.2097	160512.6613	163320.4301	196545.4844	140870.8306	114132.1954	144246.8747	109212.8756			4304
121.0286853	121.0284091	121.029186	625.7149763	618.7430191	625.9649791	15	5	5	5	74268.76769	68853.99871	183803.1332	75338.67867	77908.63629	91821.20977	70215.42188	89677.65421	68985.55378	101698.9181	68823.87609	65488.84388	50581.96944	21117.53468	66626.62368		[M+Na+2K]3+ 262.177 [M+2Na+K]3+ 278.15	293
121.04808	121.0476353	121.0484626	253.8379947	250.2969933	254.4809943	15	5	5	5	52479.59923	53195.0559	33969.55534	74713.92754	65073.00686	79867.77436	59409.48162	75739.40272	66893.86918	48254.45775	53648.04808	55098.05557	53114.35475	48902.15559	58813.67978	[20][M+1]+		4429
121.065236	121.0650887	121.065536	133.7650011	122.8639984	138.3910009	18	5	5	5	2825529.236	3241171.436	2573942.473	2398677.012	6254004.073	3525857.262	5337453.191	5864358.006	5152097.334	2429844.221	3322121.932	3048250.229	4143738.451	3093836.621	3855853.992	[22][M]+		5366
121.0651383	121.0650006	121.0651552	286.8940096	286.3549878	287.2720013	7	3	2	2	127455.7383	105946.1792	140691.9806	104439.5206	113268.0489	102597.6199	175255.2425	100779.1967	100440.8245	115613.0323	98454.43474	96909.35644	96621.1899	103260.9753	87256.71933			287
121.0652134	121.065141	121.0652897	353.8429955	353.1329969	354.5129969	4	0	1	3	73321.7462	72751.54317	66729.03865	84364.24115	63331.68192	72455.13366	62740.29487	74925.17571	39452.31615	66532.50125	63582.07115	60940.41245	44474.11231	36022.55717	40469.64848			2976
121.0844505	121.0841122	121.0861372	225.977002	223.5039997	227.3580061	15	5	5	5	291335.8134	267913.3108	641016.3766	305297.9121	327963.465	242611.3911	353637.4456	284943.4001	351506.3273	353363.3699	412202.1625	322646.0727	274959.5088	330067.5943	268917.4669	[21][M+1]+		4305
121.0891092	121.0886255	121.089314	259.3350038	258.3610044	259.893997	13	3	5	5	605521.1907	546644.7443	1171792.012	723614.2976	445506.2767	737415.4854	529698.9115	684434.4922	550365.9919	552603.8557	589691.5757	675705.7405	565929.9653	515103.8868	579408.5136			2919
121.0890169	121.0886852	121.0893522	267.1080022	265.7720089	268.3820062	15	5	5	5	1021468.973	1046601.248	1364923.834	1762119.771	916004.165	1700488.189	1409398.914	915475.3167	1379396.447	1061956.256	865166.1335	836403.3006	1366620.045	755930.879	757153.9287			92
121.0957493	121.0946114	121.095953	134.3770021	122.8639984	138.3910009	16	5	5	5	97826.89831	173788.4785	91138.15323	235307.4146	286584.8816	208147.6103	199294.4146	221503.5623	159488.2338	88877.75787	154263.7171	112806.5124	95457.39178	133425.5508	77411.47537			5367
121.1011071	121.1010417	121.1016826	949.1235133	948.651012	949.7799765	12	5	3	4	76601.75998	46243.51022	62908.76262	29357.33955	70989.63516	67973.26573	62081.09375	30257.31338	30098.78579	47704.6426	49323.60545	57482.70371	15919.98962	43676.38981	57535.84601			44
121.101178	121.1002521	121.1020677	751.1569957	750.9569984	751.8469984	10	4	4	2	92986.11196	99522.81685	110932.2513	124899.4412	89587.6876	74053.94643	85106.38237	51277.39575	27923.82271	44575.98065	76254.96641	70259.29778	52949.1678	67552.12955	64949.90629		[M+H-CH4]+ 136.128	8
121.1027008	121.1019934	121.1031367	699.7680249	699.0999786	700.4290031	11	5	3	3	36134.34509	27715.93549	55700.43708	28740.83521	23050.08685	34918.08086	20725.35265	76960.61072	80054.98864	19684.55795	19080.20481	21925.27246	78059.99075	20745.79624	59742.37319		[M+H-CH2]+ 134.111	163
121.1017602	121.1008552	121.1024214	502.3500131	502.2400131	503.2660168	8	2	2	4	34316.93183	70240.93645	63660.89693	65325.88973	57758.00261	63940.41604	47841.33837	71949.02289	67677.82615	24983.81906	116051.731	36240.3663	27688.97852	22842.71903	20374.56843			1615
121.1011055	121.0887559	121.1019491	532.7510172	526.9920282	536.3329898	9	3	3	1	119873.3624	40148.35987	110145.533	208966.309	57873.96092	66473.3848	47500.47201	129728.4007	116794.8941	267169.5887	123595.2094	107937.7317	106201.4518	134373.2906	82980.12431		[M+2H]2+ 240.188	53
121.101733	121.1010575	121.1037146	430.3889878	427.2999859	430.9940137	6	4	2	0	221785.497	154842.7426	190689.33	118654.5736	145178.4226	195622.6428	170783.7874	185776.8386	198680.8361	20861.12234	176831.3881	166234.0639	176841.6099	185443.1359	165644.0894			145
121.1009354	121.1005107	121.1011881	348.277002	346.9500014	354.1639983	6	4	2	0	109349.3492	193514.747	187478.8082	120405.7528	190288.803	107085.2003	203843.1751	89551.20269	23055.8651	66354.15582	73766.36919	71753.473	82710.16397	67779.9075	80869.17107			6983
121.1019083	121.0889718	121.1026482	571.2460182	564.4469748	572.0959854	5	3	1	0	27347.45646	92819.14035	40199.73423	225133.0516	88567.76598	79954.17786	24524.34105	107820.3468	116792.4278	97231.31204	146481.3928	82029.96783	85167.7522	89440.86819	63850.08233		[M+3H-C5H8O4]3+ 492.328	48
121.1014346	121.1002232	121.1024541	556.1200012	555.610004	556.9309767	14	4	5	5	82192.05185	85591.37025	81803.65805	72512.65846	74681.38107	110520.5248	62476.67386	63857.88135	39100.48352	50355.07244	42427.3809	66386.12947	48326.84637	42211.04228	55217.60447		[M+2H-C6H10O4]2+ 386.246	25
121.9584722	121.9577963	121.9661524	1109.695997	1107.954951	1114.789952	24	5	5	5	45662.46129	53991.4786	45104.39797	50651.34227	51559.9428	48908.49629	59936.29315	68702.10533	54842.83205	46320.43138	48534.942	44738.10544	39912.05088	41835.38266	43724.51741			34
122.0605697	122.0601395	122.0608261	230.3159937	229.027995	231.8769978	11	4	3	4	40796.43961	34821.74237	8842763.632	46418.33101	49118.38224	37281.61122	127963.1775	38311.94498	35222.44046	154356.0764	36507.10537	184388.1012	27298.75461	24819.88037	24911.89593			160
122.0606965	122.0601925	122.0608751	288.5099973	288.0510027	289.0330082	12	4	4	4	156863.3612	2413912.608	105371.9748	213535.6776	245317.2844	326180.5748	2209416.905	196341.566	211618.1443	160964.8145	210872.7089	167726.1706	2217706.006	222305.1668	126730.7878			1716
122.0600912	122.0598427	122.0602013	263.4829993	262.0000076	264.0809948	8	5	2	1	199578.2841	224575.0867	172165.3004	367242.9703	260270.3748	427547.4358	25395168.1	243915.5905	26031793.78	26472213.66	27058973.47	28744076.88	152913.1211	25862033.66	24800177.44			60
122.0684831	122.067988	122.0687886	134.2280027	122.8639984	138.3910009	17	5	5	5	302321.9346	347921.9385	258537.7481	429584.1177	667083.2473	372963.2545	569721.2482	617792.2493	539512.8527	269299.7743	345037.7144	319436.6857	431861.1777	344035.4481	391468.9686	[22][M+1]+		5368
122.0971452	122.0966241	122.097356	259.6879991	257.2130013	260.4650038	15	5	5	5	29407830.71	25363869.52	35769497.59	26889881.18	21067146.01	26023353.67	20096466.92	25455478.27	21993254.17	25681786.99	23741804.54	25582879.41	21056466.94	24543069.8	20741841.56	[23][M]+		2915
122.0972765	122.0968012	122.0974862	266.9879995	265.7720089	268.1820062	15	5	5	5	63248653.94	57668805.43	87869265.75	38860241.54	31236479	30926059.78	50807221.42	31336945.72	51211881.84	58118824.75	53927749.56	55745657.16	49510257	53190731.21	48300681.47	[24][M]+	[M+H]+ 121.09	92
122.0969104	122.0966241	122.0971135	299.2469981	298.8790008	299.8169953	10	1	4	5	4149221.055	4023003.13	4028591.124	4333891.935	3415668.678	4284868.512	3873884.95	2696556.569	2587259.162	3882389.675	2457315.007	3850833.693	3981026.783	3579073.533	3657758.525			284
122.0970174	122.0967266	122.0973155	320.7789917	319.7189944	327.300986	9	1	3	5	1992378.962	2031611.951	1845030.884	2065036.746	8595035.219	2081063.053	1832031.314	4177607.853	2102426.444	2008135.259	2112293.16	3755080.958	2026548.452	3383480.623	1854487.156			939
122.0970939	122.0969379	122.0973369	954.1005318	952.5519965	958.8009854	8	0	2	4	2177520.018	1814279.333	2414166.329	1546775.021	1856400.285	1957661.82	1634572.737	758417.2865	9951601.522	2022053.305	2009474.237	1885747.349	468868.491	1350040.943	1962450.089			17
122.096934	122.0965991	122.0971982	311.7650025	311.021995	311.8109909	6	0	2	4	1546433.996	1426288.966	1274691.405	1669628.423	1108574.582	1676639.151	1382928.301	1406434.914	1602699.399	1471928.956	1693249.97	1483110.757	1469821.927	1345195.577	1406436.801			5404
122.097168	122.0970687	122.0972558	779.4120161	778.7840216	779.6229916	5	0	2	3	2117069.576	1830373.527	2006149.555	1917963.858	1866971.398	1944877.072	1559894.15	1810038.883	1834115.841	1866220.958	1818443.364	1677596.407	1512981.25	1725636.119	1845489.097			584
122.097008	122.0967102	122.097162	506.9420195	506.469025	507.5059868	6	0	2	4	1578934.168	1443763.611	1619468.719	1528340.42	1407983.466	1467871.83	1186233.965	1668476.676	1860291.674	1653468.851	1685347.846	2098158.41	1555850.087	1677042.616	1375689.335		[M+H]+ 121.092	126
122.0970605	122.0969541	122.0971022	753.3079848	748.7419876	754.6400011	6	0	3	3	6185665.478	6038064.487	6210445.643	5955346.817	5785615.832	5688905.858	4562534.51	5708367.474	5356250.128	1388820.656	5141232.611	4773987.583	4355561.187	4892213.467	1498093.575		[M+3H-CH3]3+ 378.293	264
122.0969962	122.0969067	122.0971685	891.7360075	889.9169858	893.3469731	6	0	2	4	2954718.639	2440240.931	3596383.052	2620031.987	2604083.909	2476591.071	1548583.366	1982896.172	3048299.444	3095673.26	2806160.381	3605066.224	1518352.2	2458567.708	2411823.581			6337
122.0969511	122.0968595	122.0971229	980.4710049	978.7610049	981.8499695	5	0	2	3	1345152.76	939798.6881	1758648.639	836530.3595	854883.5844	1194101.958	936381.4369	270177.8419	769149.678	1308109.449	1268106.331	1033212.237	162277.3496	632483.517	830358.3041			5449
122.0969658	122.0969003	122.0970271	965.7444716	964.1890561	966.6340097	4	0	1	3	2690841.885	2192306.947	3441180.966	1653315.999	2005636.54	2392259.551	1906313.018	528603.7267	1568898.255	2582376.764	2664201.623	1813171.294	258017.8447	1392830.135	2513382.632			6565
122.1284076	122.1278804	122.1285549	259.2110017	257.2130013	259.886995	15	5	5	5	1705758.967	1477411.679	2102151.386	1565286.664	1237016.842	1511302.558	1249665.361	1260267.717	1257317.811	1151427.919	1355796.254	1470959.482	1194710.669	1095216.522	1187373.78			2916
122.1284847	122.1281031	122.1287306	267.1080022	265.7720089	268.3820062	15	5	5	5	2025433.133	2262477.236	5001217.605	3430301.436	1820172.959	1825999.941	2927570.401	1900146.592	2921184.195	2219145.029	1836562.989	1843955.662	2779455.319	1703848.109	1607621.994	[25][M]+		92
122.190747	122.1902933	122.1911409	267.0880022	265.7720089	267.762996	15	5	5	5	191829.3897	86375.33713	136252.6072	51681.8135	66477.37624	72126.28327	594737.1575	38338.82767	31990.88557	23417.34958	31697.18286	57238.41468	26930.12175	23635.59691	25449.83406			92
122.2335874	122.233008	122.2340445	266.9879995	265.1439857	267.762996	15	5	5	5	718069.0735	631030.2233	594080.4325	361602.0208	340403.1599	646858.8584	346373.4703	310546.6265	233963.4208	274178.1627	377459.7319	296030.2296	256015.8715	381534.5258	346096.9419			92
122.2335849	122.2332143	122.234067	260.196995	257.8409958	260.6159936	15	5	5	5	285190.1051	230372.8487	697153.765	214337.3992	166561.3392	251257.7293	157929.5945	160897.3603	95537.51311	143824.2604	113585.778	179772.4643	100619.9211	142260.2718	117195.6638			2912
122.265162	122.2646074	122.2658039	267.0609948	265.1439857	267.762996	15	5	5	5	884964.6235	752944.421	829363.0655	896671.6239	367357.0064	482078.1004	200802.671	501578.9514	400162.2107	421866.4798	402900.9592	385741.203	264925.8885	287329.4147	212448.1032			92
122.2653554	122.2645889	122.2660026	260.0060052	257.2130013	260.7960052	13	5	4	4	363620.7603	290594.297	845407.1044	359822.6629	171758.416	165799.6578	60177.05139	313811.8656	185718.0503	248340.3383	179126.4835	189691.9758	97145.03524	85868.44709	53282.56534			2917
122.295778	122.2953738	122.2960604	267.0744985	266.3399934	267.762996	14	4	5	5	294745.1579	172274.3083	506337.7413	162194.9171	96276.1558	152993.581	80427.1962	145412.9981	91677.30886	121166.3768	124622.8185	184447.3187	104151.5503	135002.8917	105526.8182			92
122.2956354	122.295136	122.2959767	259.7054953	257.8409958	261.0170023	4	3	0	0	94692.95585	58952.54298	922386.1286	342665.4875	174513.3946	158975.5325	73762.14707	316803.7715	195113.3141	240083.9005	205990.8963	228021.227	108401.7318	91621.17401	63068.30704			2913
122.5379253	122.5375598	122.5384278	40.02699871	39.4590006	40.97699871	15	5	5	5	90447.87377	29885.08223	91361.33271	63127.41959	98316.98476	56617.76801	123065.1777	128063.7536	107284.6772	103445.3563	80954.86699	124351.667	84421.37576	61924.61163	98217.28067			23
122.9251122	122.9248065	122.9254577	37.34299996	36.73499827	37.80299996	9	3	3	3	223480.2071	252534.3508	322592.8379	218012.1012	206746.1058	249204.5085	134845.5939	174321.5084	154905.9946	202656.6927	233746.4737	143480.9485	189213.7567	174703.8953	162664.4356		[M+Na+K]2+ 183.896	127
122.9633346	122.9630967	122.9635527	1109.670024	1107.383005	1110.65197	9	5	4	0	210102.1853	200647.2791	241460.7559	189630.2912	189867.6835	174578.3632	178049.6765	157241.3977	158343.16	211900.3685	223369.6227	228942.544	277320.3022	224100.7469	211614.0677		[2M+2Na+2K-H]3+ 122.993 [2M+2Na+2K-H]3+ 122.993	34
122.9644397	122.9643326	122.9645779	1118.282042	1117.02502	1119.728028	7	0	2	5	1134296.103	1100105.382	1115626.94	1102978.459	1105298.017	1112310.766	1145165.219	521426.2066	1093105.627	1124070.944	669427.3766	1053599.165	953360.4767	924001.8783	965717.2294		[3M+2Na]2+ 66.6591	75
123.0439654	123.0434242	123.0445081	264.0749941	262.6290035	264.700005	15	5	5	5	177155.0462	365715.5898	175032.0622	428998.1414	234705.7386	447048.2585	246724.4605	197671.1314	203470.5865	174346.0509	142554.8933	163432.05	148682.6431	115724.3579	129749.9969			60
123.0406901	123.0391531	123.0412527	34.8669985	34.06900039	40.79800007	23	5	5	5	421063.0589	471141.4851	326309.3754	402904.365	619348.5351	470595.4051	759383.6933	539424.0688	653419.8946	439709.5685	529745.3509	529047.9531	623546.6405	433388.4986	506960.0347		[M+H-C3H2O3]+ 208.039	69
123.0443871	123.0439927	123.0446241	288.4440123	288.0510027	289.0579877	15	5	5	5	223002.8365	183772.1413	161586.3867	289160.8687	337613.3072	467390.3751	215197.806	278165.2712	275535.3174	197963.5923	248937.4705	232196.5783	138331.4995	283577.0831	189444.127			1766
123.0410076	123.0407168	123.0411857	1109.571057	1107.954951	1110.65197	15	5	5	5	195400.9593	179751.4049	168547.7349	189281.6855	185860.5525	186350.9174	200105.4804	199790.0586	200197.1936	183118.8687	190874.2711	186189.8438	237896.5869	196673.5734	177903.16		[M+Na+K]2+ 184.132	34
123.044041	123.0437049	123.044284	220.7709992	218.68	222.3829953	12	5	4	3	182509.4258	156220.7497	208735.262	148964.3663	202299.0422	136317.0206	161504.8401	138093.2192	157229.5766	171329.7068	125879.1093	171570.4394	127835.3356	157068.5727	110559.3371			397
123.0445873	123.0443563	123.0448772	100.2070006	90.65500259	106.1770034	16	5	5	5	1952840.902	2223772.189	725401.4126	1631692.257	1361951.137	853173.0036	1449238.302	1489596.667	1586304.506	1607366.772	1856266.107	1452810.348	1499428.874	1549633.488	1169571.381	[26][M]+		203
123.0438805	123.0434974	123.0442701	279.6679886	277.6919894	280.6859933	8	5	3	0	170018.8487	391565.4597	154970.6316	191889.0964	253468.8306	123885.4622	156959.1325	91314.12979	84032.74027	81024.57864	79451.54349	77544.87785	74617.29059	80255.27851	55516.17487			1159
123.0434304	123.0428844	123.043784	244.5530005	244.3490011	245.2319936	5	0	2	3	193369.6894	175530.1751	221706.2714	148617.7456	203348.4885	124583.2153	189453.0836	163444.8467	170881.7295	162782.5852	110178.0603	269396.3616	130030.34	137872.226	132135.6157			4474
123.0549388	123.0542452	123.0553583	70.74099852	68.28600126	73.34299885	14	4	5	5	502973.4486	1138974.663	592645.3569	382197.375	609594.7558	461963.7792	481113.1152	421293.4425	255933.917	294498.4148	267603.104	348848.0471	332295.3089	308370.389	275475.4105	[27][M]+		414
123.0553203	123.0550744	123.0562724	43.66300088	43.25999919	44.44800088	8	3	3	2	226508.6316	422272.642	146453.1834	151649.2838	276779.802	147980.9129	246916.4724	29731.99921	34659.45446	77229.97462	21559.16056	101819.376	99829.03341	45951.03189	25807.85496		[M+H+Na]2+ 222.116	2
123.0553164	123.055021	123.0554608	57.25600024	56.56899908	58.4670016	5	3	2	0	213204.2217	571574.6395	194733.3816	160206.0684	180309.3718	146903.428	202072.8271	43069.46265	26488.76073	59108.16729	24197.15621	70300.73065	82515.47118	50606.28721	20240.94999		[M+K]+ 84.0922 [M+Na]+ 100.066 [M+H]+ 122.048	7033
123.0806561	123.0796259	123.0809776	286.8940096	286.2149878	287.6489918	15	5	5	5	297753.4122	280993.9499	247662.1313	130102.0939	210259.0933	114268.4494	256357.3268	192620.2092	206793.352	181930.9326	174586.1777	207787.4029	163970.1849	153486.3359	203563.6773		[M+3H]3+ 366.225	287
123.0798191	123.0772645	123.0803721	1093.971506	1089.912022	1101.392984	14	5	4	3	280958.6032	228186.0482	402984.1505	140881.931	247037.1092	98049.8981	151027.1264	216695.9663	246419.3488	227331.3475	180625.2594	224469.1289	166349.3059	192554.0963	178741.6883			1
123.0930825	123.0919616	123.0961971	1102.465959	1100.426997	1108.921975	13	3	5	3	376210.7372	234375.7466	692742.7724	299491.6758	466479.6353	295923.9632	328389.7506	314658.1128	319759.8778	174212.6294	298734.794	301777.4736	344635.9876	300894.1514	354225.8537			4798
123.1000256	123.0995534	123.1002912	259.5979991	257.2130013	260.0469977	15	5	5	5	2966634.521	2574572.088	3923614.678	2711317.987	2128084.875	2633321.744	2015414.911	2534163.714	2037713.446	2548377.495	2332716.708	2574456.974	2087588.22	2445811.876	2088832.791	[23][M+1]+		2918
123.1000348	123.0996523	123.1002978	267.0609948	265.7720089	268.1820062	15	5	5	5	6397278.565	5827263.354	9196272.259	3912499.311	3155729.868	3116222.189	2965412.311	3140473.057	5063664.833	5791232.319	2904064.923	5602532.376	4918269.998	5261027.561	4788038.415	[24][M+1]+		92
123.1172196	123.1166438	123.1175605	751.146993	750.9269984	751.8469984	15	5	5	5	338824.6643	424458.1229	384132.3891	384383.9912	433275.3854	322726.4958	347131.5379	219927.8211	152342.2294	224125.6927	130555.7537	232552.9535	207285.5127	170619.0133	282653.5582		[M+H-CH2]+ 136.128	8
123.1173121	123.1168778	123.1180661	556.2235107	555.977993	556.9309767	14	5	4	5	93027.3748	71624.92178	89526.30636	74315.13923	62691.05839	97125.4938	64829.93782	67241.31307	179447.6826	71231.51355	47866.42643	71533.51337	63870.45589	57466.39108	66045.24714			25
123.1176494	123.116953	123.1183679	375.4874952	373.7579987	376.8669918	14	4	5	5	67398.48765	56961.34766	170047.1213	52384.64669	52913.94554	57748.19553	35795.82673	50962.51605	43909.12029	45905.72315	46575.30783	53279.26043	51914.9961	42041.55624	58586.73204		[M+H]+ 122.11	355
123.117211	123.1162875	123.1179791	416.6299992	414.3400097	417.2189978	12	5	4	3	469047.9937	451265.4383	372632.2023	318545.9788	466473.1202	288113.1303	457030.9826	169213.1547	304090.6377	218433.6441	298958.3835	198588.0397	237701.9731	272858.928	221503.4597			231
123.1172266	123.1167123	123.1176373	407.476012	405.496012	407.6550052	9	2	3	4	212761.65	138429.4271	170304.1359	182749.4519	172348.2004	155180.5979	130895.4693	186326.3078	101202.8446	164280.1066	139863.562	82001.12473	125017.4151	86125.53053	136571.2942			5055
123.1304384	123.129932	123.1306529	267.0380009	260.3980064	267.762996	10	5	3	1	151390.1459	119771.3563	126609.584	126228.2025	66627.93972	64674.54128	3416971.084	72542.27006	3455881.378	63781.15812	3410927.537	3522523.423	64934.11528	3205461.081	3171467.33	[25][M+1]+		92
124.024193	124.0225844	124.0252474	39.82699871	33.54000092	40.79800007	11	2	5	2	34955.39424	9022.243463	33381.56825	17488.81991	23486.94516	18760.0018	47254.52205	30715.92791	30885.24648	18374.35971	20458.03472	30976.63482	25676.01123	11864.31908	22151.06042			23
124.0417739	124.0414477	124.0423368	34.5269985	33.87900039	34.89799986	15	5	5	5	96855.14947	100432.4573	70798.20051	82475.5413	128771.7826	97405.56729	154575.0116	112139.735	131770.2033	83211.82414	109596.3748	106909.7218	128310.6132	82924.26608	105676.8033			69
124.0422008	124.041465	124.0425411	1109.303	1107.954951	1111.031967	13	4	5	4	30438.60991	26225.81608	74080.25477	35303.94507	26468.85574	29311.6427	27375.59653	31524.69999	27577.3088	29372.1443	68408.15851	26058.37457	29185.55181	30273.25843	27273.95978			34
124.0399015	124.0396508	124.040047	63.80700015	62.77999982	66.20599962	9	3	3	3	197016.1781	214143.6815	225443.3187	169464.1074	217841.4045	152466.6016	291946.0736	288625.2142	199495.5465	194252.0104	228209.2629	259193.6475	160194.7081	214191.2981	204265.9798			324
124.0466834	124.0457272	124.0474538	100.2610001	90.65500259	106.1770034	15	5	5	5	197141.5258	143749.0332	160393.4537	142772.8387	157420.1879	194836.231	158369.0412	148792.7559	154102.1412	153202.0878	167710.8706	131663.8204	137934.5709	155422.5566	113514.2071	[26][M+1]+		4828
124.0584761	124.0578469	124.0592856	71.52299885	70.62300325	72.40400021	5	3	1	1	25008.09757	58583.07401	27179.72346	21707.34508	37452.41048	25065.87971	41093.511	29486.80793	21119.80054	26030.69423	23370.37922	16918.37173	28780.81603	24971.57979	19458.02854	[27][M+1]+		6900
124.0765022	124.0755519	124.077415	234.9140044	230.4199934	236.3570052	13	5	5	3	478936.5879	897363.1368	458770.5127	415447.8765	701273.888	299005.5256	438598.1725	74226.90539	22926.87816	62133.8795	49524.54038	100262.9903	76703.5082	72360.96656	66035.89303			2142
124.0767157	124.075681	124.0770755	271.4170004	271.1739959	272.6630034	8	2	3	3	94202.86349	131622.7518	117558.4134	65587.73008	129170.8108	142441.5158	112162.6264	153582.0496	145998.7876	152909.3483	118721.7333	132385.7616	142794.675	123685.2406	102681.1363			1516
124.0773199	124.0759286	124.0788768	330.0859996	330.00299	330.90299	5	0	2	3	43726.8448	39618.907	50307.41789	45146.1835	39075.59125	42462.64485	39950.2985	47145.85415	88757.7376	80149.69477	73679.40253	40814.80976	38651.16023	74877.78115	18780.42615			2621
124.0874408	124.0871675	124.0876266	1106.955989	1105.145989	1108.137016	15	5	5	5	5677314.757	5701940.928	5658296.277	4728889.087	4495436.704	4048916.903	4151400.239	4525838.291	4490579.37	3913467.546	3901769.239	3803468.995	3683454.883	3693362.751	3607897.83		[M+2H]2+ 246.157	158
124.087107	124.0869227	124.0874034	1091.843994	1087.887964	1093.917961	10	4	3	3	1046658.444	961651.7915	1303321.216	797286.3827	662404.2859	582087.5027	1100705.296	810625.9111	871301.0071	863238.3324	702047.1976	927545.0329	640880.31	688647.6026	653834.7952		[M+K]+ 85.1253 [M+Na]+ 101.099 [M+H]+ 123.081	52
124.1033162	124.1029112	124.1035579	267.1080022	258.6950038	268.3820062	17	5	5	5	170531.0274	278481.9885	242615.5198	277668.4824	149344.5387	150910.0916	147267.1122	144509.1881	223489.7994	261674.1585	129490.9402	232892.357	126360.8612	131559.7498	106507.9625	[24][M+2]+		92
124.1125884	124.1123922	124.1129614	284.8769905	284.1529865	285.0379946	5	4	0	1	58634.96206	33763.6542	44102.54823	29454.60739	42676.16955	48883.88114	66256.82248	45761.12858	43881.06649	48024.14904	35836.57333	42251.63454	35201.8027	37944.45261	21967.86893		[3M+2H]2+ 82.078	194
124.1185891	124.1184599	124.1189384	1107.168049	1105.145989	1108.137016	11	5	4	2	235772.8675	217236.3633	265864.7812	201640.1845	191008.1795	3895427.636	159195.5461	148250.7092	144029.7411	140504.7671	144889.9795	3839594.628	3591619.046	3559238.608	124167.3312		[M+H-C2H4]+ 151.145	158
124.1200993	124.1195633	124.1209589	751.1669984	750.9869957	751.7669957	7	5	2	0	35168.60588	32045.129	37066.51073	23176.62757	42801.0862	352673.019	27714.44801	345095.6648	309640.8605	16818.46241	301342.7105	264516.6145	248026.1275	279411.7261	270240.8228			8
124.9574247	124.9570517	124.9575358	1108.694033	1107.383005	1110.023003	15	5	5	5	2198246.805	2152474.742	2073207.811	2088509.074	2103896.324	2130597.141	2082234.545	2031723.231	1939357.888	1915619.916	1848522.981	1833004.28	1754095.903	1714063.608	1665120.83		[M+K]+ 85.994 [M+K]+ 85.994	34
124.9572234	124.9568223	124.9574243	1130.671464	1126.894951	1142.801023	18	5	5	5	2670065.242	2620395.313	1218902.136	2520878.906	2191644.519	2171795.349	2449968.637	2368219.714	1974443.979	2177677.745	2015911.818	110994.6823	1930941.131	1456761.784	2123860.898		[M+K]+ 85.9937 [M+K]+ 85.9937	74
124.9568401	124.956613	124.9570789	1097.585019	1094.533995	1099.903989	15	5	5	5	753890.3265	754057.8624	822095.9444	689410.5096	664031.6357	588807.5982	687240.9854	603913.6362	615532.0331	624894.8057	600844.6987	603764.0636	563684.3402	565086.8879	563190.0913		[M+K]+ 85.9944 [M+K]+ 85.9944	35
124.9569287	124.9566814	124.9571828	1191.41304	1185.388975	1199.34803	17	5	5	4	151862.4059	88782.57801	180881.4123	144082.5929	98454.82765	120413.8498	110700.7647	83651.54781	82436.41957	132051.6224	121306.3239	99803.88746	101562.9632	86313.5372	118688.6361			7042
124.9570182	124.9566289	124.9574379	1180.724945	1178.211021	1183.871956	9	2	3	4	141027.002	178113.2341	163196.1013	154716.7201	151325.3767	140909.7575	99842.56947	117896.3579	120405.6991	113122.756	127469.5258	157124.735	103147.2474	112746.3087	66089.25442			433
124.9569217	124.956785	124.957407	1169.023018	1162.738037	1172.797966	11	3	4	3	268747.299	231901.5934	398432.4005	205547.4836	202867.5026	346494.4539	206158.363	230816.5818	124917.4984	153793.9962	160293.0822	156760.4599	148709.7729	129914.7071	129058.2851			323
125.0002162	124.9995861	125.0006234	510.5989867	509.5789867	511.2289894	13	5	4	4	38134.22094	51367.51458	55393.47496	42091.2572	69321.41833	34911.44288	80674.94155	21114.54643	64746.12317	39807.88198	58370.78397	33900.16904	33782.45952	25398.74733	39465.68138			5
125.0000186	124.9995565	125.0002018	553.4949876	552.8640149	553.6249876	7	5	2	0	29285.97559	64877.29602	38845.94581	45459.65683	66334.36762	44514.79301	53817.44153	66044.54766	65875.49921	62448.15991	65290.52389	53813.38575	50640.03726	52831.95532	46261.26235			4
125.0157554	125.0153496	125.0160672	474.7810046	474.2199978	475.742006	15	5	5	5	89310.30165	37615.47649	62234.60893	43427.11259	31858.77455	121899.7008	41701.50357	53940.31555	43503.13372	46034.68172	96547.55012	52860.92157	39652.52536	29276.90556	42496.96007			4061
125.0238959	125.0236649	125.0241809	227.8409972	225.3900003	229.6230026	15	5	5	5	83747.55542	103986.2792	60816.83592	85987.65294	33686.68212	96161.09497	51201.33451	55548.135	104349.3242	136360.0074	172374.371	76971.12708	102630.5159	106399.339	79464.06288			166
125.0383457	125.0380096	125.0389105	34.7969985	33.91000175	34.89799986	15	5	5	5	84138.77405	93409.17437	70003.63334	81764.36981	123168.0477	95704.84334	148930.8449	108020.8319	130302.4159	84471.70421	105064.8288	106689.9763	127027.412	82245.50605	102683.8827			69
125.0385885	125.0382413	125.03917	1109.253003	1107.864951	1111.031967	10	3	4	3	31725.38063	23144.03763	1633336.283	1744662.117	20814.75848	35890.15443	22562.5927	30126.72062	1731302.905	17246.35789	1596360.683	18859.91137	33394.16904	23067.46686	1413245.002		[M+2Na+K]3+ 290.183	34
125.0601638	125.0592589	125.0611022	761.432991	759.9359747	762.0529938	15	5	5	5	58278.22564	51103.27216	52544.70896	44624.25345	37679.05325	37626.53918	19795.64558	43326.62936	31716.60161	29229.87342	26302.66521	36415.86853	22703.32477	27069.08659	23939.49555			33
125.0601991	125.0600366	125.0605162	501.0429941	499.9909859	505.214024	15	5	5	5	408183.8762	192041.6229	325290.0044	379542.0019	163826.9098	335841.2686	254585.5405	566518.5555	585454.9202	588763.8636	493147.9737	527801.1233	490468.7862	461591.9317	476778.021	[28][M]+	[M+H-C4H8]+ 180.116	133
125.0600684	125.0597378	125.0612898	779.2440189	778.1849971	780.0409834	11	4	4	3	46651.32358	28882.09601	51268.76338	47944.21597	66762.04102	31910.88844	27612.48649	36151.68194	52347.1812	32875.13383	23657.68243	32717.36397	43636.19755	25357.44225	48485.4103			6
125.0603441	125.0597425	125.0607368	428.9600069	427.9290104	429.4579987	11	5	3	3	52681.41109	57616.10678	64039.81899	36379.55155	50259.09745	55587.32214	41016.20891	29685.16102	25690.9198	29505.42926	29094.6962	25180.30285	23964.10635	28761.7731	22155.10802			145
125.0717886	125.0706236	125.0723502	1097.606055	1094.533995	1099.903989	15	5	5	5	251848.8932	222090.9487	368025.9141	177998.1362	221866.9947	75034.94372	157989.2984	161458.0014	180817.7024	184227.294	124505.5913	142499.0997	156402.3385	156330.2502	145862.7564		[M+H-C5H8O4]+ 256.105	35
125.0710089	125.0707883	125.0718178	44.27700035	43.35700035	44.65800088	11	3	3	5	53954.36118	28417.60409	42412.99143	38232.46707	37053.87292	33636.3811	52060.44024	54057.75315	39749.44168	57403.34936	30957.02478	72411.60093	29833.29364	38876.10267	45207.54504			2
125.0792334	125.0789398	125.0795708	234.9140044	230.4199934	235.9349958	7	5	2	0	41065.10938	88689.9941	39638.43502	44984.37203	66808.12042	24983.31231	36448.5204	20173.39729	20978.81613	20180.70274	16914.53097	19314.85792	16946.6977	16098.48996	18222.58763		[M+Na]+ 102.085 [2M+H+Na]2+ 113.075 [2M+2Na+K]3+ 145.139	76
125.088519	125.0863137	125.0900258	1107.307016	1104.398052	1109.983003	17	5	5	5	483761.168	279271.2871	292558.0105	662665.8181	164967.883	310731.5322	397226.6908	574994.168	213518.484	337816.7278	314618.5128	599380.0016	527895.7488	329339.4362	539234.9349			158
125.9626702	125.9622119	125.9630271	1108.264038	1106.634038	1110.023003	15	5	5	5	938553.8273	946242.4961	954428.8919	888728.5281	883259.9027	941382.0148	919880.0518	1431665.411	816391.064	808109.9305	750489.1055	740794.1163	724717.0971	678759.2451	677870.9173		[M+3H]3+ 374.86	226
125.9867648	125.9865448	125.9872185	34.09000175	33.58799903	34.2969985	15	5	5	5	5103999.175	2851798.534	3818686.461	4140096.383	898210.8651	4889912.45	1898450.365	2741614.504	3896259.725	3743355.543	3050879.977	3649616.906	3725283.393	3489126.327	4126587.357	[29][M]+	[M+H-COCH2]+ 166.994 [M+H-COCH2]+ 166.994	69
125.9864248	125.9862282	125.9865439	1110.877962	1109.598992	1111.908989	15	5	5	5	2348422.085	2249275.721	2031559.313	2267193.702	2304421.125	2295995.887	2326692.885	2259867.142	2246573.23	2236683.038	2192320.319	2189412.277	2089942.41	2083271.623	2080668.037	[30][M]+		171
125.9864961	125.9863553	125.9867921	1175.069504	1174.439049	1181.355057	12	4	4	3	781376.2701	552111.9933	680704.6731	615470.3512	398308.6661	1004973.082	631456.4574	636567.5919	382721.5201	539725.3105	1129945.352	366446.6514	483007.0644	912741.2393	478326.2174			4915
125.9865627	125.9863999	125.9868084	1195.065946	1193.303032	1197.462044	13	4	3	4	1062316.414	548470.474	644255.3356	665878.9871	703939.6792	443142.0823	920610.1617	599924.2802	679536.7843	582958.1053	545683.7087	448130.5784	814596.6894	663171.0781	513448.9226			331
125.9865412	125.9863394	125.9867253	1155.191975	1153.546944	1161.481018	10	3	4	2	649632.5409	779467.4772	1192561.599	741564.0827	684355.235	764040.8789	2321558.282	620487.2327	627752.6019	643325.866	626936.7765	722667.7373	603563.6981	474822.2778	590755.2535			372
125.9866801	125.9865204	125.9869533	1135.945015	1133.084968	1137.869056	8	2	3	3	618027.401	655548.0512	626215.539	677163.6443	677712.388	1349884.513	477724.6843	594964.6447	565449.1167	581017.2228	556618.8742	513626.2247	527659.6403	1185366.342	702255.3277			468
125.9866125	125.9863412	125.9867405	1143.180049	1139.716988	1147.261047	10	3	5	2	673853.7019	543236.3224	589946.8858	563741.9192	640074.4962	486697.4536	531600.0429	593165.4403	337911.1685	447322.2686	437106.6088	1544732.284	430684.6731	441501.1255	432618.7459			7141
125.9864756	125.9861006	125.9865287	1185.758057	1185.127945	1188.27301	5	3	2	0	509464.8655	471485.4822	438032.9318	719641.1683	556354.8238	478521.4608	421325.2325	402325.0153	429849.3711	428056.9678	418795.7078	410147.0704	356272.875	356008.2565	345193.8992			5465
125.9865358	125.9863677	125.986891	5.12999995	3.984000146	7.465999625	4	0	3	1	1192173.737	1170170.423	1169163.621	1234089.305	1089790.556	1328056.806	1094771.071	1153798.825	1016654.751	1442823.592	611714.3711	1022536.024	905889.4916	954801.9804	908326.9417			487
126.0182197	126.0180374	126.0186443	34.6419985	33.59799903	34.89799986	14	4	5	5	251027.4999	145640.5437	205782.3326	234789.0381	837919.97	218734.0438	33554.45044	85078.82934	129347.9062	142891.4301	119785.9513	179159.4489	131898.3788	135312.8368	155144.42			69
126.0466004	126.0464831	126.0466852	949.4380161	949.1069928	949.7799765	4	3	1	0	29262.84335	23446.02311	21219.52213	13577.5705	19947.97005	24067.97912	25775.33095	11303.5046	19981.90501	26663.46423	25610.78973	25951.45377	8378.054525	20796.66547	25707.93305		[M+3Na-H]2+ 184.127	44
126.0664556	126.0657492	126.0670817	43.89300088	43.50800088	44.65800088	10	1	5	4	58009.39856	37881.71485	49924.9315	40228.24452	45160.4933	30448.63933	47639.56535	63423.08378	70940.3817	71245.00097	67597.66786	54838.89601	40899.86438	46761.31396	55141.73692			2
126.0636173	126.0627963	126.0641508	501.0620213	500.9309859	505.214024	11	2	4	5	34197.24031	14763.84943	24834.72244	29535.70251	13933.71605	26727.81482	24140.32851	42004.45131	51588.36589	49447.15265	41672.0332	38595.4358	39776.75514	27285.70893	32522.71563	[28][M+1]+		3660
126.0783932	126.0746198	126.082298	1105.08897	1099.962959	1107.468049	7	3	2	1	49340.85823	21552.42621	53341.40214	28414.48068	42607.27444	38109.26509	34503.15833	20526.18001	20538.97865	30150.65096	29889.41145	16193.43618	31982.44048	31750.44835	26418.35668		[M+H-CH3]+ 140.104	241
126.0917952	126.091379	126.0919847	281.3980016	281.0590084	282.1800028	15	5	5	5	110707.7356	77526.69058	141302.2465	84793.39869	92813.88475	78186.72662	99935.8384	117604.5103	106022.4757	117465.3311	90745.96505	131936.0506	92630.69998	109357.7572	122524.8969			1160
126.9569314	126.9568013	126.9572109	1122.47901	1119.088943	1124.271943	18	5	5	5	5488809.607	5220905.672	5923100.986	5196458.739	5487313.25	5005610.802	5264490.169	4713118.443	4713558.403	4721860.582	4637819.342	4589657.621	4146269.615	4387133.836	4295267.372	[31][M]2+		74
126.9591857	126.9579528	126.9596481	1108.644035	1107.383005	1110.65197	15	5	5	5	639131.5598	611932.569	790910.7294	576240.0228	568676.6157	515544.0957	481313.6414	470457.2986	457765.6402	472702.138	429849.7872	411251.1487	398957.3379	392269.5101	378735.5412		[M+2H]2+ 251.897	34
126.9902393	126.9899195	126.9910552	34.6619985	33.87900039	34.89799986	14	4	5	5	199645.9886	127620.9463	167327.0697	172403.79	91720.05153	173620.0657	65356.03873	96662.95908	131875.6499	131732.1076	108781.2869	149842.0718	128372.2591	127605.8984	125550.0425	[29][M+1]+		69
126.9898988	126.989584	126.990324	1110.93399	1109.598992	1111.878989	10	4	2	4	109999.6368	101102.1568	1050960.123	86090.70763	112202.4525	1016465.542	1051112.092	99152.40701	1034920.249	92641.8308	98863.52997	89245.2831	83717.61353	82481.27237	931310.1769	[30][M+1]+		171
127.024239	127.0234816	127.0247892	34.23299944	33.58799903	34.88799986	14	4	5	5	33391.96671	139795.5828	63322.8493	29129.68171	30217.54193	30037.03879	27738.54924	25866.82913	24009.10303	22972.69712	25339.87553	25973.34685	19812.63578	23856.75946	19888.735			69
127.0393595	127.0390142	127.0396108	50.71700056	48.38700056	52.42600003	18	4	5	5	914697.879	629544.4708	542089.528	538259.4261	947785.5944	377873.6375	819461.2163	830429.8472	741030.2527	284799.6636	275686.0454	662371.8817	608476.5625	502420.2897	259139.6207			263
127.0392417	127.0389513	127.0396129	43.75000002	43.35700035	44.44800088	11	5	3	3	221098.179	137019.6739	337187.9237	163443.4981	266462.1977	132531.4949	220461.996	244042.7233	186330.6548	184299.0323	157576.9338	225000.7248	166264.3675	128220.4021	175498.4015			2
127.0395099	127.0390437	127.0396211	228.1534977	224.7620058	230.1909972	10	4	2	4	103092.9736	142251.8979	158985.7249	82016.67631	135365.5969	115742.0613	145379.6771	121575.8041	127461.5616	117845.9414	104063.5044	106082.0213	91053.92437	111038.6128	100493.6393			166
127.0393122	127.0389257	127.0398393	393.1075026	390.8140087	393.8009964	10	4	3	3	66978.11636	53385.46087	108563.1421	66278.0263	80431.85975	79708.85787	81800.48311	73737.7472	48821.97788	50549.42381	74536.03139	40383.84082	56421.01918	60969.32093	35622.3464		[M+2H-CH2]2+ 266.067	150
127.0395762	127.0389652	127.0398847	240.1405035	238.8180023	248.4269929	6	0	1	4	149904.1896	133839.1652	173060.7606	122040.2771	167899.4232	120056.8806	155832.55	144724.2962	374357.5488	138770.1174	100283.5101	186571.2711	100748.2477	689294.8514	137526.9493		[M+2H-C5H8O4]2+ 384.112	38
127.0753409	127.0749903	127.0756296	501.0429941	499.9909859	505.214024	15	5	5	5	52709.59808	24296.84092	39772.06777	38462.41273	20678.87745	40146.27633	29934.51736	66491.65561	71595.49079	62939.43668	55870.84193	60972.73166	54461.88643	49151.89135	55450.93732	[28][M+2]+		133
127.1118399	127.1115091	127.1123862	375.6564911	373.7579987	376.8669918	12	4	5	3	26607.30425	25527.222	25375.21777	24496.06911	23593.50867	32238.93911	24398.82829	27989.77625	27608.9798	25622.905	25065.35447	28416.34821	22585.66746	24847.79314	26500.78562		[M+H]+ 126.106	355
127.4577598	127.4575316	127.457895	1122.895042	1121.095963	1127.405979	9	3	2	3	365476.7699	373525.0861	456007.7379	361904.5596	365410.1211	376680.8036	362742.3437	342040.0034	315177.772	342371.0167	339618.6449	321610.042	330118.218	298093.267	297715.0471	[31][M+1]2+		74
127.965373	127.9652268	127.9655584	1122.235044	1116.068001	1124.241028	17	5	5	5	6009114.968	5447637.447	6195724.067	5335064.002	5361077.349	5589767.507	5552664.576	5071181.036	5363543.322	5334513.897	5335602.99	5386148.292	4859080.172	4891292.179	5008904.988	[31][M+2]2+		74
127.9583942	127.9568684	127.9625917	1108.449494	1106.477016	1111.628986	16	5	5	5	488647.9676	713470.2169	830167.0473	608132.5502	433991.0949	645983.4656	417478.4879	613987.8658	315837.3988	326208.667	343552.5231	338033.0278	338521.2692	318367.6668	486388.4784			34
127.9850291	127.9841878	127.9853615	34.7969985	34.16900039	34.89799986	11	4	3	4	56842.20766	37158.83766	52523.60736	53184.04619	1522218.848	47728.02834	1507371.489	27107.80588	1396786.368	38208.47602	1432100.191	46167.02781	37291.86179	32948.09376	41324.75374	[29][M+2]+		69
128.0197855	128.0195789	128.0202788	34.5269985	33.87900039	34.89799986	15	5	5	5	1561449.677	1361007.446	1940706.481	1472942.069	1363750.256	1337968.08	1351833.319	1473523.987	1235743.056	1412004.463	1248685.706	1327799.194	1120280.488	1245312.741	1150737.57			69
128.0199392	128.0196939	128.0202838	54.51499878	49.90899887	64.33499909	16	2	4	3	474620.5241	368212.9988	52856.48331	376281.5294	254482.9385	381789.2693	470631.0479	270127.8541	144692.3665	387922.0495	277821.0775	499566.5525	257320.6418	346056.8819	162674.6111		[3M+H+K]2+ 72.0274 [M+K+NH3]+ 72.0274	19
128.0512591	128.0509666	128.0516787	34.09000175	33.58799903	34.7969985	15	5	5	5	53477.87554	54214.3034	82913.10638	54813.43662	49928.73231	48477.52597	41752.43085	47719.8319	33324.65626	40964.50668	38431.6515	36443.9696	28018.80103	36827.17078	27169.19165			69
128.0623858	128.0619018	128.0627989	779.3140189	778.1649971	779.8629861	15	5	5	5	304551.0455	215787.0658	332957.7921	295891.9269	316752.8912	296225.6331	260585.601	371781.6221	191055.7991	213762.3548	186640.9333	224537.9594	189659.9557	202868	195712.629			6
128.062451	128.0621471	128.0627155	949.1240118	948.651012	949.7799765	14	5	5	4	396920.1994	266298.8356	381493.8589	153131.7041	353654.7367	358414.5809	319204.154	120512.9822	195584.1272	285478.9097	312446.9048	336899.9811	98558.30127	235630.7838	324446.4981			44
128.0623992	128.0621194	128.0626982	761.4329883	760.5540265	762.0520155	15	5	5	5	394238.1723	377549.3534	436564.6741	363138.4712	363449.339	343899.6969	344647.6976	331741.4969	476455.9765	279289.7688	231120.072	293753.2507	245088.3669	259430.2589	260378.4608			33
128.0623814	128.0619566	128.0626864	699.7769949	699.1599731	700.4790031	15	5	5	5	278919.0744	251131.0664	319614.1299	292255.1289	250834.7918	292697.1105	200767.849	242471.7727	213721.1182	225776.3724	215883.5993	214872.313	198111.9772	227018.6286	196084.6791		[M+H+K]2+ 216.151	163
128.0623434	128.0620807	128.062771	895.1530167	894.5259921	895.2639993	13	5	4	4	268035.5539	190573.659	301139.4997	242212.9922	238590.5985	187486.5759	225172.8815	179380.0192	165702.3425	206284.333	160617.5737	288521.686	139482.9779	190478.6036	162145.3198			28
128.0624106	128.0619882	128.0625304	556.110004	555.5990257	556.6220094	11	2	5	4	251127.9015	213871.3675	255133.9604	217935.3579	197375.6444	418019.3732	173921.871	186931.7035	163346.4415	172162.2274	146447.8661	198837.6309	170107.3457	155597.0526	166047.9293		[M+2H-C4H8]2+ 310.173	25
128.0623381	128.06193	128.0625142	750.5280257	749.7819849	751.2379739	9	5	2	2	260671.3598	269275.0098	306323.4411	267273.4987	288707.8364	261061.7744	266121.4394	193975.2993	141807.9206	178958.9692	147682.7471	187683.2077	156034.2259	155616.4245	189607.76		[M+H-NH3]+ 144.09	8
128.0622523	128.0619261	128.0624554	503.1095113	501.6709886	505.9020186	10	3	5	2	236548.8451	231134.861	383568.8538	210337.4589	216400.1587	254344.9824	210183.7668	140270.6696	126965.3212	226064.1315	114094.5146	163098.6352	161959.3534	134330.2964	154017.2464			56
128.0623234	128.0621562	128.062463	438.20199	435.4740143	445.2910137	8	5	2	0	334847.157	442533.5795	417196.3134	297018.4561	387034.2429	320041.0418	345946.4948	85816.27168	70564.3042	79645.01114	62916.73754	103521.4905	106649.3072	69145.81704	109636.2725			135
128.0622824	128.0622486	128.0624476	571.46298	567.4669937	576.6109836	7	1	2	3	164255.1472	193676.1675	196722.5502	163700.7723	169656.602	188950.3195	154107.7383	128362.5831	105835.477	111027.6574	87966.68184	137083.2175	121652.541	101725.3254	135097.3338			48
128.062304	128.0620584	128.0624016	347.6050066	346.7839865	348.4220123	5	4	1	0	196501.0769	265269.7879	263173.004	133992.896	281146.1298	119302.0984	275909.1824	95935.54324	79285.57388	81433.34329	69751.16119	84447.32576	84672.67699	73701.44939	77211.22123			91
128.9515434	128.9513406	128.9517228	1123.506031	1119.839973	1125.498962	16	5	5	5	65174089.47	67133099.85	74157509.35	62370876.7	61863578.89	59606063.5	62782657.52	60034298.86	59466637.67	60042754.75	55390676.72	56426272.85	53823401.63	53082282.89	49793943.04		[3M+2K]2+ 59.9942	74
128.9515149	128.9512202	128.9517782	1193.040973	1190.947048	1194.416978	8	3	2	3	4236162.032	4131442.716	4686775.149	3743072.314	4323435.152	3723804.168	3647325.72	3370451.037	4105712.22	3167095.261	3408026.704	2928565.83	3269110.355	2619111.477	2596887.266			6050
128.9514765	128.9510948	128.9518045	1184.748978	1180.297008	1187.015991	7	5	0	1	3204023.119	3173542.353	3757773.838	3071415.183	4340142.648	2661595.377	2804030.093	2196390.555	2581159.865	2451485.498	2178654.064	2268534.137	1967028.927	1882809.914	2873238.122			297
128.9516199	128.9514298	128.9516978	1173.19705	1172.167053	1174.809049	3	0	0	3	4649940.052	4562448.66	5309230.099	4401239.169	4326505.269	4191432.278	4083441.287	3804529.524	3755237.606	3562857.85	4436042.968	3304916.596	3374204.459	2391472.04	2904003.586			278
128.9834749	128.9831992	128.9836679	1124.241028	1122.235044	1133.043022	19	5	5	5	4151095.326	4075237.469	4832081.724	4002411.728	4011857.37	3717675.086	3676243.976	3461058.851	3461741.856	3441812.749	3326845.717	3312210.127	2908953.27	2929484.085	2902315.845		[M+Na+HCOOH]+ 59.9942	74
129.0036468	129.0034047	129.0040915	40.52699871	39.51799924	40.97699871	14	4	5	5	210166.1242	89011.7688	401628.0057	146658.0431	191778.6662	127558.9491	278813.5702	264826.8159	185008.2334	187053.979	155154.7401	253658.2585	158604.7686	110137.1576	158578.7182			23
129.0206613	129.0204661	129.0212495	34.5269985	33.87900039	34.89799986	15	5	5	5	318691.6852	268955.9404	396362.5834	296570.8325	270307.0756	272048.8503	276117.0184	294423.8496	239421.3855	274370.9284	246045.1653	264598.661	219853.1574	243155.9612	223244.0779			69
129.0186067	129.0184867	129.0189368	99.92000311	96.64900011	103.2210028	9	2	3	4	155093.3343	162111.2923	2813525.144	2161784.508	2387210.104	163183.8658	2076297.933	1845801.804	163080.6609	177736.243	215217.3412	134396.3892	139329.498	144905.0929	1481554.458		[M+H-HCOOH]+ 174.014	203
129.0185628	129.018288	129.0193655	228.7009944	227.3719985	229.6230026	5	0	3	2	1096031.134	1064308.91	1439766.831	991438.7699	916829.1688	20124.43838	850747.4848	809532.1645	21785.44678	20996.6195	31165.46032	615519.6411	18977.10162	564187.3268	551247.3142			4111
129.055351	129.0533272	129.0557035	501.0620213	500.4229913	504.5149995	9	2	3	4	29037.92171	35322.40487	39448.50383	21892.25106	37618.5881	32554.71004	39886.35645	45297.32627	45229.96451	37156.68861	35658.91569	41077.00293	31885.9035	32051.33278	41561.56151			3661
129.0549121	129.0547147	129.0552496	276.7639962	276.4400125	277.4170071	8	5	3	0	27609.88762	37485.90916	33106.69881	22888.34829	31129.32681	28126.62687	31537.24515	34269.66567	25260.8479	22687.76086	26532.39196	33244.89643	25668.57247	25552.87913	26508.49066			31
129.0680316	129.0677337	129.0683679	949.1339902	948.651012	949.7799765	11	5	4	2	74112.34734	51716.18841	75014.07473	27438.62706	63018.45783	79351.75771	64005.65218	22093.74187	30070.57414	56732.32961	62121.86211	66304.50522	19896.21578	37335.71751	64938.97024		[M+H-C4H8]+ 184.127	44
129.0694061	129.0693194	129.0696418	438.3709872	435.4740143	439.09099	10	5	2	3	168223.8022	225804.6939	211966.4393	142792.63	190466.4023	159212.2305	195296.9713	29914.21729	20156.53126	29748.35185	18468.00471	42996.18228	48505.51025	18767.43142	46688.38086		[2M+2Na+2K-H]3+ 132.154	135
129.0695843	129.0694663	129.0697635	347.3905035	346.7839865	348.4220123	4	3	1	0	100934.5499	176259.8425	175372.772	67683.66731	197821.6614	57712.17266	196993.6063	30705.71277	24223.31734	27839.80723	20732.27781	27496.28424	33987.0753	27903.39221	21507.53355			2738
129.12451	129.1229443	129.1248329	1124.869995	1120.97699	1126.754949	7	5	0	0	256960.4337	241822.7929	321631.8118	167639.8624	386564.4473	117233.314	149208.8529	112834.4246	80103.34183	70413.39126	65988.62864	77702.90863	40795.19985	48642.74065	41271.34457			74
129.1386352	129.1384609	129.139019	34.5669985	32.91000092	35.44600155	9	4	2	3	62545.49087	60145.42438	53119.28948	63064.80641	33496.22789	65534.77827	31797.92588	67419.47142	36304.575	32198.09578	34284.77896	29591.95066	51599.63771	34939.14281	26112.77979		[M+K+NH3]+ 73.1489 [M+Na+NH3]+ 89.1229 [M+H+NH3]+ 111.105	69
129.958268	129.958015	129.9584317	1123.314006	1121.565044	1124.869995	15	5	5	5	14968066.89	14980107.65	16801842.22	14676995.49	14274943.12	13863013.77	13998070.76	13740424.55	12949892.17	13220280.77	12847796.71	12813457.72	12250044.43	12163467.63	11816117.78		[M+K]+ 90.9933 [M+K]+ 90.9933	74
129.9794847	129.9792329	129.979792	34.7569985	34.08799903	34.89799986	15	5	5	5	141982.641	85033.76747	126993.022	126165.5766	24522.62396	122006.3704	43023.95731	71923.28644	97098.33433	91018.49869	76667.52532	110107.4684	82214.0071	80380.12197	95548.40688	[29][M+3]+		69
129.9905865	129.9902403	129.9908182	1122.480499	1117.63502	1124.988965	16	5	5	5	492053.7042	474535.1996	534118.8871	438727.1369	446972.9297	400796.0401	393929.0149	369561.4987	361748.6433	370826.5171	353206.6864	366669.6351	306774.5128	318134.0212	169751.961		[3M+2H]2+ 85.9937 [3M+2H]2+ 85.9937	74
129.9835728	129.9829071	129.9860192	1110.508992	1108.121057	1111.908989	13	5	5	3	39928.87578	30266.10045	64676.31758	40046.12049	34813.24678	39824.06204	36863.61259	25821.22954	33312.75874	34183.52147	47712.3609	1184352.412	32793.93476	26135.48284	1123335.105			85
130.0174194	130.017095	130.0179308	34.2869985	33.87900039	34.89799986	15	5	5	5	316768.6718	276854.4761	386919.9527	285760.233	270850.2198	268917.9209	258511.627	296904.4166	240890.2118	274687.1366	253630.3276	265444.66	211407.145	239174.9769	229394.2808			69
130.0502287	130.0500542	130.0506007	39.82699871	39.29799924	40.1890006	15	5	5	5	312234.985	580226.8863	598969.9741	415322.2609	548524.296	422320.9351	296340.0033	372581.8381	214341.3614	241998.5698	196300.8816	346033.2447	298928.1939	215810.5666	315495.2499	[32][M]+		23
130.0504525	130.0501639	130.0506878	80.5960002	76.12499737	84.99200232	14	4	5	4	247321.1143	603906.1059	266476.5972	355141.2111	273121.7987	381589.8187	175743.35	527536.2264	126284.0047	152961.5599	182638.0581	195882.3097	206592.5454	285951.2317	163650.3886		[M+Na]+ 107.062	421
130.0504507	130.0501391	130.0508322	90.0090021	87.2489999	92.08599749	10	5	3	2	250759.4104	962106.4388	312987.4336	475134.3965	319261.1777	475546.7796	94814.86209	184210.9459	120775.5328	102149.8353	104019.811	139960.3257	161360.1935	153683.0388	101614.4382			6711
130.0654098	130.0652025	130.0658924	247.5270045	242.7519894	248.8369975	13	5	4	4	318365.7123	448280.0447	219362.0863	347008.068	301133.1593	380898.4347	196719.5654	199700.802	150488.6	137869.8292	161670.2421	163035.2538	161218.956	142127.1245	122664.1651			6764
130.0652681	130.0650021	130.0656491	167.5909999	156.5859997	171.2059955	14	4	5	5	74882.56765	71576.80106	27898.25104	63960.30428	94742.80023	82296.71304	101320.6473	108385.1337	91143.68253	85673.57093	76772.44965	99212.17275	73453.88377	79753.57303	79229.76279			462
130.0869418	130.0861561	130.0871974	64.32799876	62.52800151	65.56800151	13	4	5	4	37158.42017	34568.77513	80947.17718	48454.69316	55542.81648	34303.4533	52081.63169	34387.86159	35551.09735	34480.41533	42901.12246	29628.6773	38379.38886	78321.99386	26870.60147			324
130.159526	130.1589192	130.1597517	271.8070055	271.1900008	273.6480085	15	5	5	5	1002583.621	366677.5573	438591.146	282949.3589	305865.0655	1145711.904	381925.2417	410963.6634	292824.737	293417.1988	526904.0484	391127.9317	263919.8448	356018.6153	322090.7019	[33][M]+		1504
130.966732	130.9665606	130.9669184	1121.639469	1119.211006	1124.241028	16	5	5	5	15188688.81	14753157.2	12511150.05	14309763.09	14246028.85	14670228.27	14061731.53	14496294.31	13887675.95	14831056.16	14818938.06	13389492.72	13984517.49	12658442.24	12677296.18	[34][M]+	[M+2Na-H]+ 85.9937 [M+2Na-H]+ 85.9937	74
130.9667801	130.9663753	130.9670056	1109.415999	1101.221008	1110.65197	10	5	4	0	1522423.011	1407495.294	2489885.121	1330964.628	1508811.609	1374518.094	1255021.704	1275159.512	1277749.48	1312719.03	1344867.253	1373454.144	1309404.073	1078433.59	1111076.174		[M+2Na-H]+ 85.994 [M+2Na-H]+ 85.994	34
130.9986253	130.99855	130.9988095	1121.985957	1117.745017	1125.498047	17	5	4	5	397637.561	377596.4471	177278.9194	327466.3752	347123.1182	302131.0897	12286570.59	297414.9292	266776.7207	282801.0589	279300.4466	277720.9845	219752.6007	244292.315	222307.4449		[M+K]+ 92.0393	74
131.0015865	131.0015027	131.0019804	40.03199871	39.51799924	40.60699871	6	2	3	1	30412.1728	16387.89868	64400.38568	29050.16387	38830.55634	22569.33273	31373.88758	34488.47553	31186.98516	20058.52455	25763.36084	32006.89311	25243.49503	17878.03101	24423.91146		[M+H]+ 129.995 [M+H]+ 129.995	23
131.0193313	131.0190327	131.0198038	34.07799903	33.54000092	34.17000175	15	5	5	5	410057.9101	408487.5484	726986.2914	412053.2863	426142.7519	404976.8013	335672.6655	374638.0178	316135.4175	361708.267	356275.6144	335255.6701	304051.5217	343790.2739	308023.6411			69
131.0495454	131.0493808	131.0499878	225.454004	223.5039997	227.3580061	15	5	5	5	37964.48273	30131.66824	35734.38803	39442.99126	44673.00514	32533.24356	46094.39647	32858.20823	43197.3663	42193.75034	48915.94815	34067.0937	34827.57179	37602.33449	29596.91684			174
131.0532775	131.0530661	131.0540841	39.85349854	39.61999838	40.36699871	4	3	1	0	33037.26219	42297.50526	39944.50028	40722.63181	35236.50389	25052.0342	89832.93015	45931.1108	21015.79895	24143.19726	16495.54598	37647.53052	31736.54417	22883.54017	33528.69015	[32][M+1]+		23
131.0857142	131.0853626	131.0860127	556.110004	549.2439905	556.9309767	16	5	5	5	431053.3868	244609.5623	432781.9739	242030.5226	382801.5495	271834.3376	350994.144	199470.4764	188660.2452	233784.398	131581.6832	219984.7747	244637.6446	167173.0118	198661.4659		[M+3H-CH2]3+ 404.253	25
131.085758	131.0853689	131.085986	751.1015066	750.9269984	751.8469984	12	5	4	3	180288.9834	202749.6945	231589.8099	195393.0847	225052.5822	177661.6607	207221.6946	131502.5064	87542.47905	117435.3485	78587.73266	126322.2142	112338.8854	98164.7092	147961.3658		[M+H-CH2]+ 144.09	8
131.0857274	131.0851976	131.0858349	260.5584977	259.0989876	261.0539997	10	3	4	3	181779.1612	196062.269	178495.6672	179829.1487	198527.475	179661.2159	200272.7148	176236.7449	168412.6015	178383.6256	175972.6242	162066.8321	157141.3721	173690.2849	124502.5213		[M+2H-COCH2]2+ 302.178	94
131.0856502	131.0853615	131.0857071	571.46298	570.834991	572.08401	9	4	3	2	157203.3775	142748.8564	157254.8796	136170.4087	132095.8556	159714.0722	108803.3414	94480.44451	77917.01199	88629.58229	39663.93231	114513.0275	85691.52501	73677.51251	104019.1498			48
131.0857211	131.0853471	131.0858992	429.9879987	426.6719913	436.4690118	13	5	2	2	178732.3755	173432.6864	213165.7664	191226.6166	215314.8728	184342.3181	222180.5228	51296.72626	40409.85094	65943.90012	36206.57909	101774.2649	66994.77538	47999.53745	116048.329		[M+Na]+ 108.095	145
131.0856232	131.0853762	131.0857843	471.4569952	470.8259869	477.7419949	8	5	2	0	132628.3969	183602.4705	189634.4372	129661.0075	274682.6687	132601.5547	149465.145	33900.91807	26419.49209	31753.07529	21588.76878	57574.34727	49302.76597	28371.3611	58988.63761		[M+2Na]2+ 216.19	81
131.0857511	131.0856052	131.0858358	347.6630038	346.7839865	348.4220123	7	5	2	0	333654.3127	520115.87	489376.2606	215272.8288	528983.9692	179327.7116	537295.0035	89851.88739	58986.84289	81236.89778	53170.73398	76740.47671	98742.42565	80348.80978	56313.30412			2689
131.1626743	131.1620388	131.1630316	272.0244987	271.2420062	273.6480085	8	2	3	3	97513.09521	23194.37945	37547.29341	24959.64671	27408.7692	121007.5403	27859.00829	34972.65072	21423.4174	24928.20165	43308.80325	29605.10118	22051.07322	28697.6559	22590.08287	[33][M+1]+		1517
131.5435643	131.5431621	131.543815	40.20749939	40.02699871	40.79800007	6	1	4	1	19427.07673	13431.53026	26657.65447	20308.34716	28767.9189	18051.048	24146.53034	26594.20841	24018.68838	20486.81597	23947.04147	25968.87752	25597.3898	20142.95328	25285.0007		[M+2H-C6H10O5]2+ 423.115	23
131.9302406	131.9300456	131.9304333	1120.158997	1117.745017	1124.887017	14	4	5	5	2287525.98	2199575.049	2228781.97	2141062.023	2019949.139	1997676.725	1983793.651	1854795.998	846113.4846	1775740.423	1643737.6	1598156.708	731695.6668	697369.7859	1395514.696		[M+Na+2K]3+ 294.868	74
131.9719726	131.9717596	131.9721999	1122.144469	1119.621006	1129.302995	14	2	5	5	1790595.709	1844544.987	2116751.699	1860616.826	1811912.484	1768502.445	1638079.977	1663052.215	1740553.657	1739311.429	1737899.572	1730244.297	1491004.157	1517197.84	1392159.501	[34][M+1]+		74
132.0113859	132.0105433	132.0117103	283.4744899	283.1340122	284.0059892	10	5	3	2	52511.45842	54687.29558	54029.88888	84776.44966	295400.6091	30922.06229	50087.90212	49726.57395	20279.77208	15907.35555	12207.76758	15340.57623	16096.68585	14021.25607	16034.30234			1423
132.020667	132.0202528	132.0209696	34.08799903	33.58799903	34.17000175	15	5	5	5	74143.68225	72627.52487	156697.2508	72213.80189	73127.59643	72015.98675	58989.8283	63798.72353	54210.09465	69528.03431	70340.21834	57890.9808	51194.19302	56953.44023	55685.35763		[M+H-CH4]+ 147.05	69
132.044926	132.0443104	132.0451666	258.7720021	256.5840054	259.2110017	14	5	4	5	254867.499	264593.9451	225911.6518	282647.985	218770.9258	267686.2317	237803.9061	251588.6237	210256.2542	189626.7813	221225.1197	239252.6114	195118.2774	203255.7016	214343.699			2907
132.0448731	132.0446384	132.0450736	244.2970022	238.8120006	244.7260004	14	4	5	4	215631.4428	257989.3003	102901.2042	245428.864	219962.6176	376799.5175	283205.2612	187512.6277	176889.29	198542.0433	127566.1871	166219.0773	161024.1303	155992.6555	249437.6723			4479
132.0446916	132.044594	132.044964	166.461504	152.401993	169.7990051	16	5	5	5	185163.9157	138394.7943	102657.6211	194574.9291	185280.6583	212299.6997	201733.7501	204954.2109	222610.0314	154498.4316	201051.1569	203056.0834	138181.9875	154111.8355	341402.9534			513
132.0811135	132.0806337	132.0813283	246.9479943	242.1229935	247.6590057	15	5	5	5	118699.1937	85869.52104	136970.2185	65408.77655	101068.956	44798.9907	147235.3772	140569.3091	108389.2959	116098.1045	130752.4336	126559.7975	112332.8886	110293.9312	95951.30023			3128
132.0813108	132.0811693	132.0817303	285.1540096	284.702011	285.4750137	7	1	4	2	23577.15084	19009.73316	30302.33725	22771.52616	26221.42371	18776.63944	29610.56852	24764.1372	19589.21658	22758.42168	26102.18472	23018.41719	23965.04216	15948.10741	24651.11344		[M+Na+NH3]+ 92.0648	194
132.0810843	132.0810482	132.0811125	100.5249994	95.49100281	102.2330011	5	1	3	1	97413.57462	79520.89305	84165.76847	91945.62301	67843.55618	87463.41385	82418.91787	73249.97374	65208.91913	53328.47678	64082.24541	84039.28695	69793.8932	56241.99303	36760.17629			4828
132.087878	132.0869868	132.0882976	347.8310056	346.9500014	348.4220123	5	4	1	0	29154.31432	59474.6019	73929.586	25916.98576	61433.53132	20219.05136	65742.21718	12817.46271	7815.252363	12712.20135	8427.116986	10859.10321	14586.73728	10973.39449	10689.96247			2744
132.1022575	132.1018017	132.1026128	147.4540001	141.329	150.7239966	12	4	4	4	164244.3948	104202.7899	18903.68314	226030.8634	147679.7732	88807.74469	222616.2062	170192.8555	346584.1725	353829.3959	454462.5992	294444.5991	244742.7876	390556.4785	37832.25163			473
132.1022001	132.1020826	132.1025166	134.4429992	123.1789996	139.4839966	13	4	4	4	135576.6663	195238.0939	162742.2456	111960.9209	110982.3187	94252.36472	239740.6899	240884.5224	228076.414	252512.1906	295865.1012	202022.9263	261814.5753	251102.9988	228908.9415			5369
133.0172075	133.0167297	133.0177009	34.07799903	32.91000092	34.17000175	15	5	5	5	65077.59526	72941.64257	120104.8915	66462.80292	67840.7684	66566.02759	53984.00156	61354.66081	52904.9503	57755.32142	58170.6442	53146.0028	46826.7867	51245.50627	49149.065			69
133.0284892	133.0281618	133.0286486	218.0794984	216.266993	220.146993	4	0	3	1	36305.56898	26236.20953	31669.80156	27053.60342	23875.43076	25459.16838	56948.32756	41683.06735	29362.93802	34786.33394	31225.20145	44371.53553	30393.16757	28225.56467	43088.09635			6215
133.0321118	133.0317429	133.0323125	70.81599852	68.26400042	73.34299885	15	5	5	5	92654.22877	141517.085	114350.6634	114513.3368	112005.9643	115428.0681	90515.94679	122545.7561	181793.077	197092.3709	221009.8758	144166.7795	128577.5667	183294.8337	113691.1752		[M+K]+ 94.0687 [M+Na]+ 110.043 [M+H]+ 132.025	414
133.0655626	133.0650039	133.0658196	431.1954876	430.1429865	431.7889902	14	4	5	5	174114.1103	116487.0112	149450.3692	169641.5045	62084.2446	184157.0131	68861.44172	84860.42241	71135.2355	63619.97968	145637.5	84862.33368	137279.7895	94037.65825	41088.02259		[3M+Na+K]2+ 68.0613 [M+2Na]2+ 220.151	145
133.0763363	133.0761848	133.0766517	363.3530089	361.9900021	364.6289952	15	5	5	5	759757.9896	705164.3846	2466419.783	719865.4111	650575.3878	717470.0464	649365.8235	714467.2295	631405.2462	699675.6453	659556.5093	682861.9859	600589.357	651834.804	591967.0441	[35][M]+		187
133.1014764	133.1011272	133.1017969	949.1240118	948.651012	949.7799765	13	5	5	3	174933.2819	121462.7152	170706.8945	58341.29818	157021.9346	168896.101	139301.1124	43572.04114	80453.49506	125073.2102	140175.5972	142205.3261	33605.34862	86207.14432	139906.5367		[M+3H]3+ 396.281	44
133.1014902	133.1012095	133.1017879	325.6750024	325.0750024	326.4900105	15	5	5	5	809551.7858	209622.48	309615.1702	193364.3895	256377.6949	190182.9316	268710.6439	237905.8873	264073.8726	238779.933	209452.7117	239943.7111	409808.7924	207786.3395	206820.1123			2825
133.1013872	133.1010292	133.1017323	312.2045098	311.0970031	312.7100027	14	4	5	5	197245.5831	197564.2848	244166.3816	197684.3715	219198.5231	203285.9039	242339.1654	207456.0182	274580.369	212919.3351	186428.4979	266318.7106	192912.1918	172049.7549	190612.6028			425
133.1014163	133.1012158	133.1015426	333.1404992	332.3430032	333.580995	12	4	5	3	174695.8886	179166.0684	208625.4879	161624.3912	235180.292	147030.4205	228511.9792	190141.4274	188570.6143	188602.265	160717.4922	178530.926	119845.1852	157197.1936	127376.7948			65
133.1012544	133.1010215	133.1017307	514.2615057	513.3010165	514.8810193	12	5	4	3	341324.564	649507.1233	431831.0763	307621.7262	363265.7633	342713.8641	350602.5224	107070.1628	75744.49992	105660.192	41540.47603	162233.5456	163254.1756	78310.44534	142103.8864		[M+H-H20]+ 150.106	104
133.1014237	133.1010167	133.1016164	417.2189978	414.9690056	417.9669868	11	5	3	2	537127.2615	715451.585	577706.0828	439517.758	726839.3011	505947.9098	738789.3727	215757.9717	178784.7013	346501.2972	161846.3255	351733.0613	384837.4643	214457.6601	231997.0787		[M+H-C4H8]+ 188.15	231
133.1013835	133.1011065	133.1016735	537.5709802	537.3719788	537.9779979	10	5	2	3	411358.5804	562987.8559	533605.0963	375515.8485	468853.9944	463474.2848	503211.5723	93806.24214	57582.27291	84222.65498	35247.05179	184390.5899	160996.1954	73031.26634	217943.9995			99
133.1012866	133.1009222	133.1017	264.036001	263.316001	264.4270051	8	1	2	5	143336.9634	124176.6401	219882.7824	113770.5211	194180.0768	116112.1099	217567.9855	165707.367	166544.329	171457.3593	124280.1555	161824.7093	119367.6144	127124.805	148138.1041		[M+Na]+ 110.106	60
133.1013876	133.1012003	133.1016736	347.323011	340.8580099	348.4220123	11	5	2	1	258437.5567	379800.2126	377173.0807	171562.7442	407953.3927	132972.4391	456222.0807	80603.81461	69065.15564	78891.6248	66200.69949	73540.93228	87465.00541	79199.71584	58859.52491			2681
133.1014083	133.1012083	133.1015114	286.4040123	286.2149878	287.2059919	9	1	3	5	143695.1842	114211.7148	190193.9727	103062.5309	183485.7391	103056.4636	194695.2867	144330.6574	144700.167	150127.0232	124900.3047	159774.0551	127933.1503	121364.6555	129973.4605		[M+Na]+ 110.104	287
133.1014219	133.1008139	133.1014501	549.8065014	549.7510095	550.4719878	8	4	2	2	238436.901	237342.81	240088.7796	231333.157	235621.7792	269231.1694	218207.6364	79037.10624	59791.09899	70251.10109	47431.70543	144757.7756	100515.5574	57770.40083	196349.929		[M+2H-C2H4]2+ 292.207	59
133.1012403	133.1011405	133.1013298	751.0949875	750.3379739	751.7260202	7	5	1	1	150766.0329	190528.5824	189178.8153	154641.5357	177086.1177	134935.2968	151340.0688	111124.5754	72944.99031	95491.10412	69270.0076	97268.86824	81974.81277	83363.37803	113323.9851			8
133.1013972	133.1009894	133.1015712	471.458002	470.8259869	477.7840045	11	4	2	1	160039.1594	208210.0304	235582.3812	127167.7323	178570.9621	152682.5653	169657.4494	46300.30968	36567.08173	44966.63859	33238.97617	104174.63	58805.50676	39308.44697	70166.62497			81
133.1013538	133.1011254	133.1016805	354.5419928	354.1039955	355.1000132	7	3	3	1	182423.7316	166385.848	305736.8483	163535.7849	138939.259	234881.0221	225524.7658	101166.0604	62489.74465	71031.51176	56313.5711	120926.2874	72836.68843	60720.57177	85934.68631			2951
133.1013775	133.1006131	133.1017051	253.5465033	250.9249878	254.034005	6	1	1	4	97817.12385	74476.52111	100965.7302	76194.64136	120050.8315	70861.50199	140387.8144	109875.0194	100191.8271	111557.0557	80893.393	100768.8209	110984.1692	85153.25381	82220.85574			177
133.1013349	133.1012386	133.1022707	373.547496	365.3519921	381.1850053	8	4	1	0	164169.1567	227463.737	196780.2249	114632.0877	193580.8814	136888.5968	195409.1595	92404.61686	74793.20384	63781.71489	76841.81647	85847.68248	74647.72666	63488.28241	61463.73962			221
133.1014493	133.1008865	133.1017546	273.4379953	273.0149973	278.6349989	5	0	2	3	86293.46408	68980.71377	131237.3867	62322.95862	115503.0641	59487.32744	136214.2937	116274.9161	121347.6352	93394.84796	76636.72219	123973.395	89129.71059	92110.12219	95260.00123			5338
133.9744512	133.9740864	133.9752034	1109.811973	1108.121057	1111.280022	13	5	5	3	53776.08068	42964.12177	71045.62143	66685.20471	49665.91333	69910.55662	49057.15654	60275.63932	53629.53078	60196.24442	64486.79929	64171.36113	54862.73073	58139.34664	35503.61359			34
134.0368149	134.0358899	134.0370318	240.2029977	239.1240046	241.1729931	9	4	2	3	50612.19866	41903.92335	17215.96123	38392.30313	56957.39804	39862.27589	37902.44506	41621.4871	38709.89578	43237.22982	36144.96491	41307.05858	35194.75725	36505.30734	26408.06677			1288
134.0454711	134.0447451	134.0463383	43.00100055	39.87799924	43.68800088	7	4	2	1	66429.70806	96390.71397	54999.02284	66791.89158	127215.5086	80149.35991	83704.92616	27253.09197	21027.3592	53272.52484	38357.32566	27796.46951	53548.74762	36066.78655	59333.84418		[M+2Na]2+ 222.116	2
134.0606106	134.0600279	134.0610381	280.7114995	280.1380043	281.5710069	12	4	3	5	74085.23809	60032.20072	53621.51677	90064.54555	47577.04377	81747.02465	68864.07337	66398.26822	70045.46185	56087.53614	49609.06137	44661.32411	61542.52099	54380.25251	51550.26932			32
134.0714423	134.0709762	134.0720193	1107.178046	1105.768052	1107.808962	7	4	2	1	23925.65606	23633.6722	38333.84263	18875.16725	25135.35159	17973.07734	23032.53068	23221.30888	21015.34512	24057.05067	22552.41068	25528.04836	21873.86228	17117.63672	22392.6637		[M+K]+ 95.1115 [M+H]+ 133.064	158
134.0792262	134.0789399	134.079704	363.3689952	361.9900021	364.6289952	15	5	5	5	78016.85569	71942.73263	275613.3932	73378.42105	66599.41122	69840.57968	65368.64114	69326.97323	54759.86853	56353.90915	65190.32398	67127.17069	53132.35527	66744.17217	52655.94783	[35][M+1]+		187
134.1044736	134.1041168	134.104846	537.5680006	537.3719788	537.9779979	7	5	2	0	42421.24526	61053.03679	55509.69209	34379.07699	47952.24323	44818.6957	52700.52192	9620.578273	6293.120195	8864.303968	5030.047467	15505.70736	14410.92167	5354.498332	18042.12536		[M+2H-COCH2]2+ 308.199	99
134.1044106	134.1039126	134.1046853	513.653022	513.3010165	514.3520164	7	5	2	0	37817.27103	53057.18358	43134.02085	29769.84784	33251.5559	35931.55223	39069.55576	14181.97737	10167.75632	14474.47418	5298.930445	18065.79928	17367.92481	9757.136402	15141.8697		[M+2H-COCH2]2+ 308.2	104
134.1176404	134.1174391	134.1181424	43.75000002	43.35700035	45.07700035	9	5	2	2	122256.1725	421368.8167	91469.60204	475266.1806	95921.97154	424441.7966	65632.92522	52687.74756	29294.13659	26097.37025	31327.86593	28432.12479	48070.58815	23176.02562	31710.09223			2
135.044628	135.0441733	135.0449035	250.6364982	246.5239906	251.3800029	12	5	3	4	1417436.708	1530288.541	1442662.209	1502945.189	1917776.975	1253832.484	1220462.424	1063381.991	1247961.963	1308153.885	1261236.49	1281905.431	1070213.144	1462404.892	967262.9923	[36][M]+		71
135.0444143	135.0437393	135.0447633	84.46299927	79.65899969	88.32200232	11	3	5	3	35338.20586	19358.10204	51279.93357	33464.25263	83018.25265	34009.32056	62233.16451	62639.05588	37930.45174	30512.76844	58376.86904	39365.41995	40620.01745	52322.13411	37488.82042			5287
135.0444911	135.0444788	135.0448322	269.4729988	268.2869911	270.2180069	7	2	2	3	737299.4622	598572.7194	339985.4869	777288.8982	392439.5664	673093.165	717906.6159	620921.5408	673084.4445	599409.8784	480814.363	596516.4351	420010.0088	555186.8202	531037.1399		[M+H-C4H8]+ 190.098	92
135.0323091	135.0313979	135.0439955	279.1845063	278.6049962	285.8220041	4	3	1	0	69634.77359	91620.62813	55752.2322	58253.32451	57316.14109	49593.43712	22946.15514	35229.63726	39934.54293	31121.81223	38090.04849	33091.07506	32497.19303	37041.4897	30029.03401			1161
135.0446399	135.0441381	135.0448361	240.2029977	234.1919947	241.1729931	15	5	5	5	3026316.817	3037203.466	2743533.317	2554922.045	3238817.896	2390498.457	3138632.217	2705558.212	2427664.186	2859923.959	2609544.768	2789807.516	2229873.554	2759547.609	2163965.631		[M+2H-CH4]2+ 284.094	38
135.0657808	135.0651837	135.0661887	224.8649938	222.8750038	226.4640067	9	2	4	3	34128.09356	27723.01941	38248.47323	24319.09596	39090.68814	18625.70471	39708.64317	29035.51387	30260.62507	30642.932	18501.26429	36145.77019	24308.12599	24972.93009	32159.03715			4306
135.0773243	135.0766885	135.077766	240.0015057	234.1919947	241.1729931	14	5	4	5	181055.7555	146552.1359	165772.0344	122162.0923	177521.4635	105770.4337	153796.1298	112242.2838	101891.7857	115793.6767	152707.5691	109136.3853	83000.6267	101698.9276	83774.301			38
135.0807556	135.0805751	135.0809268	501.0620213	501.0120213	505.214024	10	2	3	5	128489.5236	178812.6766	272106.8441	120932.1174	152340.9171	256240.8638	203972.4236	142114.9863	138645.3182	139724.3283	116113.7932	129808.8036	117369.0159	111243.8027	119078.7418		[M+H-C2H4]+ 162.106	133
135.0807417	135.080433	135.0809553	532.577979	532.3910172	538.7719899	7	2	2	3	193753.1355	173972.2888	354818.8925	125315.4731	203186.7127	227378.0161	180403.9782	99377.23783	79845.12826	88675.40694	87227.61967	98628.75913	82157.65618	85221.1706	221999.6266			53
135.0807653	135.0805629	135.0808652	256.7269933	256.2150022	257.4350011	4	0	3	1	120808.1029	115464.0961	140443.0599	104363.7422	148993.7623	179365.8858	204727.6543	127150.8788	135000.5935	122868.4864	115587.9909	134711.4222	111515.3425	101763.1924	119064.2927		[M+3H]3+ 402.209	138
135.0911906	135.0909479	135.0920344	389.109	386.6949884	389.9110033	6	0	2	4	36578.06447	49438.97468	55725.74086	40066.35704	42068.99943	36295.85173	55394.66876	23889.91845	28441.24809	31012.81008	33604.36126	21171.44535	29382.1745	32294.49035	22767.79283			6485
135.1170648	135.1166345	135.117461	949.2019847	949.1069928	950.1089883	14	5	5	4	157485.9555	108635.3033	151460.1118	64290.05886	137290.8394	140301.8126	109198.4632	40600.91627	60885.29592	102908.3975	105143.1072	107788.5169	24397.24972	66013.02133	107188.2125			44
135.1171718	135.1167521	135.1174315	285.0199986	284.4390015	285.8220041	15	5	5	5	602870.9812	421496.1062	625001.5753	446735.2245	473944.1408	445767.9623	722264.8117	639279.0732	529076.3188	681496.4313	599618.0948	490069.7063	580769.5596	463276.6885	537817.2697		[3M+H+Na]2+ 82.078	194
135.1171592	135.116936	135.1175195	333.0950114	332.066991	333.580995	15	5	5	5	394234.0417	332682.4946	358430.962	320864.5873	450823.0219	314894.1278	508060.6975	386447.7955	359389.6925	392693.587	318377.1113	363916.651	274780.3218	317684.0853	271270.4333			1916
135.1171186	135.1166408	135.1174237	305.3550115	305.2179883	305.9040074	15	5	5	5	336700.3941	225203.2757	441401.0164	308879.8029	287757.2871	288074.4289	418275.5623	400863.8388	328971.3731	352586.5216	386807.9455	307595.4889	357266.322	273924.4029	291396.3601			7
135.1169836	135.1166476	135.1172559	751.1390012	750.9269984	751.8469984	13	5	5	3	118705.7577	147260.9025	162346.6619	143066.0115	150313.4838	116799.5243	122922.3266	77060.23281	60857.01189	75655.66522	54641.59861	79456.62196	65122.51665	68962.5573	94796.21487			8
135.1171299	135.1168082	135.1174236	314.0560045	313.4670031	314.4600055	13	4	5	4	360151.5641	303929.6599	364197.4176	357918.0812	287802.1378	336065.9018	421875.248	412093.6256	369286.9063	399638.9109	403801.1448	350476.0475	371051.1006	326133.6061	256552.8962			1083
135.1170527	135.1168986	135.1173951	501.0620213	501.0120213	505.214024	14	4	5	5	316243.2526	181332.658	307734.0519	280412.3266	158813.2459	263320.4854	206289.9833	375485.9832	372653.161	393048.8216	320731.6139	356696.8714	333046.6976	299999.2005	315444.6145		[M+H-CO]+ 162.106 [M+H-HCOOH]+ 180.116	133
135.1170029	135.1167887	135.1171521	429.9559933	427.2999859	436.4690118	11	5	3	1	226476.562	392493.4512	288934.7901	203275.2054	234359.8777	201441.2402	271977.0907	68175.89591	59849.55613	83819.44532	49777.14762	116045.1918	84000.36997	61334.52186	116523.3653			145
135.1170164	135.1168243	135.1172442	556.2290285	555.9910011	556.9309767	9	1	4	4	162086.81	146610.9173	247516.7435	147833.1093	124845.893	169158.8569	106648.62	120545.126	102182.4623	113794.2299	94293.14034	166576.0862	107964.5914	94523.93478	120872.0832			25
135.1168902	135.1167922	135.1172948	532.7510172	532.4390062	533.2190062	9	5	2	2	192816.7922	180631.2869	189648.1779	271240.605	209218.6231	250382.9818	266095.9884	105479.069	92020.07607	101161.2804	60698.77806	111327.9852	88071.56538	91831.29031	306518.1451			53
135.1171306	135.1168284	135.1174101	471.3979993	470.8259869	471.4590006	9	5	2	2	313091.2854	430483.4236	445339.9728	274270.218	368677.5449	294357.2549	334948.2917	51498.87571	36926.87439	55356.37906	28575.53231	102553.4626	91108.79391	42015.73	144989.9525		[M+Na+HCOOH]+ 66.1131 [M+H-CO]+ 162.106	81
135.1171001	135.1169178	135.1173519	365.900988	363.6179939	367.0420074	9	5	2	2	354809.7926	487389.2867	477131.6341	218860.4151	547006.2442	256115.068	519209.46	82859.58478	69132.53024	83432.74925	56661.57636	91498.40614	123270.8565	82990.37861	123309.1351			4725
135.1170154	135.1167357	135.1171424	477.7750086	477.0740045	477.7920018	7	5	2	0	282619.1054	396749.2354	386073.9204	230671.25	341451.5924	277103.4377	363944.6122	49327.07544	32774.86857	45727.78181	23588.25525	99109.83381	78763.83773	31504.95566	122821.0822		[M+2H]2+ 268.211	117
135.117155	135.1164658	135.1172729	699.8310086	699.2890031	700.4790031	7	0	4	3	60370.52997	49251.1866	70507.76866	56733.68924	47008.27177	64251.7877	37801.88773	36272.93814	31083.03819	35644.08808	40606.97309	36864.7009	31022.91787	31575.36184	35288.51992		[M+H]+ 134.111	163
135.1169261	135.1167656	135.1171609	398.885014	397.8829949	399.2500019	4	3	1	0	116721.9669	127821.3467	177338.8408	82288.21523	143956.5192	77557.03512	194755.1415	38187.35465	35237.36054	47893.40274	32216.32454	51746.64432	55414.80401	34769.99057	32962.18428			5443
136.0219008	136.0213708	136.0223041	1092.518018	1088.667046	1094.933052	14	5	4	5	98015.6373	56623.74542	135855.5275	48125.85929	55729.66604	14776.69915	45090.25857	64982.91612	67533.63542	68808.03517	24041.38604	28601.45599	45712.96756	58214.11491	47595.87416		[M+K]+ 97.057	52
136.0246756	136.0244821	136.0250463	40.60699871	40.24699871	41.56600176	5	1	3	1	65593.37722	35734.95234	86141.5621	42659.29699	100760.8632	46002.97411	106115.9352	80439.85372	68543.41411	69625.39715	56769.10525	85841.21213	66875.23033	38421.59647	68662.89484			23
136.0398903	136.0377249	136.0430525	235.8209976	229.7909975	241.4949989	17	5	5	5	2885800.471	2270551.767	20753.09112	3077774	4186687.532	3715166.629	5006199.999	5296486.129	5849435.316	3876514.516	4134626.013	4748243.082	3776839.273	4083759.424	4223615.543	[37][M]+		2113
136.0399144	136.039215	136.0404332	277.0590084	276.432002	281.2839879	11	2	4	5	69855.27346	195646.3824	54642.9914	70253.26265	109409.2853	90406.59948	87680.90786	108154.2265	81815.97682	56572.50193	64258.08569	72845.01979	43384.0936	51904.27614	53860.61566			31
136.0465217	136.0403905	136.0470626	250.4380044	246.5239906	256.0410059	5	4	0	1	136205.7353	134743.4829	127187.721	134671.7176	186455.3258	133198.3889	140210.8956	121685.0157	142933.2145	122197.5543	120658.7648	131508.0068	101197.1928	113828.6056	113165.0472	[36][M+1]+		71
136.0622021	136.0618485	136.0626598	245.8000025	241.4949989	246.492001	15	5	5	5	261109.955	432007.9976	244759.6411	336187.2223	280370.5409	350437.7252	196934.5943	268316.8208	183254.0651	195400.4101	205041.0431	199048.8159	227612.7514	199835.0994	186871.1214			3129
136.0622432	136.0621462	136.0625149	161.7350004	160.2679978	165.1319933	8	4	2	2	3879422.44	4927721.746	2959460.057	3352912.585	3622188.685	2570929.834	2933279.878	270940.2082	56150.05023	2042224.744	257539.2569	1405361.453	817763.7362	1263944.821	13358.69525	[38][M]+		3307
136.0622308	136.0620998	136.062584	150.4605001	141.6480029	156.6739957	14	4	4	3	2623034.009	6733421.865	2658951.559	2661958.011	2143181.098	1798982.949	4368650.366	756907.5108	536981.244	1096342.285	707819.676	1118982.349	1921206.892	900638.8462	187000.5224			3938
136.0620891	136.0618019	136.0624309	62.95949914	61.40999982	64.36899846	6	2	1	3	101983.3362	142729.1697	53887.87902	79027.27428	113351.0115	48647.46137	133020.3708	63096.14472	43823.97384	50591.56783	25501.14976	26620.48797	73317.20612	30241.09783	38950.44769		[M+H-CH3]+ 150.077	324
136.0626554	136.0621583	136.0630342	126.6110034	120.2099991	127.2269969	5	0	2	3	1254307.673	3220923.903	277392.1216	1046564.895	1487966.983	705965.3032	1134131.097	407015.3845	361424.1955	258859.2785	296254.7851	261555.3926	456765.0905	243908.7117	187383.574			358
136.0728259	136.0722486	136.0730922	235.4434979	229.7909975	236.9160011	14	5	4	5	187012.3496	135083.2284	192646.6905	176732.4333	273717.1757	205245.6377	318908.8971	316480.1738	295002.2601	245009.0508	265917.9812	266853.1694	183582.4195	239884.5286	218288.7062			2143
136.0761233	136.0758691	136.0764698	101.3820006	93.79900217	106.1770034	16	5	5	5	3190658.662	2523716.211	2120819.891	2807285.019	1763013.105	2642067.682	2603703.661	2695117.314	3140281.558	3160027.599	3790323.245	2865082.215	2746304.312	3018956.259	2244215.757		[M+H+NH3]+ 118.044	203
136.0763195	136.0759221	136.0765513	322.1175005	321.7250094	322.4750066	6	0	3	3	21700.07845	14951.82207	21520.60276	19656.6649	12764.99239	17134.75227	19356.09665	26288.28873	81720.64215	74176.23771	60815.84238	44010.07296	25010.97828	60040.11041	24615.71806			941
136.0872605	136.0867812	136.0876578	1107.604956	1105.748965	1108.725984	15	5	5	5	87570.78977	89892.88122	88802.94514	87593.5349	70487.73802	62227.06453	65978.14517	65269.27431	68115.72708	59371.48202	46228.59839	61685.18465	56821.78425	56553.71018	50664.32693		[M+Na+NH3]+ 96.0678	158
136.0943139	136.0941195	136.0946783	161.7470038	154.3270019	165.1319933	7	5	2	0	98147.40419	312940.6096	37953.48851	63730.60452	94215.31473	34196.71177	128735.5549	264063.2949	51621.94301	1608562.042	331597.2186	1574694.341	1029637.279	1489606.155	12564.94743			3308
136.1083312	136.1081309	136.1087645	101.3820006	94.42799807	106.1770034	14	4	5	5	58338.88204	40373.58624	52960.6187	50823.51521	2549667.606	39771.69018	44740.1885	42992.37838	64503.93824	50178.05935	89453.9135	38950.79804	40659.11903	46421.72372	24934.36966			203
136.1123295	136.112111	136.1125992	1110.70002	1101.078025	1111.878989	14	4	4	4	82308.93851	69071.44085	109109.0551	66330.1455	72741.7549	60068.62988	49320.48991	54895.22649	71048.04983	57628.51791	54253.30875	51972.91884	57674.26943	51208.59508	38919.64697			2517
136.119432	136.1186023	136.1199938	285.0379946	284.4390015	285.8220041	15	5	5	5	72612.09052	49846.27498	90298.50449	57685.50077	64834.39448	59455.90478	98050.49606	83824.52937	62056.81972	70461.73672	83583.15529	59480.78924	63670.25174	50477.36789	59319.39835			194
136.1200159	136.119676	136.1204205	332.9314918	332.3019859	333.580995	14	5	5	4	43088.44132	28654.83763	36797.12478	33374.6202	49858.69614	30270.24607	48117.54343	41339.30628	33521.2252	40969.54406	31703.32498	34725.07675	23659.75899	30547.59467	24347.43603			1925
136.1185553	136.1120076	136.1195388	365.5715005	362.8110007	367.670002	12	5	2	0	40039.66457	65979.29691	58656.92028	26480.31306	73393.31272	29473.81195	69007.11531	12268.57948	10302.26411	15762.01126	9922.788488	12924.65187	15831.85426	11706.68274	11881.17762			4726
136.1199504	136.1195304	136.1203721	501.1275077	501.0400131	505.214024	10	2	3	5	35037.57804	19101.75464	24226.65594	30189.13192	20154.36698	26789.28842	23226.13287	39638.82368	43449.60978	43968.08518	31704.77441	42371.24909	31425.79513	35227.34342	27927.53248			3662
136.1200899	136.1192791	136.1205854	476.6350086	471.3859911	477.7840045	5	3	1	0	34363.88621	47521.10874	47889.76257	27906.89367	43885.19369	29641.85625	36101.22064	11036.32426	8739.749808	8455.475492	8663.343741	11993.9762	11482.69736	8490.688437	14736.57775			6510
136.4640934	136.4638139	136.4642638	1122.286473	1120.956992	1129.931047	16	5	5	5	745281.3692	728367.8234	970281.1693	713727.6881	703109.9952	664324.3144	645907.3881	651816.6012	655007.2454	614058.5137	610584.0082	626086.4594	566976.487	567859.7395	554192.0166			74
137.0238092	137.0233399	137.0241899	229.0790033	226.0189962	230.7499931	15	5	5	5	59967.79654	44042.81473	33723.72128	57539.86276	34606.84836	54460.31937	73056.25572	55158.48394	53987.61226	34282.15149	91361.04225	43009.73127	61849.30853	41837.46845	28890.66268			166
137.0433029	137.0428991	137.0436152	235.5019989	229.7909975	236.9160011	15	5	5	5	280691.1189	213701.0405	241364.179	300576.7421	411616.5786	355340.9234	466497.9572	467823.9871	519952.1739	371910.1043	391063.5161	433473.1289	339365.892	385307.4444	385676.1886	[37][M+1]+		2115
137.0602278	137.0600049	137.0604498	84.20000105	79.65899969	86.85600168	15	5	5	5	3436672.931	3042889.643	3306029.071	3688028.814	3132331.187	3926370.782	4192027.086	4235818.189	4276847.543	3844625.838	3610480.465	4408376.17	3406098.537	3803273.132	3734954.087	[39][M]+	[M+H-NH3]+ 153.084	243
137.0602301	137.0599817	137.060479	67.74000212	65.74899673	70.50699821	12	4	5	3	1468405.859	1701064.958	2875394.772	1503646.481	1183885.713	1708688.643	1462949.05	1635118.853	1501239.784	1486253.26	1293614.271	1639491.373	1612881.849	1385786.534	2322513.456			5564
137.0601685	137.0598128	137.0604816	46.88999929	45.87400151	56.26999878	14	1	5	5	275342.7628	209176.0117	168128.7067	244799.6045	275586.3202	616321.51	332416.3882	322709.3581	367284.5856	92513.34057	270268.3496	445311.4383	268073.512	248333.0918	352780.8783			6021
137.0604097	137.0598913	137.060565	244.8274971	243.7510066	250.2969933	8	2	3	3	267409.491	227086.6369	201191.7578	239583.7162	231634.1635	242728.5632	268766.6572	575877.6805	206038.7269	197010.9253	133203.6445	221100.5686	190872.616	445395.6537	177878.1532			178
137.0635601	137.0629142	137.0637295	160.741993	153.1810013	165.1319933	10	5	3	2	627049.8902	558842.348	274897.0487	440798.883	535643.6679	258262.3795	423449.0168	121676.891	94227.04329	126882.983	131412.2968	319531.5347	183458.6271	221785.2273	54724.06667	[38][M+1]+		3309
137.0602252	137.0598813	137.0606759	632.0720198	631.7259979	632.7709871	5	1	1	3	35862.70268	34349.97942	115122.745	32532.23018	31711.99257	32561.40926	28220.83503	27890.6018	29160.59827	29851.63211	13570.58754	27618.28186	18523.73071	25307.63234	16120.41485		[M+H-C2H4]+ 164.084	152
137.0601102	137.0599705	137.0602381	286.4040123	285.1540096	287.0399959	5	2	3	0	426862.2224	211025.4824	232065.9518	223898.5411	239542.7565	213281.9266	292206.0943	175699.6784	197968.904	203306.612	203237.2199	198701.5882	174514.7492	189710.7836	156218.8899			287
137.0796099	137.0791798	137.0804902	102.5030011	96.20300112	106.1770034	15	5	5	5	294550.8772	222345.5341	324133.2002	243090.9339	157983.3313	234837.1171	204637.1062	223196.3348	266175.9817	274558.0376	357807.84	251406.4956	232783.1137	240084.9321	166978.0358			6195
137.0926443	137.0922412	137.0929074	84.20000105	79.65899969	86.85600168	15	5	5	5	104070.4426	79142.99007	99875.83573	134953.338	86447.83564	143164.0313	159771.198	151215.1405	152250.5557	105216.2914	96668.90352	143697.3327	90100.0801	100986.8101	115043.828			5288
137.0964019	137.0960372	137.0966624	325.8570072	325.1929915	333.5759926	16	5	5	5	171672.4395	141100.1868	214746.8039	150238.8861	162186.6771	128854.6971	168081.5648	171319.0452	164052.6262	152170.6186	223824.537	149824.3559	241337.5158	132335.1763	136520.5946			2815
137.1078961	137.1074358	137.1081627	1108.137016	1105.748965	1109.354035	11	5	4	2	124971.1373	121490.1318	171316.6214	109054.761	96345.1655	92137.26032	96692.28008	93341.84997	113243.6586	102382.6242	110228.2158	92266.34899	85509.44374	98748.59781	102621.5639			158
137.1328891	137.132364	137.1330186	751.1080257	750.9269984	752.3860229	15	5	5	5	250968.2796	282391.9757	283084.7087	277371.8559	297196.8222	233868.116	244867.7451	158388.5297	111827.5063	169095.7277	93582.4796	182263.2865	163650.6374	131118.7759	202996.6792		[M+H]+ 136.128	8
137.132834	137.1325362	137.1331834	393.1130046	390.8140087	394.1030019	15	5	5	5	936246.4718	704940.8591	914025.1358	918660.7081	530523.141	894935.2336	894009.4088	817054.5083	720944.251	757540.0073	952222.2418	631507.9499	774364.173	723386.3439	547994.1352			150
137.132664	137.1322383	137.1329714	556.1300012	555.610004	556.9309767	14	4	5	5	51840.18495	50212.87115	101772.1372	45173.26912	38593.10024	63108.87191	40082.83275	47601.34401	40850.74331	45508.44762	30135.49161	50982.25919	42036.77024	35152.121	40182.55352			25
137.1327861	137.1325124	137.1333865	341.3820044	340.1080099	342.2839935	14	4	5	5	38927.26123	24682.40828	64880.58919	34033.54211	74351.11684	25725.6488	53140.24922	34924.50046	41493.10677	37562.29588	65314.37934	30688.74877	34590.19971	37434.35015	22106.81905			3538
137.1324355	137.1320621	137.1329248	501.6589804	500.6000104	505.214024	15	5	5	5	58193.66841	38850.06779	61068.75956	54590.89314	31734.89612	45560.80346	51326.3241	75753.50691	72310.41831	81588.24593	54514.69208	71806.2585	64348.98328	59884.21104	61970.24006		[M+H]+ 136.126	56
137.1328063	137.132516	137.1330673	405.2744964	403.0230045	405.6309985	12	5	5	2	273449.7023	221783.5366	460732.3532	279920.3162	208517.2769	265943.847	240286.952	229666.4642	208649.7614	241949.5589	270466.9718	145849.5547	182837.4706	181826.4902	152192.9341		[M+2Na]2+ 228.288	179
137.1326664	137.132358	137.1330036	299.4695007	299.165994	305.3550115	8	1	2	4	41477.71176	56414.74866	86199.78565	70884.49114	72628.28484	72926.95786	85853.70658	77216.20004	61109.43103	73896.03788	68196.17513	54332.96726	54191.65927	56641.83942	43494.3385			5771
137.1318414	137.1316365	137.1321736	285.138498	284.9879974	285.9090015	6	0	3	3	120049.009	98185.79511	121631.4263	98245.10886	105682.1462	122582.1934	99573.3352	23680.07312	28516.88801	28716.38309	29710.37339	28676.12884	25442.20502	80650.54842	69851.76732			4682
137.1325664	137.1322579	137.1326735	570.7560182	570.2160182	570.8469965	5	3	1	1	61486.24042	42885.70465	66756.73664	36001.97811	62222.82914	38258.0829	47382.86334	31391.18819	32292.61736	34561.80049	25464.4667	24334.52605	35326.73705	27468.67603	32418.77903			48
137.9645665	137.9643564	137.9648054	1109.873003	1108.644035	1111.280022	13	5	5	3	218615.3343	219211.7392	221467.131	214190.3206	207400.3725	196330.6349	198508.7482	191321.508	185050.0612	180655.8104	347382.3508	448068.3615	439859.8894	293362.7552	148224.9678			34
137.9643234	137.9642129	137.9649561	1099.069976	1096.086052	1100.033987	7	3	3	0	103671.4605	131721.9094	131936.1438	110626.8544	112425.6546	105054.8661	77054.94425	125794.4867	101538.7451	96352.58336	108606.4724	115665.2694	106640.735	96674.639	94766.40361		[M+H-C2H4]+ 164.979	35
137.9638766	137.9633638	137.9643312	1140.974981	1130.567954	1142.859993	8	3	0	4	269935.7514	432473.3463	2085854.189	1938245.277	490931.5625	1816906.998	1846284.481	1681268.952	1658043.203	1654976.918	74383.60621	355337.4339	318351.9413	1405543.937	308119.9249			7142
137.9645849	137.9641531	137.964845	771.4399962	758.3199857	776.1839743	9	4	3	0	144955.1566	136411.9213	227653.4319	164717.0861	163508.2235	170792.5094	93418.65989	54204.04891	125330.865	122549.9254	115313.367	117627.6419	98865.63588	98335.55601	100195.1604			6601
137.9645661	137.9641733	137.9647873	789.192975	784.9630078	794.3829967	7	4	2	0	71429.28551	69672.0582	186365.6427	169251.5157	147287.0104	135980.2809	100554.9646	147169.2044	97249.77508	102094.8852	101025.3565	97908.50065	83221.86457	96074.9664	81498.05988			6
137.9645127	137.9639473	137.9649155	807.4920001	801.6039839	814.4069727	7	3	2	0	201319.2361	84286.78388	144305.0323	128590.8558	60191.84025	94044.4259	68100.20736	49510.56467	76623.5156	76359.09304	70115.81856	69795.07771	60134.8997	62394.01846	61333.10981			732
137.9880296	137.9877675	137.9881792	1124.219998	1117.02502	1128.01403	18	5	5	5	2984882.157	2942932.328	3204667.635	2893553.654	2886976.671	2405550.258	2637503.903	2475216.852	2634241.738	2587742.869	2517546.926	2402107.695	2276707.925	2267788.127	2137006.51			74
138.027769	138.0276006	138.0282633	34.6819985	33.91000175	34.89799986	16	5	5	5	267536.2224	314414.1322	217160.4211	261353.8835	420615.0736	306613.1302	483858.145	353577.588	429015.4216	276377.3172	342114.0248	334238.7143	403650.971	276273.9093	327390.1195			69
138.027748	138.0274238	138.0280985	1109.313003	1107.954951	1110.65197	15	5	5	5	112799.1866	107628.3037	97154.77543	107860.8807	110009.4544	106093.077	109845.2549	113551.2971	107151.9844	107599.3336	103076.0576	98813.13426	144984.2147	98126.68141	99669.05317			34
138.04513	138.0448055	138.0462459	235.6659983	235.0020017	235.9249969	5	0	2	3	39864.08907	33898.10757	37412.1583	27248.98551	46831.32551	42953.66411	38380.73677	41207.3768	48851.22685	36127.78606	30511.78575	36731.8182	33256.12589	32323.55822	32136.06873	[37][M+2]+		2144
138.0552609	138.0549689	138.0556399	42.26200108	40.97600176	42.85099972	15	5	5	5	1170124.911	892896.581	2043172.682	1302442.14	1469570.094	1326219.314	1715602.106	1948879.872	2138325.667	1035966.463	1275323.227	1253183.927	1156477.683	997342.6639	1511352.391	[40][M]+		23
138.0563956	138.0554782	138.0568068	288.7499959	288.1910027	289.0330082	11	3	4	4	216398.0312	269125.145	132404.8605	235305.0093	337711.9024	302967.0264	193488.7932	148929.8396	147722.4782	107039.7374	143458.708	126987.0062	109916.1238	173308.024	95793.24362			1236
138.0556052	138.0552692	138.055975	50.51700056	49.36899887	51.32800109	9	2	3	4	755697.7962	551417.4919	701940.1632	1062495.379	683880.2994	781219.8041	979396.2998	1248637.235	1021987.054	637224.997	774459.4526	860070.2105	661371.4169	642865.9948	506968.9242			263
138.0559877	138.0552171	138.0565874	279.2184928	278.8710139	280.3539879	10	5	2	3	862352.984	3484280.637	484967.1604	814816.0994	1479175.647	450676.5675	834577.9409	146976.7663	123667.6106	262784.4178	186686.9474	145281.5351	179348.4689	245300.9262	70733.42605	[41][M]+		32
138.0595084	138.0586879	138.0607924	72.59199915	64.33499909	75.98799978	13	3	5	4	569974.7986	434120.4512	298055.6868	891460.1931	575003.4304	619694.7748	828418.5202	269607.802	487394.0414	446186.5233	610307.9479	663640.1868	418310.8153	362594.3245	214179.9205			6899
138.0555932	138.0553589	138.0563304	270.2635039	268.915987	270.8270028	6	5	1	0	371313.827	868991.3629	235379.0949	365763.1349	683841.4102	307224.1573	361145.2423	158471.6097	145928.8812	194286.9816	160545.6149	138645.5684	167027.646	183091.2913	129994.4606			1478
138.0622716	138.0617185	138.0629333	83.69900052	79.65899969	86.85600168	12	4	3	5	476384.6776	378875.6405	451101.9608	801662.579	398674.5952	568263.1246	869482.7742	478254.5219	532508.8871	711819.8701	483457.9881	682496.6023	452445.7375	443467.7173	450452.5387	[39][M+1]+		5289
138.0663364	138.0661744	138.0666061	631.8015021	625.2349791	634.5050197	8	2	3	2	275780.8582	246070.0445	292401.2191	433421.2788	77030.85226	112711.5308	96385.37389	256058.4187	166420.3148	248884.8424	232399.0228	207042.9404	96230.35151	270289.0821	198669.4846			5942
138.0663704	138.0660846	138.0668025	1094.414499	1090.680989	1103.085962	8	1	3	3	80762.92543	63108.85189	133319.4949	54399.56917	55866.23483	17156.28744	65123.42498	68442.39664	137718.2611	75080.08123	42244.70839	31564.57191	82449.01242	66573.23581	53705.19158			1
138.0662045	138.0661401	138.0668074	578.4755085	577.640999	578.9380125	4	0	3	1	177076.8888	149098.2226	176538.5915	162601.0029	141738.6532	119967.3794	72784.33674	171840.1255	66712.85167	162426.1991	173729.556	144523.501	129264.1782	142289.6257	137273.5854			7148
138.066392	138.066098	138.0668424	838.5769973	836.4859851	840.0509932	4	0	1	3	125110.0304	74592.31228	168115.369	95135.71661	116222.3851	126311.7674	56195.07396	93411.70711	111536.8839	138428.6578	98211.37392	114871.4135	81789.69918	94970.845	132589.58			770
138.0665435	138.0661356	138.0667961	587.758997	584.053989	591.2299942	5	1	3	0	200045.8484	171882.5655	204864.7966	203645.345	170256.4406	108267.0608	126013.8647	196986.0312	93881.87816	186195.9992	175186.8884	164290.0943	158970.8848	159846.6531	154794.4178			4797
138.0663038	138.0661541	138.0666259	611.7070084	606.9769894	617.9130164	5	0	3	1	170827.8593	159207.09	182585.793	167946.4103	150725.0968	81294.13385	117493.5239	173736.6037	137493.85	176237.3418	162331.0383	137559.22	139674.2707	71141.73157	131733.3221			4296
138.0663182	138.0655775	138.0665526	729.9334802	723.577009	733.8970006	4	1	3	0	164223.0281	65743.61121	185939.2265	153309.6738	127367.5969	50495.27983	100817.0663	130328.9461	146380.4676	100771.3199	107191.831	90203.98452	93618.85918	99991.98269	89387.79147			58
138.0917147	138.0915694	138.0920174	132.3929964	119.846	138.3910009	21	5	5	5	41090.27698	201346.9098	167982.8058	168500.4644	463308.4725	33851.24377	383571.5576	281106.2192	359520.1625	187706.8096	249321.93	221871.478	283295.9855	229330.5367	280077.5626			5370
138.0916926	138.0912457	138.0920442	267.0609948	266.4010048	268.2660056	9	5	2	2	630511.7547	363657.9728	298622.4748	585978.0598	483142.1516	564515.9676	764012.6344	319816.6763	480599.7872	584073.5799	244342.5898	492056.5121	453732.8043	562657.9528	453739.5524			92
138.1022359	138.1016728	138.1028427	1107.734038	1106.477016	1109.354035	15	5	5	5	139243.99	138584.3213	157305.1061	152944.9117	129772.2805	128355.6165	137111.4229	124757.0237	120171.995	126165.567	117124.1285	107316.7655	111507.4615	110011.3707	97857.08449			158
138.1361459	138.135935	138.1363083	393.1130046	390.8140087	394.1030019	15	5	5	5	108741.0846	90141.60759	107632.9604	115046.0505	55820.15229	104196.6267	108336.5058	98722.4041	86883.29599	89769.40801	115101.4265	68908.41904	86553.42918	81310.0773	57242.52722		[M+2H-C6H10O5]2+ 436.308	150
138.9811307	138.9800299	138.9814499	1108.921975	1107.383005	1110.62197	15	5	5	5	285044.2342	300273.7362	246016.5741	301727.1341	319222.2069	283384.2458	303817.4147	322528.2466	312213.0043	282831.6488	280143.5666	283407.2338	264089.3997	265387.0357	258311.3572		[M+H-H20]+ 155.987 [M+H-H20]+ 155.987	34
138.9948928	138.9942542	138.9977281	1120.338022	1110.383	1130.647951	19	5	5	5	1366611.997	1315306.227	1463070.226	1248363.327	1210493.209	1173460.569	1153522.74	1107720.374	1018283.282	1058727.224	1034439.542	1020975.155	1007687.718	1028434.14	948525.9786			74
139.0031119	139.0026474	139.0036726	228.0274985	224.7620058	229.3579992	14	4	5	5	52280.72612	92090.38741	40709.96895	57480.99849	43294.56447	79729.27135	30374.12738	43585.21541	89848.06265	102871.6534	157536.6465	60008.86533	91096.04854	95599.11774	60518.50567		[M+Na]+ 116.009	166
139.0032452	139.0029885	139.0034975	99.92000311	92.99999706	105.1890018	15	5	5	5	698699.4508	573631.197	2188577.642	549693.4185	208310.3478	604916.8339	420109.5102	480741.0408	607044.8372	780730.9774	833873.7162	630372.3625	545134.7272	711918.4963	421094.3248			203
139.0191431	139.0187124	139.0196574	1110.360024	1108.860024	1111.878989	16	5	5	5	119264.3661	112130.2946	84784.30771	111532.4352	121024.5072	112386.9558	109821.3655	108390.5212	117219.1784	114367.1246	121165.5009	116294.8863	101968.3374	110417.8256	106335.2073		[3M+H]+ 45.9991	85
139.0285325	139.0279786	139.029071	34.7969985	33.91000175	34.89799986	15	5	5	5	58880.2051	71718.37771	46855.47273	54982.51581	91281.88477	68569.57905	104530.46	77351.49322	91137.10618	60924.05044	72984.68827	78001.33925	83913.22145	59035.22392	71569.57086			69
139.0393833	139.0388328	139.0399452	625.4390144	620.7169846	625.9649791	15	5	5	5	109830.1249	66040.83392	204826.249	104568.2511	63425.78068	76117.74683	64533.04748	114242.0315	97518.37239	77808.5615	97187.49668	67816.84673	62677.69557	63705.49585	80972.77803			293
139.0392511	139.0382309	139.0395241	464.4774882	463.847012	464.5989916	10	3	4	3	30949.23863	31652.67963	119284.256	31646.11367	33378.70417	30975.10375	26549.65782	31860.15737	24737.21921	26929.19715	30236.02349	27948.3695	27532.78358	26680.34068	23794.46221		[M+H-COCH2]+ 180.043	67
139.0394147	139.0389988	139.0396964	233.7259983	229.163003	235.2400004	9	4	2	3	128531.7681	157715.1834	130037.7009	134710.3677	123847.8889	215426.1116	103587.3268	114490.2702	100268.9081	131755.1877	208393.229	89721.71282	93019.80569	126011.4675	81200.74832			6501
139.0546233	139.0542753	139.0551893	949.1240118	949.1069928	949.7799765	9	4	3	2	66492.28315	38885.44622	56663.87631	25131.59408	53980.21197	56034.88889	50836.19907	20791.47926	23424.52235	44013.19479	41017.3625	39121.95834	16400.93597	33253.87511	49303.72201			44
139.0581584	139.0579009	139.0585435	279.3514989	278.9049947	280.3539879	6	5	1	0	93640.40472	232468.087	49517.39062	73290.60145	181084.426	64891.16388	84120.23404	44400.8142	32250.05256	43949.84373	43140.4958	41755.56009	35864.54153	44737.35304	32947.57592	[41][M+1]+		32
139.0585843	139.0575749	139.0602317	42.33099972	41.33600176	43.04099972	15	5	5	5	103303.6406	63607.32634	189797.9081	141802.4823	62733.21934	113942.4394	121285.0289	184837.568	190351.1913	82470.01278	120213.7955	107564.1025	99065.40316	85032.81264	57231.9567	[40][M+1]+		23
139.0754133	139.0745278	139.0756752	501.0429927	499.9909859	505.214024	14	4	5	5	50499.97884	25443.21214	53460.7128	50547.62294	24461.41484	45984.4613	38946.78192	77515.86291	80577.20372	80075.70995	66826.15409	68506.02271	63141.70136	61523.51293	48260.86268			133
139.0966462	139.0955249	139.0987914	1107.178046	1106.447019	1107.808962	5	3	1	1	56157.867	68329.33132	53751.95818	64574.73671	41314.5339	60723.48977	57853.73091	51562.78959	30800.71625	50748.84396	54591.0933	61322.95383	51068.34662	51300.81141	31992.99576			158
139.111936	139.1113742	139.112187	386.1169966	383.9900089	388.176012	15	5	5	5	147273.6285	129924.8247	411765.2273	137221.7513	119565.416	140354.0471	108537.2441	128422.1669	100897.6227	128550.1621	124411.9772	126251.2559	101723.2257	111349.7157	113695.5993			266
139.9152683	139.9149727	139.915523	38.08100165	37.45400132	38.44100165	9	5	4	0	402028.2831	880738.0171	485780.832	680416.7765	100955.1724	877193.496	250671.4868	344781.3717	52759.53677	79472.84555	20822.14261	237367.6178	413305.5358	38008.04532	244489.8248		[M+Na+K]2+ 217.878	127
139.9559488	139.9549777	139.9563862	1109.338	1108.121057	1111.251052	6	1	3	2	22294496.97	46237.66751	23009489.91	24834693.91	22785822.91	49071.77137	38128.40428	27184.31722	24888163.02	23842002.85	24000498.44	30122.22982	25293731.52	21917607.86	27985.18122			34
139.962134	139.9617651	139.9623181	1124.869995	1116.54399	1133.683019	25	5	5	5	5245541.23	5227955.596	6445024.617	5448050.158	5292428.46	5126578.466	5300916.397	4799851.31	4879438.425	5001180.16	4480072.776	4328335.328	4261281.483	4243383.392	4138841.72			74
139.9768732	139.9763238	139.9774129	1126.265984	1118.642952	1138.459053	24	4	4	4	4793030.955	1314787.425	5510840.891	9795654.017	3682546.117	2062704.582	1579897.191	9518976.99	4051504.721	1727273.341	3695317.199	3624554.669	9045484.369	3549207.617	3304835.672		[M+K]+ 101.02	74
139.9880842	139.9878144	139.9884294	1193.883975	1192.670975	1195.034	12	4	4	4	859896.1119	919505.2734	1010330.037	930950.5304	1005099.174	729638.0891	798060.2945	835029.4426	1000747.486	646169.9563	665746.5891	632769.7207	1207415.464	580503.886	518488.5534			6055
139.9883596	139.9880408	139.9886099	1094.839041	1090.680989	1096.120987	11	5	3	3	2608245.622	2489873.436	3348810.806	2247496.897	2212965.062	2135834.665	2711472.481	2144166.259	2172536.855	1971139.972	2035988.735	2394150.643	1761563.547	1812651.36	1789756.819			1
139.98813	139.987838	139.9884352	1175.070019	1173.11705	1180.728951	10	3	4	3	1329655.633	1521525.929	1177858.657	1122069.53	1109888.43	831434.7404	941622.3058	867885.157	945543.4429	1187485.731	1012206.283	749702.9422	777783.3002	810127.8546	730138.9208			4913
139.988115	139.9876914	139.9881743	1185.127945	1182.801961	1187.644958	5	3	1	1	1077552.991	787184.3681	1124271.287	1147517.537	994587.7908	967604.9869	981661.6702	798777.7511	830796.2934	751621.7384	808162.9927	717939.0923	682110.0984	660176.6374	636776.9319			297
139.9885965	139.9883753	139.9888024	1131.207954	1126.785984	1136.273982	25	5	5	5	11044078.79	9980806.474	9026491.976	9516907.513	9617932.279	10592482.45	6643838.931	10412646.64	3244919.301	2335856.001	9095641.339	3239683.978	2130668.073	8203419.002	3222109.084			2087
139.9890566	139.988766	139.9892136	1108.644035	1107.383005	1110.023003	15	5	5	5	28803042.14	27601589.48	29539979.34	27590729.36	27740488.07	27636606.03	27445069.89	26940441.18	26422622.16	24696012.44	24188240.96	23762313.27	23138171.29	22612205.15	22577513.04	[42][M]+	[M+Na]+ 117.002	34
139.9881355	139.9880918	139.9883765	1154.455975	1148.518982	1161.479988	4	3	1	0	1830339.063	1911423.8	3231692.48	1689603.403	1807590.884	1715700.127	1856422.97	1584431.101	1544240.046	1475535.874	1420084.721	1375000.945	1341168.661	1282791.465	1263666.471			6592
140.0256356	140.0251449	140.0261409	34.7969985	33.91000175	34.89799986	15	5	5	5	55349.06959	59670.90874	41668.07975	52285.11632	84343.10928	61860.67739	102812.6447	68045.65161	83444.70439	55558.63328	67797.56057	65383.64682	75974.71047	52555.93612	64943.63691			69
140.022664	140.0223413	140.0228692	1108.694033	1107.383005	1110.023003	15	5	5	5	1479357.893	1384669.288	1575273.6	1405207.682	1395331.23	1349495.808	1306164.01	1254335.302	1244513.993	1236573.514	1129685.4	1132323.244	1057680.259	1038757.6	1024829.897			34
140.034843	140.0344504	140.0355613	236.2504942	235.4820033	237.1120006	8	4	3	1	26134.12895	51266.7277	180813.485	51032.94198	42840.81037	66307.92916	24994.30005	36024.9993	107448.2662	89443.94444	113001.9976	91742.10894	99055.85565	92217.20682	18007.26931			2145
140.047307	140.0443308	140.0481121	254.431007	245.8970045	261.5289935	17	5	5	5	58447.19679	54447.98096	52683.54053	43348.18954	46414.44505	67862.08319	63500.2229	67277.57161	70718.74061	69610.95614	67469.97385	79225.08348	60587.4915	51273.86672	43778.84952			4430
140.0707865	140.0706387	140.0710316	251.8859985	251.2890015	252.4129982	4	3	1	0	93890.57614	168935.4223	60529.91557	96931.0263	164663.2034	61524.7175	111061.0069	70372.96717	70642.71232	69270.16399	65207.52127	71392.94981	55717.92899	66402.85197	55254.26353			507
140.0711248	140.0707301	140.0712899	282.0169975	281.9239906	282.8759961	5	0	3	2	55175.39863	52740.68175	57985.51096	39586.20328	52640.05216	34147.13221	80370.91071	55065.52377	133675.6643	124350.6624	133749.4913	77784.2409	44892.94709	109090.8678	46390.06648	[41][M+2]+		32
140.082119	140.0816561	140.0824806	57.53499888	55.93200088	60.15399836	3	3	0	0	32654.88163	40390.00577	34297.13711	28612.65565	119184.4914	47039.81829	57389.00225	40057.86548	11395.13073	15319.79041	12372.13476	14325.21856	16372.67731	8397.671305	13956.2782		[M+K+NH3]+ 84.0922 [M+Na+NH3]+ 100.066 [M+H+NH3]+ 122.048	7033
140.0893889	140.0885631	140.0905934	1108.264038	1106.634038	1109.983003	11	3	5	3	329905.4337	87528.46416	81734.338	74695.05855	528466.7428	484046.8756	191609.2081	63252.60239	67423.59622	68185.27409	319020.0939	80360.50672	68455.7644	331222.9578	84765.81963			226
140.1348637	140.1322278	140.1350956	1108.503979	1107.215984	1110.023003	14	4	5	5	330869.036	308615.8346	336480.3015	316499.3233	545689.5897	364787.6748	412811.346	279708.8691	280371.8768	290524.6936	297268.8949	332282.08	264195.4527	301729.7462	291232.6489			34
140.1670786	140.1665481	140.167966	1108.483005	1107.215984	1110.023003	15	5	5	5	468836.0683	489964.2328	452107.4943	435349.8275	579432.0832	290104.035	267171.8102	395646.8208	380936.951	364773.9851	341805.3966	299732.7058	313767.2096	251567.9024	244735.472			34
140.2030938	140.2023333	140.2033121	1108.135009	1107.383005	1110.023003	6	1	4	1	482011.331	458119.0261	181432.8154	427949.363	562900.2998	133295.1231	305707.019	135152.2838	136922.7701	153259.0821	364096.9639	141783.8107	368400.6506	274302.3408	263811.2346			158
140.9555209	140.952493	140.9562205	1105.241027	1096.773992	1106.538965	15	4	4	5	366506.6413	168527.0498	210307.6536	397157.5417	340701.7094	287353.2277	309337.433	1313181.946	340958.2817	263759.6675	270626.9901	244235.7944	257092.066	243315.4319	309915.1911			5243
140.9620143	140.9618595	140.9624335	33.99400039	33.58799903	34.16900039	10	4	3	3	188961.4919	134865.0404	222635.9159	148494.0681	184344.5979	145124.1901	144200.4706	122999.6278	139463.4092	116854.6609	105196.4975	188878.1764	116800.3354	94492.14897	123287.935			69
140.9603797	140.9597544	140.9607674	1129.660018	1125.507017	1133.093025	10	1	3	2	2094232.188	2024800.17	1955251.85	2009865.974	2652122.67	134385.3467	1975472.32	1954449.743	2566657.93	1214649.51	1823128.869	1783620.793	2005338.722	1285140.837	1682190.458			2084
140.9596666	140.9563499	140.9638937	1109.253519	1103.222984	1111.280022	18	5	5	5	961492.057	1190730.663	428692.6374	969329.1232	944546.7207	942870.8423	946890.3471	929707.2407	878245.5934	839377.0887	867085.2371	862709.6956	749860.9932	821218.7112	862741.2908		[M+H-CH4]+ 155.987 [M+H-CH4]+ 155.987	34
140.9915872	140.9914384	140.9917128	1108.644035	1107.383005	1110.023003	15	5	5	5	2705730.286	2590431.589	2777601.762	2541432.583	2614175.682	2527685.919	2562180.935	2492932.406	2468322.322	2300162.754	2508691.591	2221341.701	2347845.162	2112241.508	2076556.203	[42][M+1]+		34
141.0044424	141.0034471	141.0071419	39.92699871	35.23600155	40.60699871	6	1	3	1	30054.0566	10182.22316	63174.22738	14455.28755	24582.42068	17162.28083	44745.2919	35269.22632	23733.07327	33627.78549	24603.40864	28145.25095	19190.9655	9709.798747	22043.33927			23
141.0189784	141.0184432	141.0199111	53.59350008	51.53100014	54.78300119	8	1	3	4	104164.3534	81488.1675	44720.50867	90198.70034	98307.33008	77288.82374	97126.52992	108513.9854	92117.81334	100389.6072	134528.0145	56210.58767	63087.69267	110496.3663	71470.36444			852
141.0245035	141.0243618	141.0250386	1108.373522	1107.383005	1110.023003	8	2	4	2	1940362.955	1796894.919	34792.08465	2141688.265	37461.96343	31530.23745	2344327.516	27007.11707	27493.57923	25835.63634	31969.56977	26149.64441	2170641.693	1940036.968	1914677.258		[2M+Na+2K]3+ 161.091	226
141.065957	141.0655257	141.0662849	42.20099972	42.04200108	42.52099972	6	4	2	0	30287.81697	34708.10247	29756.18954	46783.36534	50024.34546	51639.44521	25480.34728	27743.48715	31865.37162	32484.60588	25514.09314	41073.01081	29198.20423	29392.88544	31378.54312			929
141.0701353	141.0698655	141.0704855	949.1240118	948.651012	949.7799765	14	5	5	4	281746.443	196790.9678	278580.8797	109448.2463	262493.1127	259676.7152	240039.8955	84691.30798	149720.5333	207145.1027	228650.3212	254272.757	77445.6928	171164.2371	240658.6853			44
141.0702142	141.069942	141.0704697	761.4325047	760.5540265	761.4340265	14	5	5	4	290008.3349	268190.5838	322775.8994	265652.0971	267659.0651	471961.7568	252501.1484	241480.069	265749.6113	359406.1135	179124.3501	216138.0986	171854.3656	182564.6492	184598.3065			33
141.0701406	141.0697958	141.070476	699.7725099	699.1599731	700.4790031	14	5	5	4	205949.9128	182458.0152	240071.3898	210963.1748	180873.5721	219547.6612	147297.3124	187213.358	162886.0569	173233.9079	167805.3055	158571.2622	152168.915	170290.7164	146733.3491			163
141.0700055	141.0695182	141.0704302	779.3074998	778.1649971	779.7120161	10	4	4	2	302364.5283	150485.9571	244919.3511	215082.1213	229786.5729	208948.9723	184764.2768	178695.7415	135234.9666	155254.192	135077.7464	175088.0164	132386.4653	143192.485	210078.2698		[M+Na]+ 118.08	6
141.0700172	141.0696456	141.0704376	895.1295058	894.5249748	895.1580003	6	4	1	1	180934.3047	130445.7446	204300.0887	168880.1838	162828.1764	140299.3873	202524.5568	112942.9519	109220.8067	164280.5223	102080.1447	223608.4575	93979.94151	128414.3959	113633.6416			28
141.0701508	141.0699026	141.0704297	833.4660223	833.2250223	834.265995	6	3	1	2	171091.1156	74919.10676	230623.2663	98588.62663	158930.5772	157181.0085	118018.9536	166107.7013	109494.0619	140111.3517	117661.9335	180707.8222	96407.92491	121125.7822	126988.031		[M+K]+ 102.109 [2M+Na+3K-H]3+ 142.163 [2M+3Na+K-H]3+ 158.137	68
141.9135938	141.9132376	141.9137075	38.32650054	37.94100165	38.44100165	6	4	2	0	62790.35361	144460.3885	80596.59972	112277.4596	23468.70227	143915.9376	44239.88797	51157.24715	8037.305068	17796.78557	4560.642035	35784.95804	64980.0817	5871.550975	39640.71897		[M+2H]2+ 281.812	127
141.9595585	141.959343	141.9597409	1126.144954	1124.201031	1133.913019	27	5	5	5	144696479.9	140530471	167952263.8	140322270.8	138625876.7	136552415.1	141927401.7	133440530.8	134251050.2	73551075.14	125225574.7	122409224.5	120413302.4	114415330.7	117489012	[43][M]+	[M+K]+ 103	74
141.9594922	141.9592777	141.9596726	1117.707499	1116.976053	1119.152036	8	1	2	5	119635544.1	115296451.1	126721095.1	65744339.47	113944497.2	115603895.6	57419235.8	115066075.5	110870034.8	118023548.1	100233709.8	110520461.8	108054256.2	72145779.64	104420110.7			2096
141.9722169	141.9719111	141.9725839	1110.360024	1109.41197	1111.878989	14	4	5	5	2046832.594	1750991.708	10161666.84	1794802.977	1879479.802	1810291.818	1634821.122	1810030.115	1729174.109	1614800.445	1535474.854	1482191.48	1466133.791	1387601.198	1374141.252			85
141.9839382	141.9838474	141.9841567	1108.483005	1107.215984	1110.023003	15	5	5	5	10746165.19	10327621.25	10259230.62	10189288.7	11073479.9	10825992.57	10393059.54	10126567.07	10131144.74	9968096.088	9873828.89	9452034.037	9303131.47	9101915.806	9168513.297	[42][M+2]+		34
141.9886734	141.9879266	141.9897687	1194.316978	1192.046013	1194.94503	13	5	5	3	435286.7241	434673.7747	568239.9954	449266.8797	460619.5237	444362.5221	479056.5483	467098.2372	256649.267	244493.86	232946.0058	3398527.134	3177577.219	221059.4582	240810.3031			6187
141.9895662	141.9885871	141.9901599	1175.066986	1172.168999	1179.46804	10	2	5	3	1567849.419	879280.309	9045174.922	6993052.457	7394300.528	863222.065	487872.4047	391512.3191	417398.6265	531248.9505	642679.2574	4865412.159	4899981.125	381330.4499	348940.066			4911
141.9837316	141.9834079	141.9841692	1094.850014	1091.483049	1096.120987	10	5	2	3	1067013.635	1028092.897	1200398.7	927908.1057	910304.7306	991659.7989	1157803.835	1190036.431	779183.9066	791122.9575	921719.3972	1086469.502	700402.4918	723048.09	714194.0148			1
141.9892391	141.9883447	141.9900657	1186.385994	1183.871956	1187.014046	5	3	1	1	5371288.959	492184.044	540629.5843	383292.4721	4832710.425	472834.3654	4507841.8	3848517.816	4071814.153	3809022.057	342355.8775	3463785.101	3276870.016	3066082.126	2964856.375		[M+H-CO]+ 168.972	258
141.992089	141.9918173	141.9922929	1126.117011	1122.984009	1133.913019	33	5	5	5	10632390.48	2177819.517	11842315.83	10236657.11	10168987.17	9979013.508	9714667.168	9531111.456	9294022.426	5602588.813	4686937.294	4264913.95	8329010.888	3446495.968	8188934.109			74
142.0182383	142.0180723	142.0183831	1108.524954	1107.383005	1110.023003	15	5	5	5	517438.9929	495847.8123	509156.3453	515789.1648	502511.4531	479503.5107	474344.4639	450833.2327	443374.2225	445743.9426	432634.5116	438731.6201	385811.5918	391861.8918	389229.7197		[M+Na+2K-H]2+ 184.132	34
142.0266566	142.0259203	142.0269958	1094.162019	1090.680989	1096.120987	15	4	5	5	236049.5957	258618.3409	301574.1662	207404.5802	234164.5641	51150.20422	187806.6448	238004.5281	278952.6932	278817.184	101125.5221	159093.045	221997.2194	220802.476	209829.0648		[2M+K]+ 51.5404	1
142.0504533	142.0501829	142.050686	106.2810003	99.72799765	110.122	15	5	5	5	530233.1734	424297.5454	231384.5551	481593.7195	529725.7833	505792.0802	358597.7615	286865.6791	369911.0822	369819.8674	295599.7512	325890.1699	248609.088	400900.9542	353942.0105			7092
142.0653234	142.06479	142.0656083	246.9479943	242.1229935	247.3169929	15	5	5	5	90951.04708	56760.40433	98051.26285	50597.45004	77775.11676	31328.32211	101062.1289	100161.1383	85334.14139	80144.4504	86754.91423	92143.06251	84031.50546	76914.85586	65905.48135			3130
142.0767486	142.0764476	142.0772306	949.1245174	948.651012	950.1089883	12	5	4	3	141317.482	79337.25113	124433.7938	44155.54708	121725.3971	129392.7093	109854.0477	36386.60205	54088.16908	108344.8494	94935.85135	105635.4404	31869.22308	73156.43809	124172.2053		[M+H+Na]2+ 260.156	44
142.0770839	142.0768367	142.0774819	347.6050066	346.7839865	348.4220123	5	4	1	0	56646.28012	95503.6566	100529.6973	36636.13822	102247.736	29797.53953	95544.02441	20464.60174	15005.93475	18885.13731	12056.30927	16953.32598	18930.12336	18165.65845	14036.36592			2703
142.0864563	142.0861282	142.0870209	235.0590052	230.4199934	235.9349958	12	5	3	4	358696.7504	696767.6169	296280.196	303634.5723	542901.3915	218395.8769	334812.3831	49008.73858	31853.06589	32345.84107	17866.84651	73284.60899	55099.17627	45895.65019	41488.49815	[44][M]+		2116
142.1069702	142.1042324	142.1071724	1125.503506	1119.051003	1134.686966	26	5	5	5	1241412.366	1135028.449	1560617.908	1113505.934	2482813.348	564509.7214	1723767.154	498387.2701	677163.8431	689378.3388	723849.925	974674.1009	464758.8119	734840.1674	686154.9199			74
142.1229245	142.1225064	142.123192	327.3319929	326.7209888	327.9170036	14	5	5	4	93593.98443	128592.8414	103210.9458	87766.43759	145365.9819	75627.60888	104164.037	33868.56187	27261.74621	33135.09098	25661.00067	28243.4255	42582.73708	24474.87177	22891.47436			6735
142.1398612	142.1384165	142.1404046	1125.507017	1119.051003	1134.686966	29	5	5	5	2533968.387	2385889.167	2894949.829	2079229.17	2950058.889	621730.1866	549941.572	1673042.294	1455877.003	1348486.427	1173847.443	859833.2154	894682.0751	513326.3405	535192.7133			74
142.1336041	142.1314186	142.1350608	1109.41449	1108.005981	1110.65197	6	4	1	1	46980.85292	43133.53366	68365.38418	43675.15401	192460.848	39603.92637	60590.37616	37782.46636	27528.41057	31123.35386	36329.52127	32828.0631	28113.80426	38726.98319	33412.91534			34
142.1738289	142.1735374	142.1739634	1126.125984	1121.238022	1133.671989	19	5	5	5	513696.126	435457.9914	776421.1694	358553.8869	235194.5508	153513.694	126480.1853	201632.8109	186853.9135	221875.688	190168.2822	168788.2506	80573.49664	160403.8358	168953.0966		[M+H]+ 141.17	74
142.9619807	142.961658	142.9623543	1125.468044	1116.54399	1133.721992	35	5	5	5	10054642.26	9263699.562	11726754.17	9709088.908	9721544.001	9491423.322	9712801.213	9265657.714	8922150.226	9011234.798	8556950.672	8514477.434	7656849.595	8072963.767	7945007.697	[43][M+1]+		74
142.9657173	142.9653784	142.9659591	1103.827523	1101.285962	1105.72897	4	0	1	3	268014.0234	231143.2316	307181.8186	249968.7367	251148.5987	256575.1207	774470.39	807321.9388	233007.9513	250377.8052	136980.8644	488803.9654	213145.6215	133423.6641	276207.8956		[M+H-H20]+ 159.973	4798
142.9854626	142.985052	142.9859214	1108.524954	1107.383005	1110.023003	15	5	5	5	1528978.849	1461712.651	1515570.513	1429554.276	1341825.388	1439693.356	1408018.591	1298831.816	1310147.143	1122089.642	1284059.738	1306632.323	1320999.777	1207914.837	1197807.15	[42][M+3]+		34
142.9910244	142.9906821	142.991223	1128.083	1126.265984	1135.316048	6	1	3	1	5376719.245	5179919.061	421394.4075	5050343.164	5086180.929	648692.7483	4919523.903	617422.33	447026.1284	5022802.245	4990044.2	427411.0882	4663968.715	4789695.941	4750742.793			74
143.0190249	143.0187428	143.019611	40.20749939	39.61999838	40.97699871	10	3	4	3	33640.2766	13365.87616	73580.52418	30061.75469	45773.09002	25861.38425	69126.60869	40212.59621	36495.35682	26608.51731	31062.8825	44691.90696	32966.38165	21737.5516	35652.29511			23
143.0730438	143.0727253	143.0734581	246.9479943	242.1229935	247.6590057	15	5	5	5	175147.0121	120248.6295	187958.7099	132597.2506	130819.2715	75207.89072	216482.661	192227.2538	178807.2331	183758.1848	188281.2014	187247.7204	162615.8364	157802.1199	133974.6355			3131
143.081668	143.0813975	143.081954	44.27700035	43.35700035	45.46700035	13	4	4	5	125754.1648	76539.67592	92352.42184	117005.8905	110437.2297	124458.3653	127365.1874	135436.4749	131608.4779	145131.5338	105596.4054	171386.6135	104347.061	111605.7136	121399.8137			2
143.0848232	143.084023	143.0854147	949.1229996	948.5250229	949.7520091	10	4	4	2	102761.2762	40424.16674	92382.97781	23662.213	84120.51566	79675.46231	70960.57772	21757.82829	39871.18214	62034.66816	65718.22672	73902.5691	20780.58275	36819.32064	73798.95218			44
143.0892385	143.0887933	143.0896595	234.9140044	233.8880023	235.3470024	5	4	1	0	28743.69455	67943.01529	15339.03596	26043.00162	53488.02221	20539.79799	25816.29558	13555.06029	10793.98143	10372.4507	8521.132141	11762.09258	9823.656987	8237.736265	9671.719349	[44][M+1]+		2146
143.9804311	143.9799982	143.9807739	1108.694033	1107.383005	1110.023003	15	5	5	5	1990949.86	1976783.26	1982386.529	1936067.839	1927331.083	1917806.822	1723425.714	1790246.987	1795635.792	1615186.18	1608583.607	1652384.116	1581598.374	1701880.146	1557541.72	[42][M+4]+		34
143.9973297	143.997078	143.997871	34.60900122	34.08799903	34.89799986	15	5	5	5	210935.6319	131363.1122	193359.477	185935.3183	37454.51994	179873.5363	61868.92057	99674.26956	134539.548	132323.5351	116175.719	154401.7487	120971.8814	122590.2411	137217.4799			69
144.066033	144.06549	144.066312	179.8635042	177.0930037	180.6030065	4	3	0	1	35545.33451	213606.6126	46020.9405	27607.20823	78273.8857	63776.46405	61798.57588	46594.72325	36609.87686	32320.41462	87662.82552	52933.96655	55142.51785	31356.96983	30788.58417			528
144.0811106	144.0804096	144.0816427	261.3939997	259.0989876	262.2449941	15	5	5	5	186930.6537	179593.7743	201127.5766	273606.2689	193644.9552	298530.4859	658484.4982	220570.7967	219744.7636	181203.2735	195727.9105	210565.6697	224163.6314	378531.0294	183090.5956		[M+2H-CH4]2+ 302.178	94
144.0810885	144.080756	144.0812719	246.927997	242.1229935	247.6590057	15	5	5	5	576600.1295	436578.7537	660161.5822	388264.332	547905.1953	324718.3355	685251.2014	635120.8677	567583.983	526832.7632	607975.459	583656.6962	536432.1828	502076.0365	565361.1184	[45][M]+	[M+Na+NH3]+ 104.064	105
144.1021122	144.1019339	144.1025364	217.2989985	215.2830052	219.3450022	15	5	5	5	110329.7125	101899.5465	48388.87236	101165.8386	86388.34916	101461.9395	99349.48347	80759.97193	105379.9231	83358.47198	108310.1396	92536.80155	73631.9401	84884.31088	76450.5522			6201
144.1749127	144.1740394	144.1752776	282.0169975	280.6190014	283.3969933	15	5	5	5	71910.25748	50843.40385	271754.1907	53463.5436	50235.37666	60297.34056	45408.86529	58576.89837	50071.53457	46000.01091	46156.63767	53186.19885	41914.65367	49937.79423	45333.62558			32
144.9566051	144.9548383	144.9574095	1108.644035	1107.383005	1110.023003	15	5	5	5	50164.0475	48752.08707	49942.77171	40488.09303	46680.39741	51235.43977	52427.0285	40497.11081	47618.11856	52410.84233	39106.72868	34500.22792	41168.96451	36185.17923	24873.70192		[2M+2Na+2K-H]3+ 155.987 [2M+2Na+2K-H]3+ 155.987	34
144.9826355	144.982469	144.9829515	1112.876005	1111.784978	1113.940982	15	5	5	5	3690859.932	3504289.753	4649468.759	3366519.602	3285382.404	3010034.876	3356400.606	2774148.804	2706785.94	2670227.243	2657529.877	2556819.249	2429479.703	2332062.956	2325902.542			272
145.0160786	145.0157703	145.0162768	1113.939036	1113.764975	1114.642012	5	5	0	0	38843.56539	34657.83091	72313.51744	24011.94094	25297.17588	2048558.513	1865434.873	1677043.208	1641772.221	1749671.603	1737295.064	1551747.201	1527966.753	1513209.795	1472196.332			272
145.0291471	145.0285817	145.0293244	240.2029977	234.1919947	241.1729931	15	5	5	5	1506781.329	1500730.657	1368025.06	1269077.587	1604589.775	1162695.031	1537116.182	1281370.486	1152412.914	1375644.028	1249345.41	1357755.581	1072086.003	1328894.316	999547.7576	[46][M]+		38
145.029096	145.0286071	145.0292277	256.6490004	253.4399986	259.426995	15	5	5	5	933814.003	812040.2343	806425.9565	1540352.394	1612048.31	822617.472	1068127.712	659880.0352	1103100.479	644598.0603	1264827.44	638208.7661	650656.1459	1162940.102	598464.5467			138
145.0291516	145.0284958	145.0294743	270.0095045	268.915987	270.8270028	14	4	5	5	491885.4102	427049.0357	365223.1884	494242.2362	408919.5117	433054.3285	470089.6482	425887.9922	418737.4732	349321.0455	372446.5371	399733.081	359215.0537	248035.8213	339666.7332			1493
145.0290667	145.0287373	145.029385	250.214	246.5239906	250.6459989	12	4	4	4	560621.4981	662568.8751	667145.2639	635477.4847	883178.2822	514551.9209	509626.5607	514643.3346	536892.7115	546954.3358	549132.1682	560502.285	415502.0733	645080.68	467297.1615		[M+H]+ 144.017 [M+H-CH4]+ 160.055	71
145.0499217	145.0495476	145.0502479	49.93900024	44.31899866	51.92700056	24	5	5	5	897631.0708	681613.5549	1318746.095	681035.5579	515513.9975	597599.7224	832609.2047	827020.7302	682144.0221	648164.495	582679.1843	643326.39	606342.7389	484386.2882	536470.473			263
145.0500931	145.0493163	145.0505767	235.9249969	235.1960011	236.9160011	5	0	3	2	44370.2188	77498.45542	1160584.977	232493.9969	67980.14077	37064.79105	56587.52014	51469.96711	48294.33117	48325.12789	32817.9327	67827.57057	28042.13221	39602.43057	31816.80367			2147
145.0622422	145.0615401	145.0625532	239.6899951	234.1919947	240.6320006	9	4	3	2	50439.98567	35837.97759	37526.41007	30264.34765	42080.70468	24384.75644	37343.83495	29665.0742	24669.44225	25882.25676	27480.00068	26507.9141	15540.83841	42142.04202	19453.2434			38
145.0648554	145.0645983	145.0651586	493.891497	493.3249779	494.4750023	6	4	2	0	31037.29399	68381.2678	56781.35172	67374.75119	42809.32446	32813.2895	42966.52242	56722.70115	51949.38149	50882.87602	56840.32532	51931.05521	52097.54084	47517.50196	51550.66673			223
145.0645857	145.0640725	145.0650129	390.181504	388.190002	391.5189951	6	1	2	3	37060.07357	48311.68873	58975.56194	31236.47672	31907.42539	34626.35684	24824.5592	22715.638	19552.53887	23299.39397	22851.64406	17994.39891	19268.90962	23000.09026	18186.33734			150
145.0764949	145.0759965	145.0787725	252.0570003	248.4100056	252.6179947	15	5	5	5	53690.85425	73799.45286	51769.62671	62837.0298	54082.90571	97528.81669	69394.8205	86920.27353	67326.39441	63054.17552	53017.30488	78156.85004	56086.7758	60610.19577	43964.23636			5571
145.0840127	145.0834176	145.0848128	246.6589984	242.1229935	247.3169929	15	5	5	5	61106.06198	48865.43394	71415.14093	41570.78183	43555.63063	33836.89529	74588.05324	76586.15091	62636.9882	57260.67627	62983.74751	66939.72247	51960.31693	60882.65466	44976.5173	[45][M+1]+		105
145.101292	145.1009453	145.1015922	949.1240118	948.651012	949.7799765	14	5	5	4	239583.8913	149547.2775	222692.7905	84100.17094	211864.3205	227676.362	198286.2959	63033.10401	97280.4295	173542.6613	183445.6358	209782.3862	53474.55056	140176.9968	198374.5111			44
145.1012909	145.1009128	145.1015673	556.110004	549.8230205	556.9309767	17	5	5	5	496206.7204	260272.9628	265691.9266	493455.9653	268332.814	293210.8445	198979.3624	225200.6854	171828.2781	199714.4181	157855.4231	232222.5022	198471.9206	175612.9101	191094.7166			25
145.1013497	145.1009675	145.1016479	501.6500104	500.6000104	505.214024	15	5	5	5	388745.2297	294377.3021	378709.5942	351591.2821	267890.3656	340253.6901	281501.0981	398691.4434	396908.8715	445458.3512	339752.7465	389291.7787	350259.8989	325929.6874	348201.1137			56
145.1012494	145.1010126	145.1016139	699.7725099	699.1599731	700.4790031	14	5	5	4	210901.5808	200076.927	249048.1314	208931.2564	188690.2629	230798.4675	146987.7456	184941.8972	169513.1214	164549.1944	171049.2716	151863.4719	157885.8157	169213.3924	147712.3369		[2M+3H]3+ 216.151	163
145.1012729	145.1010688	145.1015998	751.0515093	750.3379739	751.7669957	10	5	3	2	226247.8012	503053.7688	285347.2199	233641.3098	257308.082	234025.3058	285184.7013	189597.0285	113736.4684	149864.9386	110749.9571	157037.8225	131663.9235	131871.8589	176589.3981		[M+H]+ 144.09	8
145.1013191	145.100724	145.1016353	571.463495	570.6469965	571.4670181	8	4	3	1	173592.3058	169010.8847	184355.4797	152870.5893	156706.0471	182732.9307	132605.0018	120032.5467	97297.25425	120720.6384	64915.99841	123504.5818	112631.481	101494.1659	124483.2619			48
145.1013305	145.1011749	145.1014555	365.900988	363.6179939	367.0420074	9	5	2	2	418843.5641	488234.0855	469150.757	247143.8147	542472.974	281591.9392	507068.0324	114125.6292	88943.33212	106050.158	71873.28758	113096.1802	149440	95759.84887	150073.1913			4720
145.1012473	145.1011359	145.1013796	437.8964893	434.8449898	438.5729955	8	5	2	1	341401.2194	456283.9217	419366.2082	294147.2117	383984.1743	316940.2718	357325.4937	72792.16652	58071.4835	70975.94957	48411.85259	120164.2438	97428.84097	56192.1296	104211.9893			135
145.1012442	145.1009637	145.101432	471.4559938	470.8259869	471.4590006	7	5	2	0	180566.0875	254193.8761	254608.4279	176085.0311	217291.6781	179511.8034	205131.9306	54274.50559	44515.28049	52919.00409	37534.1065	80140.68992	66600.95115	43707.2103	79258.22814		[M+H-H20]+ 162.106	81
145.1012097	145.1010002	145.1012837	477.7750086	477.0740045	477.7840045	5	4	1	0	153653.6226	196039.8806	195226.7041	120389.3463	173325.1414	127077.4773	169345.9612	43221.44952	34759.73741	37501.53138	29828.056	60881.48273	46646.98525	30613.40376	70232.97322		[M+H-CH3]+ 159.109	117
145.1011229	145.1008394	145.1012343	515.4890083	514.5379784	515.6089783	6	5	1	0	211013.5166	175168.2044	210172.3506	190146.6433	171004.3692	173738.2396	166768.4737	124254.4077	118222.3597	125482.1984	110111.8703	132446.5896	114407.1302	111723.1967	102704.0325			51
145.9545292	145.9541422	145.9547666	1108.644035	1107.383005	1110.023003	15	5	5	5	319454.3883	294191.9995	322630.2913	300099.2087	289787.4333	280262.4112	285573.3105	273591.1132	276990.2838	267767.5891	259360.0832	263183.0838	237651.6845	270981.6407	211921.1681		[M+K]+ 106.989 [M+K]+ 106.989	34
145.9549888	145.9546845	145.9552707	1135.345018	1131.334976	1140.424009	9	1	3	3	334607.0763	317108.8567	334295.3982	298371.8243	317634.0321	293395.8303	412879.2623	129526.3402	167529.2326	270268.6741	124329.6472	354503.6775	272350.6988	231842.7251	245547.4379			3587
145.9812259	145.9809596	145.9814001	1108.694033	1107.383005	1110.023003	15	5	5	5	613498.6149	585380.2009	676152.3255	574021.3182	570610.2609	558669.1762	547921.6588	535769.7216	506529.9104	520070.9041	479165.1145	497534.5422	441322.2095	428779.1485	425244.2362		[M+Na]+ 122.993 [M+Na]+ 122.993	34
146.031945	146.0314762	146.0322801	240.2029977	234.1919947	241.1729931	15	5	5	5	172428.9306	165589.7868	151069.9642	142141.8346	188989.1679	131441.8173	162253.0642	149282.8161	123882.8181	142944.1536	134620.9678	147371.7058	110461.6013	134645.098	107218.6562	[46][M+1]+		38
146.0605541	146.0601865	146.0608305	246.9860031	242.1229935	248.2480016	15	5	5	5	857975.5523	683040.3855	959435.9453	592537.4362	750779.3607	460916.2037	1009962.623	934386.6414	843847.8951	773137.7784	902877.0413	868924.0333	867093.047	762229.6741	663073.0447	[47][M]+		3132
146.0927353	146.0923416	146.0930292	64.60799876	62.64700015	67.13499909	15	5	5	5	281858.5952	206854.1741	301875.0601	288153.5826	320137.1385	243243.9538	429947.3733	329475.6116	336886.7961	284164.4867	336151.6874	346340.6778	246000.2815	372558.2914	278103.3328		[M+Na]+ 123.101	324
146.0923548	146.0915856	146.092558	44.50700035	44.27700035	45.46700035	7	0	4	3	71567.29113	49550.0611	60819.74683	62042.34851	94765.95726	58626.45051	84123.02936	87917.76001	101794.6404	75965.50764	106644.0673	82982.37178	61999.54538	109684.2994	144553.3914			2
146.0971156	146.0968068	146.0975516	267.0880022	265.1439857	267.762996	15	5	5	5	415294.7723	210004.6231	556727.523	205493.2315	360484.6375	212679.4963	176493.1161	359806.6179	177222.6675	183751.6058	173278.723	194079.2906	173984.3424	176205.1049	278016.5399			92
146.1032644	146.1019345	146.1037034	501.3160159	500.6000104	505.214024	10	1	4	5	53810.53302	35650.26152	53938.97111	40475.79276	33310.84814	41984.8775	38121.53481	50940.17994	50902.73289	51924.03632	40849.015	31323.3265	47401.55478	34452.20613	44263.21898		[M+H]+ 145.094	56
146.1034162	146.1021226	146.1042682	365.900988	364.7979911	367.0420074	7	5	2	0	44522.84088	73263.645	63330.1881	27079.83063	75189.26254	32664.26232	73697.40736	21878.39137	21631.18279	21669.27097	16946.7328	21259.80152	23638.47998	20589.81273	22881.08033			4701
146.1651507	146.1647671	146.1658607	33.67450065	32.91000092	34.09000175	8	3	2	3	60764.80995	42075.26516	61416.93237	64640.44288	9164.12274	61940.51917	24980.51558	62132.31167	38635.02267	35991.71601	40361.60416	41396.20079	49228.78173	41244.45809	25607.82114			509
146.5647844	146.5640948	146.5653389	429.3464967	428.9590028	429.4690028	4	3	1	0	26808.66462	18009.53257	13482.7664	24005.30677	23214.85392	18040.51229	30109.1934	10995.238	9219.141021	17102.73116	8164.048268	17531.44865	14394.77871	10528.64381	13975.31899			3924
146.9804014	146.980244	146.9807243	1112.876005	1111.784978	1113.940982	15	5	5	5	1827065.309	1717959.364	2388600.169	1632092.617	1595796.952	1472550.58	1396668.172	1388654.068	1327756.82	1289919.625	1284582.02	1245809.128	1174918.505	1153502.906	1147443.467	[48][M]+	[M+H]+ 145.97	272
146.9965607	146.9963037	146.9974568	33.45000092	32.89000092	34.17000175	12	4	3	5	83370.63739	73921.2063	112912.2567	76504.54959	36108.07534	74744.18318	40860.77442	56963.95776	47895.63345	55150.70635	45153.48212	64374.34002	51664.0785	44638.85642	49484.50867			509
147.0444703	147.0438813	147.0447564	278.6439976	278.2619894	279.2329935	15	5	5	5	954677.8091	1001087.286	497801.0948	1038680.138	707162.4496	866531.2178	807126.9547	780892.1492	1061630.344	781220.4957	995348.7323	619306.8896	656351.4088	811768.3899	475818.8469		[2M+2Na+K]3+ 178.101	32
147.0447116	147.0443049	147.0450204	250.1429982	245.8959961	250.7999955	15	5	5	5	3268167.906	4434604.979	1628016.988	3329024.682	1730199.013	3211915.342	1876271.147	2255201.613	1869459.352	2072354.251	2209864.361	1919918.274	2262819.514	2341044.914	1533389.602	[49][M]+	[M+H-CH2]+ 160.055	71
147.0444191	147.0440458	147.044659	296.4704926	295.7090092	296.7229886	14	5	4	5	404968.9996	590357.8851	182017.3352	483598.9877	315324.6666	478626.7184	245805.7473	262646.2526	215160.7615	162788.044	277786.6632	182401.1278	205132.8016	326820.1608	176666.4042			2315
147.0443195	147.0438784	147.0447317	525.0270146	524.2850064	530.8790201	15	5	5	5	124509.2689	107651.9251	322474.9045	93407.90534	99019.13338	111158.0168	91801.02163	103147.7898	93754.54417	103818.6313	89546.18989	94660.52493	79773.41709	89367.23333	80019.80199			111
147.0443944	147.0441138	147.0445584	431.0585001	430.1429865	431.5629865	10	3	3	4	213922.9172	159700.0121	80397.64827	237979.312	76001.52989	251031.8764	67551.91291	109289.5483	121259.3504	107419.7382	212529.7129	119881.8221	208028.3094	126104.6115	54271.20508			145
147.0444639	147.044277	147.0448461	100.2070006	91.28399849	105.1890018	18	5	5	5	1156558.171	978650.5	686329.2325	1072963.791	652811.9877	985829.0554	932692.8841	953049.405	1110199.396	1104669.982	1322097.155	1006890.139	943617.4676	1041013.385	787435.2442			203
147.0445063	147.0442607	147.0446107	241.8290053	241.5799951	242.8389938	7	1	4	2	256532.2794	268371.96	877532.9946	251666.5065	446257.5611	242583.0934	331228.2983	413268.8033	286298.9048	295185.4683	280645.8531	219154.7019	280415.946	200711.3283	216890.7644			6253
147.0446132	147.0438268	147.0446937	262.8120051	261.3710117	263.3889962	8	1	3	4	752779.0009	729569.8046	530282.0926	600228.8607	924941.1275	654960.0404	534837.8731	543334.7753	706728.0834	644653.9904	1045776.181	551823.9011	655517.4216	809886.8241	386982.809		[M+3H-COCH2]3+ 480.112	6640
147.0641492	147.0636677	147.0650132	246.9379956	242.1229935	247.6590057	14	4	5	5	63636.47973	35554.95101	80652.71989	67509.86341	47931.48972	23156.16984	85168.17444	68720.85571	67031.83039	59055.578	68903.28662	73412.36231	68510.47477	55703.86713	56574.54781	[47][M+1]+		3102
147.0803534	147.0802919	147.0804408	347.3905035	346.7839865	348.4220123	4	3	1	0	407452.6279	145408.5571	152419.3298	256969.5202	153391.5712	214442.5415	146882.0698	100963.0416	72225.32483	98989.92204	65877.81478	87874.50155	129872.6162	102606.5189	64505.65946			91
147.0785141	147.0781733	147.0907415	250.5929982	249.4630009	255.6690004	9	3	3	2	150054.4992	224403.4107	94699.65231	130143.5477	118693.489	44567.7151	86274.52791	64902.55549	43695.87465	73381.29887	32197.6658	78273.67857	74767.84955	30353.02383	53355.89394			2014
147.0914761	147.0904069	147.0920106	1110.290022	1109.598992	1111.671049	6	2	3	1	37215.16946	35594.75561	44456.46279	39564.07342	30968.74431	20253.99067	33263.53387	16153.61039	28962.85513	29169.1776	26902.02483	20714.05524	28603.49215	25869.46841	26988.55192		[M+H+NH3]+ 129.057	85
147.1170125	147.1165577	147.1173808	751.146993	750.3379739	751.8469984	13	5	5	3	201671.638	245246.3786	233339.5614	202120.2743	231129.299	188072.6519	205050.4916	125862.0793	90242.44965	123593.2401	76248.16756	135042.3438	108343.3356	95190.71914	149454.8135			8
147.1170939	147.1169083	147.1173097	438.4119913	435.4740143	439.09099	13	5	5	3	696659.6526	873898.2765	760104.2001	579002.4602	734489.4608	670570.3269	758492.4042	125883.0826	61130.32452	115375.2861	48438.83388	210686.7398	244467.2153	65255.4254	210815.8419	[50][M]+		135
147.1167997	147.1163201	147.117062	267.2500006	266.4010048	268.3820062	12	3	4	5	111482.1947	92776.52227	265549.4413	72083.29912	186094.7237	72550.08371	174256.3767	143199.5957	150630.5884	152940.352	134433.5549	149086.1889	102579.0577	120512.0996	115657.5423		[M+H-CO2]+ 190.098	92
147.1168519	147.1166895	147.1170479	949.1245174	948.651012	949.7799765	10	5	4	1	117882.0627	82393.45927	101762.5661	40426.31335	98833.82616	106447.7311	86648.64492	27127.60692	47392.67657	75944.91106	74565.30785	85138.4013	23090.97174	56539.23891	83026.62286		[M+2H-CH2]2+ 306.236	44
147.1168448	147.1166576	147.117208	556.1299985	555.610004	556.9309767	9	2	4	3	490182.0029	203023.5653	206436.1876	464902.7935	166507.2123	347461.5553	146796.5141	129770.3336	94811.31309	147224.8119	91292.73256	132074.7515	115549.1601	87806.8819	128216.0358			25
147.1169979	147.1167944	147.1171607	347.2010083	346.4030138	348.4220123	9	5	3	1	463946.149	760487.4955	706147.149	296502.1105	790798.9176	246324.2512	787499.9738	216852.0775	74910.72193	101615.5995	66083.7671	90305.15014	128771.3785	199068.6951	69641.80609			2697
147.1168214	147.1167024	147.1170164	471.4559938	471.3859911	472.0269924	7	5	2	0	242866.0896	199627.0141	224449.6938	119420.3805	181322.3896	141864.4747	266295.775	36104.62036	26102.7507	33127.01557	21978.2343	58128.20432	45787.929	28345.35322	56541.48943			81
147.1168433	147.1167886	147.1170864	418.7160114	418.112011	419.2030018	7	5	2	0	163493.7034	231920.3819	259442.2397	134035.7635	196080.2115	122461.8501	137813.4681	33561.94206	27983.62046	35428.66198	26304.62897	35636.69428	36001.333	27820.86682	34428.30479		[M+H]+ 146.11 [M+H-HCOOH]+ 192.116	146
147.9316409	147.9313788	147.9318978	1092.358991	1088.667046	1095.493049	13	5	4	4	197260.9872	150052.9492	270404.0225	131855.807	139294.3765	55753.72753	115828.224	150620.8904	144224.3633	153191.5116	86138.20925	126976.7417	126478.1751	117206.4902	117694.0126			52
147.9316595	147.9312853	147.931868	751.7460229	751.0260229	751.8469984	7	3	3	1	265184.493	308299.3852	326970.0182	301424.5435	297978.5976	274226.1842	263573.527	243505.3783	207946.8136	220350.5083	178863.0227	199019.2526	202729.6267	181946.9279	213615.7813			8
147.9527684	147.9508045	147.9537301	1108.971516	1107.145984	1109.983003	8	4	3	1	26317.15965	27033.76917	96678.16043	33606.24806	31969.84418	28045.85788	27535.37137	92898.60402	74821.92982	27528.71369	71807.3805	76247.90358	72635.13435	62471.66517	22057.44585			34
147.9712337	147.9709555	147.9715208	1122.463953	1116.976053	1124.641025	18	5	5	5	1215902.215	1153400.561	1451598.392	1102478.187	1097942.97	1141007.006	1050888.329	1032427.386	1027823.414	993353.2773	932396.7737	964457.338	897562.1155	910365.3405	889941.7462		[M+2Na-H]+ 103	74
147.9869976	147.9851966	147.995978	1112.167038	1108.005981	1113.940982	7	4	3	0	26535.43251	28354.93237	123971.2477	44628.12773	25106.11006	78793.16349	21415.17043	131132.4663	100472.2507	40127.852	108792.8309	109533.3156	99751.5512	91818.63934	93808.56118	[48][M+1]+		5658
148.0407006	148.0399985	148.0410981	253.8519968	250.2969933	254.4809943	15	5	5	5	752499.0206	810169.7313	528882.0714	1016075.967	1053068.63	1022772.665	940302.8737	1084156.949	978752.4695	722168.469	761350.7907	864731.5148	875138.6791	747898.6499	924359.7176	[51][M]+		4415
148.0396795	148.0393265	148.0399557	230.3159937	226.0189962	231.8769978	15	5	5	5	328031.9693	296779.5874	193635.7903	393125.4105	424149.192	378694.3528	327648.8646	402006.4425	373161.3968	262425.5559	296818.4025	290975.3033	299378.9487	261693.7089	290406.2823	[52][M]+		160
148.0396327	148.0394092	148.0399009	125.4954992	123.0270011	127.8930044	8	4	2	2	319972.5369	333478.4393	190249.709	424556.4774	421081.1349	377394.4848	343083.2315	302456.3219	159420.4243	280635.5416	263220.759	295022.8356	353140.0441	279071.891	46063.05197			6472
148.0396141	148.0394691	148.0399989	117.7770011	110.9510032	119.8720004	7	1	3	3	326227.0116	287499.5802	154742.9418	507619.0683	633688.0094	501853.1535	353319.4566	486521.197	440112.4601	393443.3126	334937.4264	373383.605	344584.978	348131.1748	339206.3274			479
148.0394973	148.0393266	148.0399536	182.0020024	179.0490044	182.8070063	5	4	1	0	102017.5738	226446.5923	73897.82626	191700.4882	289808.1233	117624.6214	180990.7948	61436.68213	34330.42964	74213.59689	44745.38292	54550.06133	71694.48575	42547.02355	19081.47432			518
148.0464869	148.0455949	148.0473864	101.8324991	90.65500259	105.1890018	16	5	5	5	156346.4478	92557.14793	96559.44133	134295.6492	46502.91057	92114.13467	131997.0342	152248.353	136690.7254	129089.8217	164780.0177	131595.021	121035.4081	128423.8196	100916.4278			203
148.0473765	148.0467012	148.0476004	249.9750041	245.8959961	250.7999955	10	4	3	3	286636.0996	370309.3071	157974.2175	268758.4836	187478.3709	265115.4191	118809.1819	203325.5261	148008.0836	128693.9871	146151.1077	166446.0736	157930.0116	149710.3147	74480.51268	[49][M+1]+		71
148.0604775	148.0601647	148.0608958	40.97600176	40.34800007	41.75600176	15	5	5	5	671062.2667	1383983.202	1200246.215	969901.5079	1282978.668	777892.6507	772062.8442	767464.4928	480459.4692	532012.7546	363150.2697	559889.482	496596.5594	420758.3569	523416.2402		[M+2H]2+ 294.101	23
148.0607138	148.0602745	148.0608125	90.04450141	87.2489999	91.17800295	4	3	1	0	101807.3774	251555.0539	75245.22006	110892.4014	93947.48159	299281.0808	73956.73082	75855.08914	55498.94349	72881.71617	42676.34968	83231.55724	100424.3321	66015.36312	56115.26486		[M+H-COCH2]+ 189.065	6711
148.0872352	148.0868632	148.0875011	1107.847016	1106.634038	1109.354035	15	5	5	5	373460.8788	364290.5712	372420.063	363366.1564	350850.4802	321580.5591	319240.5982	312913.1211	300756.6411	282261.8311	318617.0288	284976.7569	255247.1472	263921.9704	252685.5936			158
148.1122996	148.1118605	148.1126928	230.8010045	227.9049969	231.8769978	15	5	5	5	301075.4181	714339.3753	342280.8133	369316.2878	476308.9886	348794.2641	285024.9866	63286.98596	29375.76481	37505.63339	27095.57601	87117.04527	69002.46478	39251.94941	27916.98538			4051
148.1200726	148.1199255	148.1203554	438.3419886	435.4740143	438.5439941	7	5	2	0	85109.8401	110436.8261	93514.9576	68758.0312	89962.36882	83058.62066	98349.44078	15841.23077	11115.89798	13485.42255	10865.556	21946.06313	25018.84846	10989.7474	19448.48345	[50][M+1]+		135
148.1199544	148.1187794	148.120206	347.6050066	346.7839865	348.4220123	7	5	2	0	56888.91542	89710.62494	88338.01352	32583.02104	94106.64011	19113.10282	98255.27034	12455.77562	10132.1792	11992.74326	8923.951765	10997.23132	14325.7043	13367.42923	7563.986644			2745
148.9769044	148.9766886	148.9771163	1122.284012	1119.099976	1122.984009	14	5	5	4	835779.9893	782488.745	921641.796	795259.8356	698369.7451	647431.3226	581587.4008	685022.7965	704110.6184	683505.7567	658932.1391	597626.8726	624909.5948	533998.9436	549984.3924		[3M+H+K]2+ 85.9937 [3M+H+K]2+ 85.9937	74
148.9752216	148.9747678	148.975786	1109.72197	1108.694033	1110.65197	5	3	2	0	112773.2045	82224.1633	151409.7013	93185.7928	89319.04107	69752.58487	81550.30316	102369.1665	80894.10518	68435.61885	86109.11799	84772.50432	79337.1071	75125.68123	76115.76955		[3M+H+K]2+ 85.994 [3M+H+K]2+ 85.994	34
149.0235694	149.02321	149.023934	625.5069968	624.8560118	625.9649791	14	5	5	4	429215.5341	413759.9643	543272.8084	416792.0645	429160.3815	402503.1449	229023.8793	438975.959	396228.07	261279.2296	438541.1769	242274.401	352687.9564	254718.3301	229061.4135		[M+H-C4H8]+ 204.079	293
149.0236745	149.0231678	149.0238992	291.4135019	290.6789875	292.0560136	14	5	4	5	141037.0938	143096.1129	319070.7816	142935.742	119842.0835	127186.6682	116741.1656	121718.2628	122113.1498	117346.4022	112440.236	113935.5344	106161.4359	101285.9745	101614.4333			37
149.0236435	149.0232973	149.0239763	619.1464923	613.4230191	620.7169846	10	3	2	4	146025.6563	145417.2376	330702.3657	141649.6518	155912.4667	131457.9922	122342.9115	158489.8166	137589.1893	142190.8704	403911.5968	147427.0145	123734.7014	148495.8407	147350.5891			162
149.0237782	149.0235128	149.0239963	5.060999967	3.994000146	8.732000322	9	3	3	3	0	473917.6742	533494.2972	0	543273.813	240002.0981	469972.6242	395665.542	0	0	351986.0252	361577.8592	0	262911.9231	0			7159
149.0240041	149.0235961	149.0243197	31.18450096	27.31099945	31.65400028	8	3	2	3	459247.3027	532755.5193	580408.4538	412137.0507	361064.9473	492402.9618	350096.2435	203124.1221	309901.8356	292000.8036	303339.7693	405834.9689	262606.3475	147325.1103	246882.6804			494
149.0308521	149.0279739	149.034186	54.03100014	51.57499867	59.76499971	13	5	4	4	134777.6442	128509.5065	28472.25724	93203.70203	187939.0177	105514.1637	208498.2462	88139.6283	141181.9595	144560.2531	139642.0431	148466.9185	112208.891	129080.8691	103202.6953		[M+H-CO2]+ 192.024	19
149.0449905	149.0445404	149.0455127	758.3170047	757.4810211	758.9790157	15	5	5	5	276102.9425	210022.2065	1714835.494	214151.1895	199253.5614	216267.604	139296.2325	180704.2883	123100.2569	159977.9195	136481.101	155539.055	111280.5319	134859.1807	111851.1963		[M+3H]3+ 444.113	218
149.0454441	149.044446	149.0458199	315.5979973	313.0700111	316.4150136	15	5	5	5	131182.2499	108850.0806	638292.9295	128512.7354	91137.15003	148252.7951	78893.8203	95448.5102	77966.80558	93516.15501	80063.02068	82850.75274	81046.82911	77036.22129	55730.40079		[M+3H-C5H8O4]3+ 576.148	15
149.0451877	149.0446173	149.0456544	632.0400089	627.6440253	632.5309843	15	5	5	5	138040.565	107216.7456	927970.9075	110310.7327	91198.14716	113184.7628	73205.08879	100621.1429	80602.16444	90274.95122	95513.3568	71360.76058	62426.10403	80293.73669	68450.42861		[M+2H]2+ 296.074	299
149.0429468	149.0423453	149.043521	253.4544999	250.2969933	254.2309943	14	4	5	5	52385.61063	65805.00698	51299.28999	81019.68454	68976.94221	85375.19224	77768.16795	85543.44702	72500.26747	53239.92397	53597.6856	64551.86221	72914.88401	49982.88698	72479.27767	[51][M+1]+		4410
149.0433067	149.0426094	149.0439713	230.6519943	229.027995	231.8769978	9	3	3	3	66703.84045	28436.97672	42083.83178	41977.78881	40447.50695	63940.10063	55322.33454	40691.29749	34945.25759	29566.49318	26329.90717	50506.56488	29035.46899	22536.44789	42851.08926	[52][M+1]+		160
149.0484685	149.047265	149.0503158	264.0239949	262.6290035	264.700005	14	5	5	4	171988.4367	236651.2937	112899.3387	476970.412	270322.8872	487365.6068	134049.2885	223283.5273	133787.0643	97931.89017	51101.31982	102881.2314	142405.9158	89087.46257	121212.8616			1671
149.0599229	149.0592002	149.0606061	490.0550107	489.1439807	492.0479944	15	5	5	5	44779.82186	54448.89608	133344.3974	40423.27285	47065.02257	36135.51753	27704.0611	34218.6518	27554.07971	34748.94308	26269.20946	25575.22699	25832.2383	25373.08015	22216.33928		[M+K]+ 110.103 [M+Na]+ 126.075 [M+H]+ 148.056 [M+H-NH3]+ 165.089	281
149.0601856	149.0596897	149.0604071	225.8930013	222.8750038	227.6209972	14	4	5	5	119380.593	96420.1587	127537.9551	112045.2288	115498.381	92642.72027	119953.6323	99670.91698	122399.1724	122240.9181	145923.1477	118195.2311	97476.5222	111673.8576	83454.74499			4317
149.0598393	149.0592851	149.0601158	256.3779974	253.4399986	256.8579974	11	5	3	3	526377.6557	462683.2692	441607.877	560545.1796	470463.147	482870.3866	527544.6304	375644.8075	395898.9186	383186.5399	369047.3089	362973.6354	366247.0075	337146.3742	304929.1132			3788
149.0595749	149.0590503	149.0598175	286.487996	286.2149878	287.0399959	12	3	4	5	330886.5154	230979.5129	323331.5669	303254.5681	280658.9426	292489.8036	331239.8038	255668.4882	287057.1814	225644.0084	291527.9649	260252.2953	235562.2155	227456.4073	209722.0134		[M+K]+ 110.104	287
149.0824099	149.0816012	149.0856761	1101.02803	1095.483047	1106.905986	17	5	4	4	118893.6984	121525.0816	142820.6989	90199.66427	140593.6441	90528.15613	102171.3941	90812.0493	100886.561	124908.9752	76485.59215	76681.79068	74419.88106	89487.36206	83807.48567			6117
149.0962989	149.0955932	149.0965756	261.4639997	260.1139927	262.2449941	15	5	5	5	404719.3591	201990.2287	223105.3124	177816.2971	247650.9431	166731.5221	240423.2594	192906.2722	238257.5688	189808.1739	198925.9137	200659.0825	195241.7806	189326.5474	167167.8895		[M+H-COCH2]+ 190.096	94
149.0962867	149.0957812	149.0966729	268.2660056	267.585994	268.8239974	11	3	4	4	167745.8883	181705.8811	206516.08	158550.2615	255837.5243	128960.8748	193786.4981	170845.3581	189598.5925	190199.907	156833.4252	172346.4688	142076.5195	156607.5212	145168.5942		[M+H-COCH2]+ 190.098	92
149.0961568	149.0957522	149.096459	347.6630038	338.0950018	348.4220123	13	5	4	3	569250.9587	928715.4399	867057.1467	385552.4607	933700.7167	325149.1994	933468.7697	131768.5315	76523.52184	150414.9714	79756.88368	122421.5391	175842.4595	152764.9793	77551.37063			2701
149.0962531	149.0958992	149.0964918	282.0184886	281.6780043	282.5049877	8	1	4	3	298469.284	251834.6291	367356.9059	313669.8521	325039.4313	294075.517	274608.3226	238569.882	221583.7079	351804.9062	302023.8665	280180.2561	169221.5302	192864.1276	209683.0233		[M+H+NH3]+ 131.062	32
149.1152129	149.1145391	149.1159282	230.183997	227.9049969	231.4570024	7	5	2	0	32917.24963	87587.1765	44005.89204	44470.32933	57969.8505	34770.71061	25280.56117	76816.48542	57130.42871	77404.53411	115567.4166	54695.99614	93714.97225	101618.471	28981.53066			4050
149.1328248	149.1324147	149.1330735	429.3470001	426.6719913	430.0270001	15	5	5	5	1201198.034	1196868.916	1166209.756	1048507.364	1228838.681	960845.5298	1586505.461	427771.977	397649.2198	671825.0577	292747.9715	848758.9757	665277.4412	395418.7157	827471.5641			145
149.1326266	149.1321812	149.1332651	751.1375121	750.3379739	751.8469984	14	5	4	5	119803.4021	125197.0459	143491.9019	116262.9618	124007.1929	102961.8915	115095.0727	70966.0614	64600.60371	63970.93384	30748.74838	73630.36628	57747.46435	59555.57418	79633.3826			8
149.1326138	149.1323465	149.1329086	556.2290285	555.610004	556.9309767	13	4	4	5	221136.9191	232294.5441	371133.4708	203084.8132	174021.439	230897.5009	146340.8308	171553.5142	137243.1318	160197.8204	124698.3295	176733.922	200571.943	135112.1147	155627.2957		[M+H-C6H10O5]+ 310.173	25
149.1326468	149.1322573	149.1330858	471.6084999	466.0899858	477.7840045	18	5	4	2	261330.6263	351942.5606	904463.4181	222383.4598	317409.8796	244631.4728	290773.6777	44238.03358	33146.09858	66913.26997	34398.35907	87932.52462	87245.01844	41159.83281	109660.2522		[3M+Na+2K-H]2+ 66.1131	81
149.1327199	149.13244	149.1329255	571.456021	570.6469965	571.466021	7	1	2	4	113154.4765	111872.8984	134685.2762	105906.5471	98389.95002	120253.4445	88122.2077	78338.29472	65799.42952	79563.613	47220.8432	89489.81631	64621.14612	56889.47718	67615.35085			48
149.1326418	149.1325392	149.1327382	436.8350009	436.3750009	436.9880077	6	4	2	0	355987.6073	403929.0875	193873.5128	335776.7365	377822.0184	359093.1574	425985.1873	72386.3313	53528.923	74413.75472	43458.91603	147842.1682	105220.6539	53546.04991	155271.8252			4126
149.1324551	149.1321967	149.1328154	532.577979	532.4390062	533.2099817	5	3	1	1	175425.6804	159181.7358	156171.3638	224670.0491	184917.2797	214309.1367	159735.6373	37557.70807	27921.10271	32020.17449	26641.58063	104059.4316	41953.10127	27143.80872	202986.6784			53
149.1326877	149.1324084	149.1327782	404.4059988	404.054008	404.624008	4	4	0	0	116157.7857	175765.68	184706.1866	97854.88068	127668.6941	82451.93111	119546.9682	29269.73325	25607.27394	30652.57295	25254.92386	30993.27405	36299.16912	27774.78813	28363.66408			2377
149.9313445	149.930956	149.9316247	1092.273018	1088.667046	1094.933052	12	4	4	4	196423.6635	153333.2899	260174.0489	129106.081	122123.0239	50058.94458	101825.3228	128573.5528	134275.0322	157708.8534	98300.21235	91619.53838	115531.0207	120042.3962	113182.5711		[M+Na]+ 126.941	52
149.9314269	149.9309338	149.9316146	751.7110202	750.9869957	751.8469984	8	4	3	1	279911.1969	299070.3901	342515.9068	295613.2943	276486.0026	259899.4152	270735.8	230283.696	194234.9736	217294.8675	177146.7628	191231.6674	199275.225	180208.1323	206070.3866			8
149.9570377	149.9568453	149.95725	1122.193497	1119.768943	1123.612976	4	0	3	1	435664.4246	431563.1369	402496.1139	436498.279	443299.6772	452544.8336	434626.1595	430269.3691	338466.3668	438659.2424	444752.3193	349752.9473	415804.5994	395113.2297	394127.3123			74
149.95713	149.9569954	149.9572802	1135.363988	1131.874973	1138.639969	4	0	3	1	454467.7336	458151.2474	401841.3715	451961.3716	466318.2367	463257.2973	205682.3336	472928.9949	558311.8645	507054.7226	443061.0759	270410.8094	420326.8187	403858.6474	393599.5731			3588
150.0379412	150.0362138	150.0384163	239.9589938	234.8210049	240.9409992	5	3	2	0	24969.05035	17793.75402	37323.87896	19387.88285	28007.05322	14235.95748	23816.74765	20625.37266	15449.20838	22427.26955	18129.01988	18304.24672	14896.37285	21695.18822	17131.32432		[M+K+NH3]+ 94.0461	38
150.0461158	150.0456633	150.0468898	949.1339902	949.1220091	950.1089883	11	4	4	3	50028.35322	26575.82168	62904.56195	16762.62626	36204.46916	49244.00248	30263.80976	15863.71736	20533.19172	32650.80161	29696.14945	37727.99684	13675.32554	23247.35199	35515.81049			44
150.0555189	150.0548145	150.0610253	261.4049969	255.1260063	262.2449941	19	5	5	5	1208797.186	1404952.835	788193.6982	2596796.112	2179292.491	3277539.879	1480983.177	2205671.108	1908004.188	1191533.467	1068253.801	1534944.827	1280904.528	1025974.189	1530607.204	[53][M]+		94
150.0555158	150.0549264	150.0556496	230.3159937	226.0189962	231.8769978	15	5	5	5	848749.7618	722869.6314	400542.2349	1058671.816	857905.0707	1018259.485	736686.713	1048326.92	928383.7555	645028.3842	766132.7904	682461.7322	799838.9089	659189.4095	714062.985	[54][M]+	[M+H-C6H10O5]+ 311.1	160
150.0580064	150.0576487	150.0588588	71.06499716	68.89200211	73.34299885	15	5	5	5	189916.6077	232148.3056	225664.1661	225140.2694	251374.4457	225310.4608	216122.4998	219981.7801	282518.105	296032.67	313528.0439	224979.9522	195882.7029	262218.9778	195783.3155		[M+K+NH3]+ 94.0687 [M+Na+NH3]+ 110.043 [M+H+NH3]+ 132.025	414
150.0552225	150.0547132	150.0555521	279.2039921	278.3470058	279.744992	7	5	2	0	550011.3497	1569402.997	396091.8885	652978.9368	1070531.43	326527.2195	582757.0345	96784.25525	89205.58446	150839.0582	87482.19288	127278.5916	146534.8517	120347.9647	52544.84153		[M+3H]3+ 447.146	32
150.0774348	150.0768223	150.0778418	43.76900045	42.95999919	45.25700035	12	3	5	4	99252.23263	28063.00766	138280.2153	81386.78247	103534.3977	45132.69455	165068.2651	99886.18992	128393.9857	105878.0176	150795.4384	95984.90177	84586.99129	88784.34465	84578.88144			2
150.0776414	150.077437	150.0781641	59.6930014	56.55999899	61.0330014	9	3	3	3	113289.6222	34073.56723	211204.8081	47965.05661	132078.2345	91391.26307	163140.1213	81691.14112	115143.284	131378.2821	117082.3942	79705.52804	100300.905	105149.3321	45500.8009			480
150.0782822	150.0770668	150.0791739	252.5875002	251.9130009	253.0019941	6	1	2	3	66527.32469	82655.45267	54665.26948	76552.12141	28310.6749	75571.00767	77471.03798	26892.49678	59990.20383	27130.02245	61750.64603	26503.63108	29236.13036	29404.68376	55187.2961			5572
150.0779186	150.0776458	150.078397	87.61500198	82.32600168	91.7589999	9	2	2	5	57532.50857	70416.8462	75371.18461	98432.26476	84852.99986	78924.13511	110922.382	57705.35103	93051.67073	47766.81088	55242.28976	49538.20027	46949.71408	47314.95594	34742.24336			6713
150.0918548	150.0914864	150.098587	352.1689983	347.6630038	353.2019901	20	5	5	5	406503.7528	350785.1426	1302340.418	374158.7554	329191.1839	383899.6026	338282.6941	382535.7384	328286.6734	367401.0978	338151.1326	358780.5628	313680.6375	327164.8665	294742.0271	[55][M]+		5853
150.0906526	150.0900299	150.0921619	261.4639997	260.796001	262.2449941	9	4	2	3	42693.55757	46780.39624	757414.2844	106561.9128	96215.57635	164504.1751	1331714.709	91884.75736	1687862.425	990775.1509	931408.3947	61366.45172	36227.55323	937844.3931	44699.56537			94
150.1025894	150.1022958	150.1030118	1108.005981	1106.634038	1109.394035	15	5	5	5	150937.5864	153987.5035	153541.8352	136173.0416	136335.0997	130920.4801	103036.967	122551.5044	99343.23595	112932.9367	98752.24881	105408.4962	93182.92196	103519.758	90627.76552			158
150.135852	150.1354598	150.1361142	429.3470001	426.6719913	430.0270001	15	5	5	5	164242.0268	185629.4942	177161.9838	152595.387	161533.8371	137845.4472	222214.4956	53742.1551	43431.86184	89563.73172	35401.58814	108276.6657	81292.20658	44182.23917	103938.0948		[M+2H-CO2]2+ 342.242	145
151.0250775	151.0244887	151.0269006	758.3280074	757.6210211	758.9590129	10	4	4	2	71358.7932	60759.14878	585009.3428	49876.09406	63557.01017	58350.45537	40310.43867	36133.17869	38256.05591	29390.788	30721.25072	22611.86613	36282.93965	37272.77537	29559.94309			218
151.0250158	151.0236239	151.0280899	632.050498	631.7259979	632.5200089	8	4	2	2	30335.6397	55561.01116	406784.3187	32122.61726	24542.0928	33728.48758	36846.15567	35031.82029	49140.70413	46363.00347	39421.92959	48503.60038	24491.83682	19677.36391	39707.18248			152
151.0247467	151.023133	151.0277455	316.1349877	313.0700111	316.1930054	7	3	2	2	73064.40638	98981.94556	414309.1561	39405.67541	71497.22882	55576.16859	78514.66566	56274.0602	56352.2006	34098.1131	71354.50923	57175.57452	78172.60589	28442.69187	31781.55685			15
151.0357016	151.0354641	151.0362225	34.08799903	33.58799903	34.89799986	15	5	5	5	5988184.541	5681219.571	5557281.06	6003971.643	5778915.61	5543142.638	5794759.195	6073510.301	5127446.323	5934639.64	5233442.092	5353454.702	4856165.017	5390454.506	5057087.339			69
151.035525	151.0350559	151.0358044	1110.061967	1108.683003	1111.878989	15	5	5	5	278399.6568	316410.9827	266463.2524	263483.2191	260919.1718	245145.0354	299460.6373	244111.5437	241825.3634	237594.0253	236297.8403	229067.716	300512.9574	249493.8191	220807.3797		[2M+H]+ 75.0042	34
151.0280793	151.0275998	151.0298839	288.7499959	288.1910027	289.4650067	11	3	4	4	127383.3494	117579.0919	112741.2191	203176.3302	219692.5914	353530.498	150962.0444	186049.5861	182227.1384	132246.6983	173016.4112	162083.2661	89950.85084	231583.8835	137871.2789			1237
151.0338334	151.0332684	151.0341565	422.5250058	420.6260099	423.4529948	9	2	4	3	158969.2204	203917.4403	156975.6922	146293.6798	211414.8789	142946.0461	196129.584	227459.7166	189836.8147	195512.7481	193696.6526	139971.0412	135895.5996	199788.263	176110.8365			6805
151.0586626	151.058119	151.0592332	261.4639997	260.1139927	262.2449941	15	5	5	5	112924.6438	119427.5874	55492.72119	242287.044	211524.964	332364.3794	138624.3826	224566.4755	186713.3908	90559.69366	89025.61576	145822.4529	106015.7376	83033.00426	141763.5961	[53][M+1]+		94
151.0592822	151.0588103	151.0613066	230.6519943	229.4210018	231.8769978	13	3	5	5	71975.3104	60682.89481	64909.61916	101462.2851	70900.3983	94082.51232	50344.03666	93370.53999	83032.73892	51999.45164	64241.79964	56355.00476	67130.8967	52507.87702	58983.50719	[54][M+1]+		160
151.0583798	151.057996	151.0590427	279.0475016	277.7180099	279.744992	6	5	1	0	45634.02728	154873.0262	22951.44566	52265.18821	102804.0292	58036.48323	40176.1665	73991.20711	71097.57822	67389.71526	57559.97293	69999.77702	59174.71627	63361.12969	61511.68841			1162
151.0704457	151.0700793	151.0709717	34.08799903	33.58799903	34.79900122	15	5	5	5	337789.9312	324821.8352	327242.072	339645.2148	319475.7293	313365.0341	302548.9056	320577.605	261186.4166	310751.1409	285241.1395	269429.1704	255665.6143	277126.5396	256969.6748			69
151.0755043	151.0751927	151.0760084	218.4960032	216.266993	219.6820038	15	5	5	5	143269.6008	83328.24972	124280.9004	121360.298	122509.4075	114488.4902	202382.2831	181391.7826	220676.0994	157897.0134	226792.109	166963.6027	169169.5097	159791.4771	136367.2094			6216
151.0754845	151.0753158	151.0757103	490.6650107	490.073008	492.7370189	11	3	3	5	65611.25256	86991.02283	159074.8992	51488.65707	80618.27484	75161.70354	55649.99746	51734.75574	49708.06828	42561.95851	42430.17323	50091.85022	41739.77831	47075.50974	40392.90499		[M+H-CH3]+ 165.089	281
151.0941797	151.0937716	151.0950282	352.3049996	351.5659904	353.1360037	7	4	2	1	28314.62117	18717.87533	118854.0419	82696.00797	25043.03443	23723.06725	86850.79357	27834.9629	29540.24338	35282.17227	30260.46864	58269.48181	36879.55719	18576.8625	49901.84551	[55][M+1]+		5854
151.0977802	151.0957645	151.1000767	1106.488967	1105.009997	1107.808962	9	3	3	3	34657.21442	59786.94221	54446.70353	41272.90995	61759.16096	51982.25979	33990.75814	31798.39193	55643.99604	36312.97949	50705.87039	22455.90421	31840.76105	43295.23986	24279.83779		[M+K+NH3]+ 95.1115 [M+H+NH3]+ 133.064	158
151.1117874	151.1109214	151.1121783	751.1015066	750.9269984	751.8469984	14	5	4	5	91161.94031	97700.55913	125104.0542	114352.4036	102363.6196	90447.42115	99960.08202	61014.3633	67436.41222	64038.33604	33523.86118	53317.39726	58069.81785	40095.50207	77283.116		[M+Na+K]2+ 240.267	8
151.1118919	151.1115739	151.1124051	537.5804925	537.3719788	537.9779979	14	5	5	4	408765.085	556972.8449	547050.3317	359470.3548	454651.2339	443596.9246	509424.8711	63942.07016	34117.18327	72736.52872	22264.10606	146768.811	135679.023	49456.8055	185018.745		[M+H-C5H8O4]+ 282.152	99
151.1119325	151.1115598	151.1121104	416.6644957	414.8500019	417.6660141	14	5	5	4	620130.9425	819580.6436	735028.5222	584385.8291	991949.9775	545668.7309	892629.7168	312539.2959	378198.9398	545347.9935	198322.7196	502070.604	464548.241	302766.0458	342401.0073		[M+2H-CH4]2+ 316.232	231
151.1118302	151.1113688	151.1120472	514.2615057	513.3010165	514.4719948	14	5	5	4	350499.9493	444694.41	434822.879	310757.5648	360948.7539	350065.2313	366572.2864	82944.99231	42609.96488	79654.92807	27786.18618	141851.4444	163641.7115	60423.31782	132031.0386	[56][M]+	[M+H]+ 150.106 [M+H-H20]+ 168.116	104
151.1119783	151.1115611	151.1123512	291.3464999	290.7109958	291.8899889	14	5	4	5	275137.7817	195435.4928	234362.5973	338664.4927	307689.3815	150666.0835	239464.8854	218624.5186	245945.2562	271661.331	265633.2999	230150.1387	169635.6239	223508.1435	163697.7521		[M+K]+ 112.15	37
151.112003	151.1118207	151.1121579	407.5560107	405.496012	408.1329997	8	3	2	3	193572.8376	179163.9424	225497.4516	210390.8113	121789.3769	169236.913	151224.2745	145666.6637	88880.37657	121087.3069	163233.3893	92534.76547	139312.3832	119969.7171	87017.37567			5042
151.1481566	151.1478079	151.1486296	332.9150114	332.066991	333.8730032	15	5	5	5	40022.53457	37005.16083	36647.1773	29423.13292	56433.26789	36966.0764	45130.35939	49203.50993	42694.53913	49547.52618	38306.19727	43939.02828	30618.43784	34598.80044	29481.87778			1911
151.1483037	151.1478113	151.1484619	466.3980062	465.7009872	467.0540142	15	5	5	5	116374.7398	99423.50011	353710.7977	116333.7953	109315.1365	110037.4063	87137.59934	99467.79595	87161.08634	104540.8178	92742.41116	93431.99886	86271.98086	84596.02604	75400.72438			5135
151.1482958	151.1477808	151.148522	437.9084948	436.1030102	438.5729955	14	5	4	5	44131.93474	44600.96809	128290.1152	42423.17869	41233.52323	39370.43794	38198.23383	38705.16275	27065.12195	32299.45504	32607.16903	31014.4602	32957.78083	33180.93221	28400.63617			135
151.1482012	151.147619	151.1483772	575.2059827	575.1470154	575.8680153	3	3	0	0	132156.8621	142432.5287	144516.7307	111853.0176	120668.0963	118596.0552	103219.2607	62140.30262	56141.21971	59853.42201	49507.84856	64310.20659	61325.96693	52505.72369	56889.26801		[M+H-CO]+ 178.136	195
151.1483939	151.1480241	151.148877	751.1080257	750.9269984	752.3860229	15	5	5	5	133146.8761	145431.8425	145970.0087	147985.0454	152990.1898	115055.3659	135971.8494	87768.49194	67338.18251	87899.31225	52153.8138	80853.11663	80800.15878	56076.95043	98063.24839			8
151.1482012	151.1479471	151.1490953	523.1910283	522.2450218	528.5859946	7	2	2	3	52468.47183	28487.52493	107688.7641	49880.25212	43725.76709	30945.22466	49576.07348	24914.94674	31358.95117	35174.29778	22905.0068	23588.80025	29837.06167	20977.83738	28957.06356			3295
151.9805767	151.9800862	151.9807127	1108.503979	1096.833989	1110.65197	18	5	5	5	983457.7518	951480.8797	930772.4476	902688.1843	925927.3223	924049.0178	904835.5954	869371.2138	832135.9738	814055.8875	800931.1854	795541.84	774032.9048	731435.6447	703848.8196		[3M+2Na]2+ 85.994 [3M+2Na]2+ 85.994	34
152.0168513	152.0165016	152.0174765	337.0444895	335.8279882	337.4819922	14	4	5	5	64047.27048	54683.99508	48931.53519	35572.61385	75426.95395	66663.73345	71379.94128	67589.67979	54649.33459	44864.36813	54860.7562	60037.25332	43641.28231	53163.04384	54833.21302			6060
152.0370866	152.0368303	152.0376162	34.09799903	33.58799903	34.89799986	15	5	5	5	1234509.088	1155779.601	1171784.593	1245375.606	1208302.244	1162431.539	1234235.645	1272670.426	1056164.361	1221503.754	1067897.515	1133098.785	1013323.428	1087750.262	1061370.958			69
152.0348906	152.0346002	152.0353935	228.726995	226.9360052	230.4199934	15	5	5	5	360034.883	330299.5897	339400.3366	443571.4595	387566.4866	398824.4743	366103.8457	422351.69	413810.781	300680.2801	348220.9001	311410.8874	341371.0663	320326.716	307506.8518		[M+H-C6H10O5]+ 313.079	166
152.0349532	152.0345822	152.0354739	236.0909948	235.4820033	237.4749969	13	4	4	5	474184.5877	710656.2252	118192.029	677013.6058	635000.8198	861519.5353	543324.4114	513190.415	334831.3162	289619.2494	255981.33	333749.4812	360510.464	247599.0135	354045.5424	[57][M]+	[M+K]+ 113.075	76
152.034954	152.0345326	152.0355774	208.8270041	199.9930027	211.3899952	17	4	5	5	323584.4874	192296.8041	151067.977	282331.7503	229583.9278	362603.3609	224377.5322	284916.8632	385081.6255	183151.7482	205159.0344	188457.8934	223504.8345	242656.6283	183778.7748			499
152.0370013	152.0365325	152.0374683	55.73999919	51.57499867	60.8630014	14	2	3	3	350067.3459	262759.7933	349877.6297	320839.2072	445167.7127	347462.7047	533705.5537	164106.4635	339528.3383	348766.6667	147535.9182	198436.1603	305051.4489	310587.6005	369049.8005		[M+H+NH3]+ 134.01	440
152.0359787	152.0349818	152.0375959	217.7920027	214.944005	220.7260032	9	5	2	2	158040.9723	274150.9987	252962.5943	159801.7235	264025.5005	118682.2042	250697.5527	101223.6405	106499.8276	117801.9789	105045.7056	104539.8158	113425.4088	100402.8787	76658.9501			6218
152.0357006	152.0352513	152.0369007	99.68150074	91.62699884	110.0979979	10	2	3	2	110609.742	133897.8245	143561.8923	172546.6369	175775.4416	160761.206	237371.1641	90328.48932	108033.9761	129999.7165	115373.7382	74239.1149	164757.3798	157213.4145	162207.3678			4829
152.0370873	152.0368355	152.0373894	71.77299885	68.22600126	75.98799978	7	1	3	2	192689.2145	165919.5031	171719.8642	176564.2723	206053.9247	182263.1634	295201.6245	116218.2587	143287.489	142687.1235	188220.3492	133093.4462	189367.908	175080.249	176245.5201			6899
152.0624601	152.061974	152.062739	779.2440189	778.1649971	779.6240189	15	5	5	5	341364.744	224107.9405	377580.6489	326474.3629	347080.2016	318322.3867	280716.0515	280500.8584	196791.1114	238270.1512	205562.447	260962.6255	200513.3091	214947.8231	209160.5181			6
152.0624417	152.0620914	152.0627041	949.1240118	948.3820091	949.7799765	15	5	5	5	372537.4136	259188.2085	353434.2993	134591.1589	333037.6369	350069.7362	312486.7145	111832.3804	191119.8628	269687.3841	291408.3968	313372.1274	105460.5819	220205.9144	308373.4258			44
152.0624483	152.0620609	152.0627345	761.4329883	760.5540265	761.4340265	15	5	5	5	581829.1712	373393.0906	460579.0815	384648.4792	363968.4116	345000.5384	622684.9389	357828.5035	363032.9424	390722.3622	242566.5162	307749.3184	289305.3548	260811.2251	259711.9879			33
152.0624054	152.0620876	152.0628902	895.1339894	894.5249748	895.2639993	15	5	5	5	278873.9779	200792.3178	303732.2181	249267.5993	246455.2854	213051.3998	262195.5478	187074.6424	178278.01	225707.5905	157714.3464	306757.9966	143742.2259	195707.217	212037.8834			28
152.0627317	152.0622913	152.0628975	803.7300275	802.721003	803.900022	7	1	3	3	158053.8086	92341.48916	181120.3147	135437.4176	155312.6025	148954.1598	300889.703	110841.9958	92486.13676	158086.0545	103691.6715	143002.893	216053.9535	104221.5705	103829.8538		[M+K]+ 113.103	153
152.0626031	152.0622894	152.0629084	833.4700209	832.0969733	834.0850223	8	1	3	3	257332.601	108509.233	345927.112	160384.2314	243001.8722	253915.6849	175373.4428	166220.974	184075.6976	200537.0911	178287.9278	256466.3288	212713.0471	285794.1992	185802.415			68
152.0571049	152.0566679	152.0575641	163.9620045	145.9950009	167.6470041	15	5	5	5	235943.1359	373428.5385	180319.8897	207506.2899	188675.0895	193713.3391	222406.873	134441.3249	99889.51939	164923.1412	134799.4395	110634.4677	137447.2587	119932.9104	88464.06382			490
152.0625476	152.0621878	152.0629944	819.1359872	818.3659872	825.4219925	11	1	3	3	201684.3384	111400.7051	242768.9621	183569.1506	201028.1418	196415.0103	141890.5075	130742.2695	126167.0602	171101.4306	137743.08	176459.8097	205619.2061	159444.8038	146240.2531			86
152.0624478	152.0622482	152.0627414	699.7369922	699.1490004	700.4290031	7	3	3	1	226114.4021	196540.5294	266578.3426	244409.6445	211649.3564	363228.929	160100.0831	216145.9702	176812.0417	208534.3686	190041.9374	184253.7706	169462.6355	194782.392	168234.3973			163
152.0707323	152.0702299	152.0709448	85.58700304	79.65899969	91.28399849	15	5	5	5	140413.2567	102509.0406	161809.9883	158090.586	166648.9471	154365.0115	215213.667	215669.4788	160011.5373	140798.0335	119002.4246	149798.31	121978.5736	107362.2265	147704.7742		[M+3H-COCH2]3+ 495.197	243
152.0704297	152.0699589	152.0706713	269.4320062	268.7289994	270.2180069	5	3	2	0	361219.9497	214243.1553	174189.7771	276902.0247	177303.2579	370815.7487	242753.0876	261914.3405	285006.5651	236533.9533	244601.9288	222174.8163	216798.5377	220496.5236	214733.3604		[2M+Na+K]2+ 121.09	92
152.0778114	152.0777092	152.0781759	218.9699991	216.9060032	219.6660048	4	0	3	1	46127.19221	32217.44782	61708.61421	31620.54037	29735.1876	29970.59644	27538.99952	16698.56414	21228.30758	26572.58785	23595.61466	35114.28498	25361.66134	25670.30787	35290.87319			6217
152.0827381	152.0821283	152.0850964	1108.137016	1107.805984	1108.447014	3	3	0	0	20331.4287	66382.17026	24313.30511	80353.22892	25513.51181	65375.95633	69271.48105	60515.88901	59169.64132	59524.16819	61404.70352	60218.82829	53465.81989	54217.72691	56401.42261			158
152.1150755	152.114762	152.1153073	537.5680006	537.3719788	537.9779979	7	5	2	0	43596.65605	60023.17405	63976.67103	33691.04612	52351.1805	50341.07322	59840.41705	52952.86901	43904.31661	46685.48177	33815.30645	41400.44156	41851.68045	54979.04515	51360.46052			99
152.1151606	152.1148868	152.1154136	513.7229919	513.3010165	514.2910165	7	5	2	0	36919.88082	48453.76886	43228.51771	30411.41645	35595.10128	34409.57881	41746.14831	38101.75594	35524.12286	34715.03437	29793.31422	31153.63233	29927.36936	35155.35304	31436.55119	[56][M+1]+		104
152.1184932	152.117704	152.1192229	1109.811973	1108.683003	1110.65197	15	5	5	5	72390.1594	67274.5069	73727.9521	68835.65253	69607.93723	43911.52162	57038.34982	41358.76828	42707.3293	46199.76743	59638.53552	42713.15655	37321.8449	42773.29908	45343.70808		[M+H]+ 151.112	34
152.5648908	152.5646755	152.5652018	438.3999859	436.1030102	438.5439941	7	5	2	0	46502.50342	50570.24766	36867.51544	41174.98365	38395.58146	42822.88859	48487.15512	7183.323968	5308.0799	7909.194857	2172.367911	12548.029	15709.53762	3901.617856	13196.37009			3699
152.9797877	152.9766773	152.9814639	1107.847016	1106.477016	1109.394035	13	5	5	3	102320.4926	159479.358	58156.28127	108552.9491	123822.9375	73677.20553	120886.423	110985.1201	100867.0286	100407.8735	56581.89929	210064.7847	103169.126	179528.8954	61003.9294		[M+H]+ 151.972	158
153.0179287	153.0165417	153.0188342	228.0274985	225.3900003	229.6230026	14	4	5	5	70497.61105	84211.23876	66831.73398	66922.81253	76547.01751	84269.80349	32652.28702	39776.4171	89173.6215	103756.6289	140912.7186	55410.70171	89862.69018	90450.28796	60873.42822			166
153.0179101	153.0178051	153.0185674	276.4580085	276.436003	277.4270071	5	0	1	4	115677.4231	116708.235	124957.4199	102561.5957	123764.4406	94434.99267	92797.65946	111033.8526	93864.8073	107841.2327	114489.4036	96947.88918	80431.69443	88662.33089	112418.9323			31
153.0336566	153.0334242	153.0342459	34.09799903	33.58799903	34.89799986	15	5	5	5	1132940.215	1035477.926	1076442.305	1120341.518	1087395.788	1038446.116	1122795.163	1170339.944	993427.0092	1110254.245	964772.1285	1028748.05	899605.0094	1007349.52	945294.275	[58][M]+		69
153.0355914	153.0354478	153.0364641	236.0909948	235.000005	237.1120006	5	3	2	0	100721.1267	125780.2056	71610.6767	110991.9903	127833.5724	121420.7867	126284.6172	94214.84474	63662.25263	67795.10559	65235.83486	67500.49001	69093.39823	60838.16083	63940.80452	[57][M+1]+		2118
153.0688751	153.0685195	153.0690181	949.1240118	948.651012	949.7799765	13	5	4	4	208027.6717	135386.1511	194504.0377	74534.1436	187287.25	189019.0597	164256.0762	57169.49944	102658.037	132463.243	167823.1373	182561.8561	49712.87375	113762.7373	172314.5199		[M+2Na]2+ 260.156	44
153.0687497	153.0684475	153.0691176	761.432991	760.8140265	762.052991	6	4	2	0	323942.5185	197907.4333	240407.3232	214204.0172	202189.3214	189556.3119	179791.014	348197.6196	138538.712	149416.051	127645.3336	157546.6249	125522.0502	134580.8602	136027.2938			33
153.0912807	153.0906039	153.0914096	344.1200111	343.259007	345.2139865	13	4	4	5	236397.8567	193766.2618	261622.2679	230806.8005	227994.1938	231225.8283	157019.7425	216969.68	190360.6163	224328.1787	184723.7737	219913.4032	180008.04	183746.9761	173777.9173			128
153.0911857	153.0905545	153.0916279	532.5710172	532.3910172	533.6000061	9	5	2	2	26852.83993	37003.53591	127399.0183	44132.29753	42446.55808	42264.48372	39749.80333	38218.61456	29375.38082	28941.81505	16209.30963	23597.92437	28823.15898	21683.4883	31060.19522			53
153.1276097	153.1272535	153.1278024	284.9879974	284.4390015	285.8220041	15	5	5	5	187587.6987	168707.6666	203414.8772	138524.391	162031.3848	142726.6009	270884.0715	201426.4908	167674.1081	224869.7315	190391.2656	164111.3808	192081.3679	142649.2503	147478.105		[M+2H-CH2]2+ 318.251	194
153.1274991	153.1272868	153.1280129	501.0620213	499.9909859	505.214024	15	5	5	5	169247.5454	86942.61992	148991.59	160900.3425	68744.7302	141896.4337	105582.6976	231534.1328	236127.3836	247552.124	188679.341	211274.7151	203405.7999	187029.547	178209.0644	[59][M]+	[M+H-CO]+ 180.116	133
153.1277167	153.1274116	153.1279528	432.4569875	427.9290104	438.0639996	17	5	3	3	566277.7877	616005.9389	600723.4658	484163.5706	572733.2952	558967.6324	586242.5222	89224.85451	61895.01028	180229.0506	45548.02652	260222.6822	316575.4528	74002.30565	372419.1895			3458
153.1275872	153.1274273	153.1279586	333.468508	332.6059869	333.9660128	8	1	3	4	107291.558	69470.44228	129947.8907	74797.90062	97857.68535	69791.21068	185075.0641	128681.2155	110202.1899	111333.3658	133333.0238	113835.2446	117429.3058	86134.83281	108515.4913			1894
153.1272029	153.1267447	153.1277965	556.2285107	556.007023	556.757993	6	2	3	1	28284.54971	45317.11128	58843.42543	28102.0201	45935.26248	30726.75208	38850.77816	18691.78154	36223.0377	20977.43483	30962.99768	20778.47128	35782.1503	36177.63284	40378.20049		[M+Na]+ 130.136	25
153.5010252	153.5002246	153.5014308	280.7610097	280.7269975	281.2839879	3	3	0	0	17050.41454	41428.0957	14360.39164	22228.08234	25153.34777	11872.13303	9162.212766	2711.386899	1843.245127	2746.053345	1709.76139	1999.783952	3437.031404	2167.879328	1629.630149			1163
153.9592283	153.9589237	153.9595077	1109.670024	1108.584033	1111.908989	11	4	4	3	236937.3645	619036.2236	303634.2803	214212.3517	242603.3482	231504.0421	233650.6162	714282.3036	233468.418	204736.0922	184187.7502	205270.9552	639345.0079	261259.4473	595311.0832		[M+H-C3H2O3]+ 238.947	34
154.0050962	154.0046449	154.0054086	34.7969985	34.06900039	34.89799986	14	4	5	5	57757.59496	45123.45239	35803.49567	49220.50292	87439.01089	62067.92421	42186.29918	39996.63336	84180.13698	41301.08319	52202.05888	73287.22043	75014.04697	42460.10198	67904.30449			69
154.0022575	154.0019498	154.0037731	1109.571057	1108.121057	1111.280022	15	5	5	5	580384.4805	547557.6738	455768.5933	649828.4817	527854.9975	620966.864	594174.4504	577305.7374	614962.8771	574497.4203	596798.715	552171.1715	529232.4256	446763.8181	520432.2027		[M+H+HCOOH]+ 106.989 [M+H+HCOOH]+ 106.989	34
154.0363953	154.0359429	154.0370828	34.09799903	33.58799903	34.7969985	15	5	5	5	83905.92955	80046.45405	83946.49541	82468.93053	74515.12461	74428.49691	77051.18804	78958.89211	68952.42599	73602.34243	68505.02756	68862.29627	62051.57875	60410.93989	62086.99104	[58][M+1]+		69
154.0504821	154.0499298	154.0511068	264.0949969	262.6290035	264.700005	15	5	5	5	211995.5881	307717.4712	111644.8199	574627.5893	321806.4498	671859.9428	164691.4958	273137.1845	195549.2061	106286.4474	96264.58163	126826.5427	172539.0262	101798.7559	157308.8639			1672
154.0504932	154.0500115	154.0506899	280.7610097	280.6190014	281.5710069	5	5	0	0	186459.8563	913270.3663	113030.4752	321770.2752	366992.8014	121839.6836	124003.8656	43851.273	31521.93714	39525.49829	37187.83917	32010.11359	50696.03877	35602.71772	31610.18213		[M+Na]+ 131.062	32
154.0658117	154.0654996	154.0663695	424.6370071	424.3090098	425.3270043	5	4	1	0	26784.81699	53614.85309	20229.04547	32762.7504	35975.5371	22616.70172	20500.5982	7679.487241	6269.684074	7408.480548	6225.202024	8727.004049	7846.941115	5653.41785	5986.273311			3011
154.0763584	154.0756671	154.07661	949.1230147	948.5149873	949.7420091	9	3	2	4	40881.29414	23952.29499	49901.1115	17111.71255	35645.03112	42356.907	36522.45453	15922.20509	19315.5073	23337.35118	30632.77269	40674.77687	10589.02838	25679.07597	35797.74913			44
154.086705	154.0864798	154.0869448	84.20000105	79.65899969	86.85600168	15	5	5	5	796365.98	717790.0472	777539.5859	859752.9434	721470.6592	885728.7096	944197.665	921149.9703	885266.0679	834866.2746	762526.4377	917898.5142	717736.1799	800415.6331	784160.2269	[60][M]+	[M+H]+ 153.084	243
154.0866363	154.0860476	154.0871074	286.2779903	285.7489987	286.5979974	7	1	3	3	70594.59994	262489.7856	30567.74839	55452.45972	90055.77922	65838.13643	38468.52106	47639.94798	48113.06127	43653.04657	38254.82791	43447.95325	42910.82724	47225.56478	43559.90168			5789
154.0864156	154.0860967	154.0868556	241.7559944	240.9500052	242.0990053	6	4	2	0	143450.4613	148107.231	49590.75672	99589.91472	164860.0966	86008.65236	121478.187	60896.24734	65548.75221	81819.90451	93419.56008	66820.37348	55860.27626	86235.55243	42556.60278			6250
154.086427	154.0863101	154.0864899	44.82700035	44.29700035	45.49599982	6	0	4	2	58027.3351	35027.33352	43696.74251	52887.82647	80052.74947	34894.98126	80553.74554	62309.69945	73108.00894	61195.92394	53615.69921	85824.78369	54529.26204	49466.76537	72117.71968			2
154.1308781	154.1307446	154.131108	437.3829941	427.9290104	438.0249982	8	4	2	0	47972.39994	51830.61036	72808.57702	49228.30481	41153.48208	47865.7288	44792.82692	9331.75737	6331.180742	8792.640758	5738.16215	18162.31622	11236.20017	6843.283669	21419.92397			4139
154.130778	154.1299191	154.1313801	501.0820213	501.0120213	501.6920186	5	0	3	2	19007.127	11548.22747	12337.81191	19177.52413	9937.478292	19151.56399	10897.87201	24494.40522	19411.49075	18523.51287	5471.753934	20738.71316	21285.28014	16633.6478	16929.79428	[59][M+1]+		133
154.1593719	154.1590132	154.1597652	393.1130046	390.8140087	394.1030019	15	5	5	5	159738.8948	110579.7434	157676.5738	155292.6414	78544.99644	143018.1006	147913.1171	134632.7326	116653.8758	120720.7592	156894.9848	95597.7351	120260.7328	114491.6722	75420.86976			150
154.9654204	154.9648727	154.9656599	1177.582054	1174.440994	1181.98597	5	0	3	0	491062.8321	505203.222	582600.9254	449857.5528	426102.748	77714.39158	92853.26861	377361.2043	378841.5207	122140.5644	342633.766	327325.2705	276973.3786	260323.4192	260296.8857			474
154.9658677	154.9657931	154.9661148	1189.842968	1187.644958	1195.572052	4	0	3	0	642369.3824	610815.771	731308.0198	566684.2142	555260.0149	181001.5117	118744.0429	453578.2833	462168.2996	85036.26553	418656.5021	401950.9499	342149.3972	326623.1904	323170.6084			7041
154.9660294	154.9614161	154.9669146	1105.768052	1096.035025	1111.177959	21	5	5	5	214789.9985	203307.8962	173444.0791	195127.4694	224846.6203	205540.7548	202969.1545	291013.0586	179789.9829	284022.6349	164786.968	152396.1273	153913.3785	140626.7468	139413.4305			5244
154.9662598	154.9658046	154.9664283	393.2040046	392.5770092	393.8009964	4	3	1	0	117218.2969	96435.24496	104583.296	322906.2177	308633.2317	293797.4074	70420.72625	249183.2383	224781.6629	214569.2708	211717.4842	199820.4534	196461.9953	169220.0478	192355.9729			150
154.990899	154.9906709	154.991125	1120.309055	1119.099976	1121.71596	15	5	5	5	32723286.24	32078330.06	28521195.63	30688141.57	31762168.41	30909413.09	30630969.79	30246724.07	30049468.47	30220652.5	30128031.63	29479303.06	28676429.2	29028933.86	29351180.19		[M+Na+HCOOH]+ 85.9937 [M+Na+HCOOH]+ 85.9937	74
154.9905999	154.9902008	154.9908801	1098.382962	1096.035022	1100.532041	11	5	3	3	402954.5683	384182.1326	723726.8233	352306.3289	335509.5029	303999.1539	326008.0903	292069.7063	242754.6074	231647.4189	238529.7746	259668.2134	198108.0261	225543.6451	195529.1105		[M+Na+HCOOH]+ 85.9944 [M+Na+HCOOH]+ 85.9944	35
154.9906278	154.990142	154.9909407	1180.414467	1168.394966	1185.368975	16	5	4	3	538971.8005	511039.3603	653013.1814	497418.7991	591096.329	673773.4647	638612.0255	455366.1763	459793.8997	216649.753	420056.5691	380577.6793	380017.9452	337709.5638	278870.9224			475
154.9908032	154.9906496	154.9909634	1109.670024	1107.383005	1110.65197	9	5	4	0	3828241.662	3390954.352	6401374.482	3275196.893	3825978.434	2972706.469	3039144.075	2697282.114	2658470.013	3175905.464	3293693.181	3370187.585	3276794.359	2695687.752	2764037.39		[M+Na+HCOOH]+ 85.994 [M+Na+HCOOH]+ 85.994	34
154.9905747	154.990338	154.990786	1191.416016	1189.049002	1199.347	9	5	1	2	543854.0446	672068.6723	477968.6704	513046.9834	497778.1465	483613.4029	332375.4032	308231.2219	299805.7436	281186.9435	271845.058	261735.1633	191511.3053	221526.4118	218606.072			442
155.0261702	155.0260068	155.0264603	1120.440028	1118.659976	1125.498047	16	5	5	5	1539890.394	1483548.759	1687076.405	1424617.613	1456114.768	1338015.55	1287360.013	1248204.125	1200522.312	1260903.667	1253334.706	1244396.642	1094614.429	1164751.138	1160759.921			74
155.0337274	155.0334384	155.0341985	229.0790033	226.0189962	230.7499931	15	5	5	5	131046.4709	118703.1051	97551.87069	143935.1678	97842.85165	141134.3321	167949.9228	126124.7317	128291.3539	94155.96706	216530.1156	102495.3337	146623.0136	103950.5784	88802.25291			166
155.0705524	155.0697593	155.0707608	254.4470049	251.5540123	255.0700045	15	5	5	5	202301.4645	161198.0162	237655.4977	177267.1873	198375.7097	243318.741	235541.9722	256818.0305	227309.9258	246486.7839	219986.7091	222170.2419	211720.0998	236100.1507	193376.5638	[61][M]+		4421
155.0855233	155.0846042	155.0859245	949.1240118	948.651012	949.7799765	13	5	4	4	130450.1411	84809.22426	120118.3347	41618.73374	110747.7775	112670.6199	108053.1752	36871.32359	61278.26995	100388.7826	109068.0291	104844.7182	32043.88349	60961.00069	120035.6686			44
155.0891684	155.0872413	155.0895125	84.38900052	74.21799978	86.85600168	14	4	4	5	83490.23211	76923.09761	99940.24043	91924.93529	80829.65794	113260.2394	162152.6763	91403.35063	94744.58181	84572.54651	74585.82166	127098.3335	67654.46839	61711.98677	78060.1789	[60][M+1]+		5283
155.1067365	155.106233	155.1073481	327.5559996	326.8519929	328.1859969	15	5	5	5	63942.35646	60832.77799	83296.73565	62669.38333	60664.54493	63433.92653	40411.76134	40513.95724	40656.10523	52001.70811	42482.50993	39331.87465	42335.88215	46523.00255	43236.19296			6736
155.1182919	155.1177367	155.1184601	239.6899951	234.8210049	240.6350032	13	5	5	3	2084366.306	1411754.117	1377572.282	3294383.815	2660128.403	1325621.407	3185447.865	489188.0853	3478617.927	1101790.04	68463.20699	55116.91939	57900.46167	279110.3967	43351.74297	[62][M]+		1289
155.1433219	155.1426644	155.1436875	277.4120058	277.0539976	278.026003	10	3	4	3	126755.6713	160551.7665	170613.3189	49860.0514	157380.4737	62352.6659	155212.8508	116262.4938	123865.9503	144575.1135	98144.32739	167824.1125	102913.1915	119223.1496	117213.1172		[M+2Na]2+ 264.304	31
155.1432551	155.1429748	155.1434839	453.5969994	451.5779972	454.0720123	4	4	0	0	54607.84909	64982.03368	70728.52431	52289.38228	49168.91932	52765.48566	50629.08246	16533.59643	14146.65097	15330.96404	13269.73615	18046.37426	19209.11	15261.49351	21680.15909			337
155.9798458	155.9782971	155.9808344	1121.280503	1117.63502	1122.951031	6	1	2	3	3380576.843	3053009.601	3010781.204	2829910.389	2865579.717	2853759.838	2600454.604	2610747.925	2765493.701	2949077.582	2654101.026	2585738.519	2974646.186	3056669.899	1756909.076			2085
156.0145625	156.0142726	156.015243	34.08799903	33.58799903	34.17000175	15	5	5	5	472208.8518	311581.4346	862488.1263	426050.337	256345.8605	337540.2507	240934.7549	371122.2462	206075.1683	389654.0595	262298.7273	320565.1394	186738.0813	322361.4471	235057.7186			69
156.042268	156.041153	156.0425964	40.44699871	39.61999838	47.97299824	19	5	5	5	461109.2755	884694.6215	686510.0923	562873.3634	380569.7969	749278.8801	153799.809	170944.9409	149570.3003	149282.8268	277530.094	130498.9937	243633.5997	168224.8799	200280.0255	[63][M]+		23
156.074399	156.0736329	156.0761078	254.2284995	253.3209954	255.0700045	8	1	3	4	29549.2161	29609.01948	24757.7781	29996.55992	31486.91611	31106.53042	39868.16467	27217.93193	32300.0595	25242.25542	27528.73236	24893.52023	23995.65216	27262.77018	25772.41483	[61][M+1]+		4431
156.0834498	156.0831912	156.0844265	283.9090015	283.2459919	284.6150137	7	4	2	1	71477.84374	57695.19341	93955.71142	99341.93806	283153.5023	60940.72661	66793.53018	67894.75053	31972.62059	38749.73494	29502.37453	40487.42473	32254.14016	28030.77536	29254.58292			1424
156.0923599	156.0915104	156.0928757	949.1240118	949.1069928	949.7799765	11	4	4	3	63515.27078	44328.36362	68801.59294	26855.99351	59279.8222	76369.71721	53547.92742	24356.87553	29938.20834	43884.97483	49246.78516	58460.06792	16913.41089	30576.86993	48858.11367		[M+H+K]2+ 272.218	44
156.121181	156.1205568	156.121533	239.5740018	234.8210049	240.6350032	11	5	5	1	221463.8038	145874.6081	141561.9393	352142.9992	271568.5479	134222.7015	329088.3942	43827.19143	365258.0074	94704.00183	20882.23222	23854.69414	20385.90641	25229.13021	20671.41298	[62][M+1]+		38
156.9668031	156.9663379	156.9672783	1125.299992	1121.71596	1127.405979	15	5	5	5	2031071.724	1172938.071	1930005.064	1600624.625	1509082.537	1763308.586	1435029.651	1608185.863	1459533.188	1508532.471	1425794.715	1034284.24	1251551.287	1131159.206	1311995.015			74
156.9911274	156.9909556	156.9912138	1108.694033	1107.383005	1110.023003	15	5	5	5	1453357.204	1392806.601	1393818.778	1372934.917	1405635.191	1443935.499	1416689.187	1392120.647	1380692.43	1356708.778	1373164.929	1269809.575	1229481.162	1212097.733	1213727.502	[64][M]+	[M+H]+ 155.987 [M+H]+ 155.987	34
156.9927324	156.9925135	156.9935148	1127.988458	1125.588962	1134.917996	6	1	4	0	771376.5476	723451.4328	881956.941	572947.7928	741156.1583	517395.6854	398979.1229	686582.2814	239395.2287	504477.3305	604208.9729	599833.8981	603704.6109	597078.9837	578427.0549			2088
157.0159673	157.0151699	157.0164529	34.08799903	33.58799903	34.89799986	15	5	5	5	97443.89158	63761.23605	177092.6528	85084.82668	48410.45193	66985.43675	40089.30563	72436.7504	42768.10327	75015.82565	46772.86905	61014.33325	33747.80992	63511.0855	51073.42673			69
157.0134829	157.0130522	157.0139274	228.0864978	225.3900003	229.6230026	14	4	5	5	66240.61905	95746.30471	59411.95002	65083.07492	69352.54882	81319.46681	44570.1114	49579.36831	101003.2407	124023.9874	159923.816	70325.47642	91881.63052	100017.8619	75646.12269			166
157.0136144	157.013369	157.0139194	99.91900011	92.54100323	103.2210028	15	5	5	5	830261.995	795422.081	1057369.533	684104.3569	315257.5817	758827.075	694970.3483	613186.5451	862208.3763	929853.3877	978730.1296	728965.5717	759928.0355	769855.7318	675331.7041		[M+K]+ 118.044	203
157.0495691	157.0491013	157.0500511	388.303987	386.0849911	391.3199902	15	5	5	5	25505.97565	28718.96652	28969.93639	30503.1781	33196.22816	36338.79652	32164.2352	26619.08129	34165.46312	36670.8757	35052.25548	26401.58773	32364.52832	37600.79925	24231.65321			5777
157.0451531	157.0451333	157.0459434	40.53700091	40.16800007	40.69699871	4	3	1	0	27484.0476	69326.9095	47683.28447	36267.94764	33325.73452	44372.37056	20251.85997	21632.68493	17339.70978	17143.07577	21812.42234	16540.78188	23247.9771	17199.64813	19526.29738	[63][M+1]+		23
157.0650698	157.0646653	157.0655049	289.5825013	289.2789945	290.141	12	3	5	4	28465.81521	25987.30151	70712.96489	39306.53846	28158.30562	18163.63675	36085.20016	29139.80713	24688.9337	26729.38021	30403.83842	19364.07499	22717.71465	19463.28122	41175.71356			1238
157.0782108	157.0770224	157.0824527	251.4580044	245.8959961	252.5359962	19	5	5	5	200465.9011	320905.5255	195665.6723	199311.7003	204453.9158	262832.6549	150973.2649	320892.6885	266933.885	162824.6012	230127.7444	266823.8745	204467.7687	149069.8863	227703.2025		[M+H]+ 156.07	71
157.1010444	157.1005775	157.101475	949.1240118	948.3820091	949.7799765	13	5	5	3	188036.8394	114197.7904	183741.4788	59949.14234	168857.2091	170345.1652	157212.0376	46801.80975	79923.43623	137063.762	152109.1321	158461.0846	37412.08241	99078.9279	142590.926		[M+H-C2H4]+ 184.127	44
157.1011305	157.1008514	157.1014559	699.7680249	699.1599731	700.4790031	15	5	5	5	196478.6947	159983.2589	235052.441	191131.674	174967.2728	207494.3113	128684.3417	174176.937	139627.1673	152434.9307	153592.8275	148266.2448	137231.3658	156487.2722	133350.1193		[M+Na]+ 134.111	163
157.1012866	157.1007813	157.1018768	347.2319981	345.9539893	348.4220123	14	5	4	5	554394.243	942705.056	847267.8177	342850.2422	969388.0403	270124.0081	957511.3505	99845.73148	55470.86093	111678.2316	43209.85946	94068.2665	155410.5528	120077.7989	66261.50888			2717
157.5267026	157.5262676	157.5267597	280.7610097	280.7269975	281.2839879	3	3	0	0	16079.46499	44246.234	8013.568714	27960.57854	23830.71606	11383.27681	10810.87542	1666.150942	1361.486665	2895.558278	1499.218357	2110.767058	3447.112778	2060.154029	708.3301193			1164
157.9912281	157.9907975	157.9916826	1108.694033	1107.383005	1110.023003	15	5	5	5	159141.9187	137065.9856	123132.8358	157830.7456	147758.6405	150896.43	147375.5578	147212.2579	137758.5257	130192.3426	143869.9753	141495.6076	128588.9751	133306.3657	122893.9832	[64][M+1]+		34
158.0031196	158.0028895	158.0032109	1194.944	1193.303032	1195.065946	5	3	2	0	553710.0929	338626.9944	335412.2018	353289.3869	360133.8977	297611.4851	303721.2887	288273.814	355506.8471	281022.8446	275534.0056	265652.7275	267057.643	264171.2595	260849.7478			6188
158.002887	157.9992331	158.0035943	1114.24098	1111.537043	1115.280979	6	3	3	0	93758.76506	148795.2698	146422.2291	142174.4985	93010.94668	121179.4186	132664.477	126819.9134	70371.17841	32721.79945	127286.3784	109300.6825	95530.28462	113951.5443	95189.65338			5659
158.0119615	158.0115214	158.0127143	34.22850012	33.59799903	34.89799986	14	5	4	5	92434.78344	66318.23017	183428.4728	85392.03065	55602.66829	71342.96154	53443.32773	71718.79614	64420.2321	71973.91215	55012.55532	60776.11544	39388.42952	59876.67138	46868.98701			69
158.0165608	158.0158248	158.01845	98.41400248	93.88900011	100.948999	7	2	2	3	25983.93913	32419.9825	228096.8952	179416.3711	220029.2998	162735.8924	52538.76702	149717.2507	114407.3061	46754.22172	67890.66063	147830.3563	25770.46306	144641.741	29990.22905			6079
158.0400874	158.0386983	158.0412844	40.1970005	39.61999838	40.77800007	6	4	1	1	50558.11834	88066.71681	59705.91273	50320.70281	34417.26671	62503.17986	18582.51663	22577.9856	22008.31718	16942.49328	25871.26845	17159.01511	25445.72491	19558.67725	23949.70729	[63][M+2]+		23
158.0605626	158.0599365	158.0608405	240.2029977	234.1919947	241.1729931	15	5	5	5	388765.6234	404179.9352	369316.4864	342954.554	429233.1786	323427.4328	435091.9377	358652.355	321312.2696	353388.5696	332065.0032	384936.3574	292620.6113	339662.1692	283235.8716	[65][M]+	[M+K]+ 119.097 [M+H-CO]+ 185.046 [M+H-HCOOH]+ 203.059	38
158.0604436	158.0600022	158.0608379	255.7250022	246.5239906	256.8460052	19	5	3	5	249116.9959	224236.3659	211957.0137	448644.2941	486102.6727	234129.5881	280110.3308	190575.2314	169850.8992	166594.4443	163867.2868	176543.5959	295123.658	58511.48502	161091.4167			3818
158.0817167	158.0801266	158.0820959	235.3470024	231.0490036	236.3570052	15	5	5	5	141565.4329	86301.86135	131846.3997	130215.7155	130867.0955	119218.1631	163658.2011	129702.0055	240443.4106	220046.957	333714.0928	180881.7132	182105.6659	246605.1061	134215.4147			2148
158.0968814	158.096696	158.0969358	583.0125135	580.7669826	585.2420024	4	1	0	3	272215.1325	266972.3511	283820.8231	252412.1446	106837.1622	241457.6306	216808.7645	205135.9203	196426.104	186270.2842	361283.7412	172823.97	131329.1377	203286.9079	152482.5541			6010
158.0968648	158.0967779	158.0972211	619.5850095	615.4799782	620.5990054	4	0	0	4	148402.7447	139249.3346	143781.7753	143016.9038	126513.0155	127219.3193	112927.2713	109080.0284	106426.9353	104184.2257	108362.1242	89499.16059	109824.8711	80914.28245	77852.19354			4071
158.0969846	158.0968857	158.0974511	632.7309871	627.1199872	635.9690005	5	1	0	3	124652.832	120383.6632	119936.2198	119532.2022	110712.3147	111609.5475	102693.4098	94301.5136	93189.76914	89466.75767	145216.1526	77825.48648	106126.3589	76206.46773	72303.45825			3982
158.1023357	158.1016007	158.1026831	347.8310056	346.9500014	348.4220123	3	3	0	0	156591.09	247908.2249	224677.8229	137966.6628	237222.6934	119181.6418	188725.6032	86517.79165	80097.4546	76055.9381	67146.9149	66224.51798	68632.76639	65251.50173	59038.21714			2746
158.1542484	158.1540387	158.1544475	432.4569875	431.5269875	432.9069875	15	5	5	5	2333720.515	2122617.208	6852816.095	2064696.869	1911767.054	2201201.988	1633442.13	1966796.012	1776214.726	1899206.615	1932882.456	1815245.701	1667600.653	1810393.935	1675048.931	[66][M]+		3442
158.1903404	158.1900736	158.190706	379.0020026	376.4630095	383.1459904	15	5	5	5	77586.21613	63419.52538	288440.7035	71577.73549	71429.10582	67287.21839	60570.75266	72355.40714	57080.52224	58310.45057	61981.09939	71786.6275	47710.22653	55037.88528	53796.17897			3906
158.1894092	158.1892633	158.1899284	432.2770133	431.0729885	432.4769875	7	4	3	0	82803.98953	52150.7119	331305.8122	1543229.495	52440.60384	62470.46313	1125262.94	51413.3895	39904.82596	1331749.423	1419269.576	1210327.7	1214317.074	1296387.337	1002839.487			3441
158.4589563	158.4588065	158.4594091	1120.327512	1118.342954	1124.869995	12	3	5	4	396646.9708	494168.2113	474138.1043	401576.8162	510088.9655	460576.4055	199828.5559	232426.0851	463748.2702	231334.17	178181.273	198060.264	163097.235	401942.0084	342334.1133		[M+H]+ 157.452	74
158.9619416	158.9617501	158.9621396	1125.628047	1124.849995	1131.874973	17	5	5	5	23462330.43	23063750.52	28176864.44	22541231.23	23455198.62	23398527.94	22836890.65	22298644.2	22302633.3	22268871.18	21061601.61	20413923.81	19366801.26	19297689.8	18706673.09		[2M+K]+ 59.9942	74
158.9619584	158.9617155	158.962335	88.66000126	84.10299927	93.72699884	15	5	5	5	1980421.085	2127312.645	3036731.406	1643954.618	3693786.436	1602305.461	2968411.611	1472213.697	1601413.832	1306767.001	1028319.84	1146278.74	1320206.806	976247.1655	1975765.904			392
158.9619323	158.9616625	158.9621632	1134.686966	1132.42497	1142.152056	9	4	3	2	6476857.434	8592662.553	10431622.36	7441309.99	4683906.148	7310150.459	7007225.747	3356782.472	5895980.445	6485623.863	6315452.72	6481120.292	6292238.673	5002213.661	4738346.739		[M+K]+ 119.995 [M+Na]+ 135.973	129
158.9618382	158.9615718	158.9620653	232.0089963	230.8449969	233.0470052	7	2	4	1	1717888.2	1807747.625	1929271.995	1720822.999	1491994.119	1423788.54	1397716.849	1254431.8	1227948.71	1043434	969424.2702	1019906.631	984876.7539	844059.8293	905915.038			6461
158.9617832	158.961606	158.9621364	273.0649945	272.392002	274.0380041	7	4	3	0	1443542.154	1627347.376	2185058.426	1338109.213	1564678.342	1298348.774	1782986.98	1199455.458	1114545.45	1702279.241	1038382.237	980376.5024	974081.4315	885359.3018	890078.1501			246
158.9619217	158.9617345	158.9622015	1193.361544	1191.414986	1195.065946	6	3	2	1	2880972.587	2819193.445	3548825.349	2683419.066	2670058.515	2589072.091	2529534.232	3701410.064	2321915.964	2224952.09	2162091.665	2054396.955	1910626.862	2678622.207	1808929.439		[M+Na]+ 135.973	310
158.9618328	158.9615976	158.9620566	243.6225028	242.7769929	243.934999	4	3	1	0	1025908.024	1259761.427	1270580.78	1198232.341	873901.9017	898872.0408	674073.0883	733177.452	709560.3382	694715.2837	660756.0251	634187.0235	582388.2151	526548.9305	565498.3554			5225
158.9618736	158.9615077	158.9620196	1185.217487	1181.028035	1187.014961	4	4	0	0	3512279.977	3034416.498	3504888.753	7296363.045	2385143.325	3176338.062	3127737.961	2947875.979	2894933.714	2774999.51	2675798.942	2575269.782	2406584.542	2324216.962	2257126.469			297
158.9870343	158.9866851	158.9874553	1108.524954	1107.215984	1110.023003	15	5	5	5	489060.531	488602.3237	451330.6013	479795.3786	492481.2384	495836.3567	469103.4209	456873.5827	442931.2955	449900.0603	446911.7974	452893.8336	423293.7006	418594.6463	411447.3275	[64][M+2]+		34
158.9959756	158.9957384	158.9964605	1128.072999	1126.127014	1135.316048	6	4	0	0	782639.3137	705577.1358	899387.9359	673426.9756	23721114.8	23930590.46	23729698.17	23225362.58	22721888.47	22359411.1	21789793.9	21401925.98	20706618.15	20253713.09	19941998.28		[M+K+NH3]+ 103	74
159.0638625	159.0631174	159.064357	240.1080012	234.1919947	240.6350032	10	3	5	2	41536.96852	46807.98276	40270.06702	42696.13028	48466.92767	30984.30333	45463.95997	42199.04314	44915.09181	32616.62346	35987.97845	48567.99578	29915.12741	54644.09427	32978.97582	[65][M+1]+		38
159.0765793	159.0762673	159.0768053	40.49249939	40.34800007	40.69699871	4	3	1	0	25191.28317	56109.25321	38209.08386	32758.46713	37336.51224	25639.35888	20848.47021	25341.10387	9042.052908	10543.1743	6995.1371	14448.38863	11462.29039	6316.250409	10322.14577			23
159.0806345	159.0802905	159.0809556	455.1490028	454.093008	455.1700069	4	3	1	0	173303.4558	205387.6956	199678.3872	145176.0957	187968.445	162225.2518	172583.3157	69521.09997	61328.75753	66313.20792	56734.02535	79142.78213	68388.92941	57320.44794	88387.16043		[M+Na]+ 136.092	5471
159.0919243	159.0913985	159.0922643	246.9479943	242.1229935	247.3169929	15	5	5	5	165851.9915	112041.7133	188160.7411	94059.6871	135050.676	61960.28968	209196.0424	196859.2703	179633.5598	181966.7476	185872.2802	194731.5492	156145.1387	159529.2445	136149.963			3133
159.1170407	159.1166203	159.1174008	429.6170001	426.6719913	430.0270001	15	5	5	5	774078.99	756067.3784	857121.1141	791575.8474	823455.2711	1051265.639	1022439.755	260235.1132	231652.8861	370834.0552	173683.6429	497932.9087	382015.6738	226450.7805	511964.594		[2M+Na]+ 68.0613	145
159.1167514	159.116285	159.1169781	555.9904998	549.8230205	556.6259903	16	5	5	5	344218.9492	602915.7119	341922.3262	311558.4409	277349.4755	349144.1943	475683.8842	307163.711	212037.5302	238029.1233	176441.8571	260501.0723	231086.157	265532.1303	215250.3131			25
159.1164621	159.1161906	159.116899	949.1240118	948.651012	949.7799765	11	4	4	3	199818.6984	115513.8767	175276.2696	54617.70802	154429.6854	170740.1487	158328.3792	41316.58831	78024.19948	127493.7153	146296.2965	163516.066	38365.23421	94353.00678	157812.2776			44
159.1167424	159.1164692	159.1173298	751.0949875	750.3379739	751.8469984	11	5	3	3	220002.1204	234464.2969	262993.8157	215104.4212	241756.7756	190809.7425	268453.5754	149511.6359	103275.1536	165747.3175	105875.7594	154445.8322	133073.1353	118955.5854	169179.2501		[M+Na]+ 136.128	8
159.1166881	159.1164828	159.11699	571.4639828	570.836021	571.4670181	8	3	4	1	174783.1096	170297.2518	197286.4038	165428.7203	161879.3025	186013.1264	133640.8395	120553.5238	94289.53193	125092.8833	63428.30875	135004.8872	109506.0136	88883.84068	115228.7768			48
159.1168683	159.1166504	159.1169335	436.3965043	436.3170064	436.4690118	6	4	2	0	348222.919	420345.9028	150465.7356	304075.4863	388812.913	354602.4802	420213.5786	61830.66266	45840.67753	54668.53853	35606.13364	120967.7645	92539.1269	43314.99037	144224.6958			4130
159.1165433	159.1163359	159.1168752	911.2580109	910.6749754	911.9869781	7	5	1	1	197843.793	177122.5034	217352.2489	214583.7474	189635.9642	198497.5245	187857.2268	68917.9038	71565.92485	112545.357	89846.80482	179597.0186	59473.86709	96237.41515	107160.5959		[M+Na]+ 136.131	189
159.1168578	159.1163651	159.1169625	471.4584986	471.3859911	477.7840045	12	5	2	0	253694.1324	349226.82	356882.2735	228435.839	296987.3396	245583.6923	288251.8632	60263.5696	43035.41322	61184.46859	38126.47107	98987.08093	81417.60433	45972.11268	99793.37579			81
159.1167522	159.1162806	159.116963	404.054008	403.436989	404.624008	7	5	2	0	257118.3831	398263.454	341562.8506	251002.246	315553.8344	209657.2809	207884.2006	56892.01623	42206.41734	44642.56246	39969.07621	63111.09285	59729.87403	43158.86207	53926.89548			2378
159.1164842	159.1162861	159.1167149	502.5204868	494.3160078	502.6440141	6	4	1	0	366988.9746	207189.6699	219898.8902	163405.4961	171399.4504	161819.7917	161689.0104	93200.84142	83424.28493	104195.7711	80601.02203	109578.5162	100505.3517	88069.28888	98022.67132		[M+Na]+ 136.126	56
159.1163764	159.1163621	159.1165819	457.8520081	457.8430095	457.901004	3	3	0	0	208177.008	247359.6205	264873.3619	185523.2374	246553.3827	202673.656	226074.481	89208.5479	79743.58564	88465.95594	73979.25397	104094.4448	88424.39076	76995.57206	113619.4992		[M+H+Na]2+ 294.238	238
159.1572388	159.1569722	159.1574696	432.4569875	431.5269875	432.9069875	15	5	5	5	279560.3185	244457.1821	774613.8615	256848.6889	234370.6579	260178.2562	193051.4634	225331.8393	199626.9736	219550.9236	219010.8205	207241.0865	192502.1078	205459.4747	188282.0937	[66][M+1]+		3443
159.9692368	159.9688843	159.969439	1126.147017	1116.54399	1134.917996	31	5	5	5	8504296.764	8303795.197	10519397.7	8313645.593	8459053.603	7779562.031	8102983.944	7714768.103	7666678.899	7524406.828	2662507.274	6838860.565	6677110.629	6585472.768	6322841.531		[3M+Na+K]2+ 85.9937 [3M+Na+K]2+ 85.9937	74
159.9902842	159.9896272	159.9909225	1109.021057	1107.974954	1109.983003	7	4	1	2	29607.64831	29167.20596	287533.2881	25682.57192	30635.96531	240224.0249	270072.4609	276202.4719	28366.32234	200381.7422	30963.02505	209622.5679	256464.3953	147769.8807	26208.31152	[64][M+3]+		34
160.0760156	160.0755683	160.0764929	83.88499968	79.65899969	86.85600168	14	4	5	5	90143.23454	71309.3381	71673.15683	91367.54025	76535.85901	92168.61919	99495.90725	95208.33025	101734.5757	87830.85067	77392.24918	103116.6816	82311.82235	85571.95404	92692.40313			5284
160.0965838	160.0962775	160.0973764	42.7449996	41.99099972	43.64900141	8	3	4	1	47867.42064	48221.12623	73951.63092	52842.30046	58046.03081	44816.54958	51920.99776	64582.34708	40452.97839	28877.90625	36382.97324	56448.71055	48625.98828	29424.18014	50629.95197		[M+K]+ 121.139	23
160.1202563	160.1189411	160.1206042	429.5014967	426.6719913	430.0270001	10	3	3	4	105881.7074	99312.68305	123056.2804	80550.30879	92228.37998	87223.12198	140138.1642	28020.29272	22726.04282	40143.44175	18042.9493	58853.36137	48596.56018	23512.28343	66754.13683		[M+H-C3H2O3]+ 245.111	145
160.1202333	160.1199947	160.121203	404.0335073	403.5520053	404.624008	4	4	0	0	25539.80834	44873.34405	40034.16299	21863.54397	36812.63072	21250.87312	17952.58922	8092.220895	6516.900696	7304.932469	5362.00516	9381.995478	7351.2031	5804.304516	6361.52581		[M+K]+ 121.16	80
160.1333872	160.1328026	160.1336361	221.77	219.8980061	222.8039966	13	4	5	4	26080.36037	38360.25838	52156.20703	61412.58927	22392.68546	64582.79057	40845.80821	265713.6537	139094.7197	41422.41954	123909.9133	151674.3541	75382.5219	13277.3124	95939.28113			6849
160.9842936	160.9837289	160.9849454	1108.921975	1107.383005	1110.62197	15	5	5	5	79663.39025	85131.58095	76767.77407	83970.5976	75251.94466	83547.36568	69916.05227	70536.96416	67966.39734	71562.89337	69384.14535	72914.68366	70796.77911	66012.86408	62357.38941	[64][M+4]+		34
161.0600343	161.0596536	161.060138	431.1429865	426.6719913	431.7889902	15	5	5	5	243839.9107	153214.7973	140835.2053	258118.2153	84605.39216	264692.2193	103798.7547	136024.8846	123454.0084	105838.8636	258142.7047	140738.2081	211642.4214	167766.4625	61525.01594		[M+2H-CO]2+ 348.093	145
161.0601654	161.0594088	161.0605736	261.2310044	260.1139927	262.2449941	13	5	4	4	306225.2237	105067.4587	154904.8662	122421.8313	247957.0507	131695.3831	162292.4142	124072.8846	146722.2872	143878.3058	156569.0572	140488.6473	193625.8852	124953.4772	138172.3427		[M+Na]+ 138.067	94
161.0556034	161.0547424	161.0563303	64.03899929	62.60499716	66.20599962	13	3	4	5	30773.5704	120462.2104	46851.72565	102125.2414	56281.62685	111587.7817	68076.42915	38637.29691	37421.18012	40997.54163	36735.77418	53038.04815	28225.58983	33817.86512	38975.11641		[M+H+Na]2+ 298.123	324
161.0604912	161.0603323	161.0611805	251.603003	248.4100056	251.8140023	6	2	1	3	110971.7045	95100.57252	108546.6909	98417.00946	135349.4831	96725.2566	131221.5969	98633.10836	103290.8721	93858.93457	111485.8283	103976.9299	57484.33808	98177.44465	66557.08623		[M+H]+ 160.055	71
161.0596724	161.0594642	161.0598103	285.0379946	283.8649878	285.2140096	3	3	0	0	197705.4363	212702.3446	294357.2415	181431.3096	167256.3324	217072.1119	237880.6283	194003.7877	183737.7469	189100.5833	191831.2449	184963.8787	179697.6051	167539.7241	150044.8916		[M+Na+HCOOH]+ 92.0648	194
161.0708143	161.0705369	161.0708658	244.1310038	244.0179943	244.5539949	3	3	0	0	38503.40849	83822.84138	57255.30084	58386.47245	82498.12455	44626.62981	79777.35248	39532.16635	33922.26143	34555.29732	34494.18033	32150.09612	32500.51981	31476.06054	31978.06383			4452
161.0703709	161.0689002	161.0718453	236.5145	230.4199934	237.7009965	12	3	4	5	84004.72353	43044.69309	41455.70616	77343.54582	84291.20991	84647.7269	95768.93424	95882.0493	65557.348	48032.18215	48643.27652	71958.64585	43368.58392	53167.07626	47498.6389			2149
161.0963023	161.0960837	161.0968434	594.7439751	588.2659805	595.0239723	15	5	5	5	536041.9097	473809.4455	1157984.309	501625.3562	473229.7633	525132.6115	417490.1847	464942.4028	430239.2916	443660.194	453915.2458	441535.3082	365110.5276	405163.4299	375813.0135	[67][M]+	[M+Na]+ 138.105	115
161.096391	161.0960039	161.0967806	846.474023	846.2560257	847.2170012	15	5	5	5	314810.1328	225693.7228	592464.7399	352785.5587	343289.1307	430114.3989	255422.9964	353299.8078	314559.059	347297.831	286493.419	435934.1152	263073.331	281199.3423	325451.9514			36
161.0964386	161.095966	161.0965109	456.2880014	455.3509998	456.7959959	9	3	2	4	153113.7259	156643.3292	377357.1336	183765.616	178401.2949	179714.2346	130888.4507	154155.0433	121942.913	127905.9921	142570.1453	151246.1443	112750.832	122226.2988	138076.8223			121
161.0962834	161.0961741	161.0964624	699.7499731	699.1599731	700.4290031	9	5	3	1	173484.275	259169.115	196921.0896	234435.3731	203844.196	262481.2045	120427.3637	138190.4844	124210.6841	132497.3981	131930.0571	131198.6903	113556.6158	122597.3118	107766.3913		[M+H-C4H8]+ 216.151	163
161.096813	161.0963907	161.0971944	286.5005042	286.2149878	287.0569905	8	1	3	4	174010.4391	148213.654	206840.2365	145649.9021	164987.4941	147032.4844	185122.351	129829.863	140740.8022	122551.8046	142575.6614	131644.2555	111543.0937	99613.1079	105042.0007		[M+H+Na]2+ 298.195	287
161.0960653	161.0958938	161.0961883	438.3419886	435.4740143	438.5439941	7	5	2	0	236238.7777	277306.1802	255292.957	206585.6935	244440.1313	226234.2146	232308.3335	91273.73327	70214.97354	90144.89869	72031.24239	136029.2651	152877.2192	66811.32218	133610.9428		[3M+2Na]2+ 92.0664	135
161.0961424	161.0959036	161.0964226	502.3000131	501.5849869	502.6349869	7	3	4	0	193845.654	211489.5335	213791.2719	209023.2523	195755.2453	202884.6797	161953.4617	146843.0362	125074.5126	131744.911	126629.1427	132598.0254	127212.1187	125657.0284	125803.2474		[M+3H-CH4]3+ 496.302	56
161.0962455	161.096088	161.0966359	373.8500041	373.6339864	375.7379959	5	1	3	1	153705.0392	184205.0142	152527.789	141759.917	219410.7313	153221.6204	195885.0894	112724.8586	83101.9526	110446.9699	75448.42893	98663.94643	89981.05686	79090.89917	100161.1415			4994
161.13264	161.1320024	161.1328346	751.1080257	750.3379739	751.8469984	15	5	5	5	204512.2171	214072.5048	241424.5365	212631.5565	237798.891	194674.2812	217205.4999	125596.5722	80466.60753	125164.8898	76199.71264	137595.7822	119251.6523	97225.78233	155791.6527		[M+2H-NH3]2+ 337.265	8
161.1325012	161.1318158	161.1327881	556.110004	549.8230205	556.9309767	17	5	5	5	323731.0637	297908.4115	616983.9845	179479.4397	145134.4604	202071.1606	134795.7063	145244.7376	152906.6372	149443.2034	93659.16886	165350.2197	157308.9607	109884.813	139881.0041		[M+3H-C6H10O5]3+ 642.426	25
161.1326064	161.1324392	161.1330586	438.4059886	435.4740143	439.09099	12	5	4	3	521906.8225	629985.5539	586789.6512	435206.9429	547928.8504	498707.5697	570145.4981	88101.06952	69818.86864	75475.81637	66930.1409	154029.6854	170655.3225	66912.64988	159590.7085	[68][M]+		135
161.1325225	161.1322504	161.1329104	589.8929752	589.4579887	590.2340079	7	5	2	0	125786.2892	162376.4947	173956.567	108068.6805	161913.1317	137534.0594	117882.1283	298182.1236	223353.117	259257.4941	442752.0968	182725.2531	258072.6583	166210.0288	252970.9434			165
161.132489	161.1323776	161.1329072	502.4059868	502.2700131	502.9189804	5	1	1	3	170221.9499	180480.6163	140380.0393	168064.9107	161852.4789	163390.6875	140650.1113	36397.87	120516.1192	119791.0339	105620.4121	113919.2262	49000.10606	40492.18393	42498.6561			56
161.4645363	161.4643285	161.4646082	1120.113999	1119.621006	1122.254009	6	1	2	3	261489.1146	264624.9825	200999.7424	280488.0988	370946.2218	288038.6533	322201.0901	327424.3005	315168.43	325231.6482	335809.4622	307938.9172	284195.1627	310721.1794	276209.6051		[M+Na]+ 138.471	74
161.4646516	161.4645039	161.4647768	1133.730959	1130.538984	1137.581001	7	2	2	3	588509.6694	948678.5574	452735.9441	615049.0851	641213.6696	604393.1723	644415.8485	618513.7377	615876.4842	402791.5647	615422.2745	566776.0208	612197.6254	440306.4525	579807.0167			3589
161.5712643	161.5706869	161.571491	438.3999859	435.4740143	438.5439941	7	5	2	0	38871.19845	51259.48925	40171.6995	37726.3185	42665.2293	39050.75211	45265.12033	7286.497766	4225.393809	7514.692319	2847.977038	11081.90062	14491.15805	3554.964825	12439.11665			3700
162.0395314	162.032409	162.0409185	238.8974983	232.9350042	240.325993	6	3	2	0	36823.49962	18518.95816	22694.96679	37479.2464	41261.2691	36263.8191	36804.79124	38524.90943	29576.17927	33624.83417	29875.69929	34610.63618	27455.26398	17205.57625	29727.31028			3849
162.0760862	162.0759107	162.0769065	62.52800151	59.70399857	65.47599962	3	3	0	0	44378.30948	45071.13536	30232.96356	25958.39439	52695.7379	64743.20243	41251.79226	50795.26749	34416.89845	32414.45542	32825.34409	36888.21915	39265.76804	35604.0258	35987.40029		[M+Na+NaCOOH]+ 71.0982	324
162.0996083	162.0992647	162.1000269	594.6950078	588.2659805	595.4430023	15	5	5	5	71248.43199	51038.42237	165897.4296	55748.79035	53720.08039	65923.44553	47724.11981	61968.0515	53021.40382	55668.68955	58621.50417	48113.38343	47255.22625	52342.95801	39991.07793	[67][M+1]+		115
162.1024241	162.1023095	162.1030216	1108.264038	1107.215984	1109.983003	15	5	5	5	128870.4901	122316.1307	141248.1531	139027.0392	118634.689	99181.49584	103241.8632	110757.633	94891.46724	108593.0998	100885.9315	86612.82632	86235.43565	79708.47894	75734.24714		[M+H]+ 161.091	226
162.1121468	162.1117758	162.1125171	42.73999919	42.16099972	43.57999919	7	3	3	1	54901.21056	96565.60824	57719.53264	83495.95775	52597.03146	96759.31333	100077.4043	83282.43988	65877.61524	59694.30704	46214.09871	83147.1806	58032.03731	50975.02742	80646.88862			23
162.1122059	162.111868	162.1126004	135.8370022	128.5220003	141.5840035	6	2	1	3	97543.8226	29812.86082	127779.8619	37834.94162	26427.83591	28539.65424	27194.6706	20936.42688	122453.1736	37612.996	215510.7639	119379.8132	142097.3278	20108.5889	15930.91242			5371
162.1355027	162.1353023	162.1361045	438.3999859	435.4740143	438.5439941	7	5	2	0	65725.74504	79673.69885	78722.50511	57060.67783	72997.81511	58147.62512	64185.4921	11425.14597	8532.724134	12259.0112	8140.2538	15872.58584	18310.20578	8054.878596	12826.72605	[68][M+1]+		135
162.5072951	162.5068065	162.507777	280.7610097	280.7269975	281.2839879	3	3	0	0	19842.4459	56077.86887	19434.65009	27402.88588	20968.68024	11617.01969	9092.214224	2433.243775	1367.009878	2449.147617	1399.362702	1591.646823	3233.049062	2018.834241	934.1941107			1165
162.549837	162.5497918	162.5502418	339.1389969	338.6439977	339.6199894	4	3	1	0	34265.97506	20429.93123	54488.42446	16939.3058	39477.45181	11707.49133	46290.31826	3729.005846	2506.602501	4678.746561	2372.598302	3420.095265	5724.475518	3860.262584	1217.483967			3539
162.578275	162.5781013	162.5789017	416.8859882	416.4699992	417.187991	5	4	1	0	55815.3904	81906.72285	44326.64714	51823.61514	84289.69872	45248.08088	83519.65823	22483.67711	18162.82216	32425.54145	14913.96006	35144.90406	38930.40492	23537.8955	26111.74246			231
163.0412491	163.0404482	163.0420365	240.2029977	234.1919947	241.1729931	15	5	5	5	29357306.42	30011233.75	28275158.54	26011146.94	32439588.83	24478708.55	29233390.95	27413840.33	24967195.2	29217622	26607046.99	28465118.16	23721718.13	28273745.12	22827483.57	[69][M]+	[M+Na+HCOOH]+ 94.0461 [M+H+HCOOH]+ 116.028	38
163.0395422	163.0389221	163.039875	269.4729988	268.2869911	270.2180069	15	5	5	5	5903522.887	5408295.878	6497853.506	6779680.695	3155150.238	5971172.114	5501116.049	5473098.993	3995964.946	4880874.93	3460208.197	5354077.894	7224351.992	4810875.857	4700419.284	[70][M]+		92
163.0394322	163.0388409	163.0396117	382.1730025	380.0130025	384.4040108	15	5	5	5	227578.9614	172632.0885	330995.408	165753.5547	199579.4185	172650.7931	150868.8438	164584.0254	153691.1263	150684.7188	142347.162	148203.0153	145897.4163	151820.7627	146422.721			326
163.0395749	163.0390311	163.039883	250.7449948	246.5239906	251.3800029	15	5	5	5	14586471.2	16688501.02	14046748.69	16306433.74	19697728.86	13166178.96	12903003.17	11663102.47	13181871.23	13783331.41	13473891.37	13503804.22	11235948.99	16422730.03	11162184.84	[71][M]+	[M+K]+ 124.083	71
163.0394804	163.0389849	163.0397309	285.4750137	285.0679974	285.9090015	11	4	4	3	375837.9752	435782.946	211912.7793	448891.2581	300448.3418	407648.7609	254002.049	749995.912	827895.2748	667152.7421	816423.3763	235139.1897	698679.7957	295343.5862	194265.2039			194
163.0391746	163.0389146	163.0396636	211.665006	208.9759931	213.1859958	13	4	5	4	631711.8616	368820.1605	178798.2507	606008.9012	854855.7966	560411.2231	671338.399	621099.4843	633115.3087	542123.6011	537218.794	563074.0063	491248.8977	561862.8171	557673.4875			7093
163.0393938	163.0391378	163.0396	296.9659996	296.5190008	297.7210117	11	5	4	2	453377.6534	443336.7814	337807.654	455635.2542	425103.8368	380310.0267	410175.9438	388904.8784	359885.7415	334236.8237	321785.3154	357155.0744	275567.174	381910.9112	277600.6299			2304
163.0395854	163.0393047	163.0397686	259.6429991	257.8409958	260.4929929	10	3	4	3	2992483.375	3544039.82	3249991.7	3033170.737	4642703.722	2672674.063	3055446.699	2798828.921	3488707.085	3178541.234	3874834.536	2881133.704	2418362.796	4118980.007	2787969.469		[M+H-H20]+ 180.044	96
163.0391816	163.0390461	163.0397689	309.4610073	309.3790141	310.011995	6	1	4	1	206625.9381	194772.4014	192605.0336	272835.7261	164806.8439	229397.6763	233660.7337	220726.3341	206022.1016	215848.4755	182895.8424	234952.161	176894.7847	176281.9263	177999.9203			6039
163.0541768	163.0536181	163.0549165	949.1240118	948.651012	949.7799765	14	5	5	4	109645.5582	68714.36736	99807.10066	35240.3416	87224.63249	93688.14368	73206.14739	28235.1389	53899.05538	65422.45846	74584.93193	76171.53212	30477.79368	48021.14405	83240.47639			44
163.0543762	163.053724	163.0548621	761.432991	760.5540265	762.0529938	12	2	5	5	127245.9769	116112.4315	485468.9454	436578.0723	448542.352	118515.3014	113174.5776	108343.6221	81498.33005	85837.59271	75562.59754	90684.43928	72430.13604	76248.78309	77052.71298			33
163.0602521	163.0599508	163.0606773	50.25749945	43.50800088	52.78499867	20	5	5	5	924042.5938	687173.8045	551012.2675	882821.4215	510667.2761	595114.2416	806214.8644	803665.1874	682986.0449	624103.4801	568797.8232	213744.3531	575302.48	468708.9443	200294.6556		[M+2H]2+ 324.108 [M+H-C6H10O5]+ 324.108	263
163.0611193	163.0595477	163.0626598	219.7639985	217.5449991	220.9890032	12	4	5	3	38958.9246	31208.59563	52831.25125	102234.2603	27354.86195	22083.49108	42191.93521	33076.00489	55210.93916	47807.9779	54043.38001	37923.59269	75759.02835	60958.81371	95834.64783			397
163.0763746	163.0758251	163.0767166	240.6599951	234.8210049	242.0990053	15	5	5	5	1930394.284	1245332.238	1180187.824	1128359.648	1244348.871	1101611.606	1114893.329	1193207.063	1084031.76	1190005.1	1133811.711	1211710.931	1101685.838	1194381.62	1054828.199			38
163.0754006	163.0747223	163.0756263	269.4829988	268.915987	270.2180069	15	5	5	5	247878.3897	229909.6488	192409.8926	282307.8546	162156.402	239107.9523	216364.0623	199927.96	214980.6658	165420.83	182592.9072	190536.4812	172668.6201	162743.2436	170288.2441		[M+H-C2H4]+ 190.098	92
163.0759527	163.0754286	163.0762178	250.8599955	247.1529865	251.7889942	13	3	5	5	717725.069	728121.6881	712162.2703	812073.0372	993747.1964	662879.1562	605996.4905	569948.8231	630575.1614	611863.2478	637773.7391	658125.1739	515957.2261	743114.2872	552676.6984		[M+2H-C4H8]2+ 380.205	71
163.0864529	163.0858928	163.0867606	220.8829953	218.68	222.3829953	15	5	5	5	130036.117	127604.004	124908.5596	98763.89278	115361.9069	98523.91818	141039.7798	121125.6631	109177.0924	130793.7608	89381.30058	123511.6482	73270.15272	103885.8508	90870.46472			397
163.0984288	163.097026	163.1001156	246.9860031	242.7519894	247.6590057	13	5	4	4	66913.47786	78948.54933	116411.535	73068.41651	65069.87877	75023.7731	68119.3215	47515.08036	171748.0143	40903.40369	40913.24386	200440.514	40197.16026	35163.87736	46390.78516			3134
163.0978798	163.0977189	163.0983087	1105.050003	1103.521948	1106.839997	15	5	5	5	223188.1858	212528.2457	262416.2054	199638.934	204557.5145	177099.8601	171881.7186	159281.5012	168717.5886	165693.6377	146157.8129	155060.9802	153468.4143	146549.5618	158943.5248		[M+Na]+ 140.104	241
163.1119056	163.1112388	163.1123244	779.2440189	778.1649971	779.6240189	15	5	5	5	426742.8973	340584.5267	460957.0973	411964.0684	442781.3052	390038.8831	331285.9142	349598.0563	272403.4464	315984.4781	256578.3066	292168.1351	255809.029	279651.7238	270099.482		[M+H+Na]2+ 302.225	6
163.1118998	163.1116326	163.1121536	652.5859958	651.5070258	653.1850175	17	5	5	5	672657.497	488119.0782	554682.0751	659360.2764	518493.7834	1207860.431	429281.5572	1290160.438	1213693.148	663938.407	693361.8716	677615.651	622070.3177	706772.8054	649700.5182		[M+H-H20]+ 180.116	136
163.1119585	163.1112899	163.1121569	287.6659864	287.4420068	288.2679877	15	5	5	5	492124.7761	473489.8046	488133.4904	416156.9328	488644.3449	469448.7255	527435.4348	390124.1088	362896.287	332055.0064	332640.581	330629.9817	343184.9316	342134.4233	330390.1188	[72][M]+		61
163.1118871	163.1115282	163.1121204	761.4329883	760.5540265	761.4340265	15	5	5	5	632740.0365	451430.4641	547004.5983	471003.6302	461063.5664	417567.4476	428083.4633	442732.207	377003.2963	362742.1631	303555.5441	354508.4052	310888.4543	327677.2858	315773.2144		[M+Na]+ 140.12 [M+2H-C2H4]2+ 352.24	33
163.1117697	163.1116003	163.1123376	895.1339894	894.5249748	895.2639993	15	5	5	5	557218.6574	448288.9037	504975.4199	486416.7746	533388.4209	435311.9944	310060.9126	353297.4051	353523.755	413576.3985	321212.774	336161.2445	190408.3902	314329.3127	313997.9986		[M+Na]+ 140.123 [M+2H]2+ 324.206	28
163.1119058	163.1114467	163.1121999	298.6790063	298.2069981	299.1720061	15	5	5	5	475952.5517	442323.982	577290.0721	406367.2704	613639.243	401673.9186	621429.9016	451019.7832	407519.9247	413330.7953	408980.0136	410290.8534	392344.2751	372093.8602	357768.7713			63
163.1119397	163.1113323	163.1121453	640.3220261	637.3560196	640.9109933	13	5	2	5	435409.9197	301349.8917	373609.5744	404972.7397	330519.8101	400581.3801	275999.4954	440440.5071	407845.5325	410842.7756	417022.4947	409855.7285	373416.9607	415383.5552	386384.6761		[M+H-H20]+ 180.116	236
163.1119155	163.1115571	163.112278	501.0429941	499.9909859	505.214024	15	5	5	5	777126.3502	440401.7156	698710.6799	727043.7948	361466.6455	662089.3828	514941.702	1036601.844	1051004.365	1062269.607	881836.0661	964006.3898	883385.1458	821487.8306	844449.0871	[73][M]+	[M+H]+ 162.106 [M+H-H20]+ 180.116	133
163.1120162	163.1114338	163.1122482	365.2860143	363.5459884	367.0420074	13	5	4	4	881772.4602	1149077.519	1103561.784	515412.3411	1313268.2	593297.6009	1202063.901	181241.5014	113720.3249	180607.9761	86992.71275	204800.8133	269474.4436	184864.7872	262140.8448			4690
163.1118841	163.111312	163.1120633	529.4254886	528.8280145	535.2100172	12	3	4	5	299713.3762	242154.3127	363562.8362	296642.056	252503.07	310559.9149	221792.9253	275242.2017	225722.5234	233232.8157	203148.9399	234835.7007	329814.8052	239175.0472	235360.2054			110
163.1118401	163.1115528	163.1123087	924.1985129	923.7609897	924.8520224	10	5	3	2	371813.7154	393937.2231	433672.9327	439232.079	478495.26	408447.9777	228388.003	174332.1183	255562.7563	328656.9528	353060.0338	229363.6442	75186.3937	191053.8644	282187.3182		[M+2H-H20]2+ 342.22	64
163.1118875	163.1115695	163.1120362	471.4559938	470.8259869	472.0269924	7	5	2	0	689839.1889	316089.3291	326105.5814	215081.5009	278379.2404	232589.7907	265308.5363	73388.55072	59110.57423	72079.52032	54698.43941	96902.49536	89297.49521	62826.88373	100520.3358		[M+H]+ 162.106 [M+3H]3+ 486.328	81
163.1116618	163.1112749	163.1117493	477.7750086	477.0740045	477.7920018	5	3	2	0	189547.0318	275874.3286	252556.3503	177703.5715	241643.2158	212582.6684	239855.9222	64998.72199	54817.70564	55973.70548	47876.35289	84240.31661	70919.42134	53586.63338	99901.62413			3396
163.1118912	163.1117649	163.1119843	429.3409946	427.9290104	429.4169974	4	3	1	0	196029.3026	170927.6661	259867.0398	169362.6953	144222.1804	202972.5197	150459.0101	82006.10388	75007.66242	72069.89038	79019.54638	80234.11329	75842.94569	73522.32394	94856.49637			145
163.1117899	163.1114098	163.1119793	399.1375022	398.2349968	400.0549905	4	3	1	0	198725.4659	157133.2822	253241.4515	115195.4303	209726.5028	113651.0971	239114.6223	60258.78797	49430.36157	67765.91716	45177.78192	60320.18181	60674.64962	60842.80354	51695.14353		[M+2H]2+ 324.197	5443
163.123043	163.1227535	163.123383	100.5249994	91.22299948	103.7949996	15	5	5	5	227470.3613	238975.599	280413.878	260218.2899	357609.7217	261168.1448	374981.4741	331637.6434	283808.6768	281534.1835	244189.7577	266157.2562	230100.6261	290987.6962	232895.9432			4828
163.1482216	163.1477216	163.1486472	751.146993	750.9569984	751.8469984	15	5	5	5	105021.094	131865.184	127144.0161	107463.346	121480.126	94912.40948	94679.46679	67517.64067	39619.45258	79123.36863	29568.8445	62510.26497	55054.81066	49217.80283	76061.92289			8
163.1481361	163.1476076	163.1485509	556.110004	555.610004	556.9309767	15	5	5	5	403975.294	374737.438	300883.7978	358905.7428	241290.8737	332460.5147	212189.6804	274493.6644	212290.8284	249294.0663	173844.2433	291286.3862	243723.3394	217219.3462	252419.5762	[74][M]+		25
163.1483158	163.147936	163.1485833	571.4555046	567.4669937	571.4670181	14	4	5	5	165711.1412	162349.9081	191178.8856	147335.6067	128468.1641	181184.7265	102151.5367	106337.5428	77375.08425	112096.2181	60314.52963	138395.3655	114268.6753	87013.4566	104378.4878			48
163.147958	163.1474526	163.1484483	502.3000131	502.1940114	506.6009859	15	5	5	5	112760.6062	101444.2007	154635.5118	99497.01973	100774.0562	109738.8531	86717.41118	85366.12861	70288.6186	99508.62036	59225.43372	95053.3919	77906.9394	82136.29352	74137.31632		[M+2H-C2H4]2+ 352.314	56
163.1480455	163.147679	163.1485659	516.1050002	515.7860274	522.0490111	13	4	5	4	109374.985	98585.69545	156834.9972	107123.8705	110362.7132	99396.5959	95885.20557	47033.7221	41265.01656	66894.92382	27548.42091	71442.13266	65845.7585	54122.25619	77903.89993		[M+H-CH2]+ 176.159 [M+2H-C2H4]2+ 352.315	51
163.1487824	163.1480296	163.1492769	239.9900067	234.1919947	240.9409992	13	5	4	4	264009.4732	227098.9353	221099.9062	151260.8929	297542.9201	161699.014	569625.0138	148360.3294	775185.7409	155770.0297	160085.6346	174267.826	588260.3961	170807.8727	114093.2455			38
163.1959256	163.1945829	163.1967068	240.2029977	234.1919947	241.1729931	15	5	5	5	524293.1867	505680.7342	445284.3038	416630.471	595004.5071	424315.6374	516883.1549	416746.026	333231.7561	433357.6293	401063.7037	458319.51	338487.6489	456580.1862	324802.7838		[M+3H-C4H8]3+ 542.631	38
163.2307945	163.2295543	163.2345775	240.1080012	234.1919947	245.8959961	16	5	5	5	594072.7378	579249.7281	59520.39495	544511.8862	596222.5563	392925.381	450634.7601	565239.2544	457573.5894	553161.3181	497615.6226	497082.4576	332429.8216	404411.7315	275523.8931		[M+3H-H20]3+ 504.679	38
163.2729325	163.2719847	163.2740927	239.9900067	234.1919947	240.6599951	13	5	4	4	227064.9631	232473.9399	212338.482	204715.4315	200670.9011	192085.5466	169894.931	234011.3742	157500.7327	211929.6917	220783.8435	229701.4193	155476.9944	239566.1914	170065.1109			38
163.9893298	163.9891655	163.9894342	1108.921975	1107.383005	1110.65197	15	5	5	5	364919.1463	348691.56	372584.7222	351079.4139	328426.4113	341723.2626	328999.141	308736.5021	308745.5746	294625.1977	300936.9258	299321.2281	336474.5146	259714.3832	251983.9553			34
163.9894223	163.9891332	163.9900774	823.8270103	817.2979927	829.1870033	6	3	0	1	105567.6029	45616.56939	109438.7378	68381.35237	81398.56262	69275.80361	50765.07449	51490.23581	54803.5605	56986.87539	73345.29284	50108.87543	42667.63603	47620.47348	48195.36438			5695
163.9891294	163.989038	163.9899004	771.4264867	764.2689774	772.6399962	4	3	0	1	154103.5212	134480.2934	233721.9642	159494.0838	211844.2823	145130.6847	128261.1665	138859.5629	125044.0027	124355.3852	77647.45815	115887.9349	101729.7788	106932.2685	102763.4581			6602
163.9892853	163.9890386	163.9895175	707.8420247	707.7530002	708.4389893	3	3	0	0	140497.8959	84830.22002	124196.193	51036.61507	75593.33199	75626.33316	68525.22563	76449.85689	69518.80775	63827.94717	59795.19235	59640.7751	54012.64111	49034.463	45417.06621			89
163.9893192	163.9891163	163.9896597	796.0905072	788.192975	802.4610002	6	3	0	0	102325.9307	103860.7556	139032.0001	99668.93548	74215.08586	92087.85218	81087.16936	80488.23957	74308.89451	73064.37301	74707.38726	67673.09296	62476.93093	68122.03548	67627.8244			3384
163.9891743	163.9888313	163.9893579	721.6810254	714.0999864	727.4969789	5	3	1	0	182443.2366	174811.1355	196260.9822	89902.7048	128972.9897	115602.4751	121566.5906	129718.591	214229.3372	106563.1677	104892.3141	95588.92643	84999.53739	87766.01271	81851.61046			4529
163.9899777	163.9897334	164.0011858	752.908497	746.148004	756.0670174	4	3	0	0	124034.8043	88819.52416	33044.00713	79495.1338	72013.68264	90532.822	72513.43859	82925.49653	71657.917	68461.46429	62828.30884	61690.86986	53192.84665	53000.72141	55425.07568			6571
164.0349614	164.0343886	164.0411041	235.8784988	229.7909975	241.2129977	20	5	5	5	6694477.406	5325388.399	5782847.728	7016058.573	11765916.64	8572089.615	11406740.12	11412681.32	12879289.46	8981800.688	9371117.58	10418556.47	7949428.018	9389818.264	8999189.252	[75][M]+		2150
164.0347842	164.0344332	164.0350195	216.8539994	216.297996	219.0849991	5	4	1	0	540110.9853	928063.4727	526625.0581	505936.5422	1412300.944	297421.9023	1027546.982	207238.5758	175169.474	290804.0952	176122.3886	232200.6234	220071.203	209274.3825	94332.52131			6200
164.0420453	164.0412597	164.0425365	269.4829988	268.2869911	270.2180069	13	3	5	5	955818.2833	858088.8245	813004.0477	1138128.68	541820.2876	929925.1342	707383.33	698439.7824	494408.7432	587310.0763	408672.127	645022.1274	400420.7801	570401.2354	596754.1155	[70][M+1]+		92
164.0424448	164.0351685	164.0429949	250.8599955	246.5239906	259.426995	13	3	4	5	1632079.291	1765967.993	1587399.437	2874672.03	2351228.092	3060174.146	1525500.734	1557655.746	1532150.089	1534550.386	1543352.938	1603217.154	1386570.766	1846040.102	1471347.211	[71][M+1]+		71
164.041595	164.0413123	164.0421953	240.2029977	234.1919947	241.1729931	9	4	2	3	4416958.689	4024265.513	4074261.314	3505058.731	4783176.937	3992533.334	4874940.378	4206383.383	3990698.378	4368005.21	4181447.235	4154070.772	3740278.697	3934477.103	3378949.803	[69][M+1]+		38
164.0709355	164.0705285	164.0711137	322.3419998	321.7250094	322.4750066	7	0	3	4	35737.19204	30040.90657	55371.68228	29704.77049	34775.67858	27292.97651	31464.10217	40980.71051	97930.30365	92572.00073	74330.07671	48589.11663	27803.5774	77147.36509	31315.69061		[M+2H-C6H10O4]2+ 472.192	24
164.0715513	164.0708067	164.0784481	236.2820017	229.7909975	240.9409992	25	5	5	5	397257.5402	318804.3493	367709.5157	390507.8301	549827.8721	445233.0059	608719.5004	614288.5597	623899.4474	474923.3422	500191.7996	556684.6763	423237.4198	490755.6673	462970.9721			2105
164.072727	164.0719301	164.0730202	251.0429972	250.3370003	251.7889942	8	0	3	5	123595.0356	82571.22361	62829.32757	107991.1111	97080.889	100289.9509	83690.90637	206504.3303	575052.3007	367638.2023	706464.797	243454.4855	216412.7488	515157.3673	236653.5694		[M+3H]3+ 489.199	71
164.1073597	164.1069643	164.1076896	341.9220139	340.6460044	342.8329893	15	5	5	5	1140986.915	1008104.544	3790714.891	1059121.779	898819.1633	1054368.071	868712.7796	984329.6215	868525.0678	930527.2461	879265.4647	911202.0063	802155.9176	853988.6012	788308.485	[76][M]+		3540
164.1063583	164.1061976	164.1067556	245.2819973	244.5929935	245.9030051	4	3	1	0	77484.1422	84119.74738	74206.08423	35009.96318	67715.29641	53118.71158	84713.72452	65202.68853	66907.32403	74630.26113	91646.29587	59662.54385	92868.25356	79287.30151	45853.11658			3103
164.1146628	164.1140547	164.1150997	501.0429941	499.9909859	505.214024	15	5	5	5	114689.2733	50428.13279	106280.4434	100905.6414	42028.67494	96260.05761	71454.53399	137777.507	141582.7435	138656.6864	124530.6659	124359.1319	110058.4568	110933.6789	124412.279	[73][M+1]+		3663
164.1139844	164.1100363	164.1142799	365.3590139	364.7979911	366.5919921	5	3	1	1	144894.4297	157381.0588	187708.0544	84412.14889	215779.5255	105380.6108	219030.5003	63809.92069	51926.28025	56232.15623	42457.0227	83917.29335	62062.51855	53209.05047	60951.46443			4716
164.1181786	164.1172062	164.1192408	1109.830024	1107.954951	1111.251052	15	5	5	5	70140.26375	83649.76415	92708.27522	84836.14697	71691.93672	56817.8003	58984.44575	43363.32422	50699.15562	60688.51109	71190.30258	47932.84126	57360.04004	47450.32273	48095.6013		[M+H]+ 163.112	34
164.1146545	164.1098299	164.1153395	287.7704885	286.9789945	291.9579862	10	2	3	4	95846.17199	68251.7512	78356.77745	34969.63104	132750.5357	58922.57765	61525.90977	108117.7993	34186.05438	91563.15745	36804.4031	28257.46494	30689.70219	116394.2688	31537.46953	[72][M+1]+		1750
164.1510199	164.1503663	164.1518338	556.110004	555.3920094	556.6259903	13	4	4	5	44227.33394	35448.1653	31462.71101	41140.49179	20783.58099	35577.32214	19865.98579	36570.80791	23182.83557	33424.79362	20979.25133	29664.14545	23767.86986	28420.77004	34774.37411	[74][M+1]+		25
165.0186168	165.0181608	165.0187835	307.0550032	307.0140032	307.4119949	6	5	1	0	307824.2069	351145.5676	399156.165	223328.9172	488068.3142	182618.7091	315323.4962	277723.7515	288545.7213	326798.0733	244803.9691	305702.8957	250355.1938	296254.7978	270116.3132			21
165.0380149	165.0376235	165.0383615	235.5019989	229.7909975	236.9160011	15	5	5	5	671238.6238	546579.2767	588022.7922	695515.6301	923874.792	863073.9524	1123403.409	1109398.553	1218195.74	875799.0481	914740.0718	1024969.834	800448.5016	919784.9453	861851.9567	[75][M+1]+		2151
165.0427248	165.0424682	165.0436978	288.2440096	288.0510027	288.9330082	9	1	3	5	68800.63754	70843.45332	44403.88984	88971.32241	107687.0488	134021.0802	58366.89965	83275.8703	77604.4407	58463.00164	75752.47766	69376.22795	29350.75201	85627.17279	50610.77234			1767
165.0454203	165.0446167	165.0461636	240.2790053	234.8210049	241.7320033	15	5	5	5	560244.0173	546552.081	461770.4091	521924.8413	547511.1439	408057.0091	584841.2584	559217.1312	541834.0412	559210.0275	554794.5155	588120.6138	450481.2518	532562.1497	468177.5607	[69][M+2]+		1290
165.0530975	165.0475014	165.0548404	252.6179947	250.0709954	254.861007	19	5	5	4	567341.1917	718429.1902	256079.0281	571083.5856	394227.1919	420105.9005	189332.3893	385679.7662	263000.6676	271068.0419	266427.3088	270937.3666	231175.1256	305327.9314	222344.6474			5573
165.0540619	165.0514879	165.0567368	524.7179901	524.2850064	530.8790201	15	5	5	5	44060.69948	27401.53097	141299.6986	33572.78115	26052.86078	35785.27766	29096.29998	41220.93684	27308.07866	34133.34888	33080.42006	30251.00867	21123.76264	35275.8192	29035.23579			3296
165.0550649	165.0548196	165.0553779	100.2610001	90.65500259	106.1770034	17	5	5	5	3195361.732	2688723.178	1947828.183	2949744.565	1824374.25	2683804.889	2567050.569	2678029.427	3075206.021	3097293.803	3690286.473	2835354.543	2696369.21	2946130.772	2186358.296		[M+H+HCOOH]+ 118.044	203
165.0702355	165.0696253	165.0707166	779.2790189	778.1649971	779.6240189	16	5	5	5	500706.7498	338113.6958	555012.9068	490760.3521	509211.6383	464017.9168	418171.0138	564047.6661	300319.8172	358301.8487	302762.6823	377560.8227	308500.091	323967.1091	437614.6692		[M+H]+ 164.064	6
165.0703585	165.0698672	165.0706093	761.4320183	760.5540265	762.0529938	17	5	5	5	824009.1533	543349.6845	693823.6269	580381.1052	548578.5526	514372.1888	518014.356	529452.3813	382113.6115	578528.6007	355126.1224	633125.8286	502147.0893	399284.0179	393524.4281		[M+H-C2H4]+ 192.095	33
165.0702572	165.0698524	165.0704708	949.1240118	948.3820091	949.7799765	15	5	5	5	521076.9883	366819.2091	513654.5414	211481.9081	477511.7812	480514.9716	442105.6244	166354.421	269994.4909	391058.9091	412598.9539	462303.9693	154192.0469	316433.5549	442031.8127			44
165.0702415	165.0698688	165.0707173	895.1339894	894.5249748	895.2639993	15	5	5	5	378949.1023	268709.5501	398590.5943	324359.5668	336991.7368	287223.8119	366662.9093	261791.4372	244893.6074	295120.1531	210376.5868	428011.3564	195106.8681	270776.4647	268469.8042			28
165.0701354	165.0698247	165.0705092	699.7499731	690.7419751	700.4790031	15	5	5	4	325295.1802	285691.9466	378086.7925	345119.4549	411556.4204	351775.4317	232495.008	306646.4162	277859.5096	289594.4867	265855.9945	281671.0946	241181.2273	258103.7282	254419.1869		[M+K]+ 126.109	163
165.0700284	165.0697527	165.0702412	749.7779739	749.1110121	750.6190067	9	3	2	4	306986.8231	326593.713	308654.129	275252.2879	267611.196	308851.2493	253861.3683	246607.4251	182487.8903	226541.3371	162034.3057	229421.1908	166098.997	171077.5315	176941.7612			261
165.0702942	165.0698055	165.0704347	818.5879927	817.9079927	819.1439818	8	2	1	5	286194.0845	151259.2577	324381.0107	263928.6767	287863.1696	271107.862	204397.0938	228295.8705	179756.1328	221378.145	207843.2395	285105.7841	176168.3815	230089.9168	208845.6871			86
165.0703456	165.0700606	165.0704727	832.8780032	832.148976	833.6370277	7	1	1	5	447073.3838	199213.6472	514390.534	279138.5699	432901.8447	443322.6802	319650.833	248500.0487	318670.17	395168.3079	366057.6878	603957.9655	219981.343	397402.7663	367967.0619			68
165.0701654	165.0696618	165.0701824	924.2165224	924.0750061	924.8379843	6	4	0	2	186284.1869	174540.1018	252470.401	186002.0404	208631.4354	205011.353	326369.8783	98951.31654	131544.373	154633.0868	172166.2159	316471.2254	117379.8948	360363.4602	185368.3628			64
165.0703608	165.0696028	165.0706586	803.2700275	803.0719757	803.9610002	5	1	0	4	296548.8878	148320.8128	605279.6752	266547.3691	268583.3967	264804.3479	218634.2277	207668.9066	167354.106	206535.0058	205628.8801	261364.9399	288423.3385	149338.0121	135171.8044		[M+H]+ 164.065	153
165.0701127	165.069626	165.0702708	851.9630119	851.6759901	853.1699738	3	0	0	3	94002.15571	58216.90228	166648.8458	97417.53493	115192.361	105782.4219	108009.2935	110275.5872	102226.088	118172.359	103848.8702	172357.0991	89724.76889	137036.4605	117520.6671			4650
165.0904984	165.090226	165.0910862	102.7464973	98.08799765	106.1770034	12	3	5	4	55795.81992	35572.14448	1247497.729	45987.85047	2549140.767	34870.64841	32832.23754	23330.33563	48625.23863	31806.06079	73860.05767	33084.49851	27053.10056	30593.11063	1521849.524			6191
165.0913026	165.0908544	165.0917043	632.0609871	628.3329926	632.5309843	15	5	5	5	121632.9904	111035.068	347472.5324	110103.7489	106595.8552	106721.6569	95275.02834	107188.694	97093.25016	99732.53777	97645.34475	96593.56746	95124.72126	91673.35416	83718.01854		[M+H]+ 164.084 [M+H-C4H8]+ 220.146	152
165.0907223	165.0902096	165.0915367	236.4509965	235.6009976	237.4749969	11	3	4	4	67483.06154	48053.0583	70542.82977	55391.72258	64195.68886	53343.34641	82297.56672	75825.99482	57866.98405	64387.33745	47396.29695	49607.69816	45947.55852	59654.30874	38425.38377			76
165.0912214	165.0908112	165.091605	549.1179905	547.8179741	549.8530205	6	1	2	3	175392.0013	159816.4723	1165425.261	158296.1803	142572.107	129913.8892	125271.8534	135510.4414	94261.46467	109563.5548	108679.4661	92167.54455	84288.17004	101739.4189	91568.77999			59
165.0909791	165.0908269	165.0917391	979.2035051	977.8699451	981.0409805	4	3	1	0	158657.4896	186769.591	60433.60492	85369.16255	106849.4787	250647.2864	52976.43748	26996.31735	32136.99619	63953.83241	82315.88703	67121.86643	17349.90904	45119.06767	71250.28759		[M+Na]+ 142.106	255
165.0923079	165.0921613	165.0933145	956.5530508	955.5969473	958.6509827	3	0	0	3	222370.2567	125898.479	211799.0748	54897.30871	183182.9725	203019.2345	201107.4928	50836.47756	104393.3668	162485.8475	91540.20689	85329.46721	65443.46383	141361.865	79461.98531			17
165.110602	165.1099275	165.1110263	341.9220139	340.6460044	342.8329893	15	5	5	5	127892.2408	113050.1151	495328.149	127769.6639	93132.81189	133962.4883	85109.51184	114901.7093	104103.5804	105940.0798	113082.0402	112916.6204	99287.10544	96309.46458	92147.69476	[76][M+1]+		3541
165.1135854	165.1131988	165.1137873	1107.847016	1106.477016	1109.354035	15	5	5	5	860670.8217	822848.3641	825533.1044	818464.0311	799252.658	724004.732	747871.2698	695066.9206	702228.5518	693526.1091	688049.3344	689413.997	635491.1453	651028.1194	625344.6808		[2M+3H]3+ 246.157	158
165.1271769	165.1266833	165.1276617	398.4099881	396.6399881	400.5079937	15	5	5	5	208606.3049	260607.699	251378.0859	206620.4566	267198.5319	251800.3882	263208.7441	153073.3136	132298.9491	131231.7119	137409.2339	140803.5635	141667.8328	145637.2873	148316.0166			5444
165.1270348	165.1266069	165.1273551	751.0949875	750.3379739	751.8469984	13	5	4	4	368300.3206	356672.9143	360477.9053	372183.5379	391271.3582	344910.3137	271295.6954	247072.3218	275952.1894	216740.5798	162581.4189	415441.7371	201352.92	185074.6847	254781.9955			8
165.1268341	165.1255832	165.1274346	556.2290285	556.010004	556.7390285	7	0	3	4	136723.0153	129300.5907	186455.5961	112260.523	106254.1868	133871.1185	90701.14651	84285.36805	74171.26365	76802.74971	89927.55716	82167.11668	64980.55354	54535.26922	62251.97703		[M+H-C6H10O4]+ 310.173	25
165.1272976	165.126898	165.1276032	347.277504	338.6439977	348.4220123	8	5	2	0	328941.5902	537341.5535	461156.181	200866.1605	545798.4972	167230.3833	530120.4861	112123.6171	71302.64266	88573.83348	72186.06492	93227.56329	109217.9388	89247.66737	62800.41298			2705
165.1267071	165.1266196	165.1270311	765.8124977	765.7739854	766.4130127	6	5	1	0	189660.4196	161831.4184	182715.3499	200992.0759	172345.7288	186537.7248	418304.2911	431755.5449	332580.5991	289055.9288	253225.9639	298941.0674	313705.9218	260994.9109	250742.8597		[M+H+K]2+ 290.283	50
165.1640522	165.1627745	165.1647381	751.110993	750.3379739	753.0049875	10	5	3	2	55136.1906	55735.66564	53821.71845	46468.14476	53287.25624	42433.64164	20309.04854	24268.47757	25559.69172	31328.6952	20327.3063	30466.5291	29992.68754	24663.97302	39831.59138			8
165.9832371	165.9829422	165.9836948	1192.358494	1185.758057	1196.271019	18	4	5	5	295704.8672	349884.7198	407842.3291	363571.8599	314363.142	280290.1808	293584.1031	235950.0823	413185.6076	227057.0143	205046.1717	224271.9243	206034.5128	209060.5323	222478.2163			6051
165.9832706	165.9828253	165.9835013	1181.040516	1179.468956	1184.04898	8	3	3	2	379503.3046	638775.39	402891.6429	447667.8103	320023.2899	344483.9466	331755.7805	285147.9668	372222.3648	294435.4988	260996.2666	219007.6141	265669.5001	257989.6219	253424.7578		[M+Na+NaCOOH]+ 75.003	433
165.9833652	165.9832531	165.9834736	1172.567969	1169.654045	1176.956978	9	3	2	4	368780.2871	450652.8594	432289.1909	633167.5899	409461.1867	576853.4501	515958.2277	369050.7448	367822.565	355995.5429	334122.8458	407819.9012	269594.0731	257275.2095	276987.8479			5709
165.9852548	165.9847886	165.9854153	1108.644035	1107.383005	1110.023003	15	5	5	5	5506654.422	5352389.13	5178570.814	5241737.359	5378094.309	5424844.893	5184850.566	5217523.165	5038115.313	4971089.561	4793653.73	4749995.026	4519991.084	7582052.693	4374108.172	[77][M]+	[M+Na+NaCOOH]+ 75.0042	34
165.9836756	165.9833111	165.9840465	1131.197036	1128.701971	1140.154009	17	5	5	5	5091652.955	4868289.026	5494924.518	4555999.02	5022117.301	5134908.244	3892729.481	5650066.878	5109948.32	4907395.589	4638348.963	4910723.848	4346454.249	4575961.543	4886891.566			2083
165.9837891	165.9834963	165.984201	1097.473995	1094.533995	1099.335022	15	5	5	5	2125990.091	2049616.155	2346720.394	1959257.341	1908907.482	1679224.409	1934911.563	1724024.211	1790783.14	1788567.96	1726438.761	1696353.58	1613300.262	1659364.819	1643588.497		[M+H]+ 164.979	35
166.0213562	166.0204453	166.0217977	1108.264038	1106.634038	1110.023003	15	5	5	5	101565.6235	89532.57676	82544.11257	83164.27014	99332.39965	81055.99984	72805.07832	58559.88021	55429.56977	56481.16914	57362.99639	49087.28229	45150.29727	43289.93947	39030.28195			226
166.0414482	166.0404084	166.0425768	235.5019989	229.7909975	236.9160011	11	2	4	5	124230.2824	195654.7294	89422.14953	147316.9117	153888.8441	147883.2356	167531.8559	161722.7863	146521.6077	126514.2862	105773.4431	133445.7893	108272.3149	118720.6276	111141.5041	[75][M+2]+		2152
166.0504041	166.0496525	166.0508857	264.2415017	262.6290035	271.4349973	20	5	5	5	5238877.644	12476357.17	3103250.79	16295194.59	8294460.423	16121314.28	6146012.716	6820615.654	4765310.482	3587963.209	2537702.147	3374369.874	4461232.906	2955334.234	4290971.958	[78][M]+		60
166.0504399	166.0498099	166.051122	288.4440123	288.0510027	289.0579877	15	5	5	5	8480269.602	6998095.955	4781638.181	12324289.01	14391712.84	19763242.12	8376924.123	12148628.29	11762638.12	8227026.127	11213939.07	10203725.97	4903652.676	12872363.72	8454162.125	[79][M]+		1745
166.0503678	166.0497234	166.0504779	279.2329935	278.3039948	280.6859933	14	5	5	4	5617921.591	19725982.85	3342140.735	6681032.98	11188477.13	3248218.459	5202947.316	630845.4303	568187.7875	1333270.694	784078.7978	855456.0254	1062608.522	1303866.694	194939.3403	[80][M]+		32
166.0504122	166.0499945	166.0506817	248.8085051	244.6380043	251.6580044	14	4	5	5	1957302.6	3605510.009	1494745.136	1852875.25	3777029.995	1482263.294	2912721.727	929771.4873	863583.3386	1096306.106	828924.828	946838.9983	820790.6017	1108542.964	585356.0867	[81][M]+		4353
166.0503299	166.049987	166.0505527	313.0725016	312.441988	313.8679945	6	4	2	0	648063.3342	1836423.629	349434.0953	719074.1792	1031491.844	473127.7685	539426.0566	154348.8226	150529.0635	192764.0738	178978.6427	158829.2436	162418.1661	187818.9951	99192.56236			1087
166.0503283	166.0498053	166.0503422	323.7415072	323.4860038	324.7829942	4	3	1	0	347229.6185	589909.9494	342701.7458	231785.793	614823.7037	137003.6381	249355.2133	230971.8075	220137.9098	204220.0046	200167.459	186417.9612	194068.7302	175160.3594	169817.9896			55
166.0576322	166.0570375	166.0583372	102.5030011	93.79900217	105.1890018	15	5	5	5	434707.0984	361472.6832	472084.8665	394297.7001	243002.4546	369905.8823	344547.8207	354407.8809	386467.8106	377688.0803	457807.1687	358205.3321	341439.086	374325.6221	274652.3874			6196
166.0728115	166.072151	166.0733919	220.1620027	218.0710041	221.8039994	15	5	5	5	101731.482	69803.99134	69820.80701	83729.06933	75801.1	75326.91686	113662.942	132881.4619	104104.4123	109500.9298	94719.55309	98888.29683	118269.9518	103207.6642	99532.41822			6796
166.0748645	166.0746046	166.0754006	949.1240118	948.3820091	950.1089883	15	5	5	5	114655.8262	71101.32655	102898.8507	39475.27695	79481.03233	108923.7329	92730.79992	31662.0833	50656.60576	84356.62461	80260.69552	94416.64346	23750.34391	56819.71375	76494.97666			44
166.0745656	166.0742154	166.0749775	761.4340224	760.5949992	762.0529938	6	1	3	2	112034.5434	132411.9322	138678.2494	109633.6681	118139.9717	112140.4194	104425.722	109112.2682	76347.5333	80369.72183	77953.23243	86959.03932	71340.00828	64702.52746	76821.45886			33
166.0866221	166.086263	166.0870296	225.3930026	222.8750038	227.3580061	15	5	5	5	1330120.995	1239823.474	1252556.306	1393235.103	1582613.509	1147158.45	1711465.227	1418186.656	1735707.222	1752102.99	2002667.301	1673620.594	1428748.231	1698255.159	1431158.899	[82][M]+		4307
166.0871092	166.0866977	166.0876129	263.9719996	262.6290035	270.639998	14	5	5	3	310028.2946	423133.6696	232108.7953	810996.2794	445406.2038	794622.4208	241149.5205	366823.8257	305301.2605	153300.0892	154966.4399	468651.5387	224905.6587	2612275.694	231278.7204		[M+K+NH3]+ 110.106	60
166.0865844	166.0859338	166.0868803	369.669007	368.0319907	372.0709991	15	5	5	5	80698.27067	61294.88262	62089.77511	84971.8216	59331.24934	103101.745	55126.49175	61194.11519	82328.10424	88562.23124	82026.67912	68978.43219	88235.47579	88631.39493	82345.53723			6583
166.0872877	166.0866703	166.0876955	288.4440123	288.0510027	289.0579877	15	5	5	5	444615.2179	361809.6423	264406.7125	608527.9578	712481.7456	925809.0418	447782.6862	594538.2769	594063.4078	422918.4331	574432.2717	507112.9548	237350.3094	637426.367	403456.4078			1714
166.0865147	166.0862992	166.0869281	67.47200026	65.18399857	70.50699821	15	5	5	5	260006.1636	286652.0351	323875.6624	338560.5347	399648.0234	408037.1381	268398.5081	524002.3471	388835.0678	446484.8949	364642.869	404905.6495	376456.0797	352494.4078	387429.703			267
166.0864995	166.0862554	166.08676	358.8419859	356.8039941	359.0869967	7	1	3	3	71390.89966	80802.13309	63433.29804	56666.17417	89272.73777	46081.31398	90738.78694	154965.0014	47094.63166	87541.192	61548.73614	52947.89895	55097.63288	69477.79363	34565.59961		[M+2H-CH2]2+ 344.175	187
166.0868494	166.0865116	166.0870242	244.6670022	243.7510066	248.262001	6	1	2	3	1396210.581	2769890.206	1219312.121	874389.0218	233237.5984	569460.3275	1574048.671	285258.9981	339104.5902	308655.8519	592281.2282	134881.512	312876.3448	397102.2245	194630.5841			4470
166.0863415	166.086082	166.0869533	112.8084999	105.829002	116.9729971	12	2	5	5	525444.1375	391205.8734	93819.94624	204351.7721	399932.9221	231071.9391	175053.6287	223028.997	204877.0535	227985.1717	187266.2414	176834.9115	182036.6108	183277.8715	171537.0513			501
166.0861491	166.0856393	166.0863921	44.40200035	43.98599982	45.14700035	6	1	3	2	76418.62034	65159.53551	162806.3603	84948.56219	96812.39817	84490.18084	87410.74217	102544.7957	99033.29493	110755.5188	100152.5234	110952.3396	106772.6424	100949.2341	117217.5432			2
166.0868483	166.086584	166.0872961	280.0829873	278.9750004	280.6859933	4	3	1	0	335060.9471	1022406.117	170727.3228	1227998.051	10564064.62	3045803.934	263608.0103	490308.6902	501650.1312	1195341.028	705470.2856	356257.1092	1000682.651	1094095.599	93234.35424			32
166.0987104	166.0980688	166.0990021	490.6719753	489.7330052	493.4250134	15	5	5	5	94322.1503	89088.9933	214392.7115	93887.34621	89064.93806	86671.86001	76123.50012	87720.18916	84487.28984	83289.0125	73665.68823	69288.98025	68375.44771	69574.51117	69081.46999		[M+K+NH3]+ 110.103 [M+Na+NH3]+ 126.075 [M+H+NH3]+ 148.056 [M+H]+ 165.089	281
166.0985928	166.0981405	166.0990168	1106.955989	1105.145989	1108.097016	15	5	5	5	466947.5611	429597.576	488706.1832	417842.312	412950.0026	386310.2326	356152.4155	331547.3879	386992.387	334023.1886	320089.7903	323178.3798	309242.7707	310590.0836	285871.8551			158
166.1227995	166.1222878	166.1232819	252.0019941	248.4100056	252.6179947	15	5	5	5	48968.14038	75955.1513	66144.9882	35755.11434	38719.69797	48379.98433	126392.7065	94376.52628	172937.6918	104448.8752	54066.63299	169523.3043	105505.694	76560.78121	75741.66854			5585
166.1230124	166.1223858	166.1234191	424.3519907	423.5280132	425.4180112	13	5	3	5	109753.9442	258562.7176	159951.7782	116894.1801	171166.9205	115979.6616	118828.0713	33596.16456	24675.21271	23416.98894	22654.64656	32678.12904	35359.20957	28938.46454	27699.20564			101
166.1198526	166.1189008	166.1206402	1109.058519	1105.894956	1109.354035	4	3	1	0	30920.42641	23958.17774	408831.8258	24970.67693	330847.5429	309398.9254	292324.2727	21532.70624	277881.3041	273969.9675	255128.956	244721.2896	241877.8334	264847.4155	247879.7743			34
166.1303786	166.1301911	166.1305757	347.6050066	346.3920069	348.4220123	5	4	1	0	27778.83144	53506.45392	64333.43915	26198.47831	67681.69968	26960.34959	69305.97464	17688.34928	23189.58356	25085.93125	24079.0861	16640.7237	17037.17419	19729.08519	14145.20236			2747
166.9538097	166.9536886	166.95402	1108.264038	1106.634038	1110.023003	15	5	5	5	160831.7577	163349.2414	147905.9195	159711.679	157073.7031	158481.1803	164588.3782	164813.2572	150091.5456	151324.4705	155415.1731	152061.7524	128168.5557	125023.7304	122095.9437		[M+2H]2+ 331.903	226
166.954258	166.9537622	166.9548001	1098.222959	1096.035022	1099.962959	12	3	4	5	279862.0944	257320.3259	132365.9713	115947.0848	111171.0469	98303.85452	108198.7888	102202.2868	318487.0966	98688.94866	99329.88104	102063.2486	92571.13218	90602.57515	90886.06459			35
166.9846715	166.9843342	166.9849739	1108.454038	1107.215984	1110.023003	15	5	5	5	828763.0344	805791.8398	807987.2609	781666.4441	829818.5486	844734.6286	775033.6589	774814.2194	1287723.882	675652.8707	655585.8694	648047.0435	610895.5582	600292.3674	582724.1756	[77][M+1]+		34
166.9843008	166.9841676	166.9845439	1098.230023	1095.276055	1099.335022	6	3	1	2	385357.3395	364327.8354	427754.7696	314214.6495	307791.1962	343797.6719	399263.8811	405734.6126	363087.1766	305275.1404	332075.7518	349902.9411	267420.9023	310461.5109	283567.9231		[M+2H-CO]2+ 359.955 [M+2H-CO2]2+ 375.936	35
167.0132209	167.0129967	167.0138102	34.08799903	33.58799903	34.17000175	15	5	5	5	822539.8245	559881.6767	577385.6166	790534.9576	183319.0374	839106.3641	351099.6553	450290.796	585596.9117	664089.0696	549767.0385	721822.9171	621272.5491	623401.2938	690596.6912	[83][M]+		69
167.0134716	167.0132555	167.0137019	1110.877962	1109.598992	1111.908989	15	5	5	5	743544.0037	707440.4174	647715.7558	748344.3456	769406.3629	723419.9303	726794.7174	714384.1027	685853.7572	705157.7343	687332.5048	669326.9301	648676.5086	675094.4467	651233.0637		[M+H]+ 166.006	171
167.0542619	167.0535345	167.0547186	288.5570055	288.1910027	288.9330082	14	4	5	5	869042.272	741973.5409	480575.2082	1255214.971	1475095.058	2099719.603	833774.0009	1209189.024	1167696.059	873349.967	1124866.389	1040746.276	506544.3451	1290247.351	859301.7136	[79][M+1]+		1743
167.0539429	167.0532833	167.0544536	264.0679949	263.2309975	264.570005	11	3	5	3	597918.3454	788828.8104	436786.6151	1404060.966	829542.0207	1689632.945	614721.1614	687045.054	475533.0488	344377.4736	355412.9308	344485.4815	433936.0599	360320.0588	442864.0247	[78][M+1]+		60
167.053737	167.0533833	167.0540001	248.3685	244.0090084	248.9050064	4	3	1	0	208227.1196	389557.8607	100634.3583	197735.8342	391153.8762	157049.9112	248607.304	127576.0493	122984.7673	141310.191	131251.5454	125668.2785	120051.7937	121906.3593	100140.52	[81][M+1]+		4331
167.053835	167.0538248	167.0539929	279.5239906	279.4990057	280.6859933	3	3	0	0	606280.2657	2037110.454	463634.8406	711721.2965	1203064.548	391993.3041	616486.2966	192450.271	168290.7321	209772.8804	189767.1477	180921.823	192809.0146	204223.4755	137523.1693	[80][M+1]+		32
167.056013	167.0552928	167.0563788	758.3170047	757.4699911	758.9790157	15	5	5	5	110286.7458	84911.88164	659276.3242	76118.48862	70666.50212	69076.88613	37348.14484	58446.04931	46798.25725	59135.11045	42504.36022	50588.54527	41978.85516	48573.26593	45768.19035		[M+2H]2+ 332.086	218
167.0707114	167.0703135	167.0709793	490.0550162	489.1439807	492.0479944	15	5	5	5	210596.9652	198956.5804	534305.3213	199423.7953	188152.39	196415.8026	163635.2564	170105.0615	158011.5418	165491.7065	162245.6994	168673.718	153983.2603	157485.0082	142540.383		[M+H-C2H4]+ 194.095 [M+3Na+K-H]3+ 394.274	281
167.070149	167.0699877	167.0701922	285.8500001	285.5959919	285.9090015	3	0	3	0	1445185.514	2565121.343	1049085.801	1886585.356	2523853.639	2345732.278	291935.2463	1447540.131	303199.4922	272318.0427	1358848.805	1271496.711	752498.3172	1523004.472	1004616.52			4683
167.0773993	167.0749747	167.0783224	501.0429941	500.4229913	505.214024	13	3	5	5	65041.53101	22999.88716	65764.47833	50203.22184	33696.10922	51082.99777	37060.43153	73332.26686	68888.84379	55234.47689	65760.73341	61189.60434	55015.60743	41921.35048	50384.12268			3664
167.0851478	167.0847291	167.0855787	949.1230147	948.651012	949.7799765	13	5	4	4	119770.519	61507.20788	94057.21467	42347.66294	102532.5671	84969.28691	95254.82481	37281.49397	51099.56882	73472.21598	91004.36041	89771.52619	27445.26467	48115.77844	95356.47429		[M+Na+K]2+ 272.218	44
167.0894953	167.0888307	167.0898342	225.977002	222.8750038	227.3580061	15	5	5	5	161953.0667	143164.11	135846.3461	168788.7331	187002.0036	133638.9966	200551.7031	165060.4529	200151.7063	212748.9874	242435.1958	196666.3287	153026.037	196495.1743	157532.4797	[82][M+1]+		4308
167.0892782	167.0879561	167.0909981	67.28399857	64.33499909	69.98599852	13	3	5	5	71275.42942	87939.80137	30429.65259	64057.36259	55211.93958	34854.74252	44641.16235	57090.05383	45741.35231	61106.69732	38433.46485	45692.1155	46397.38692	41801.08767	55749.89131			6683
167.0953622	167.0937189	167.0968611	1107.508049	1105.009997	1108.097016	7	4	1	2	49659.82988	47845.95709	59944.56767	49442.86003	57668.58822	48521.95886	45356.92512	45139.26549	40035.81186	35628.84305	45571.60157	37915.92755	28112.07577	33914.265	37558.86493		[3M+2Na]2+ 96.0678	158
167.1067019	167.1065928	167.1069104	283.1920083	282.8259933	284.0059892	5	3	2	0	202278.8027	2424446.378	287879.3822	1702652.615	204931.8529	2006201.522	284173.7301	234086.4484	1195447.394	990171.1986	1239095.276	1163937.117	718412.8521	1379320.609	918549.8065		[M+K]+ 128.144 [M+Na]+ 144.118 [M+H]+ 166.1	47
167.1067702	167.1066113	167.1069577	348.1640025	347.323011	348.4220123	5	4	1	0	143761.4143	185405.2702	204682.2284	94179.11871	178429.4897	85005.72685	183642.6444	57807.82505	52797.05731	57067.43732	49099.00413	56035.55968	55902.88806	54050.70093	40828.56086			6974
167.117707	167.1172599	167.1189	228.2909967	226.6480064	229.4990033	4	3	1	0	81168.9044	42254.52792	39080.00505	69713.97928	35697.01318	99490.4269	33738.98616	140687.1804	74086.45977	139459.1783	207012.6253	97946.07918	173818.2546	194834.4915	68818.20547			4109
167.143146	167.1426964	167.1434832	429.4569974	426.6719913	438.1129955	15	5	5	3	205346.1431	163464.3427	229476.642	178335.218	197613.816	156629.5684	255088.1941	73594.66826	48872.22128	154177.7015	51167.07261	130741.527	93869.30495	56744.11836	115532.239		[M+H-HCOOH]+ 212.14	145
167.1430283	167.1426202	167.1435659	277.7049997	277.6529935	278.2819866	10	2	4	4	359882.4191	910479.459	35906.84265	488870.42	35452.93638	215019.8716	66959.05898	44790.52061	40879.01728	35439.1003	31461.19775	38627.42209	91321.71574	26151.16759	36892.06764			5806
167.1430233	167.1425411	167.1433447	466.1354994	465.7490076	467.0540142	6	3	2	1	101409.9325	89310.74618	378230.4723	88671.02616	89662.48128	105612.4423	72485.15679	81012.96047	107081.0139	81099.94035	78090.84974	80012.87418	64583.21414	71329.73389	69539.71993			5136
167.983238	167.9829316	167.9839565	1120.411001	1118.432039	1124.869995	27	5	5	4	1747418.002	1016118.789	1697293.741	1728648.212	1230145.244	1756218.992	1802127.646	396951.5966	1792287.55	1073222.419	1682512.089	3449265.035	1800381.319	3285491.977	3204175.61		[M+2K-H]+ 91.0653	74
167.9855422	167.9848767	167.9858602	1108.808004	1107.383005	1110.023003	12	5	5	2	957338.1766	857041.327	1016285.18	896329.9109	898391.3975	859115.6478	809154.4888	795869.7695	777715.6807	774361.2613	738952.4664	849930.2205	697851.3956	729899.0649	728464.2022	[77][M+2]+		34
167.9830343	167.9828849	167.9831986	1133.787047	1133.290044	1134.917996	8	4	3	1	785510.601	757427.9836	1155616.783	680134.2569	728626.9208	655987.7079	675256.7498	464882.1674	541503.5338	620338.1418	548991.9245	591885.6441	527229.7663	596617.0828	525563.0646			129
167.9825868	167.9822054	167.9827548	1175.3825	1173.423042	1179.159989	8	3	3	2	186558.6196	200160.1854	232062.3303	184774.8288	188723.1526	177341.7661	165911.3794	121390.8864	103803.3285	133203.5085	134021.6699	128026.4116	112576.1653	226953.6587	226590.5551			209
167.9848124	167.9838689	167.9852521	1097.723995	1094.533995	1099.962959	9	4	4	1	206358.0416	202535.478	277287.9115	182437.9854	162885.8997	184547.676	170705.2928	168259.1336	169500.6792	169967.9796	170023.7954	185341.3799	136335.4651	150884.5788	155824.5612			35
167.9824773	167.9818726	167.9830885	1193.400056	1188.897972	1199.347	7	3	3	0	202418.9735	146637.8445	172771.4237	138966.1027	140254.0001	129371.5642	96650.45588	112485.8207	105775.9781	113824.9358	101972.0122	95508.59204	86466.65552	85129.11491	83145.67161			6052
167.9826362	167.9822786	167.98281	1185.531513	1185.127945	1185.757027	4	3	1	0	164372.6702	200547.3741	190247.0063	204423.6245	155414.0352	151628.7492	143627.1323	129292.6729	104930.2421	121968.9524	113075.7349	105569.9204	102250.916	95524.54093	91294.16146			258
167.9910046	167.9887433	167.9922756	440.0535083	438.9790104	445.9200096	14	4	5	5	156105.5311	203124.0091	96673.45794	98138.86965	195682.4606	160094.3962	141288.2671	185939.3444	146045.7455	159783.9151	162561.7275	127310.6748	105047.75	154323.7028	179136.2704			6890
167.9911743	167.9898012	167.9918028	485.874019	485.0059959	487.9660217	9	3	2	4	57852.49528	73694.25779	97011.10682	103771.3169	116656.9114	100989.0258	87817.32247	80463.25863	99835.83625	93771.64354	78430.43426	66983.81535	60649.24904	88248.23636	74450.4039			7062
167.9911488	167.9891278	167.9922115	387.2590021	385.5659953	387.7969966	7	0	3	4	59965.46393	60240.85727	60482.29183	54525.65153	50690.63662	68736.18449	52432.65132	44199.83625	42538.47655	33241.66912	47023.76958	30979.66863	39822.15762	36754.18495	36435.14772			5778
167.9991857	167.9986316	167.9994483	34.7969985	34.2969985	34.89799986	7	1	2	4	102063.3681	111078.2107	76882.0994	97399.82709	64797.16464	102211.0077	106274.0091	57561.51414	142652.8934	64955.93634	54106.57861	54690.82129	73604.87746	73344.24402	46384.52802		[M+H]+ 166.994 [M+H]+ 166.994	69
168.0190841	168.0186604	168.0202729	1110.650994	1110.141052	1112.507956	10	3	3	4	65285.59491	53925.23047	1065937.989	1011025.819	42231.16321	54241.75227	1065771.455	44439.29277	48907.18141	999300.6262	990045.1107	42846.56383	49658.59424	36153.01197	46664.07848		[2M+Na]+ 72.5231 [M+K]+ 129.057	85
168.0233316	168.0198907	168.026061	34.06900039	32.89000092	39.87999838	13	4	5	4	90036.24269	96814.74972	56816.24773	113454.6888	68213.98237	33666.54134	58561.16651	50235.31947	62610.04078	51883.35733	64054.60306	65636.16329	135428.4474	58337.9366	68575.01635	[83][M+1]+		69
168.0291268	168.0286402	168.029556	228.4339947	224.7620058	230.1909972	14	5	4	5	114255.142	115188.0521	62490.85556	194736.1731	195653.6432	152965.7353	118095.8544	173309.3635	154259.086	140197.8193	123735.5395	92023.35103	123035.0455	98308.79417	90760.89999		[M+H-C6H10O4]+ 313.079	166
168.0508122	168.049934	168.0516978	34.17000175	33.58799903	34.88799986	11	4	5	2	24652.52301	24774.72432	43877.29394	91806.948	20771.48386	22487.64346	20412.76966	22873.56468	17353.13862	18935.4904	18044.00732	101134.4268	120584.6082	15532.25125	89904.52656			69
168.0570034	168.0558196	168.0584916	288.451502	288.0510027	289.4650067	14	5	5	4	124366.1835	88889.48631	64237.49687	172905.3982	183547.481	274302.8255	116823.2995	170137.6495	165213.8313	109528.4873	215620.7265	127271.6153	72789.82519	190577.757	97341.37467	[79][M+2]+		1737
168.0560714	168.0554984	168.0593127	264.0679949	262.6290035	264.700005	7	3	2	2	66591.4653	510101.0501	42162.51661	171501.4766	359426.1101	200348.3506	352817.1059	122594.4335	87434.37631	81241.11717	69654.4713	135050.8479	55415.89126	77861.31118	64644.6105	[78][M+2]+		60
168.0562166	168.0558332	168.0562931	279.5239906	278.9750004	280.6859933	5	4	1	0	89582.55228	252884.909	44116.8316	83343.81393	128502.4272	50388.0524	63573.98965	53525.28242	40576.83892	64005.12179	67017.50565	63567.51501	31099.21154	61446.78322	27086.7763	[80][M+2]+		32
168.0659761	168.0654479	168.0663225	248.1160031	244.0090084	248.8369975	15	5	5	5	807397.992	788079.3242	627714.3239	850194.2162	1057936.958	951822.1918	1162670.698	1031908.168	1046860.109	974245.1253	810026.596	969010.2786	824244.7259	734626.4101	1011916.086	[81][M+2]+		4329
168.0659107	168.0656261	168.0663344	164.8290023	152.401993	169.5899995	11	4	4	3	99480.43559	87193.11802	79533.21132	113763.7958	102899.7606	123825.2049	119638.4176	180353.9553	134249.6462	114014.4268	101214.3923	126291.8266	73425.3968	104650.415	128228.8145			7164
168.0827138	168.0811923	168.0832623	949.1245174	948.651012	949.7799765	6	4	1	1	159889.5763	105881.907	157108.2098	49898.57138	71676.6176	123805.538	101907.834	38916.66439	68579.62387	102664.7666	116425.1847	115413.9057	33076.53898	70615.1542	115029.3737			44
168.1020822	168.1017304	168.1027464	324.1589875	323.4860038	324.7829942	15	5	5	5	67980.66574	38594.88554	51638.08601	61714.23395	34239.05968	89692.82573	36842.20337	60960.22454	62467.08325	55808.73902	65951.20784	53954.07628	60643.41718	69783.10305	73773.01085			55
168.1020533	168.1007472	168.1025947	385.1529899	383.4719858	387.5469875	11	3	5	3	25746.35946	16039.57408	28637.23135	24299.03044	19956.76307	31844.69094	25819.50981	24379.21326	30726.44637	27497.3617	22497.35252	21727.18852	22835.73388	34277.51916	15735.39175			5551
168.1023616	168.1020317	168.1027331	218.7369946	216.266993	219.6820038	7	0	4	3	49316.80823	29721.1545	45047.63595	44184.62267	30747.91833	35551.78464	20917.15647	19928.79133	32565.62969	22456.44992	34015.42554	21127.53133	26080.20933	29877.72655	26452.23668			6202
168.1383849	168.1379089	168.13912	262.9289962	261.3710117	264.0809948	15	5	5	5	465388.5555	587593.9026	402102.6038	493485.6196	458238.2998	383148.8242	398882.0516	92989.33819	50380.93578	68477.86595	31544.85433	183345.7435	121063.8559	67745.06766	68549.94039			6650
168.9819307	168.9817267	168.9820959	1108.921975	1107.383005	1110.62197	15	5	5	5	568157.6671	549688.0042	572254.216	557710.6193	561055.1015	539757.9835	512807.3615	492533.0411	481882.9353	485755.0008	486072.6236	468154.6465	445551.8734	451399.4899	403772.8678	[77][M+3]+		34
169.0463939	169.0456032	169.0470764	34.09000175	33.58799903	34.5269985	15	5	5	5	87941.52022	80568.36025	92042.47797	82901.46008	76038.84193	77572.34823	78737.12977	74165.27936	66675.05687	73058.24514	67325.26628	71705.84064	62932.60768	62694.03424	64777.14517			69
169.0689396	169.0682345	169.0696136	248.1160031	244.0090084	248.8369975	15	5	5	5	82741.58547	71794.26932	59392.07937	92568.48217	100161.2207	96274.01308	115893.7819	105085.9696	110527.6944	82927.38968	83972.40823	107269.2546	84954.28397	70223.61266	103988.0915	[81][M+3]+		4364
169.0861999	169.0855961	169.0864285	344.1200111	343.259007	345.9080029	15	5	5	5	463239.5474	376110.5654	454680.3729	453843.9667	399062.4383	446517.0032	316796.6399	472369.5853	413154.0208	433110.2634	390637.9861	412113.0606	398035.1222	402455.6709	385147.3817			128
169.100888	169.1001745	169.1015084	949.1235133	948.3820091	950.1089883	14	5	4	5	157307.9192	108047.7581	156575.0435	49106.87633	129632.3599	124501.3423	111179.2692	41939.78888	71038.93607	107978.3614	109983.9671	131638.3681	29579.77952	81025.66546	125922.7324		[M+H-CH4]+ 184.127	44
169.1007967	169.0997392	169.10107	699.758999	699.1280249	700.4790031	12	5	4	3	118248.4135	108745.6355	120749.171	98774.59946	147625.1213	139523.3954	86611.09081	109935.2958	79511.26488	94624.92945	79608.09787	86994.79786	85702.78266	98289.79615	79509.75526			163
169.1223857	169.1218778	169.1226735	416.6610005	414.3400097	417.6660141	15	5	5	5	441882.086	574829.2412	549689.0687	411541.358	585528.3683	396365.7695	642770.6647	242667.6043	256815.2954	347903.2856	166370.7544	304489.0791	345918.6206	246469.5821	293116.1304			231
169.1232238	169.1220006	169.1237578	751.1390012	750.9569984	752.4660229	13	5	4	4	69464.85744	54163.56654	69659.28733	74738.15786	73975.78718	53349.83916	43672.72392	39982.07981	44847.96017	39333.80717	20120.97264	44554.47529	30349.01419	41525.40715	49380.58881			8
169.1221515	169.120698	169.1223113	537.5709802	537.3309816	538.2089761	12	5	4	3	136341.3828	190806.9456	207903.6215	127928.972	153639.9658	156497.74	175229.9717	19386.01942	26018.50942	19143.84371	20173.29601	48624.22593	46606.15881	29247.43292	60539.91301			99
169.1221866	169.1214644	169.1226121	514.2565057	513.3010165	514.3520164	10	4	3	3	141528.5221	260390.79	200290.388	131457.5248	154045.0374	140982.3001	161120.7401	28207.12618	28539.19732	39755.59565	33704.22978	62571.75715	65949.30939	30514.03169	53936.61415		[M+H]+ 168.116	104
169.1221602	169.1211891	169.1228598	555.3920094	555.3630066	555.5990257	7	3	2	2	70664.35862	69861.355	37131.98798	61603.72975	51678.17754	78902.90739	51002.43866	34529.48523	31313.46233	34627.03565	25485.05916	38279.84945	33209.10798	31785.65806	30213.85996			25
169.1415946	169.1409032	169.1419428	263.1164989	261.3710117	264.0809948	6	5	1	0	50150.86464	67301.62998	44339.62838	49305.22135	35051.68837	46910.74415	40405.66074	36685.94258	33633.93602	30752.90333	29576.78926	34970.17371	28634.85334	31686.64932	30699.90001			1673
169.9778514	169.9776135	169.9780352	1121.59699	1120.939055	1124.241028	15	5	5	5	36245997.19	34901580.92	38973513.9	33503342.9	33194954.5	32854123.97	31391686.32	30677112.51	30176746.67	29877403.01	29953223.13	29110207.1	28034319.44	28249247.32	28335052.46	[84][M]+		74
169.9779596	169.9776101	169.9780838	1174.442024	1173.423958	1175.695038	11	5	3	3	5296763.342	2298454.824	2670218.601	2184192.728	2096095.337	2136721.375	1894562.292	1774327.417	1544106.504	1994887.948	1594258.102	1799344.864	2031948.455	1624704.822	1401000.419			209
169.9779018	169.9775809	169.9781846	1193.400056	1191.417046	1195.034	11	5	3	3	3157700.92	1939522.539	2157980.508	1660672.133	1950672.467	1360007.855	1686044.166	1481941.233	1872842.224	1373523.743	1332818.59	1114529.399	1748650.211	1551962.313	1147723.242			310
169.977798	169.9776721	169.978041	1134.011532	1132.42497	1134.917996	6	3	2	1	9340877.207	9045278.734	9791098.327	7751164.83	8006181.164	8429403.903	6467501.528	6934961.467	7183939.804	6950391.808	6677696.49	6581208.339	6629292.364	6032520.284	6538855.052			129
169.9779179	169.9774687	169.977963	1185.758057	1184.677948	1186.385994	5	4	1	0	2016112.473	2088926.996	2566306.875	2040291.546	2003862.694	1904178.256	1726042.673	1586698.281	1568938.506	1492623.999	1443974.85	1382818.153	1394259.105	1364516.556	1320730.001		[M+H]+ 168.972	258
169.9780208	169.9778303	169.9780331	273.3170128	273.0659986	273.6480085	3	3	0	0	1200044.066	1417527.025	2616776.96	1375552.363	1280403.965	1264566.28	1071411.538	1067870.923	975357.5126	937476.6303	906866.5488	853803.2803	863610.5097	773804.1955	799023.7831			246
169.9780059	169.9779989	169.9780696	298.8420061	295.9220131	298.8519859	3	3	0	0	766279.9608	1318316.999	1670823.319	1314908.361	1754059.131	1225684.198	960224.8882	948741.6985	857288.3295	764018.8865	778600.2201	727598.3821	745615.4741	663513.6264	652071.1027			63
169.9779885	169.9777516	169.978074	244.1310038	239.222002	244.5539949	3	3	0	0	948396.651	827534.4752	1392773.474	787620.2564	742012.6746	742743.6421	569986.9282	578189.8086	553040.2529	487115.5144	503793.3982	484286.7174	451906.8304	400325.6402	443325.8292			4453
170.0147813	170.0146124	170.0150079	1121.585963	1120.376995	1124.241028	15	5	5	5	1469604.534	1374128.334	1684245.019	1292303.717	1342983.339	1175629.995	1139755.513	1068889.407	1005868.418	1036315.207	1026899.476	985582.4838	855000.3677	907509.7575	901851.5086		[M+Na+HCOOH]+ 101.02	74
170.0306009	170.0300565	170.0311565	39.64299965	39.29799924	40.60699871	6	2	3	1	32752.59018	25819.15658	56869.81238	35224.39608	50326.40724	32308.29379	50464.81389	40191.61515	25743.26458	27071.02962	30931.62963	35096.65592	29569.32803	21982.85484	30204.32895			23
170.045065	170.0447492	170.0454129	106.2810003	99.72799765	110.122	15	5	5	5	463218.4704	369057.1487	214621.1901	429413.2803	460118.2122	455896.9198	309272.1173	246801.5137	323235.551	329881.8188	265818.0233	294303.3749	213913.7733	352467.7454	312482.8188			7088
170.0464341	170.0455424	170.0471168	34.23299944	33.58799903	34.88799986	8	3	3	2	255348.9587	278958.1377	26643.49538	21671.29033	22116.45028	23738.13174	275436.1686	206876.702	18078.09239	22098.8863	193440.3433	22229.63761	199843.4023	158611.3287	15002.9287		[M+Na]+ 147.05	69
170.0606273	170.0601716	170.0608985	246.9479943	242.1229935	247.6590057	15	5	5	5	239927.4697	138854.1936	263914.8742	132186.9087	189040.5217	92281.94689	301271.0106	271543.9671	243799.7842	244529.0409	265805.3909	258814.7815	227582.6501	199347.586	197622.8248			3135
170.0819214	170.0813648	170.0829903	170.6949993	159.0820003	173.9610063	10	2	4	4	23825.93074	65124.74899	63298.73971	65669.47753	94249.60658	74226.18175	147662.759	118770.2226	62633.76396	85735.63996	73419.95659	101015.4319	55691.16419	60139.08883	70907.541			538
170.08204	170.0807863	170.0827375	236.302501	232.305994	240.8569999	6	3	3	0	92175.5178	166450.3867	90005.54039	90169.47781	97531.03057	42863.85914	59528.04956	35896.05703	61304.16685	65925.57884	57384.3869	64860.56901	50756.48647	56086.61327	50824.53177			2153
170.0966746	170.0962696	170.0969178	1093.612537	1089.912022	1096.120987	14	5	4	5	273772.0691	206945.3375	574047.8219	182028.5947	200012.8321	85671.6132	156463.0298	180675.9103	201080.6771	197954.7894	104419.8285	125843.1152	149585.4871	155796.2236	146125.8405		[M+K+HCOOH]+ 85.1253 [M+Na+HCOOH]+ 101.099 [M+H+HCOOH]+ 123.081	52
170.4706515	170.4705453	170.4708561	1121.238022	1119.078946	1125.498047	11	2	4	5	330265.3299	1053188.469	886897.6755	339080.1163	358240.0971	411517.2372	369892.8024	366521.3072	364285.5413	344603.7228	369547.4102	325044.5846	319339.2098	321001.0966	289542.4339		[3M+3Na-H]2+ 90.9933 [3M+3Na-H]2+ 90.9933	74
170.5763156	170.575932	170.5765482	347.6050066	346.7839865	347.8310056	5	4	1	0	27550.60034	52055.16172	31998.60987	19992.28003	48988.52289	12772.41031	49399.04	4970.263689	2302.427831	5533.652941	2822.085656	4059.491334	8261.600136	5324.911959	2624.574969			91
170.9822684	170.9819352	170.9824734	1122.265042	1120.549055	1124.241028	15	5	5	5	5377699.537	5325859.967	5990668.012	5126485.643	5065697.687	5016931.449	4810366.591	4668552.406	4540674.163	4544441.186	4580921.266	4487632.92	4147954.041	4347496.902	4237577.261	[84][M+1]+		74
171.005928	171.005508	171.0068358	34.5669985	34.08799903	34.79900122	7	2	2	3	32518.82471	47653.96624	47386.53736	27498.72483	45444.2055	26058.8995	42295.80365	36828.04151	39361.66476	18053.66516	38292.82251	23179.13715	38420.49828	18787.28304	21059.29142	[83][M+2]+		69
171.0288243	171.0286287	171.0291418	222.5905007	221.1149965	224.5139994	8	3	2	3	99022.08142	117262.5124	93474.03303	91299.86803	95682.14875	103933.6322	75653.01595	73773.56634	85847.05048	77637.37738	88329.35565	74473.7105	73103.53082	77056.0292	63398.92324			6850
171.0654965	171.0639547	171.0658115	233.8919966	226.0250011	235.2400004	16	5	5	5	156938.3852	127037.0491	125734.0246	178340.7737	125169.4134	149678.9883	137303.5874	179575.2537	150514.4118	139392.327	208813.7846	118636.764	160753.0061	137246.8484	100948.4403			6502
171.101973	171.1012194	171.102801	504.4800005	503.4220032	504.6229814	9	5	2	2	101160.9409	99154.99882	135546.81	80417.18139	97676.44205	87908.47784	90891.04211	257529.5285	252583.4631	226180.9799	211593.0159	193141.8566	28157.4045	173289.0379	43434.47561		[M+Na]+ 148.112	39
171.1020582	171.1018908	171.1031004	449.7859893	445.9200096	450.3909921	8	5	1	2	345780.5487	488150.4283	402993.3322	221488.9115	334464.7858	276246.8321	410603.9587	361423.5834	358620.8589	337274.9714	340009.2293	40003.57599	292480.3361	271416.4138	46526.41541			4223
171.1167836	171.1162813	171.1169933	438.4119913	435.4740143	439.09099	15	5	5	5	1356464.519	1750310.529	1445265.895	1137529.762	1460252.193	1326915.217	1516296.478	221052.605	117392.1545	216011.2838	70789.30994	391900.5255	451938.8068	106916.3109	380834.8742		[M+K]+ 132.154	135
171.1160773	171.1150777	171.1168187	949.1240118	948.651012	949.7799765	13	5	4	4	131916.6791	91496.24854	111847.323	36759.26838	102622.637	110381.2639	109347.9793	199456.5411	52064.33048	89148.5661	81466.07229	105653.2638	82596.99146	74877.43308	109045.2428		[M+H-CH2]+ 184.127 [M+2H-C4H8]2+ 396.281	44
171.1164106	171.1158755	171.1171758	267.1080022	266.4010048	267.762996	13	4	4	5	32608.64526	27060.34496	41174.59364	141790.9126	78162.3057	118374.425	59759.02416	44545.39789	62435.81425	49283.88879	48990.63284	47694.66401	33609.94812	42146.30427	36774.56544			92
171.1492102	171.1489758	171.1495742	1095.617015	1093.312022	1096.190987	6	4	0	2	502852.7295	395814.5899	824072.5913	312100.6093	347645.4454	125001.0606	322464.7421	301546.1797	351246.9428	371367.1387	207122.938	276020.0509	291568.4399	266153.4949	243834.2959			1
171.9598597	171.9593703	171.9606884	1097.448006	1096.775943	1098.016973	5	5	0	0	37042.74195	30432.13445	86068.87252	27474.22053	25813.90707	25888.11549	26562.75866	17054.32265	29054.52659	28355.28393	26828.20066	24095.86493	18498.3144	21114.24592	24585.80059			35
171.9922515	171.9918358	171.9930562	34.08900039	33.58799903	34.89799986	14	4	5	5	178866.7315	103204.8225	210917.6018	166559.6452	48407.67219	138970.1028	73933.4631	90474.43413	85785.7076	113311.0597	77972.85311	105700.0736	55768.81525	83037.23709	80768.64038			69
171.9910492	171.9907885	171.9915237	1121.451991	1119.728028	1123.541943	14	5	5	4	1526539.207	1562796.514	1882065.95	1426326.98	1613181.249	1406838.603	1430198.233	1449888.941	1381123.584	1252683.984	1317870.629	1380976.913	1231992.214	1252437.484	1208735.507	[84][M+2]+		74
172.0606331	172.0604132	172.0607816	89.4280002	87.2489999	91.17800295	7	5	1	1	97318.50185	286615.6625	99346.42169	148517.1806	105488.1624	211748.977	69253.33961	88006.74992	50144.13497	58755.96496	39455.61012	24808.9659	72625.23631	57297.67019	55489.30309		[M+H-H20]+ 189.065	6711
172.0759424	172.0750104	172.0761602	252.2055026	248.3190057	252.6559962	8	1	4	3	114820.798	225606.1425	102375.1182	169702.9228	128049.6134	190051.207	112622.1212	84219.76085	36976.8048	48509.65992	53795.0807	69243.60606	62242.89587	45953.61703	51501.21242			5601
172.0863537	172.0860596	172.0871194	1109.846514	1107.864951	1110.62197	6	4	2	0	35217.61015	25356.53121	36305.14168	28755.82923	40559.64582	25638.18533	26358.07586	27756.90306	30933.75905	32359.57765	29008.28702	28672.0046	27702.65695	25442.85925	27079.15081		[M+3H]3+ 513.244	34
172.111928	172.1111688	172.112103	424.6370071	423.8329948	428.5580063	7	5	2	0	55966.88131	73358.63885	62311.54186	52103.6533	53571.61429	45534.07468	28873.91581	11537.07645	8637.62859	10736.87199	10631.70443	13372.18959	13262.65021	10333.51868	10463.00322			3025
172.1198826	172.1196899	172.1202501	438.4059886	435.4740143	438.61099	12	5	4	3	207790.1679	276070.8237	222422.0463	174562.7153	231487.3221	206512.8349	241936.8514	28888.1208	19891.9159	24752.27033	11584.84301	55479.63371	62838.4956	17417.47617	48983.21075			3701
172.1336387	172.1327688	172.1338888	238.224006	232.305994	239.1509976	11	5	3	3	59356.89572	54104.11762	73053.92136	54681.59924	51876.06483	54835.46523	59403.18895	50356.10218	40770.95711	36374.13054	38803.41829	35249.11371	41455.91378	31910.76564	39539.16176			3850
172.1692999	172.1688113	172.1701512	445.7120074	444.8749898	446.3840143	14	4	5	5	81086.50555	67215.12231	91203.51866	51373.86884	90124.20846	73584.54511	59527.42066	65454.71285	56874.54411	48234.58784	68203.67292	80578.71221	55125.41691	64367.37027	73355.38606			4833
172.9570947	172.9568367	172.9572634	1119.689055	1116.336968	1125.498047	15	5	5	5	6914337.888	6893522.308	7305432.129	6364354.724	6402773.891	2807544.963	6139441.556	5751985.102	5542194.595	2423591.426	5247407.131	2364889.525	1997533.856	1915421.112	1891594.559	[85][M]+		2093
172.9569514	172.9565788	172.9573306	3.988500138	3.363999987	6.177000217	10	4	4	2	327517.4624	254712.5917	192379.5772	201505.3336	274110.8133	0	293496.2884	200233.2122	185494.996	154414.6788	118368.8303	0	0	0	186208.2339			7160
172.9568419	172.9566608	172.9572528	27.2420008	18.97100021	30.65500081	11	4	4	2	371454.1982	338026.8299	288010.7776	304777.1565	291210.4312	307058.272	282660.7377	256392.302	226907.6387	109471.1456	235664.946	202139.6275	196499.5489	179589.785	92981.20289			529
172.9772697	172.9769748	172.977443	56.5880013	52.15899825	59.20700077	15	5	5	5	1604147.336	1528878.447	2304215.42	1445110.917	1570096.722	1319624.503	1252810.761	1187535.542	1108100.757	1029165.355	936628.0625	1041642.149	881759.0838	838066.9082	899130.1765		[M+K]+ 134.01	440
173.0789053	173.078067	173.0793475	438.5119886	438.3999859	438.8510131	5	4	1	0	27124.18392	33153.49926	59979.64941	29393.5318	21972.82659	53700.27952	27292.99581	25693.29792	20494.57662	18548.51072	18276.56049	26868.75601	23760.0898	20033.21193	23911.80453			3702
173.0925121	173.0916276	173.0927179	64.71649934	64.11599962	66.37499909	8	4	4	0	26644.41521	24277.39918	39490.27602	23788.0916	30652.51352	26597.89285	26870.79331	34401.0347	33415.88153	19655.87961	29721.62977	32787.23383	33664.82087	33907.52378	29157.21647			6157
173.1180365	173.1169261	173.118785	390.0619984	389.3389979	390.1210006	5	4	1	0	56673.06317	177477.6021	129497.0396	80097.26042	101293.3022	77632.27495	67496.72264	33506.12405	28997.49939	29148.04704	28517.64295	31183.0457	26427.45369	27152.69065	31646.35414			150
173.1188255	173.1160686	173.1196657	431.8189902	427.9290104	437.88099	3	3	0	0	53360.23814	42620.89977	77618.0783	49560.80425	47788.57545	48463.31666	42077.45268	15704.43582	15485.78652	17543.61194	12717.22619	22098.55809	16079.93898	15799.10638	32480.84536			122
173.1324478	173.1319923	173.1328386	556.010004	555.610004	556.9309767	15	5	5	5	338549.3409	426355.2444	332775.6873	408293.7634	268788.0088	361370.7211	228579.0581	276117.6276	218449.6355	253039.209	188702.8607	286825.3399	237388.3395	222246.0503	257600.7355			25
173.1324373	173.1319831	173.1327908	949.1240118	948.651012	949.7520091	13	4	4	5	220307.376	152506.3125	217548.3155	65660.66371	179668.585	191771.8182	138299.9339	48571.49252	92584.94981	145125.5346	185278.5564	182940.2303	25367.92861	91525.41066	157391.8723			44
173.1322846	173.1318526	173.132874	364.7279939	363.0279939	367.0420074	15	5	5	5	114168.1741	143893.1729	148256.1729	119357.3171	129177.6014	145545.7118	136936.2897	101688.0869	97258.85072	101665.0788	89939.9541	88399.97327	102142.6133	91050.02138	100711.9811			4727
173.1324996	173.1321154	173.1327607	751.1080257	750.3379739	751.8469984	13	5	4	4	274280.5708	295163.8633	337731.9655	292306.5043	340429.1987	257460.0292	315000.9849	179997.923	128264.6248	182990.5488	107385.7121	196436.8271	170935.074	138491.607	214442.6369			8
173.1324374	173.1318887	173.1328129	571.3239841	570.826021	571.466021	12	4	5	3	201881.7599	191853.3986	307244.2981	187787.7797	272418.5941	217049.8866	150195.9492	139384.3103	111566.3242	141197.1648	71557.54093	161049.2834	132771.7478	111603.8662	132953.3907			48
173.1323015	173.1320322	173.1326903	502.3000131	501.5849869	506.6009859	13	4	4	5	187741.8974	211069.2549	226047.0723	180458.061	198875.4883	176815.3213	140774.5206	127637.3306	115532.4944	120871.1495	101044.2926	141957.4591	115916.5438	102362.3274	123656.2498			56
173.1323505	173.1317613	173.1328065	457.3974973	456.6079903	457.9820109	10	5	3	2	161867.9902	196136.8976	192453.6022	146842.3718	152657.4763	155270.5041	115026.349	78306.49967	80072.64089	77691.4368	61054.67801	84614.89728	86416.92164	66751.4799	88736.57204		[M+2H]2+ 344.241	121
173.1324534	173.1320367	173.1325768	287.0035102	286.8240123	287.6659864	6	0	3	3	118749.0195	101527.923	164535.8021	87454.73145	175138.2302	78023.5653	187002.7383	141971.8436	125523.0615	147164.1229	102254.3723	142732.2342	101459.4244	108990.1501	118525.029			287
173.132205	173.1320338	173.1325999	516.113492	516.0970029	516.2380028	6	4	2	0	161859.2845	167149.9713	170905.7002	160878.355	159382.6605	172687.9848	167681.0764	100462.7973	94276.45088	109022.0251	54167.52514	114612.6754	105939.622	92826.68561	83425.68039			51
173.1323433	173.1315833	173.1325232	260.0639997	259.7039997	260.4650038	5	0	2	3	98893.69965	91988.70244	158302.1378	77834.52977	137790.1659	73674.24448	319111.5944	151433.4857	139881.3504	129453.9356	90753.4038	165526.4343	97664.90612	117147.2528	196902.4257		[M+H-H20]+ 190.137	96
173.1536229	173.1534294	173.1541262	373.9679987	372.2020123	375.8440018	15	5	5	5	176079.4922	158675.7706	201978.4369	115413.5397	258759.9824	99378.13334	178262.1867	172651.3532	161447.7034	183881.921	131840.1996	176074.4903	132435.4016	187131.8778	127633.3149			221
173.9586607	173.9584252	173.9588022	1119.843999	1115.716971	1123.599998	8	3	3	2	556676.2219	175158.5416	433794.458	506839.0038	407066.3328	246324.9944	449519.4035	373343.9606	351031.5279	400480.5812	320447.7986	95156.30068	299058.2404	278200.1044	134158.5609	[85][M+1]+		2097
174.0249711	174.0245784	174.0252181	34.08799903	33.87900039	34.16900039	5	4	1	0	23187.78411	19887.89354	52597.12455	20505.02062	16951.80834	16452.85574	14381.67462	19174.57566	16293.84085	19883.2974	16215.06608	18200.1328	12507.17252	14315.89846	12714.18285			2001
174.0571684	174.0565493	174.0590038	247.0839949	242.1229935	247.867997	11	5	4	2	61937.60491	40580.28807	62660.0997	66853.911	54767.6243	105132.4763	59595.60928	45074.37745	57114.42438	44750.25314	46603.26526	88393.51037	44318.58202	72706.16436	70438.50977			6785
174.0854199	174.078328	174.0866407	59.03600024	57.53499888	60.09499888	10	3	3	4	184347.9437	163519.6873	181263.7262	116694.229	135836.2584	188913.5199	131052.0639	104577.3577	140149.3405	108284.4152	143376.8947	97657.57957	71483.13206	142805.4365	106697.9409			7034
174.0854658	174.0775735	174.0865238	44.35899866	43.50800088	44.86800171	7	1	3	3	116522.3972	152343.3655	134859.4089	121700.8519	115223.2543	89419.38052	74090.6168	109266.6227	126272.7573	140881.0054	99831.15404	89140.99591	85028.88941	105776.1131	108142.7196			2
174.0912272	174.0911177	174.0914119	522.2059946	521.6259973	527.2989755	7	3	2	2	22205.51166	174196.3018	23250.58638	173935.2084	25824.09493	166186.7721	19872.70436	43570.99227	136062.3553	129652.7053	24178.2634	24413.62947	114196.4932	115183.3085	101024.6792		[M+H-CH2]+ 187.1	6702
174.1020061	174.1012019	174.1026939	1108.808004	1107.383005	1111.031967	10	4	5	1	26794.05524	48847.03155	133691.2094	37071.83536	38970.87247	26155.21415	47021.33339	35980.54147	37243.5403	38970.90584	80392.84201	26878.95805	73870.80726	77517.43951	73575.914		[M+Na]+ 151.112	34
174.1123387	174.1107402	174.1139335	275.8334997	275.2229935	276.7019866	10	4	3	3	45751.1891	34028.57207	46842.49755	39956.70087	103594.5443	33884.1344	73174.68206	58130.87028	52711.8736	46707.82219	49209.5507	44210.2204	43667.06898	40960.45331	62721.35258			1111
174.1278446	174.1275561	174.1279794	1094.883508	1089.912022	1096.120987	6	4	2	0	368034.865	329866.7746	895350.8486	291452.1119	301687.4377	177839.4624	268356.7377	206908.6898	214220.66	261644.2807	193536.0235	222653.31	219650.4388	217990.4051	206380.8001		[M+H]+ 173.12	1
174.127991	174.1278815	174.1281855	338.0140031	336.9050072	339.0009908	4	0	1	3	160715.8894	155423.2246	158732.2445	147086.7797	183038.7185	142749.0714	146231.7206	215614.2357	125015.905	118775.978	122362.9608	121142.8111	116335.431	139287.0191	165737.9773			4241
175.0174559	175.0162477	175.018761	51.28499867	50.68700056	53.2449995	7	1	4	2	61320.09139	47599.09528	88004.44408	45758.36895	51749.45421	25691.9762	53054.22061	26450.1142	23668.98384	46348.97597	37313.90989	51692.65717	57795.09774	42756.21592	53834.54347			853
175.0242339	175.0236418	175.0245911	99.91900011	92.54100323	103.2210028	15	5	5	5	197852.4732	187771.8464	266297.1844	179581.5608	76407.4849	184226.0518	190824.8241	155995.2308	219792.7521	239323.5191	237947.0843	184087.8744	183502.1739	188954.0529	171942.1634		[M+H]+ 174.014	203
175.0408332	175.039612	175.0484895	262.6510044	261.1729956	264.570005	15	4	5	5	221203.2764	74230.00699	204210.7873	180795.8731	289001.1961	64536.34965	303227.891	288138.3649	396410.541	317712.1317	491858.6566	254251.3254	267135.4685	349837.3531	212413.16			6651
175.0865363	175.0860806	175.0870636	251.6214996	248.4100056	252.3589988	14	4	5	5	169887.9764	222890.4008	137275.0069	199813.9577	179140.9829	282198.2156	199489.8644	283004.6958	242200.1651	174577.1114	176468.5421	214103.7769	149444.276	166185.4349	150770.987		[M+K]+ 136.127	71
175.0865685	175.0860032	175.0869266	167.1799995	154.0570021	171.2059955	15	5	5	5	54102.5982	50912.31191	66813.3713	47092.29646	69837.2422	47204.34804	77224.7937	86495.5521	73823.8297	63523.69327	62389.00202	75745.59153	57982.26078	59259.28566	67077.7171			7109
175.0866611	175.0862877	175.087174	108.2620008	101.4850024	111.101003	12	2	5	5	29746.04496	39780.72424	19624.42575	33065.49248	38832.3412	37840.73393	17196.8767	60365.63333	48144.68313	41264.37596	48681.46838	54862.19469	35212.68144	42521.77472	56940.9917			7089
175.0854117	175.0852854	175.0861826	264.5730002	262.6290035	265.3079995	7	5	1	1	111594.2094	351944.4132	103716.9026	69893.0783	165800.3553	295510.8898	781911.8291	540449.87	673310.0709	68635.5083	474913.3063	709488.726	463303.5524	50373.18476	542265.1699		[M+H]+ 174.074	60
175.0981283	175.0966299	175.0986831	1107.307016	1105.894956	1108.725984	15	5	5	5	62250.74757	71002.27665	96349.30053	68580.22776	62734.93691	57980.93642	46572.95451	49215.08383	36417.96296	40685.43338	38316.46129	45670.01726	34017.77111	44957.37148	37113.9825			158
175.1120212	175.1116284	175.1123498	418.6160141	416.9350127	419.2030018	15	5	5	5	676717.7241	1036657.746	942022.8326	583357.6589	842387.9732	432180.1562	500478.5717	85348.50483	60067.25324	88845.13871	51487.25017	125642.258	130659.5489	70905.73267	87464.74935	[86][M]+	[M+H-H20]+ 192.116	146
175.111714	175.1113357	175.1125154	699.7769949	699.2869949	700.4790031	15	5	5	5	104270.2979	94285.61727	124738.9553	104199.8172	81782.5488	122150.1954	66929.25118	79390.09234	81923.88887	79348.16219	70817.80925	65379.47625	65591.78262	70391.01192	56781.20581			163
175.1120396	175.1114349	175.1122851	347.2010083	345.9539893	348.4220123	15	5	5	5	1234621.461	2091531.318	1867165.427	754513.4282	2161671.77	614533.9626	2139140.651	217972.1116	129481.9979	238183.9208	120549.6628	193903.13	342950.5932	283163.1567	133726.4495	[87][M]+		2735
175.1120714	175.1114497	175.1122364	286.5274953	286.2149878	287.1269933	12	3	4	5	150826.5983	131885.4482	212852.3839	117559.5832	253904.147	109690.7801	211897.4455	131973.2518	138687.2928	130460.1763	102914.3483	129459.7615	105397.7294	93078.37055	115195.5124		[M+2H-H20]2+ 366.225	287
175.1120383	175.1114227	175.1123448	300.7284966	300.3679952	301.2069884	6	5	1	0	252783.3546	400493.6935	349059.5749	451210.925	729468.767	160546.6119	279171.4036	108355.4015	101050.4678	99258.14972	82754.55349	111490.2374	105188.5706	90492.14121	85595.69374		[M+2Na]2+ 304.256	118
175.1117466	175.1116108	175.1122002	408.9219956	408.1150052	409.1609915	4	3	1	0	131895.5536	185375.9862	178434.997	81175.65866	204831.4881	70881.3076	191115.8479	41896.06275	34256.86367	34650.34835	32552.35295	40059.71533	39898.73172	36190.64881	34475.1032		[2M+2Na+K]3+ 220.186	5675
175.1118227	175.1113429	175.1120129	401.612507	400.8330109	402.0900013	4	3	1	0	112810.6233	178913.0584	317014.5889	76006.27011	194332.3353	64534.74899	198852.3549	39466.51649	32279.46701	35934.41765	26946.15269	39214.45595	40604.497	34804.59866	31136.18868			4927
175.1120077	175.1119117	175.1120911	338.69651	338.0950018	338.9309908	4	3	1	0	240371.4306	205627.3143	299324.5507	163477.0927	313078.3998	158902.8568	384721.9697	268327.7622	306958.8145	258171.771	229994.6715	277782.499	215989.1754	220481.6121	220690.7194		[M+H-H20]+ 192.116	172
175.1119559	175.1116119	175.1121503	473.1640115	472.5140115	475.8560085	3	3	0	0	150682.8524	304085.5935	279134.1871	140863.4793	225736.0998	142029.5733	149530.4303	47619.64545	40421.10486	44954.52575	42287.45376	64079.6875	58046.54964	42265.81843	57580.45478			3175
175.1190918	175.118602	175.1195616	39.02000113	38.08100165	39.42000113	15	5	5	5	44037.85847	30790.7084	43514.94607	57671.66412	35331.34873	61274.1315	78135.90084	84332.5659	76940.33527	70786.63077	85370.41199	104467.9763	79753.76582	100401.54	78248.74741			127
175.1479384	175.1475088	175.1485899	949.1240118	948.3820091	949.7799765	15	5	5	5	393715.3787	269908.472	393816.8501	142429.3468	358937.2632	367586.8705	324568.9502	108335.6762	186194.9014	282402.7267	298660.8748	339650.9494	75295.78275	222808.2912	332866.2	[88][M]+		44
175.1481648	175.1478047	175.1484626	311.7609909	311.021995	312.1220082	15	5	5	5	421225.1708	331859.1311	566925.6017	379884.541	481393.269	372085.4347	731295.4837	525036.3378	619870.7228	539515.056	510115.8025	594952.7905	486703.3354	488977.0366	501134.0239	[89][M]+		5392
175.1479921	175.1473962	175.1481641	758.9390102	758.2890129	759.5879829	15	5	5	5	425438.3038	291815.8633	479480.244	281391.3855	268736.2876	297888.7346	212853.477	189293.0061	150747.932	182638.7323	126107.1506	191331.4341	218693.2741	146468.8551	171619.6865	[90][M]+		218
175.1482549	175.1479491	175.1485474	332.9599964	332.066991	333.580995	15	5	5	5	476885.7886	388722.8408	461875.8152	385287.9328	579953.9872	363134.4528	553621.4563	502784.883	485307.2862	522877.8404	398650.8075	493455.9556	351538.1406	420199.4643	367923.7603			1891
175.1483598	175.1477243	175.148582	264.0714945	263.5180064	264.700005	12	5	3	4	484628.5668	406891.4768	855889.6514	312505.5331	714257.4988	311258.9958	821372.5864	589250.2893	744899.1454	669091.6545	530588.7017	762427.1251	555388.3612	628915.6819	561738.2637	[91][M]+	[2M+H]+ 87.0693 [M+H]+ 174.144	60
175.1482573	175.1478201	175.1486904	320.4090052	319.4850066	320.7919971	14	5	4	5	441810.5494	400828.6598	607095.8244	377761.4557	662815.8285	353521.5229	578914.2182	527391.6787	531432.0178	499465.0434	386159.8748	533916.7579	400680.9146	420212.4935	427481.7257	[92][M]+		24
175.1477991	175.1475365	175.1485112	699.7769949	699.2869949	700.4790031	13	5	4	4	118971.7233	130059.2205	150070.4562	134899.4639	120566.5635	117544.5545	87758.02905	115829.4246	94754.9935	97247.98857	90949.68445	103080.0121	83052.83917	91185.94349	81764.89774		[M+H-COCH2]+ 216.151	163
175.1482051	175.147421	175.148526	277.0639976	272.839998	279.4780016	15	5	5	5	351999.8673	277339.4431	1089452.727	240601.6046	965221.7726	864643.6532	2478505.948	485189.6433	985107.803	854694.5203	595385.3318	585500.2862	266106.9422	395040.572	1645650.075		[M+K]+ 136.186	31
175.1480442	175.1475372	175.1484201	340.8580099	340.1080099	341.7249976	7	1	4	2	350289.2867	317513.3339	373911.709	218823.2788	302520.6534	144819.8388	362455.1581	291135.322	322489.8812	297597.8485	208067.9455	299241.9353	200273.444	211562.2176	261783.2489		[M+H-COCH2]+ 216.149	128
[truncated: 21,284 more rows]
