# Supplementary material for: UPLC-QTOF-MS metabolomics analysis revealed the contributions of metabolites to the pathogenesis of Rhizoctonia solani strain AG-1-IA
Source: PLoS One. 2018 Feb 6;13(2):e0192486. doi: 10.1371/journal.pone.0192486 (PMC5800620; doi:10.1371/journal.pone.0192486)
Supplement: S2 Table — (CSV) [file pone.0192486.s002.csv]

mz	mzmin	mzmax	rt	rtmin	rtmax	npeaks	bf	pf	rf	bF1	bF2	bF3	bF4	bF5	pF1	pF2	pF3	pF4	pF5	rF1	rF2	rF3	rF4	rF5	isotopes	adduct	pcgroup
76.9699772	76.96982494	76.97016266	1118.701998	1107.417016	1127.381973	36	5	5	5	153194.2318	1094447.127	1133503.187	1352478.225	1286397.55	200380.9542	224756.1037	151347.5251	1235220.871	1329055.772	1462765.212	1585933.298	225528.4306	1319314.366	357823.4325			1997
76.96981519	76.96973621	76.97004215	1097.444	1096.265027	1101.55503	15	5	5	5	76154.88853	68119.99715	75135.68892	66815.70505	72747.92857	79650.67701	82338.10869	90614.16881	84550.92556	79318.36184	84837.4583	83847.07575	83027.83097	81853.56265	100685.1818			2351
76.96998001	76.96980786	76.9701292	1133.00399	1130.327036	1137.775963	13	4	4	4	267808.9921	263078.0475	248699.1878	278558.0674	262789.8763	191628.1898	300269.4751	211693.9738	485475.5473	292679.4816	310111.2065	309773.1646	408398.9872	435501.5757	446265.3729			430
76.96987027	76.96974379	76.97000072	1174.647502	1172.723961	1176.942972	10	3	5	2	200439.8636	178027.6282	180340.2267	206830.1912	371183.7982	171419.0506	189847.4718	175613.0715	357847.0487	159778.9256	213260.2226	186814.0404	223569.7594	214438.9083	231350.3852			309
76.96986729	76.96969297	76.96992587	1194.639002	1188.567972	1195.591022	12	5	4	3	168683.4112	217969.0227	152903.0518	154482.907	225185.0525	261335.8765	219687.0377	276035.7996	153936.9158	205306.1154	230802.8903	251470.3014	248664.1803	343787.1115	236661.4413			459
76.96987631	76.96977115	76.96997892	1165.68801	1162.877043	1169.13901	8	2	3	3	198934.3568	191940.965	196941.0177	234802.3174	202176.8548	142121.6852	194767.2812	223541.0997	195528.183	221639.0235	284143.2808	214593.6568	212125.4167	243860.5137	333969.2439			2484
76.96992665	76.96985677	76.96996072	1152.916946	1151.149012	1155.818024	7	3	3	1	247589.3134	398882.5636	235788.9621	185425.204	254629.9279	276699.2603	255564.7598	441915.3175	252062.8336	262727.5143	287955.8674	224515.5363	270594.778	270118.8644	286660.7683			2221
76.9699172	76.9698265	76.96998921	1182.530016	1181.365057	1185.687027	5	1	3	1	174748.4344	177012.5639	181845.0203	173005.2419	190254.8845	155898.6713	188714.1322	185752.6151	192954.1988	369935.2752	205558.9274	187418.3844	198825.6706	204344.6359	215815.1514			375
78.95903538	78.95893216	78.95919794	29.35400018	28.89000071	30.25700008	12	5	5	2	35027.50511	45518.8821	33333.83652	31765.81268	162243.4236	33950.79785	57104.01089	54059.14306	27986.51227	19524.82652	36085.95398	26465.44144	29995.30697	37042.64024	30468.95205		[M-H]- 79.9678	1501
85.02921416	85.02901517	85.02929472	25.6750006	25.12599934	26.4050006	15	5	5	5	441286.7428	480237.1121	466775.0206	438750.2958	180243.4985	524208.2866	356429.7954	376799.1992	582033.9644	615152.8253	742122.6549	519948.0163	548878.1265	644170.688	476733.1396		[M-H-CO2]- 130.026	202
88.98759918	88.98740086	88.987612	549.6540176	549.5229877	550.3920122	7	5	1	1	33845.80295	34492.88105	41337.10342	38096.35284	35100.88123	53844.0187	43741.68807	25252.58087	24682.50229	51112.50506	27546.28201	83003.91749	77963.85588	32520.93813	93733.1989			47
88.98758055	88.9874753	88.98786193	565.0844897	560.2599774	565.7169992	6	1	3	2	28297.95682	25140.25982	34713.70824	34521.7222	27999.30592	46004.49949	33449.85163	31591.18847	47023.24833	50078.79923	34020.85326	69205.46425	11428.62753	25072.80092	90803.79609			49
88.98760413	88.98752639	88.98775102	541.4085027	534.7209767	543.9660204	6	0	3	3	10477.68015	11849.89632	12277.38288	13648.30292	14904.74193	16658.39455	14538.58194	49799.59444	43543.95015	61679.83179	49177.93018	25066.61665	67711.97895	66160.59716	33570.21306			871
94.9802299	94.98006364	94.98042446	1096.997491	1095.645946	1101.55503	14	5	5	4	314421.1968	330532.3575	342808.8905	351010.9513	361414.2884	358545.5813	361345.1471	398792.9559	361913.8321	374292.69	401870.7258	384998.9248	395060.5264	392165.8654	419243.0367			2350
94.98057466	94.98031591	94.9806784	1116.021012	1109.233008	1118.578949	15	4	5	5	5409727.567	5721939.288	5798427.002	6423242.755	6133874.996	5615197.005	6059278.705	7024480.435	5520579.105	6244020.766	6030504.463	6665616.793	6871806.836	5791324.363	5877484.802			226
96.95993448	96.95970247	96.96018504	27.67099945	26.95400007	28.33000071	15	5	5	5	380744.5869	301216.8202	488263.2496	327590.5359	1352638.665	254792.8049	1025274.015	634780.6367	413205.5635	335374.4731	262822.5646	409303.4714	308792.8658	298309.4873	332789.2315			140
96.95974172	96.95960242	96.95993376	1098.187963	1098.072968	1103.919984	14	5	5	4	108115.777	113079.2237	98010.83976	102177.6307	112699.8403	104271.8003	108131.0486	100356.1919	108521.7833	89493.58441	101075.3168	103964.3878	102889.4466	99152.21198	97435.43583			261
98.94871561	98.94830226	98.94895595	36.68299913	36.05500102	37.37299913	15	5	5	5	396225.4616	285890.0594	387081.8432	394432.3798	228335.7488	369323.7123	352761.8345	411224.3583	260388.9833	298639.2009	262729.9059	348713.7418	347922.288	284382.7917	289076.5024			31
99.9253324	99.92520282	99.9253756	414.3400097	413.1019893	414.9680042	5	4	0	1	695361.6193	741754.1941	540228.7084	679267.3004	497768.049	497418.2581	417615.4583	555015.5411	523317.6704	460846.8237	495719.9506	502250.3256	397403.8433	374547.5203	346400.8516			258
99.92528072	99.92526236	99.92541894	1109.371975	1108.761978	1111.727962	5	5	0	0	2740547.964	2452914.89	2569533.427	2503933.905	2398171.226	2125314.228	1974944.221	1968914.473	1837922.586	1744690.597	1650088.923	1522122.038	1354968.012	1162002.378	1238198.504		[M-H-COCH2]- 142.936	239
99.9253489	99.92525892	99.92539269	379.3629877	377.7299881	379.3739891	4	4	0	0	987761.4881	914524.6257	649121.641	796472.7407	660778.2139	699611.7671	549911.7333	667895.3622	665424.6456	631744.8553	662762.101	547819.9475	497012.526	467035.1047	435687.6274			65
99.92528518	99.92520195	99.92533421	397.5810009	396.3480091	397.6070023	4	4	0	0	1738105.394	1534000.114	1082209.77	1426872.57	1175442.258	1197035.194	978477.9395	1155964.978	1120626.527	1044544.419	1057184.69	958794.6185	839005.8462	823309.0797	741397.2935			2065
99.92525324	99.92509523	99.92527457	553.4750175	553.3870203	553.5150175	3	3	0	0	877181.3035	792976.3088	766892.254	651677.5516	576063.4449	506656.5674	475645.2452	455055.4926	416752.4493	397475.6932	389860.4911	364654.8062	276794.954	279315.3109	259665.3207			212
100.9456856	100.9454511	100.94588	36.68299913	36.05500102	37.37299913	15	5	5	5	125512.5751	89820.14407	125498.1029	129964.3435	68846.55538	115339.1705	114605.3877	124932.5522	82200.17232	105723.5547	78903.3111	103236.3604	114755.4054	84814.05783	98865.05693			31
102.0553516	102.0550358	102.0555531	31.02500081	30.17600134	31.54500081	15	5	5	5	62557.02525	209723.3923	77512.51138	109899.2195	118080.003	139700.3195	79832.75648	74300.25328	31853.51381	37586.02212	35770.76275	64810.7136	58887.75924	57115.50912	57341.22776		[M-H-CO2]- 147.053	1409
109.0285925	109.028338	109.0289932	67.25000084	66.56099779	68.24000105	11	2	4	5	24046.60353	19872.76095	17472.65545	28953.23924	32432.12893	22238.52353	29729.90934	41446.97231	34681.7661	31600.02675	23495.18247	33937.84022	29707.19595	32173.20364	34799.56041		[M+Cl]- 74.0615 [M-H]- 110.038	32
109.9413236	109.9410123	109.9415307	1032.944946	1027.905036	1035.622995	21	5	5	4	3017736.909	2528277.856	1360110.888	2311800.515	2154842.086	2130078.867	2111913.523	1718149.095	1540676.774	1497495.208	1476261.441	1128153.061	1344204.418	1186678.951	1109451.959		[M-H-CO]- 138.946	136
109.9413197	109.9411604	109.9414795	990.1369913	983.1430487	994.4970157	19	5	5	4	3326098.516	4292555.02	2677041.183	2400443.748	2364764.907	2622434.494	2718337.6	2531563.749	3661240.314	1495113.881	1606467.545	3377465.195	1631128.165	1661966.478	1664020.732		[M-H-CO]- 138.946	148
109.9413881	109.9411636	109.9414833	1090.55198	1089.564961	1095.860032	15	5	5	5	3725452.519	2781826.056	2889365.006	2925934.062	2972478.573	2511907.969	2572921.337	2427694.581	2394425.617	2301858.374	2135182.298	2047883.57	1932672.66	1790480.552	1762390.166		[M-H]- 110.951	101
109.9413733	109.9412923	109.9414772	1076.952027	1076.222027	1079.666981	13	5	5	3	2421745.593	2185804.869	2166368.418	2067498.934	2159068.952	2086557.763	1898788.366	1425175.432	1467193.399	1507139.081	1383503.527	1077468.129	1040077.719	905075.71	1019865.457			111
109.9412922	109.94116	109.9414772	1008.472049	1005.916992	1015.654035	12	5	5	2	1757157.071	2036278.277	1712125.709	1682347.264	1477135.98	1172231.959	1021512.82	1912802.738	620455.7622	551859.8186	472681.4922	746710.679	670164.1453	1233694.796	667867.5874		[M-H-CO]- 138.946	137
109.9412884	109.9411533	109.941413	1049.134944	1045.359993	1055.817994	13	4	4	4	2192053.744	2905381.318	2735320.543	4680183.765	2211022.543	3680040.355	1739254.423	1759388.55	1419260.649	1468334.37	2348384.59	3585957.148	1099263.321	889118.2041	1061895.32			1280
110.9691227	110.9688146	110.9696584	1098.276	1098.072968	1098.825022	6	5	1	0	29446.72142	35108.27646	30333.85646	27438.86476	26938.62389	29584.31645	16458.36727	28037.55661	21836.07436	17154.92556	15463.55591	17373.27875	16859.96755	3057.583119	16464.74926			261
111.0080914	111.0078383	111.0082371	26.91400007	26.3050006	27.69099945	15	5	5	5	1010737.718	1263737.207	1188831.767	1019374.947	481181.1464	1326204.813	838951.4505	872668.1537	1314236.79	1562676.348	1947190.511	1114931.936	1295883.737	1533900.809	1109477.555	[1][M]-	[M-H-CH2]- 126.037	140
111.9367961	111.9365875	111.9369167	1076.952027	1076.222027	1083.196983	15	5	5	5	963859.5022	862591.5525	846189.9457	799496.6724	793094.8594	794973.658	682472.6456	532571.8169	538773.3661	543183.7772	507098.9333	388571.6021	379722.8431	363792.1755	393665.1364			111
111.9368855	111.9366536	111.936974	1090.55198	1089.770948	1095.860032	15	5	5	5	1429234.832	1326693.557	1319413.876	1067588.748	1192468.595	1006981.034	1028306.478	961627.3639	959397.4927	929768.5974	856070.6721	826754.9709	777726.9729	716952.7472	698981.283			101
111.9367415	111.9364979	111.9369595	1047.896493	1042.64905	1049.965979	10	3	2	4	724072.9945	696273.4566	985396.8275	741788.2424	675142.1083	642437.6186	589886.128	244706.3816	415166.9477	472368.5139	499710.2337	383085.6127	297380.4503	313774.1283	300708.7595			1280
111.9367984	111.9366328	111.9368549	990.9640158	985.7299805	994.0440347	6	4	1	1	1140491.916	1624610.621	967477.6513	811000.5571	792886.8551	775202.5019	751857.8134	432588.3932	642367.1323	597347.2335	507662.0099	651310.6389	607582.0798	546945.3567	521187.0559			148
111.9365718	111.9365333	111.9368449	1033.648984	1029.349995	1034.867033	5	3	1	0	1008964.131	1399874.388	868389.275	902866.1912	877610.4221	813992.3376	762507.519	642861.9492	579304.9803	528277.8498	482244.3808	407094.5635	496428.7003	423638.999	410192.3477			136
112.0113122	112.0110922	112.0115693	26.98849981	26.31400007	27.69099945	14	4	5	5	49305.22629	60368.5216	58505.83575	44258.10731	23941.83462	62621.12272	28240.62985	29415.17717	64384.04887	78169.22821	98611.81086	51445.98376	59362.22668	66082.06973	48835.24909	[1][M+1]-		140
113.0236464	113.0233878	113.0239351	38.69000113	38.55899977	39.91000113	7	2	2	3	30225.43402	14129.9559	39440.89125	21000.1152	27775.53618	24862.88842	34811.15513	32871.66283	26096.03146	27845.31918	24920.31169	22690.20073	26411.72649	21064.82321	26917.97455			108
114.9355007	114.9352615	114.9355789	1088.387024	1087.944961	1094.064046	13	3	5	5	294217.3042	351777.5972	390779.4285	389939.8594	381587.9465	442282.6749	438006.9528	447610.0309	442654.9252	452685.4973	545247.1316	393249.8071	362016.5377	347855.5187	333325.0187			101
114.9354236	114.935159	114.9357715	950.1019902	949.2530202	950.9730202	7	5	2	0	464333.5715	475188.5825	692789.5232	402295.5647	389072.5266	359900.0803	305509.652	277374.3449	259511.8618	212927.1406	220498.9499	192471.69	193907.7455	180990.8943	165836.2209			143
115.0029162	115.0027698	115.0031575	27.91099945	27.6020008	28.56000071	15	5	5	5	1031913.572	1402963.23	648485.8473	1299671.538	606382.5302	1145862.818	682584.6395	1341907.613	1026741.464	1101601.722	514084.1921	983044.0761	1204070.54	803658.3735	1235320.826	[2][M]-	[M-H-HCOOH]- 162.016	140
115.9200919	115.919831	115.9202005	5.44999995	3.603999987	7.396000136	9	5	4	0	237026.6447	311185.4919	285094.0871	260143.5767	309370.5987	278521.1009	197746.3121	477742.2421	220365.7978	0	0	0	0	0	0			2293
115.9198504	115.9197001	115.9199691	1156.521017	1154.651005	1157.70401	8	5	3	0	261776.4186	234624.1522	272588.4998	363715.9116	196586.3024	158473.3622	148841.3474	123630.9286	86510.84917	48676.73076	39384.58798	33327.51006	26729.37653	24588.25584	20472.33651			284
116.0062589	116.0060055	116.0064419	27.89599945	27.6020008	28.32099945	8	3	2	3	36291.5644	48445.28334	23597.8738	32026.43583	22658.95885	38717.89819	23165.88046	40813.13128	22141.74412	35347.13149	17643.36195	20371.29906	22670.65659	24523.87274	37561.19101	[2][M+1]-		140
116.9278697	116.9274989	116.9281099	3.613999987	3.533999987	4.252000113	14	4	5	5	1955720.101	1858672.33	2051769.022	0	1717647.926	1691221.807	1667061.889	1504933.526	1541255.394	1327623.497	1285713.465	1216119.547	1285629.407	1091558.278	988528.9798	[3][M]-		282
116.9277945	116.9276713	116.9279616	365.8359925	364.4320102	368.3189979	7	5	0	2	3218201.685	5607489.117	4959234.756	4452215.484	4360988.752	4495195.348	3892871.506	4134968.98	3982400.556	3819244.805	3732881.656	3501259.308	3263592.84	3746331.301	3654573.637			251
116.9279058	116.9278365	116.9280476	379.9530007	378.1010109	380.0020123	6	4	0	2	3768559.324	3274387.348	2913512.635	2815533.463	2393020.92	2638703.334	1942423.399	2599216.727	2769746.73	2440462.314	2599556.916	2078113.326	1920645.457	2008301.225	1213787.554			1870
116.9277642	116.9276478	116.927907	20.17000016	18.20400001	21.59399986	6	3	1	2	2775940.529	3028066.399	2604729.403	2296931.564	2150422.631	2116316.852	1985758.867	1880835.553	1781695.242	1707832.053	1829180.469	1493828.743	1354894.027	1324696.019	1253580.207	[4][M]-		1110
116.9279995	116.9278048	116.9280725	414.3590083	412.5870029	414.9680042	5	3	0	2	3652211.165	2912923.788	3072907.212	2740551.773	2102913.085	2365121.7	1740413.913	2326433.827	2342826.424	2245989.252	2181309.197	1858012.472	1716463.148	1509947.366	1248871.666			258
116.9279158	116.9277034	116.9280168	398.2149968	396.079986	399.2300019	5	4	0	1	3495641.535	5402668.468	2744702.574	2709415.152	4527183.531	2409479.252	2009783.617	2519849.616	2311889.511	2125657.856	2163858.636	1979984.939	1807875.92	1739715.17	1527128.498			2064
116.9280449	116.9279009	116.9281106	1110.338996	1107.229	1114.768006	6	3	0	2	11531540.63	11687479.78	10883905.3	10432777.34	9881019.109	9541073.358	8901248.34	8789545.05	8383105.415	7914712.02	7428284.526	6925522.793	6316285.312	6035066.264	5968109.285		[M-H-COCH2]- 159.939	239
116.9280669	116.9279246	116.9281018	1134.682961	1134.61502	1135.312958	3	3	0	0	1989487.861	2479457.467	2040162.9	1971443.826	1878951.435	1735387.869	1617753.295	1572057.378	1485814.959	1349447.168	1240089.461	1126009.912	974685.264	1009668.362	844833.8975			276
116.9278681	116.9277942	116.9279185	1175.695038	1175.046986	1175.695038	3	3	0	0	2956952.2	3007261.26	2578160.66	2530062.171	2312119.047	2112799.375	1996169.009	1781934.748	1696432.105	1601235.701	1463265.379	1345929.888	1165304.77	1122632.165	1006403.163			2308
116.927886	116.9278332	116.9279379	1154.511005	1152.916946	1155.188026	3	3	0	0	7087371.559	5547338.432	5988909.131	5542437.854	5326365.015	4903999.572	4462419.389	4225853.701	4030767.202	3698611.821	3364568.259	3030635.984	2560666.656	2397658.241	2220424.098			284
116.9277586	116.9276213	116.9278923	1190.783958	1183.86795	1199.344025	7	3	0	0	1696082.686	6345745.174	2073540.25	5818495.684	5559463.554	4975423.808	4793028.662	4396255.544	4204646.057	3940713.474	3611655.256	3361403.219	2977771.857	2775541.958	2586137.958			299
116.928038	116.9279432	116.9280648	1124.83702	1121.724014	1128.640022	4	3	0	0	2077487.06	3395792.96	2661991.913	2968692.61	2856650.486	2633616.745	2489310.602	2307264.763	2298419.71	2148292.148	1899551.644	1712828.554	1617121.532	1623711.615	1422749.546			257
116.9294305	116.9279793	116.9295365	1095.629959	1088.601986	1100.588036	5	3	0	2	1331612.659	916448.7386	172010.2808	550927.1383	573064.7088	622847.4822	582827.4665	688859.8178	690168.769	699993.794	655844.0933	676581.6759	607786.0353	522781.6307	473565.2508			1596
116.9584348	116.9582392	116.9587859	69.34600147	62.57499909	73.56200211	17	5	5	4	257083.7441	211623.743	248893.5417	245552.5772	369379.4251	182193.1073	379345.9796	364292.5156	400353.7741	234137.6251	329872.1463	301161.9852	321792.2065	279647.885	300707.1713		[M-H-CO2]- 161.956	89
116.9583643	116.9581128	116.9586401	54.95700077	51.07999878	59.94599962	11	2	4	5	82842.15598	89126.14251	31146.48147	94624.3928	15535.42531	76562.94464	53704.30727	103510.5981	86616.38372	90002.46632	79135.82585	127596.61	95067.37328	80973.81278	158547.4065			2067
117.0185606	117.018218	117.0187883	26.91400007	26.3050006	27.69099945	15	5	5	5	218911.6004	217108.7344	261167.9001	244367.1394	333160.1363	233197.0248	250454.2909	251449.5846	118243.5839	139626.308	123091.1807	147327.266	152288.8443	161580.6387	169937.1817	[2][M+2]-		140
117.9278576	117.9276758	117.9281908	3.913500058	3.603999987	9.092999892	14	5	5	4	201164.0488	287770.7411	222175.6569	174754.3013	231841.8535	145428.8802	186658.7221	175424.8167	122198.2964	120743.0902	303583.1633	106195.8559	142664.1042	147184.1552	0	[3][M+1]-		282
117.9278399	117.9276099	117.9279478	19.98100021	18.13400001	21.59399986	7	2	4	1	274317.6781	209073.0243	257110.6745	233517.9866	232144.5918	216103.0673	192243.4777	182609.6591	181240.9936	155619.9639	147213.0017	138327.2681	131014.4913	111559.5181	115923.7498	[4][M+1]-		1111
117.9278775	117.9278435	117.9280329	1109.401975	1108.743008	1111.490022	5	5	0	0	1174513.047	1361724.963	925306.8727	1222015.365	1118706.681	1021390.618	960418.3631	940755.9419	873269.6964	839310.3839	799428.6732	732911.7258	658454.7644	564493.0382	600689.7467			239
118.9269805	118.9268045	118.9274984	451.5769958	444.6609879	458.8790131	5	3	0	0	284620.8627	61312.28781	87295.29782	92694.10245	83845.77365	70870.08902	61773.12937	64952.97591	56744.72742	53943.99947	57980.79495	57217.033	48809.48505	42427.52417	44551.42634			2007
118.9408112	118.9406138	118.941374	1098.115027	1097.593997	1098.625027	6	4	2	0	30734.94826	28393.55717	28092.3308	32403.89548	29350.59425	24054.24148	28707.487	27035.24244	19013.4525	18566.12388	18897.56793	18411.24557	18930.85306	3496.058216	20752.86004		[M-H-C4H8]- 176.004	261
121.028527	121.0283737	121.0287099	1095.778008	1095.036978	1100.965948	15	5	5	5	86842.34893	92025.01219	85046.54007	90388.55197	91192.56987	87833.67746	90179.88996	98088.55852	98641.76497	97058.53081	89871.91124	91913.85118	88357.36823	93472.33191	90708.96669		[M-3H]3- 366.108	151
121.028284	121.0280284	121.0286843	225.5450038	223.3300003	225.7559936	5	1	1	3	48159.8281	32611.34398	41123.26709	48983.23618	42742.49099	46039.07968	52101.30734	49630.86098	43189.10392	45391.23104	72686.08131	27868.26533	53488.56589	52948.22468	41554.35511			1199
122.0236561	122.0232737	122.0238802	252.8105007	251.7479932	253.4099959	14	4	5	5	32447.77057	22214.73503	24800.66479	59284.20257	65913.21118	109222.4801	41348.56096	68279.4089	64080.11297	37285.67865	63305.93564	55294.28443	25960.8781	80101.58436	49487.43073		[M-H-COCH2]- 165.041	82
122.0236019	122.0231441	122.0239219	109.769997	108.6529994	114.2950007	13	3	5	5	71707.31247	81903.90853	37065.41834	102174.3756	114509.8368	126638.9819	91323.35569	118504.4172	100961.5556	78469.60862	75916.80334	102642.4287	85436.72847	89744.26724	102063.9449			73
122.023829	122.0235143	122.0241511	221.5494981	220.2059936	223.1660035	10	3	4	3	37246.71271	39117.07328	25123.63969	88892.70754	79087.24243	144215.5363	45869.88928	96070.65139	54079.6031	33058.00326	27605.76021	68932.59111	43943.42643	39278.34783	58921.18355			50
122.0240971	122.0237311	122.0241545	58.01700015	57.81800151	59.13899846	3	3	0	0	27702.58934	119225.4238	28806.50295	34674.87371	71275.67366	23268.40615	23901.97828	10995.37235	8600.288459	11979.87912	8778.305104	11376.03586	12288.36056	13365.73829	7572.502435		[M-H-COCH2]- 165.041 [M-H-HCOOH]- 169.037	52
124.0393114	124.0390969	124.0396108	108.7760016	107.3880029	110.0489996	15	5	5	5	60262.41465	52373.22718	55449.058	83631.02112	109672.8488	95943.76363	134834.2706	133550.51	142105.625	99922.95151	99296.33885	140955.5445	91597.38337	119281.3808	118076.9896			73
128.0103739	128.0101144	128.0107154	25.53650002	25.0370007	26.3850006	14	4	5	5	56601.42845	49703.73492	61219.06466	46697.97931	183441.9893	59368.84219	37550.17539	42622.33713	71016.72671	73810.77615	99317.54938	62505.63024	66389.42888	73803.00028	59721.20059		[M-H-CO2]- 173.007	202
128.0342819	128.0340934	128.0344382	30.87500081	30.18799965	31.54500081	15	5	5	5	231305.3525	753255.7734	304972.2236	404207.1002	426631.0812	498046.831	275110.6805	270247.365	131623.5591	145186.3394	119834.8355	237285.2898	233129.17	197375.1917	210166.8919		[M-H-H20]- 147.053	1409
128.8911698	128.890776	128.8913626	33.49500092	32.81100144	34.12900039	6	0	1	5	462.7427775	431.3416676	358.1616663	616.9663582	540.6253051	1508.205674	3536.800727	8121.060279	17568.49644	28158.046	56889.80586	55037.31505	49219.53127	75193.4995	33936.59008			1303
128.9672438	128.9670029	128.9678913	1098.208038	1098.111014	1103.919984	7	0	2	5	12516.00393	13415.72339	11015.22181	12225.90184	11632.46954	13896.42904	18659.49268	25617.55752	34858.72951	64810.09144	81426.12706	86183.30782	76651.89397	74080.46599	70170.98542			2127
129.0184719	129.0182065	129.018601	26.0250006	25.33599934	26.4050006	15	5	5	5	2076994.808	2286816.319	2198104.291	2132576.666	887449.7305	2400439.761	1652676.935	1819438.545	2650576.756	2885937.804	3391192.322	2222793.753	2328570.24	2840806.973	2028135.505	[5][M]-	[M-H]- 130.026	202
129.01839	129.01824	129.018612	36.71000102	36.68299913	37.86299913	8	5	3	0	728842.4131	741031.0428	766727.0436	673615.5237	553804.416	760207.5033	616692.2089	673302.578	879028.932	902698.5503	1018158.02	696308.3035	708163.0572	808136.0338	649402.8828			31
130.021773	130.0214343	130.0218708	26.0250006	25.66599934	26.4050006	15	5	5	5	112754.7971	122585.1407	116360.5207	110396.0533	38419.1348	132563.0924	89627.46335	87835.80881	141227.9622	155436.4695	191171.9662	123964.3656	133913.9074	162764.0597	114476.103	[5][M+1]-		202
130.0865521	130.0862268	130.0866549	58.56899846	57.43800151	60.46899846	15	5	5	5	435845.1621	351553.1943	264808.7275	342114.4885	135326.9437	276829.5586	470728.3486	583145.0848	841681.5504	834395.708	1114975.91	649406.0665	644652.5788	914838.8444	323756.4832	[6][M]-		52
130.8882252	130.8878385	130.8883805	33.49500092	32.81100144	34.12900039	6	0	1	5	676.9429497	685.4765554	705.3758482	688.7213708	597.7664005	2182.770753	5107.157127	9016.99627	20550.2578	31969.56813	77724.18053	66491.30616	62709.76908	97107.60297	41061.90746		[M+Cl]- 95.9147	1301
131.0895126	131.0892882	131.0896149	58.10349998	56.87899846	59.21700015	8	1	3	4	23197.11279	18195.03769	8734.928943	19044.95124	6052.925352	16321.04077	26281.23683	32450.06888	47543.46988	43584.91331	73693.77659	38050.28441	43435.62904	54189.48054	19840.43567	[6][M+1]-		826
132.0291691	132.0289193	132.0295669	32.12850002	31.49500081	32.8419984	14	5	5	4	59139.73451	348929.51	92056.8697	140773.392	254826.8713	204859.9901	84106.58008	88749.8383	32500.12565	29770.96913	27768.21969	54958.38453	68354.35049	39643.55341	69097.59064			127
132.8992325	132.898372	132.8994272	32.83100144	31.67400028	34.13000092	15	5	5	5	425862.3055	283490.5945	332072.2639	303684.4357	302749.824	271950.0127	252155.2837	241639.3292	239030.7843	219544.556	203530.9057	212240.3619	174810.0574	176192.2873	172743.3405		[M+Cl]- 97.935	127
132.9222232	132.9221033	132.922668	456.1690073	444.6609879	466.0599936	8	3	2	0	141032.1406	153738.2471	278440.3535	161916.6634	131063.4516	136579.1562	109589.7732	134074.0366	115785.1831	105816.2581	109830.7596	99263.19691	92936.8363	83458.89896	81969.68714			424
133.0133583	133.0130576	133.0135242	27.91099945	27.6020008	28.40099945	15	5	5	5	4295885.651	5703677.607	2741395.273	5275644.412	2592282.731	4760268.678	2914976.269	5597448.134	4324291.304	4595942.897	2197119.481	4004753.703	4878240.05	3298984.876	5012555.056	[7][M]-	[M-H-CO]- 162.016	140
133.0286385	133.0276211	133.02968	36.69450076	36.05500102	37.37299913	10	4	3	3	27297.90527	20751.41559	25263.06799	94150.46873	42226.18663	23746.39766	39879.32276	23932.85813	127400.4647	172496.6114	25064.99895	21846.64628	116229.9473	36883.04781	139946.8403			31
133.0456967	133.0456112	133.0458763	27.91099945	27.6020008	28.56000071	11	3	4	4	71342.64866	147603.2187	2643919.713	123453.1937	2534278.223	104556.706	2778851.236	139937.078	67048.59551	83231.67912	2099455.325	76647.09699	100301.883	34445.06797	127364.0463			140
133.0494904	133.0491482	133.0501359	36.70500102	36.05500102	37.86299913	15	5	5	5	32891.11	47011.25136	48942.90644	34521.06421	42157.04349	34853.81707	35903.45703	36389.42057	32713.37785	38970.44953	25510.49463	38827.24205	28956.38125	26520.02306	33755.97653			31
134.0167338	134.016453	134.0168801	27.93099945	27.6020008	28.40099945	15	5	5	5	186809.7371	264973.9908	110147.929	244693.3691	104219.6558	215801.352	125348.8149	261025.6716	186587.2274	211981.7792	91919.12661	192641.5675	231295.9015	149399.0813	245752.9697	[7][M+1]-		140
134.0235625	134.0229166	134.0241961	108.6635015	107.279	109.6469986	6	0	4	2	23307.54007	18236.32631	20265.20032	27866.25863	31194.24972	24382.24019	38443.10795	36550.53293	32998.04109	15452.00135	34903.17002	36530.63065	27943.57525	27492.70429	34074.58419			1009
134.0240894	134.0236655	134.0242115	70.52150153	70.40499737	70.77800274	4	3	1	0	21027.01206	67198.71024	7637.25422	56526.45471	28210.39836	85478.9335	14399.75707	16465.56765	8687.333379	7076.265227	7083.893776	9144.904196	12610.69994	7087.597109	9201.373979			1139
134.035682	134.0348882	134.0362534	36.70299913	36.05500102	37.86299913	15	5	5	5	33145.87059	34131.25147	39148.76337	43829.80705	44683.31579	37274.98443	50369.33407	36470.70143	35284.87527	38850.14417	27746.66051	39307.78456	23757.90535	34787.50895	34112.95658			31
134.046302	134.0458232	134.0465512	191.0234941	188.7859937	194.1019985	12	5	3	4	474324.7098	1005496.233	306450.964	394318.43	418320.9438	313203.5061	566983.802	56074.34056	40210.74862	112623.1282	52790.95697	126308.7137	221620.0032	110582.6394	24783.29572		[M-2H+Na]- 113.068	59
134.8938424	134.8935986	134.8941357	393.2205044	392.9560051	393.7250037	14	5	5	4	1813822.491	1817676.743	1550508.257	1565960.138	1414302.014	1379502.934	1141737.025	929123.0824	932230.9679	970228.7059	765047.9609	923257.9634	796238.9472	811220.4816	817201.664			9
134.8937191	134.8935695	134.8939402	254.6979877	249.0379974	256.3279904	15	5	4	5	1448404.16	1591841.388	3447385.001	1343789.698	1157328.169	1522286.336	1114814.171	1036654.57	976018.0557	918847.1417	819527.3481	903796.3525	841511.2601	763809.2576	791324.6096			91
134.8937809	134.8934771	134.894066	619.7800255	619.1289983	620.3789955	15	5	5	5	2026926.351	1870509.827	1692987.907	1572317.408	1505739.067	1364186.325	1050235.104	1073755.51	913806.0853	844540.0474	966241.345	819735.302	703140.8098	582303.0029	561344.1514			6
134.8938245	134.8935763	134.8939829	32.7919984	31.52400028	34.13000092	15	5	5	5	10447389.95	7314803.502	7674439.457	6807755.582	7010039.077	6412809.417	5881564.73	5791570.664	5427192.681	5173261.016	4658767.223	4402627.344	4142330.022	3758691.792	4054015.423	[8][M]-	[M-2H+K]- 97.935	127
134.8938571	134.8935035	134.8941144	402.1125025	401.4369896	402.879995	14	5	5	4	2314049.197	2341799.212	2144348.344	1917775.151	1995385.861	1790392.365	1673982.121	1158405.257	1087676.228	1103320.117	1066319.649	1099358.154	1061017.258	892406.4671	1007770.453			3
134.8937731	134.8933868	134.8941259	373.3419998	369.5559883	382.4479986	26	5	5	5	4646296.253	3112162.857	1238595.344	1163045.138	1118544.933	3591896.029	999546.7843	3116977.204	1378808.227	2821709.173	1216801.406	712400.1043	615929.6427	1940743.072	630300.6654			8
134.8938177	134.8936656	134.894013	231.6789978	224.7610044	233.4499934	14	5	4	4	1292007.871	1319205.523	1697587.004	1053204.107	1308286.729	1220774.352	1258642.945	1219243.757	2241310.867	1330522.452	1930789.21	1073770.317	906725.4299	882714.8496	844154.8162			306
134.8939004	134.8934436	134.8940786	432.3310089	428.8449925	432.9590034	13	5	4	4	2248044.155	2174719.825	1832193.353	1821323.701	1783593.809	1625042.613	1524576.469	1328135.27	1141319.828	1038818.322	1044954.573	1271979.717	1001703.556	894650.9833	978908.1116			28
134.8939943	134.8937051	134.8941478	45.45850125	45.06499929	47.91200046	10	3	3	4	1856476.598	333826.0787	1547235.575	870243.3698	1956460.08	499410.4761	1318428.223	1360467.623	1130634.606	1036247.402	1030768.039	1312692.656	944967.2882	492378.958	842972.9513			1811
134.8937595	134.8934935	134.8939016	496.9524947	495.1029941	498.2510165	12	5	3	4	4347256.698	3605669.66	3880973.935	3236625.142	1823709.732	1536837.715	1247717.727	1238599.065	1049228.455	1154717.3	994696.4878	1057432.914	988386.8743	891138.1397	846285.5081			48
134.8937219	134.8935168	134.8939664	549.7085027	548.8570258	550.4080264	10	5	2	3	4863009.061	2600843.719	5734685.656	5576852.804	1209559.804	4682012.33	1514214.197	1694599.414	1502478.281	1449550.078	1233857.06	1243739.75	730069.0643	1100794.51	729103.7134			47
134.8937935	134.8936464	134.8940749	301.8410005	300.963006	310.4280099	11	5	2	2	2204048.946	2168218.469	1347776.647	1739010.07	1867313.24	1763114.643	1709773.386	1263922.138	1259396.213	1213668.162	1143803.234	1178210.127	1106951.791	938021.9382	925523.327			29
134.8938945	134.893519	134.893998	419.1159861	417.2940065	419.7269875	9	3	2	4	2897301.091	3614187.787	2406085.683	2354072.27	2141633.975	2006104.717	1790679.819	1833396.605	1703756.669	1508840.58	1175772.834	1418739.019	1466301.989	1344363.603	940293.7624			1864
134.8937019	134.8935224	134.8940148	541.4085027	534.7209767	543.9660204	10	4	3	3	2400348.457	1878138.19	1775096.794	1472538.99	1236287.454	1371846.659	1148934.871	1585859.596	1388532.737	1763898.74	880955.8562	917022.4028	1049252.978	1163228.16	677866.6101			57
134.8937527	134.8936473	134.8938937	665.679521	664.804021	666.2029883	8	5	3	0	1657541.629	1608466.218	1347721.746	1336968.67	1106975.728	889533.1086	854119.646	801942.8021	671238.886	577733.0393	516562.6671	545902.0703	434095.6289	388594.0679	372786.6118			18
134.8937905	134.8936918	134.8939941	817.9159927	817.5360054	818.5479955	7	5	2	0	1165151.067	886086.9198	834104.8458	738487.8676	589029.8456	492446.6319	417852.6239	430581.0923	363154.1674	354078.0632	322962.1915	319275.4501	249604.4995	229432.7981	196377.1783			308
134.8936772	134.8935522	134.8938468	783.1919861	781.308978	784.9750243	7	5	2	0	2222955.669	1937227.877	1680363.338	1607518.338	1304916.987	1069651.779	893371.7255	441781.0494	739108.7362	708479.1598	650564.1375	665278.388	520427.0712	471458.6367	420904.5606			2335
134.8937703	134.8935406	134.8939176	269.5440102	268.8879952	270.1640102	7	5	2	0	1330217.74	1582029.86	2033710.683	1270950.539	1844099.708	1616802.933	1736350.74	1337714.051	1298459.257	1230633.008	1179910.842	1219363.967	1101769.371	967719.4917	949077.4317			41
134.893763	134.8935873	134.8938711	509.9499893	506.0279811	509.951992	8	5	2	1	2508976.151	2323121.441	2044992.955	1855616.956	1724390.087	1680553.385	1391564.663	1157991.577	1055237.196	1055451.611	932196.5051	1144918.879	849845.1223	780979.7097	793582.0515			42
134.8938148	134.8936562	134.8940006	283.7649877	283.7549877	285.1010027	7	5	2	0	1654065.024	1811953.918	1928589.293	2063880.617	2236003.343	1577088.521	2054609.801	1221317.359	1160443.543	1188383.008	1078342.475	1088836.296	1061396.41	948495.3784	873433.9906			67
134.8937879	134.8936313	134.8939124	797.8929808	797.1109967	799.2950194	6	5	1	0	1157549.693	990732.0201	841583.3107	810743.3255	618085.3538	521623.172	413747.3896	404886.6108	371405.3602	334312.0195	327428.1506	302659.1396	247855.3413	220113.3612	199610.9102			2283
134.8936789	134.893472	134.894006	484.5689832	483.5520114	488.1869888	7	1	2	4	1778406.675	2154645.267	1905931.921	1768889.058	1649274.69	1547791.535	1399432.922	1593795.078	1431919.676	1138350.571	1218647.102	1081662.815	1394655.469	1090788.318	1367304.108			1001
134.8938527	134.8936261	134.8940167	465.5959938	465.1669979	466.3659911	6	5	1	0	2382855.266	2130930.23	1927012.284	1870365.751	2259943.509	1624626.377	1405810.605	1153993.075	1149404.329	1155369.444	992618.7414	1042705.963	947978.339	871374.3905	822794.6873			2270
134.893773	134.8936069	134.89402	563.8864951	558.224991	566.4360237	10	2	4	4	1668730.052	1693792.705	1632583.663	1493794.718	1308457.053	1236169.188	908700.8664	1047719.563	921010.0615	920121.9807	794117.284	877237.9193	601050.8065	707887.1794	680339.0995			49
134.8939221	134.8938466	134.894106	215.3249948	213.6859989	218.5059962	7	4	3	0	2006697.342	4353536.261	2008179.243	3829501.262	1555108.015	1433972.246	1477760.009	1417460.609	1006715.622	1425200.293	1192381.919	1264335.453	1162040.815	1060793.955	1008656.476			1186
134.8937852	134.8936173	134.8939581	691.1785078	688.7219751	694.3929723	8	5	3	0	2624728.005	2535335.625	2237192.865	1959031.435	857058.499	1464531.729	1150910.529	1090453.999	472304.6445	844142.3975	793203.4815	753434.2112	641164.1096	572139.3925	531360.9368			129
134.8937691	134.8936213	134.8938835	806.8420015	804.6810057	807.2960165	6	5	0	0	1075873.739	1031164.447	802088.1945	195454.9789	601036.3461	491888.8347	411415.263	433687.2529	357301.9207	349370.2643	319213.7938	319828.0056	266865.6777	233043.8843	194106.6572			94
134.8936452	134.8936112	134.8937699	764.5730209	764.1480074	764.8700128	5	5	0	0	1073722.898	949871.4732	862722.1868	735830.3698	678120.4028	520557.7558	436530.9509	411688.7905	371971.665	343943.0228	320082.2512	336035.5723	267086.0213	242049.3387	209567.3578			106
134.8937061	134.8936991	134.8938641	775.9030043	775.5750125	776.347018	5	5	0	0	1072967.996	999954.4915	774925.1605	761415.0559	642659.3439	449747.1053	420018.6156	407290.269	355365.5525	326706.9794	310179.3454	306843.1433	236689.3387	221609.737	193013.9579			102
134.8939235	134.8938068	134.8942979	168.983501	165.8799931	175.3260028	8	4	2	0	972453.6597	1132129.505	795172.6738	1378099.225	727657.9323	748640.9001	749386.6593	527861.116	590117.1269	295052.0244	449076.3279	256452.4037	391507.4741	193597.3807	274753.4984			2160
134.8938796	134.8936503	134.8941602	155.6079953	153.4280062	158.8069995	6	4	2	0	1883621.162	1905005.705	1184792.738	1838869.557	863083.1445	1152819.902	913719.0566	878048.7738	786311.5415	591199.9969	580127.0673	530320.183	511877.5223	439178.7978	386921.9533			360
134.893937	134.8937915	134.8940366	716.3040245	713.7450027	716.9120163	5	4	0	0	1237302.914	214295.5851	902643.5779	876154.7269	700203.0798	582518.0884	510527.9781	463325.0988	408679.1013	389967.6897	354510.9641	351357.5114	279315.922	250465.3983	215330.7479			1416
134.8938262	134.8937046	134.893923	756.0955038	755.7699911	756.6750146	4	4	0	0	1405829.29	1256506.654	1178891.323	1716491.207	790040.2293	684681.3295	567714.546	561916.1169	472520.8894	444207.8663	406723.2892	416576.9561	334321.9292	300868.2786	253602.7676			2050
134.8938827	134.893812	134.8939439	709.3480165	704.3130057	709.9760083	5	4	0	0	841241.932	716833.8955	671600.9601	627816.9696	442057.166	364575.161	314840.7527	280114.889	256627.7763	235520.5534	230419.1544	204952.1815	183367.5733	158219.1784	144507.9142			328
134.893939	134.8937988	134.8940592	183.435	182.5429953	185.0639994	4	3	1	0	1840387.148	1567729.459	1478060.024	1763190.346	1070163.025	1376222.481	1067672.208	1145889.492	974794.9275	799588.4127	744905.482	656433.7204	676290.2053	586579.8939	474006.7435			2186
134.8938483	134.893842	134.8940189	742.9339742	742.808985	743.4389877	3	3	0	0	1148709.882	1010341.039	898172.0576	1008848.947	633102.8153	572279.377	446553.0164	391362.4633	365175.3043	379956.0616	315533.0172	342072.1673	244960.1686	238872.5697	189385.1639			113
134.8939142	134.8938995	134.8940268	191.3080061	190.7789959	196.9430058	4	3	1	0	2330904.736	2125945.962	1645884.174	921824.5687	1836948.09	1790344.821	1368188.536	1497816.956	1658260.548	1159148.485	1056657.182	1008810.59	990099.361	854999.7097	745835.3077			893
134.8938293	134.8937386	134.8940064	134.015002	129.611993	136.0660028	4	3	0	0	1265343.195	933287.0874	1265243.118	1169308.979	2026873.022	821853.3835	865654.749	807484.7676	734877.4855	634232.7267	514764.7497	493497.6373	443514.2614	397116.3887	374331.052			608
134.8937859	134.8937375	134.8940031	319.7990001	319.7430038	320.3719997	3	3	0	0	1191130.955	1347903.992	1204516.781	1180698.849	1181705.887	1005431.809	947228.2989	832167.4757	815676.7249	804003.3265	773362.7972	766158.0979	739824.7448	661976.1026	631461.9205			301
134.9264954	134.9259491	134.9267431	32.78299975	31.67400028	33.78100144	15	5	5	5	278260.7704	188287.7313	204592.3702	190335.4413	171692.4348	133107.6953	120118.3847	93287.82078	69855.4897	63349.15343	49076.06379	60721.76553	42170.90236	39546.45079	41657.39006			127
135.0295381	135.0200699	135.0300951	32.22749907	27.30299954	33.49100144	16	5	5	5	912180.7576	819429.9551	825505.1993	771728.5445	675482.1576	722687.3722	781133.8303	645693.7685	530809.1257	436297.8602	409774.427	452364.4044	418462.5777	551262.6652	425604.5242		[M-H-C5H8O4]- 268.078	127
135.0421833	135.0417513	135.04255	36.70299913	36.67299913	37.37299913	15	5	5	5	619309.0122	488495.2904	604828.0196	423918.004	631374.6796	367697.3553	694233.9613	581466.227	621401.9706	620226.6734	509644.8466	595524.5475	488094.112	598075.7186	514363.2588	[9][M]-		31
135.8939196	135.8936214	135.8940793	32.7919984	31.52400028	34.13000092	15	5	5	5	1180568.93	840140.001	880099.3104	777873.4479	804271.6596	633079.1039	678816.7395	706918.4266	596744.2275	523257.5792	501714.9663	506347.6356	450717.4713	422891.8565	446429.1426	[8][M+1]-		127
135.8935824	135.8932214	135.8937304	393.3334976	392.9560051	393.6639996	6	0	3	3	918389.1526	891877.4621	955231.2618	866270.5324	892952.1953	792841.8534	806050.7742	77142.47175	72873.43536	72167.81485	63204.9182	787748.8683	93042.82697	611565.9599	76343.70848			9
135.8936955	135.8933533	135.8939788	462.7989992	455.9910074	474.4559889	11	0	3	4	3464245.179	3406407.159	3524684.674	3435796.559	3329248.862	3167995.516	3193769.447	262500.1653	94137.67206	90620.80537	136511.8622	2638792.964	139661.488	184355.6831	81747.44381			2257
135.8934199	135.8932229	135.8939553	402.4140086	401.9040059	403.0230045	6	0	3	3	1295293.085	1247386.766	1340704.742	1237747.819	1167915.854	1125979.972	1177296.754	100133.0237	102747.2538	96190.49087	137722.5562	1097953.034	100262.6243	889332.6493	125082.7352			3
135.893643	135.8934098	135.8938882	439.5889995	428.8449925	447.9540079	12	0	3	4	3641549.729	3575359.466	3759757.263	3632489.463	3485082.637	3306974.467	3286052.212	158303.139	360568.6161	139682.8204	307630.5649	2890272.92	48369.76652	290201.6728	61299.24605			1793
135.8934411	135.8933555	135.8937276	374.5785011	370.8209991	378.1329877	6	0	2	3	1099265.193	1022181.533	1120486.727	1010285.113	953726.4703	934567.3675	882711.6306	981935.893	151742.8168	237287.7833	1144070.78	955126.7067	78455.86011	162990.1397	70243.8831			1758
135.8935593	135.893231	135.8937894	343.3969893	336.7099993	344.6500083	6	0	3	2	767529.8947	760682.0113	811897.4984	750835.1241	720143.4851	647950.8477	705525.6514	255380.5858	54456.84098	45153.91143	81883.69612	666694.8706	70076.1258	522473.5872	502048.0275			390
135.8937162	135.893256	135.8938001	287.8509971	285.6489917	288.7909957	4	0	1	3	552218.8352	530733.616	610651.4549	530347.3577	530246.5237	461434.4826	527690.6972	112077.7065	528456.9009	509782.6605	259302.5464	508996.5398	84492.25458	79058.47287	384277.5012			1798
135.8936794	135.8934993	135.8938749	497.5234975	496.9710193	497.611992	4	0	3	1	2534435.296	2493330.061	2577233.196	2463839.704	2398727.969	2296784.855	2354551.595	98890.42318	85686.98783	103876.1886	2014676.97	1857464.055	113896.5934	1570430.719	1432787.983			1434
135.8938934	135.8936837	135.8939932	508.2154969	506.0279811	510.1450064	4	0	3	1	2568376.243	2534166.079	2628824.13	2521720.274	2473229.348	2330034.633	2325013.822	113078.4375	81727.65166	76306.9591	2107004.203	83995.52686	1787891.783	1607342.925	1686277.812			288
135.8936597	135.8935957	135.8936986	484.8129913	484.5120186	485.1209886	3	0	3	0	3133579.09	3090246.857	3222945.689	3106640.733	3046342.094	2893315.257	2855566.092	152027.8692	125924.9495	136989.3931	2472855.369	2267306.456	2093860.89	1921000.427	1866624.447			985
135.9441331	135.9439511	135.9443765	1032.244946	1027.918962	1036.87403	31	5	5	5	18527761.08	9790284.045	20828679.74	14233975.54	14462929.04	14211268	18365628.35	10895278.62	12028736.79	10481665.99	9272496.638	8262581.767	8365408.322	4824127.249	3768027.993			136
135.9442139	135.9438642	135.9444156	1059.105007	1051.847012	1064.838037	33	5	5	5	19317284.2	23322833.33	6974902.004	8134505.519	23888233.15	25393225.69	24043082.15	21794968.09	21128053.78	21252842.41	17679903.05	6118438.979	7379302.822	14181934.26	6428029.702			1509
135.9441556	135.9439036	135.9443911	1009.398495	1006.073987	1013.694035	22	5	5	5	18910908.46	12749876.39	10733332.07	10594569.35	9845683.679	7474055.424	6562639.818	12168646.82	4289201.819	1363475.971	771939.2735	536852.526	8497109.23	7768058.279	7575173.967			137
135.9441213	135.9439907	135.9443636	378.1169993	376.4919936	380.6310081	18	5	5	5	955894.473	771981.6811	1803666.073	890129.0948	1582627.821	868833.5035	656561.9915	1119644.239	1239678.182	1428046.878	965225.5402	873033.8968	623526.1334	565653.4646	497727.8068			2
135.943972	135.943688	135.9442472	367.6699992	365.7530143	367.760002	15	5	5	5	1304718.535	1533328.92	858075.7891	764855.9475	746034.2256	1038683.17	948680.6759	769771.2363	786676.7955	694938.5769	954365.5187	719228.2958	920278.956	768783.1711	572168.2069			1398
135.9441672	135.9439521	135.9444588	1047.812985	1042.64905	1051.54999	18	3	5	5	13539317.84	18471975.85	17014925.82	12966265.96	11695480.39	13256698.01	6665543.651	8713649.384	5479858.38	7954085.496	7236729.895	6468266.374	6676413.716	5656051.066	3207685.061	[10][M]-		1280
135.9441807	135.9439641	135.9443385	1077.010994	1076.222027	1083.196983	15	5	5	5	14966229.89	13538336.23	13441673.47	12905574.08	13368836.54	12463374.17	12231402.94	8918712.962	9153639.256	9343978.894	8527287.332	6660652.763	6376052.028	6329558.826	6990122.565	[11][M]-		111
135.9441737	135.944068	135.9444885	1017.427507	1014.985984	1019.807998	14	5	5	4	8182412.466	8107889.678	7813460.775	7346944.715	7801525.93	6842337.159	6500395.448	7017476.763	5380714.893	5312170.379	5767647.039	4522771.927	8441599.437	7768058.279	7522852.147			1488
135.9442287	135.9439422	135.9443031	1090.630032	1089.564961	1095.860032	15	5	5	5	23260105.24	16181696.96	17966193.07	17824414.1	16890653.27	15658633.58	16022148.71	15090091.43	14932334.5	14287984.35	13088330.12	12384465.26	11689844.98	10801964.39	10425891.52	[12][M]-	[M-H-CH3]- 151.966	101
135.9441586	135.9440416	135.9443867	988.8720404	976.9099988	995.1389667	29	5	5	5	20483323.78	26489381.55	16747361.04	15077963.08	14861644.02	16782315.22	17142801.5	16085651.89	24457557.17	8170851.212	10004289.7	21274620.49	13724061.84	10742968.66	19380830.64			148
135.9441372	135.943959	135.9444011	961.3349773	954.7760129	967.9020453	22	5	5	3	13275161	9146577.941	12935623.79	10676088.68	3548415.556	9683051.112	8606264.668	7512510.108	5472578.331	3884052.193	5963666.243	5933994.125	4406367.326	6016618.222	8693654.197			1329
135.9441703	135.9440499	135.944378	970.7645207	969.8420398	973.4140179	6	1	0	5	8031930.997	8956287.009	6697393.654	6734255.475	6214097.691	5814202.64	5481090.238	4684758.726	5515245.959	5189582.356	5292099.882	5535903.162	4256523.029	10140453.7	4562014.407			156
135.9441368	135.944072	135.9442932	397.6070023	397.5860009	398.2149968	5	5	0	0	1235903.536	1120130.718	1269730.053	1100078.885	1120796.462	937430.3537	951254.2496	976774.442	1013925.511	983773.138	962494.7092	932686.7538	818680.8624	783570.5949	710940.9211			2063
135.9441841	135.9440149	135.9442693	505.5489922	493.9000194	505.5509949	7	5	1	0	1862453.963	1978465.303	1732257.002	1817188.619	1780942.766	1686367.283	1471894.364	1588386.859	1552897.708	1622748.232	1453422.718	1258115.808	1278549.834	1156791.968	1092351.74			290
135.9442298	135.9440379	135.9443316	688.6814901	686.8259888	693.6840077	6	4	1	1	5616327.374	8301024.93	8477630.735	8818884.901	7624514.813	7183637.325	7145985.235	4393145.302	6307495.073	6040533.844	6007639.485	5577297.12	5209773.892	4657698.723	4601244.764			2110
135.9443618	135.9442097	135.9444344	710.9429987	710.6149783	711.2310219	4	4	0	0	1825686.746	1683764.235	1680614.321	1880961.824	1706041.672	1536461.511	1508495.991	1392411.486	1326160.051	1278369.924	1248158.702	1155493.813	1096937.593	988344.3287	1001378.909			1182
135.9442823	135.9442171	135.9443694	818.1760027	817.2870255	818.2039972	3	3	0	0	2148705.766	2150443.447	2135661.516	2042724.189	2244849.38	1891125.345	1838580.138	1708719.035	1709794.239	1642966.588	1497367.616	1434087.463	1367525.057	1270119.212	1239171.651			308
135.944154	135.9440909	135.9442459	775.8900261	775.2750098	776.8419743	3	3	0	0	2239327.029	2227274.967	8103081.513	2272445.826	2143957.566	1987462.275	2034413.058	1873317.544	1763464.942	1724859.559	1614158.924	1577874.061	1444975.463	1300529.979	1290326.88			1402
135.9441377	135.9440155	135.9442501	799.3000058	798.7920168	800.5530112	3	3	0	0	3863685.454	2164529.161	2126105.012	1924701.567	1914464.122	1809229.521	1825188.501	1713300.903	1609616.331	1550477.268	1493672.131	1347492.482	1288920.827	1106388.116	1085670.151			2284
135.9441736	135.9441513	135.9442393	513.7229919	513.7140219	513.8229892	3	3	0	0	1579834.578	1543455.37	1895501.833	1689824.307	1787821.02	1437450.802	1522218.122	1423019.514	1403704.623	1402068.834	1303116.38	1294716.388	1143107.139	1026300.216	1090068.56			2230
135.9767722	135.9753059	135.9774198	1077.027026	1076.222027	1083.805951	14	4	5	5	616542.6569	507141.4349	498366.6552	467203.1719	499133.8558	452551.8984	435288.9051	294381.2715	318745.2966	308284.3795	321750.8392	236079.7048	232533.4163	241219.7641	254483.6082			111
135.9776077	135.9772431	135.9777863	1090.307972	1089.514046	1095.860032	15	5	5	5	644781.6074	670446.3256	572473.4927	564210.5425	595060.7869	546293.7043	553158.9574	510359.3435	544221.2424	534819.2332	515699.1654	505999.8123	489018.1039	421521.8074	434009.9929		[M+Cl]- 101.014	101
135.9764848	135.9754388	135.9769324	1059.006958	1052.628982	1066.025056	23	4	5	2	1082360.929	858817.4204	732586.938	307017.4457	744684.6486	933399.5574	886925.508	216319.7642	693346.6622	727133.7716	629734.3719	641371.0942	465158.7249	419244.0286	452498.1703			1510
135.9763183	135.9742926	135.9769523	1031.682998	1024.489031	1036.22899	17	2	2	3	658543.5695	583395.6493	223296.5181	548343.1173	538967.3637	327346.0798	666586.9401	331446.9353	324651.0768	300269.278	302358.1824	265264.4242	276092.0333	267655.9109	246100.3385		[M+Cl]- 101.002	136
135.9756348	135.9747682	135.9765922	990.1450458	978.1909671	994.5610294	19	4	3	3	714565.7857	976921.4303	559100.1355	474313.6194	449968.5889	484468.0896	273322.1767	218700.7739	355517.8241	329285.1474	261862.0847	608472.3165	181739.7779	333696.0053	331460.4684		[M+Cl]- 101.001	148
135.9756527	135.9744258	135.9766771	1047.74896	1045.842974	1049.265037	9	1	4	3	467951.0004	504853.4365	914610.0142	435298.7609	399271.7307	458550.455	182226.9528	144599.4586	113148.2076	247647.6742	230460.2842	233806.63	229492.3899	212775.7005	184690.8165			1280
135.9741947	135.9728057	135.9752627	958.3484911	950.5539984	962.1130536	10	2	3	3	140567.8478	174965.3112	256299.8569	110192.4617	106010.0876	86362.96401	217355.1613	166986.4656	79487.36118	71111.82979	69182.29113	74311.0128	88307.36521	98800.40858	102218.9215			1607
135.9753186	135.9746406	135.9770124	1017.098001	1014.511027	1019.507998	8	1	2	3	393366.116	307604.4761	395981.5748	252792.1239	244601.0686	220887.0868	205545.7084	190343.9292	150724.8806	142625.1366	180637.0548	150153.1697	64555.9984	138023.9049	250404.12			1492
136.0389714	136.0385954	136.0393367	257.8399944	256.7350067	258.4389876	11	4	4	3	26614.4964	37044.61587	33652.62632	34208.44598	29179.98099	34808.81776	34781.05089	30773.56856	31777.20541	33225.22914	26762.06866	33046.22449	35433.10067	27412.93286	33471.91629			2203
136.0413701	136.0406429	136.0424056	1090.82198	1089.770948	1091.853008	13	5	4	4	66392.48267	61263.77125	56679.8009	34619.47532	38278.46814	441497.6134	38386.70304	19197.49701	37444.27865	41030.10198	51411.95352	52231.71873	39736.82261	293374.7265	26827.97474			101
136.0466626	136.0457414	136.0475438	36.70400008	36.05500102	37.37299913	14	5	4	5	34283.18416	29552.98652	34783.39192	26960.96532	38370.40365	23977.7771	43000.31172	37361.15278	28575.45411	38724.51206	32908.54885	40426.17266	24407.03403	35344.18916	36504.31441	[9][M+1]-		31
136.0858953	136.0837663	136.0870016	1090.90301	1090.55198	1091.36301	5	4	1	0	551709.9924	516787.7718	598315.5104	108568.4602	26008.46209	111248.0287	22766.42323	18987.89928	20395.50183	27960.53378	25504.00775	23325.82644	14625.20381	6541.467811	12699.96355		[M-2H]2- 274.194	101
136.0847289	136.0837356	136.0856034	1076.939049	1076.642027	1077.010994	3	3	0	0	372180.6989	333964.9385	329694.248	75795.56024	8792.17088	33310.20117	8287.189212	6622.001383	7218.995087	6523.83906	6029.117607	5509.495741	5275.944608	5883.528344	4692.140241			111
136.1212137	136.1205565	136.1214006	1090.727495	1090.194043	1091.36301	4	3	1	0	86743.35755	512763.8634	192736.2888	235267.858	34032.13454	153234.684	22272.82143	18699.53354	20208.59562	27752.52899	25213.77571	23263.34039	14518.07308	7699.418019	12459.81813			101
136.1206207	136.1202208	136.1208285	1076.939049	1076.642027	1077.010994	3	3	0	0	34313.79848	48366.76199	60073.4916	65746.13376	5449.608332	25334.05469	5063.34632	4109.482865	3673.035362	3778.528397	3509.460598	3062.019498	3186.919051	3086.790009	2213.911744			111
136.8910741	136.8908008	136.8912534	32.7919984	31.52400028	34.13000092	15	5	5	5	3817181.03	2723071.818	2831900.632	2543351.86	2599005.29	2389360.601	2200469.505	2145110.743	2022848.237	1896364.996	1768626.927	1676083.354	1474558.427	1430260.338	1543813.482	[8][M+2]-		127
136.890853	136.8906577	136.8910176	549.5949904	541.3109906	550.3920122	6	4	0	1	639551.3385	870845.955	1834575.006	691840.2351	397806.6934	565035.7793	480883.4954	454643.1479	375957.2172	374708.6721	330850.5959	428088.7171	312017.3226	306996.4124	308531.8144			47
136.891001	136.8907878	136.8911623	377.1109922	376.4619963	381.2010081	5	4	1	0	1458865.448	1085686.038	1033839.515	918937.3702	916397.7975	779789.0349	2094909.593	586512.1345	520544.0548	573222.1778	478423.3301	559606.9706	519629.4009	440997.5554	503679.4957			479
136.8909491	136.8907886	136.8911049	393.1750037	392.9770092	393.2050037	4	4	0	0	625754.9563	626313.1167	529521.6486	496990.2251	506961.4137	432372.1725	376002.3032	285535.448	263850.4853	273443.9766	244636.019	291808.1586	264493.9976	226436.9891	254822.6363			9
136.8907033	136.8906603	136.8907685	369.9105006	369.5779938	372.0689937	4	3	0	1	430321.1711	381978.865	414349.2734	331503.7067	371323.4862	298556.3156	286226.3417	253457.2119	277520.3736	230788.7934	403884.2604	214099.3205	201688.1048	195361.7263	180239.0324			386
136.89078	136.8906885	136.8909593	254.9069891	254.6969891	255.1599986	3	3	0	0	481849.6186	528915.4075	1175980.343	439304.1906	432723.3196	402576.9828	411556.3433	361862.4737	321647.2464	337165.6805	284998.1134	315220.9837	295316.7852	256828.6894	257564.7428			91
136.8909621	136.8908703	136.8909783	432.3290062	432.3200076	432.9580021	3	3	0	0	741463.7339	766725.8692	673662.2333	623285.055	609818.1344	518548.0118	485252.4135	395626.5144	360648.4938	358262.4232	331032.3984	362904.4367	323965.1031	290731.3103	304833.856			28
136.890794	136.8905866	136.8908384	619.7789955	619.7769873	619.7800255	3	3	0	0	727936.3119	654394.4071	556287.3871	495200.9659	422776.991	402477.2912	318444.879	322345.2822	272605.3813	251743.2767	232496.8778	236463.2274	205456.055	177382.957	171300.0959			6
136.8908783	136.8908475	136.8909992	401.7640114	401.7550127	402.3730073	3	3	0	0	767040.2272	1595941.845	734186.1691	686678.9252	604350.6275	567190.0063	500245.7379	433002.7217	379384.4405	379837.8703	343592.6894	380956.6298	337730.0762	308153.6657	318835.7016			3
136.8908826	136.8907884	136.8909851	284.3840122	283.7620068	284.4720068	3	3	0	0	786140.3003	795305.4065	645229.487	642179.2055	669111.978	593224.0605	587991.3209	468552.0304	469379.2436	478748.2067	434809.8981	447709.0513	429633.0838	364206.3116	356321.664			67
136.9459794	136.945621	136.9460897	1090.64301	1089.514046	1095.860032	15	5	5	5	765336.6202	850246.4932	707177.5955	733475.3332	710697.972	649456.8098	657272.4861	619910.5297	620645.6134	600361.4632	559939.9141	544778.1067	506480.5209	462820.7669	465037.5185	[12][M+1]-		101
136.9460096	136.9457549	136.94611	1076.973057	1076.222027	1079.128013	13	5	5	3	628144.8034	561921.3876	556283.5281	518958.5246	518216.3394	547615.1274	490655.7174	337481.2274	363790.639	369071.2355	338657.7592	246795.4322	256898.7716	208156.3346	242159.444	[11][M+1]-		111
136.9459135	136.9455223	136.9461511	1047.877009	1042.64905	1049.302974	9	2	4	3	467256.417	573544.7308	564753.1744	525952.2724	468065.1684	450659.8192	407625.8627	267689.4915	338362.6467	347893.5638	273478.4928	245176.0209	240503.5161	207160.2394	215376.526	[10][M+1]-		1280
136.9397175	136.9395718	136.9399618	1098.1905	1097.492047	1103.919984	6	0	1	5	50050.56513	50899.81486	43509.55426	37395.38142	32472.67512	32436.89188	30799.06098	35088.47051	36145.59127	28543.87028	35028.55452	25622.18248	30685.30821	29756.3255	33265.04405			2130
137.0254736	137.0231162	137.0256345	44.38549914	38.01100165	44.56400151	8	0	3	5	130733.775	120818.5446	154839.6918	123515.6143	229933.6257	110403.6183	178931.6258	228848.209	229658.1149	354345.7323	199342.7823	182290.3954	163182.639	195369.5038	47226.85554			1814
137.890969	137.8904837	137.8911118	32.78299975	31.52400028	34.13000092	15	5	5	5	297923.8957	239517.2559	236631.7708	222959.9075	216843.4267	182446.0784	183816.9238	176016.5852	156806.1732	146740.0647	141332.4846	134825.1505	125054.429	110330.5816	128888.0885	[8][M+3]-		127
137.9396346	137.9393691	137.9398738	1032.412976	1027.918962	1036.87403	25	5	5	4	7536764.548	6832821.129	3890095.462	5364974.063	5932989.075	8286380.817	5568991.083	4489775.139	4240910.048	4227322.406	3756844.741	3479764.165	3528044.231	3166933.529	3057489.204		[M-2H+K]- 101.002 [M-H]- 138.946	136
137.9396755	137.9393971	137.9397636	1090.55198	1089.770948	1095.860032	15	5	5	5	7423693.291	7001968.7	7230159.756	7172813.853	6810240.304	6327571.968	6475046.061	6105701.142	6037020.302	5800507.336	5342830.233	5059407.537	4772591.195	4438154.866	4301786.36	[12][M+2]-		101
137.939602	137.9393435	137.9398404	1008.472049	1006.049976	1012.749995	16	4	5	3	7725017.656	5230677.13	4430734.151	3421477.803	4065448.545	3086669.029	2727695.255	1060572.31	1768823.166	1558018.375	1439356.04	340476.8905	1669383.661	3280187.38	1558419.47		[M-H]- 138.946	137
137.9396631	137.9395424	137.9398325	1076.992026	1076.222027	1083.196983	14	5	5	4	6059472.165	5485323.768	5468713.307	5255801.129	5459888.49	5086738.773	5668634.021	3674974.949	3773691.352	3895278.472	3567498.473	2804156.194	2692036.506	2684950.571	2620260.661	[11][M+2]-		111
137.9396382	137.9394658	137.939806	989.5829803	979.4809644	995.1389667	21	5	5	5	8395721.816	10366804.22	6894708.923	5905137.789	6129568.19	6790173.828	7096998.092	6664435.451	10034665.3	3394994.407	9094826.419	8972432.719	5524959.129	4645625.793	8111438.355		[M-2H+K]- 101.001 [M-H]- 138.946	148
137.9396298	137.9394	137.9398975	1047.65896	1042.64905	1049.302974	13	2	5	4	5484663.307	4337157.719	6961965.443	5369936.439	4844700.363	5442893.167	4703310.9	3396908.086	2441241.92	3309189.48	3024998.253	2718438.137	2808644.697	2501542.713	2417308.613	[10][M+2]-		1280
137.9397114	137.9394299	137.9397752	1058.760471	1055.387994	1063.254002	14	4	4	2	7596246.561	11226228.45	9130439.435	10350687.29	9539470.403	10423014.48	9423384.36	9519996.824	8739888.552	8633123.384	7401352.605	7393553.226	5602435.349	5066862.733	5120074.315			1511
137.9397084	137.939527	137.9400004	1016.587014	1015.214995	1018.869031	7	2	3	2	3585520.764	3724494.103	3450244.47	3380649.887	3249466.568	2815173.095	3016543.154	2905418.536	2234705.893	2182940	2321219.818	2028205.241	3562047.115	1908318.861	1932496.48			1489
137.972759	137.9724304	137.9728653	1090.591006	1089.770948	1095.860032	12	2	5	5	106786.2529	80187.61814	85672.84373	80690.28928	87321.33586	72268.64694	73544.90294	54737.91759	59758.54458	70959.00133	72953.31307	70531.31154	56427.70598	45385.93521	51198.82267		[M-2H+K]- 101.014	101
138.01846	138.0182005	138.0192715	191.1580033	187.5219985	192.5149965	9	3	3	3	26463.75499	21369.32003	28891.32586	18276.52996	29828.044	20869.52467	31668.59728	32808.05171	25526.19841	30181.95857	31638.65291	32784.13256	30554.78319	28418.49286	32200.1676			897
138.018882	138.0185283	138.0193102	38.56899977	37.95100165	38.69100165	5	3	2	0	37679.06599	249322.4705	27500.76398	59870.32893	168024.7363	43010.75487	41145.58521	20109.23479	12074.06427	14792.73985	10128.74841	14921.03069	14220.41598	14627.1089	15459.70305			1267
138.0545166	138.0541743	138.0548498	273.8979883	273.3050073	274.5819978	7	2	3	2	18614.13205	26713.97025	20110.60581	21766.23604	34876.95978	20662.15637	38159.00339	21937.98375	23114.94029	18696.78868	17964.66326	24406.82453	24841.95727	24638.73723	31190.33763			1440
138.8901384	138.8899885	138.8905828	32.91100144	32.78299975	33.78100144	7	5	2	0	59218.40439	47509.57126	54458.08115	47245.74816	47727.88079	36207.59436	43330.69394	38612.79485	36023.57273	33503.48655	29174.36939	35591.63132	28613.21186	28554.40695	27063.2997	[8][M+4]-		127
138.9405103	138.9403099	138.9406689	1090.55198	1089.564961	1095.860032	15	5	5	5	715215.9942	635301.1045	691055.4027	553623.9317	553536.165	507315.1404	514593.8652	477094.8718	460443.511	454360.0213	429945.7903	420541.7652	385725.2147	354057.8356	350960.0422	[12][M+3]-		101
138.9404916	138.9403023	138.9407826	1076.952027	1076.222027	1079.128013	11	5	4	2	481225.3138	505508.1327	428253.2842	390549.4725	415514.3956	368443.3216	361006.159	267962.9156	273869.3692	291417.4331	260845.8964	213061.6125	200575.3987	178179.6435	191339.1533	[11][M+3]-		111
138.9404209	138.9401352	138.9407642	1048.379987	1045.842974	1058.882029	9	3	4	2	429985.4822	455432.8186	675077.1119	814527.004	397220.0463	382572.6852	326489.8409	285559.1505	249605.6118	465044.4728	186722.6157	241642.0221	183183.1837	154957.9023	168067.9767	[10][M+3]-		1280
139.9370632	139.9367215	139.937165	1076.945538	1076.222027	1079.128013	14	5	5	4	892389.1304	800371.4815	794351.0033	746121.7	716853.6692	751542.4442	711158.2371	531947.1592	548806.0937	533303.3445	513562.6718	376422.2817	366909.7686	312026.402	417796.3171	[11][M+4]-		111
139.9372261	139.9369765	139.9373464	1090.630032	1089.564961	1095.860032	15	5	5	5	1298681.262	937005.709	1190337.889	949826.6824	990913.2444	908716.4244	925951.6454	841537.9867	857737.8581	835254.5879	781668.0613	750691.6957	704390.9504	639572.7748	631984.838	[12][M+4]-		101
139.9366472	139.9363572	139.9368828	1048.204478	1042.64905	1049.965979	6	0	2	4	838535.4889	884484.5318	783244.7116	824629.5245	750957.243	724078.8602	676508.8046	1182784.717	495255.8801	483755.2656	840613.7924	358340.82	349942.2659	345065.7524	301268.5897	[10][M+4]-		1280
141.9250563	141.9244796	141.9266935	1083.027005	1081.963994	1088.057005	5	1	1	3	161854.8016	161939.7972	151049.5092	124458.0544	188809.0654	133676.6364	130926.6502	138273.841	160098.2368	107243.4763	129083.1787	127791.1375	117671.3914	120679.8239	100332.386			1372
141.9269348	141.9246679	141.9275284	1074.947462	1073.260955	1076.172945	6	3	2	1	1005047.841	959029.5273	867155.6303	1005519.686	547496.0986	331604.9539	745448.6557	788586.9149	676673.0246	650800.3809	658966.4686	595409.5223	570067.2141	600016.1358	1386152.996			1206
141.9349861	141.9347289	141.9352023	1090.480948	1089.16301	1095.860032	11	2	4	5	290901.7111	281935.8532	292977.9596	289043.7254	293528.0029	254996.7551	286240.7202	250695.7696	231841.2856	252579.2885	237869.7084	217008.9167	215070.5421	182447.3426	198806.867			101
143.033795	143.0333527	143.0340744	27.6069995	26.39400007	28.56000071	14	4	5	5	212271.2113	314106.9057	239438.9561	183071.5843	95280.94991	250741.9591	144179.3079	150589.8264	285856.1379	434223.1707	445360.3767	222184.1858	249271.4785	368496.1971	218418.8861			140
143.0488192	143.0484301	143.0490416	211.1939977	209.8399983	213.8460031	15	5	5	5	67311.84006	57943.33237	72346.20828	48053.69764	92854.04322	53433.62742	131482.0718	128448.0928	77619.46492	80433.63961	58688.89769	111743.6044	104864.1381	67363.42899	105565.7602			231
143.1063175	143.1060606	143.1069271	210.8230051	209.8399983	213.8460031	15	5	5	5	104446.1675	109467.4744	78413.76007	110402.4053	68503.39059	103755.2366	72190.42847	83658.7228	69002.19319	86761.80155	70755.14161	89548.00902	83953.94726	78765.11933	65789.52711			1827
144.9537972	144.9537591	144.9540065	55.29749894	52.7880013	56.61200005	4	3	1	0	85300.496	64870.40592	26274.04119	171543.2968	17839.60488	100230.7711	32086.78002	64738.65331	37469.83432	50877.73247	31016.94041	42880.27775	31967.49687	44822.38826	19425.9156			2073
146.0448146	146.0445039	146.0449649	30.89500081	30.18799965	31.54500081	15	5	5	5	921604.2093	2613470.334	1175922.074	1566156.136	1672604.447	1884256.143	1149598.94	1103327.766	575838.6194	636210.1644	540254.6642	968823.0004	932345.9933	842242.4344	847171.4739	[13][M]-	[M-H]- 147.053	1409
147.0289182	147.0284034	147.0292132	35.39650002	26.59400007	36.49600155	16	5	5	5	220530.9737	360230.4574	242955.3456	230493.4697	247343.116	315091.6511	234927.628	231280.2414	194510.8007	195484.5921	163371.5071	194667.3118	158868.8584	181342.2909	158977.9661			1304
147.0483537	147.0474309	147.0487669	30.62150023	30.18799965	31.54500081	12	5	3	4	36617.84083	114524.5839	41542.68544	59306.6262	72445.91976	75929.6869	45554.56357	41174.20845	89515.1068	91415.19065	61584.20992	31371.4997	34602.51153	22035.51078	30856.17801	[13][M+1]-		1409
148.0391982	148.0389729	148.0396116	193.2659937	191.3010045	196.2859937	15	5	5	5	192428.3258	159327.5123	79630.24001	291890.0123	190863.3255	272116.6119	161260.6964	296328.2677	237289.925	154101.4749	200020.133	174686.4797	241221.432	179248.0882	197777.2501		[M+Cl]- 113.068	59
148.0394712	148.0392335	148.0397671	71.38200211	70.39800274	73.56200211	15	5	5	5	383934.228	254495.648	573380.6788	256489.6912	363200.3698	241274.5507	657058.3434	272767.8589	606204.6551	289926.8825	544634.8012	383361.0363	582747.1487	328881.9032	525719.8821	[14][M]-		89
148.9536272	148.9533243	148.9539032	1098.759984	1098.072968	1104.508036	15	5	5	5	407757.1573	430549.528	449390.7777	474214.62	464725.5864	459642.0042	433341.2681	415744.1645	378073.5505	332587.4047	320343.8345	303768.7888	311966.1389	301691.1867	337227.9388		[M-2H]2- 299.928	261
149.0105321	149.0102932	149.0108684	252.8110027	251.9050137	253.4099959	15	5	5	5	280602.5311	180633.2307	164815.6656	435025.3211	561753.5085	815572.1739	316162.2882	511668.0589	492308.1218	330874.8784	473443.8402	441663.6527	203068.8681	602897.0532	390325.785		[M-H-CH3]- 165.041	82
149.0111809	149.0109174	149.0113935	58.01700015	56.98899846	60.46899846	13	5	5	3	657002.0094	3317799.733	770568.0066	996096.7884	2372585.342	390684.3577	607025.7102	49523.50352	33458.95571	89853.48105	38494.71894	60119.62041	124937.9126	67562.8424	24551.44118		[M-H-CH3]- 165.041	52
149.0106341	149.0102988	149.0110309	112.4550007	109.4840033	116.1880029	15	5	5	5	925138.9178	1499976.446	551459.6132	2429892.744	1575355.969	2902849.735	811632.9163	1258676.793	864047.9491	503437.0022	444684.4805	664239.7407	833626.0469	583331.6492	862779.7365	[15][M]-		71
149.0108598	149.0106537	149.0111709	200.5820011	198.8390037	203.1909976	14	5	5	4	871622.7079	2796861.091	572263.7063	781084.9098	1915732.122	483073.7769	891230.3369	60765.21897	57475.06171	173200.3636	126654.8066	111714.3014	135869.319	238796.5447	28560.41	[16][M]-		69
149.0423107	149.0420784	149.0426193	71.24299906	70.39800274	73.56200211	8	2	2	4	26661.63037	94549.21731	41184.33223	26694.15382	51102.89761	18712.11259	49169.16434	22201.89706	42037.79182	23863.7235	37971.30181	28994.23276	42791.11428	24548.6109	40576.3372	[14][M+1]-		89
149.0441487	149.0437908	149.0447366	36.05500102	36.05500102	37.37299913	15	5	5	5	52432.1511	51567.96283	82205.7164	56083.23317	79171.96602	57745.54067	93227.94277	74374.8026	50999.11091	65421.88939	54710.39574	79832.97178	62511.00639	56537.64452	93393.54951			31
149.9932008	149.9928364	149.9934461	1037.81201	1035.627036	1041.58699	7	2	3	2	81463.05324	118611.6902	69177.48076	67712.91895	71123.5662	73980.99827	108044.3249	79431.30698	69168.32905	76261.5729	79286.43067	84975.70945	137790.2355	79212.38462	88594.57089			1872
149.9930968	149.9927837	149.9936369	1020.622012	1015.521967	1027.163984	7	1	3	3	80852.09551	87812.29234	81161.98172	87857.78392	88790.062	90083.12396	79994.17541	14824.72283	140711.9614	101873.1787	120425.4968	109555.9807	96061.63487	109013.5004	96378.31044			1649
149.9933804	149.993086	149.9936928	990.0959613	985.7299805	990.2159641	5	1	1	3	58459.28418	89775.53086	61623.01509	63179.28635	66843.60278	69223.45345	185285.9666	65882.23906	62142.54398	69294.71705	57006.71369	72754.51969	75385.97071	57570.02451	72703.80094			1574
149.9930632	149.9927862	149.9937292	999.3139648	995.8519775	1006.369973	7	0	2	4	97947.97455	106451.1714	96576.08114	102215.8086	102766.7509	101168.6156	62877.86745	95553.04878	101329.3615	110670.9807	81597.27664	119299.7103	184371.9025	66008.36282	240032.2895			719
149.9930813	149.9929101	149.9933294	974.4994865	970.9710126	976.2990189	4	1	0	3	108420.0422	74007.88759	102852.6037	100571.9758	96178.42032	99482.51752	99032.19838	101809.5659	107377.4451	99989.34082	108205.0908	77791.89703	139927.0656	144586.4986	111817.9584			921
149.9933272	149.9928778	149.9934285	1067.751045	1055.835998	1075.68203	7	1	3	0	118596.3416	48334.07151	113468.1027	117967.9209	121347.6826	127854.3558	293128.9946	249703.9691	70733.21411	135497.7662	135640.0387	148561.527	146570.8946	151069.3321	145188.692			1085
150.0162584	150.0154632	150.0167758	252.8105007	251.9050137	253.4099959	14	4	5	5	38512.59394	25270.33062	23745.67264	64399.00917	87194.17559	137067.9514	40550.78591	76911.21313	70412.14651	49563.7586	72771.24772	70219.89712	30418.16068	94770.73576	60669.76289		[M-H-CH2]- 165.041	82
150.0151895	150.013387	150.016343	111.4199968	109.4840033	115.5610013	15	5	5	5	48804.1059	101576.1789	33459.83627	194801.3483	151080.6845	233724.683	93593.9287	131088.6669	99293.9036	42271.67845	54607.7159	92958.34735	90745.10708	68868.56427	97956.66206	[15][M+1]-		71
150.0148965	150.0142313	150.0154665	59.13899846	57.81800151	60.46899846	5	5	0	0	50795.98003	321351.8133	61300.76202	83049.41117	206636.0107	35158.3802	55133.92503	16168.07696	18714.34667	23577.2175	14406.76335	18191.51557	23826.51975	19439.87676	10784.19882		[M-H-CH2]- 165.041 [M-H-H20]- 169.037 [M-H-C6H10O4]- 297.08	52
150.0138055	150.0137673	150.0143444	201.8909976	199.4580023	202.9520017	6	5	1	0	57107.99755	198915.1194	36223.442	53162.6851	140516.953	23864.52591	63371.57932	4135.782218	4359.352629	5793.89645	6828.012736	5510.803647	9321.800471	5724.332863	2819.917229	[16][M+1]-		69
151.0748755	151.0741227	151.0754307	253.6829918	252.9960136	254.6669863	6	0	2	4	29520.3985	28729.98704	27799.89233	30338.74418	26277.68094	33727.60807	26387.67474	27237.11448	24096.23148	27223.1468	25674.21051	27627.22071	22080.18439	24212.54546	22567.75151			1072
152.0338329	152.0329492	152.0341796	110.5815017	109.4840033	115.5610013	12	3	4	5	68866.59494	93921.05891	57325.97243	121366.5744	111335.7187	162756.3072	69329.19737	64812.91702	58326.68555	54444.76111	31750.21587	60851.77379	55233.39582	56085.61689	49904.65397			2300
152.0344297	152.0339565	152.0345542	59.21700015	56.92700015	60.46899846	7	5	2	0	45537.7539	171513.7494	34416.29393	71506.53029	43264.73353	38690.06439	30693.74452	10164.4208	11057.64303	11773.97469	12895.61248	13565.3062	21373.4099	14633.14521	7029.646082			1832
153.0179019	153.0176734	153.0185609	111.789	106.0410011	118.2140035	15	5	5	5	99028.78428	366747.8641	57946.39818	127816.3778	45306.39856	122925.2454	122349.1959	67899.42802	87101.36163	67300.17262	189019.1582	70180.06967	88428.62878	102943.5327	68209.1582			982
153.0962923	153.0902502	153.1011901	217.6499985	216.201007	220.2519968	8	2	4	2	50250.36916	32001.29808	40538.73673	52511.11236	33848.87166	28917.11046	53832.14534	29574.87462	75831.61721	25952.07001	21331.42424	31455.15367	28693.1826	22218.01043	22905.55137			1737
154.9462327	154.9454446	154.9466048	1098.241014	1098.132047	1103.919984	7	0	3	4	15174.54707	14242.93985	11064.69367	16524.05701	17471.81136	18932.28683	25082.63844	27331.51394	35265.49405	28746.96394	31183.75221	33285.11248	34475.84598	31779.80312	34268.58344			2131
154.9581104	154.9575499	154.9586493	19.69100021	18.09400001	20.75900012	11	4	4	3	184417.9744	177876.6343	159971.993	141169.048	167813.0289	151966.0613	119192.7868	170086.3025	100968.7909	145436.7289	84950.78743	173577.3268	191425.5264	175375.0198	236598.9942			1112
154.9582226	154.9574565	154.958719	4.272000113	3.553999987	6.757000217	12	3	4	5	0	138968.8859	153743.8376	161514.3341	0	176317.6647	177916.4834	144156.7501	155606.5771	0	134523.8875	191357.2768	195478.5666	182460.7437	150483.2976			2214
154.9582235	154.9578983	154.958395	1125.136518	1123.610001	1129.331973	8	2	3	3	728693.1922	1115376.414	1037959.605	957165.0802	1021163.98	1012696.792	984095.7965	908592.6449	533583.0727	911986.66	1028619.836	1140123.849	1088329.164	1140321.955	1267771.714			2117
154.957915	154.9575824	154.9580702	138.5499953	136.7729949	146.3099953	5	0	3	2	77777.72211	74815.90616	69093.77028	100256.0981	52240.24784	268995.9416	69988.6903	105740.4562	82063.04458	88312.20477	92593.23522	64512.0714	95083.92981	102154.6875	107022.1928			610
154.9973622	154.9967935	154.997586	26.63900007	26.0250006	27.30299954	14	4	5	5	41450.95694	50484.1339	50403.29332	38498.30333	38076.15862	44726.1714	25314.37564	32811.5226	49130.66933	62889.80062	88712.73223	44564.16812	59592.65258	57651.61823	53233.21599		[M+Cl]- 120.027 [M+2Cl]2- 240.053 [M-H+Cl]2- 276.029 [M-3H]3- 468.02	140
155.0262796	155.025679	155.0276482	58.35099962	57.61800151	59.29899846	12	3	5	4	60294.88496	49750.01908	21153.19155	41919.47852	13656.30927	60093.51858	27281.3866	60189.13992	54238.22223	64900.60333	63236.32034	55325.26799	63491.82831	66703.10457	19260.11364			52
156.8937316	156.8934826	156.8940764	1100.592992	1099.967	1101.529978	13	5	5	3	106205.0726	92245.64158	74016.36584	68319.22066	75154.87564	73534.91917	62365.00811	66145.224	66769.0069	66491.14808	61698.25498	62155.84232	58475.13315	26687.59183	51451.38606		[M-H]- 157.899 [M-H-HCOOH]- 203.904	357
157.0856497	157.0853229	157.0858292	87.10199701	85.2880006	88.78100281	7	5	2	0	53345.61172	66934.76233	67240.20849	44748.75346	63715.13877	29720.09808	82841.13264	11571.43692	8965.496668	11066.47578	7959.450494	23863.29781	24973.52173	10937.83224	19293.44439			317
157.1216692	157.1213961	157.1220011	230.4990036	229.5569981	231.7040071	15	5	5	5	198034.4666	214483.0068	192649.346	211482.0342	184453.6078	224457.6532	174449.3111	230512.4738	187243.1786	189192.1433	178010.781	188344.9732	184811.8008	187329.9055	194772.1731			306
158.8918887	158.8910468	158.8923911	1100.587	1099.967	1105.67597	11	2	5	4	55218.7786	52680.27818	37203.3107	39428.69582	22877.47206	45952.8476	20632.45886	38010.12091	26371.83499	28360.93557	39257.70504	26559.81008	35898.8745	30586.98845	34750.45079		[M-H]- 159.898 [M-H-HCOOH]- 205.904	357
159.0287454	159.028226	159.0289703	36.70299913	36.05500102	37.37299913	15	5	5	5	49455.18737	51281.17622	72873.27731	47478.09052	60487.39772	60385.47561	103038.6194	72627.90336	49470.88502	68046.03991	56308.07229	70025.29038	62029.71914	63931.12305	75384.16108			31
159.1012912	159.1009914	159.101814	99.57900217	98.6859972	102.7359998	7	5	2	0	57306.25118	55069.73793	72350.9685	38037.89856	53990.47158	43704.09443	72502.564	9266.488246	6554.813843	9496.690619	3996.836767	15235.80726	20272.9599	7447.178498	13236.9577			828
159.8927555	159.8924445	159.8931304	1100.289997	1099.967	1101.119981	8	2	3	3	122520.1695	112560.5207	99844.75744	100558.186	91631.06507	85445.01306	80593.34663	81758.2183	56323.77264	68387.78901	77877.42777	84780.90462	73850.74446	36272.54268	68760.67865		[M-H-COCH2]- 202.904	357
160.8409121	160.8405998	160.8411714	34.47749876	33.46000092	34.8169985	4	0	0	4	12507.13275	8474.786983	6899.537047	13187.68624	7478.402667	13141.59643	22795.43993	29311.34991	40209.17692	36136.9907	44418.0913	53595.93861	50157.292	66906.28662	47036.51289		[3M-H+Cl]2- 95.9147	1301
160.8913186	160.8911082	160.8917603	1100.603493	1099.968033	1105.67597	12	5	3	4	117230.0196	112191.3093	120931.8426	101207.2684	84703.93551	82966.79637	91099.67783	68296.44518	80998.70708	83859.36783	87644.53786	81431.28746	70896.12348	70401.65398	67805.53693		[M-H-COCH2]- 203.904	357
160.9486983	160.948469	160.9490076	69.33100147	61.87599962	73.56200211	18	5	5	5	875996.0255	786403.0584	907140.9317	821940.8349	1283839.13	642886.841	881456.219	899020.7056	1378510.787	1035765.611	1121193.234	1046385.861	1166053.371	1161878.739	1593679.483		[M-H]- 161.956	89
160.9486918	160.9483142	160.9489531	54.66049956	51.07999878	59.98800151	12	3	4	5	279516.2944	252187.4145	78513.12969	291792.3933	23997.21219	263850.2718	473791.8085	404067.0836	304347.3105	345325.7133	272351.4913	457829.7946	302843.5538	296209.0295	562456.5559			2068
161.0055139	161.0032999	161.0060712	28.31000071	27.67099945	29.18900018	11	3	4	4	66663.418	65997.63102	39363.95656	85344.44316	32134.95274	63255.08751	54680.24496	107053.4373	56529.45842	56357.02232	22972.13237	56483.39813	44425.96837	38718.38486	64575.51829		[M+Cl]- 126.037 [M-H]- 162.016	140
161.0228494	161.0219791	161.0232777	36.68299913	36.05500102	37.37299913	15	5	5	5	66750.26898	82820.53837	61914.16988	73505.83149	64284.96294	65746.73591	72510.97501	74012.30963	84810.92634	79218.7911	68503.47246	70826.12544	51875.54885	95316.10369	60422.02925			31
161.0437717	161.0435393	161.044429	237.5930061	237.3349973	237.9649973	5	3	2	0	53694.11615	43892.82161	55695.48689	54680.48746	38267.31574	44737.44411	58456.2113	56833.73735	41172.91327	49744.97016	54420.20885	48948.10507	52321.22221	47541.14559	43520.83826			196
161.0441445	161.0439153	161.0447111	41.27150023	40.43600176	41.72099972	12	5	3	4	93764.19341	78825.11222	128737.2637	81129.45283	122120.8145	65436.96907	125149.898	131273.8832	56142.5672	131757.7991	128302.9144	97226.44781	80542.80131	88700.48183	105658.4532			7
161.893025	161.8920589	161.8934737	1100.619466	1099.968033	1105.67597	12	5	4	3	52122.05787	57989.47377	48052.97985	36904.06796	36970.51134	42668.90628	29358.66164	30841.98287	38701.71673	33430.53566	37524.59438	37679.53974	37465.7156	26962.93554	32843.47636			357
162.0180652	162.01715	162.0186141	108.5329994	107.3880029	110.0489996	15	5	5	5	56299.44211	56804.2056	51849.54826	77884.87671	71947.46494	75913.83781	101218.8606	97769.56982	98026.37875	73391.81172	85210.76182	93773.61938	78640.68352	91636.6869	76905.69682			73
162.0182636	162.017725	162.018859	197.3570052	195.6920017	200.3180065	15	5	5	5	53782.3267	52461.47163	28382.95311	89419.11276	84091.7995	85180.22784	76770.75748	89468.16442	90851.73441	62104.84272	68830.89309	64798.60423	79441.72627	74364.19703	87661.01494		[M-H-C6H10O5]- 325.079	16
162.837805	162.8372548	162.8383482	34.17799903	34.10799903	34.8169985	3	0	0	3	13174.06703	6958.001941	5865.579985	12366.7188	6901.980328	11741.51497	19572.5143	28967.52119	37950.17094	35936.57655	49050.60303	52967.58246	45043.72905	67457.23299	49751.59495			110
162.8927287	162.892424	162.8930116	1100.588036	1099.967	1105.67597	15	5	5	5	209811.9196	196230.204	174695.6395	167662.8519	162274.6275	148999.4713	146018.9225	146318.037	148794.571	147437.5704	151988.585	139431.3532	152497.5243	131582.9043	130313.9631		[M-H-COCH2]- 205.904	357
162.9550739	162.9547644	162.9553443	1092.357967	1090.988997	1093.867964	11	4	5	2	34531.2413	27341.51782	30029.5712	30814.2835	42652.40998	39283.14636	23725.78364	37005.06239	51864.2239	73859.45367	82806.36739	76107.31355	43628.07003	14651.82794	34772.27036		[M+Cl+NH3]- 110.951	101
162.9587251	162.9584012	162.9590279	1166.314972	1164.823944	1167.157032	15	5	5	5	248307.0289	261111.9247	244640.209	254696.2622	270135.8387	273737.5882	257941.0178	265435.0344	256345.5817	246309.2462	263278.584	273936.4561	267662.6453	272335.2863	285455.7508			419
163.0384521	163.0376346	163.0395009	37.33699861	36.67299913	38.01199861	14	4	5	5	165871.488	95788.32708	64687.2441	91900.53879	81049.75403	82826.26884	60486.51536	125481.1223	105960.7614	54853.30445	119415.7074	63458.01016	108742.8993	86627.37379	61291.13407		[M-3H]3- 492.142	31
163.1109379	163.1107454	163.1113311	202.9325024	199.4680023	202.9520017	4	3	1	0	30091.86959	33630.21369	38955.03956	11917.83647	69573.82252	11163.21295	87702.31563	5542.411219	5890.293711	6858.421834	5121.913891	7389.553533	10458.54161	5728.511932	6776.259031			105
164.0337954	164.033468	164.0343086	252.8110027	251.7479932	253.4099959	15	5	5	5	166399.2584	107910.9339	94972.28843	250469.7703	340205.7539	499009.2107	182498.9818	319681.179	303413.2587	206072.6968	299020.5359	267827.8514	126412.1499	376764.8274	235666.6159		[M-H]- 165.041	82
164.033894	164.0335041	164.0342933	112.4550007	109.4840033	116.1880029	15	5	5	5	703757.681	1155182.011	394091.0689	1823583.692	1181045.3	2159817.28	592242.3226	939717.1966	622105.598	367635.3338	322214.5927	484230.4874	615436.3278	433867.6293	643275.0999	[17][M]-		71
164.0343186	164.0337182	164.0345774	58.01700015	57.43800151	60.46899846	11	5	4	2	373997.6937	1931919.625	488017.6983	607597.662	1572662.159	227702.0424	366739.6965	37057.20747	29691.68051	52813.32283	26647.26594	45503.12585	69755.45436	43247.34829	12791.04067	[18][M]-	[M-H]- 165.041 [M-H-C5H8O4]- 297.08	52
164.0342366	164.0338033	164.0345435	199.6659984	191.3239998	203.1909976	20	5	4	5	618640.7478	1858181.003	385659.7763	600356.0676	1204363.359	371977.4312	582406.8154	61987.74608	56908.57835	118904.0127	91573.69662	89365.24563	106420.713	162624.5517	57340.05161			1714
164.0336363	164.0333723	164.0342631	213.3080016	212.3349948	214.9980044	3	0	0	3	49455.9737	75299.46172	37287.64372	63679.08158	115196.036	61840.09701	72994.65332	51334.32267	39743.9617	34288.74414	32347.46918	41274.32145	43794.43879	44221.03256	43517.91533			44
164.0704582	164.0701663	164.0707737	86.23199701	83.95599934	89.4799987	15	5	5	5	201583.617	192367.139	215244.6702	216293.336	270112.2996	167596.0713	292554.0264	227056.8591	266703.8033	266043.9378	340359.5256	286885.1192	220855.142	277229.7099	229347.9751			317
164.0697249	164.0691203	164.0707013	336.7099993	336.348998	336.9159884	5	0	1	4	9891.737115	7416.289888	16034.0523	15100.14552	12365.35701	18306.12262	13845.3323	21059.53477	18868.83888	23720.36327	22409.45044	16841.98326	26934.67063	20194.78487	24113.39864			2430
164.8945412	164.8944018	164.8952903	1100.038951	1099.978948	1100.651008	5	0	4	1	68860.11485	62219.11455	57696.28287	54018.22141	52245.64187	39169.12012	40431.04806	48109.76053	32298.32135	56389.74714	48843.08264	48409.43025	59521.31133	20734.37221	46904.45613		[M-H-COCH2]- 207.904	435
165.01822	165.0178595	165.0185216	1095.788008	1095.036978	1100.965948	15	5	5	5	384897.6386	411358.9045	398625.2456	394221.4381	401560.968	386247.719	378707.1003	385108.1766	423755.5941	400613.7526	400862.5398	390154.0287	389977.9034	386549.883	380451.9177	[19][M]-		151
165.0177707	165.0174953	165.018299	726.7660253	718.242019	735.9370006	10	1	3	3	152701.3361	151191.9162	150419.6364	147150.2343	202359.151	142550.4237	226548.1907	81159.8432	139961.5688	116141.9764	260543.1934	172773.1299	161713.6635	151795.8043	51691.8434			768
165.0177808	165.0175728	165.018043	750.9390121	748.4250285	755.4309793	7	2	1	3	124250.6762	116018.2317	116166.6816	135576.4951	122717.3025	112377.6932	115772.8495	108863.7042	119493.9034	105778.5614	85833.19136	137607.9391	134063.4222	218195.3336	227303.4214			2458
165.0175945	165.0174165	165.0180676	491.9590187	482.5669777	500.5190277	10	3	1	3	79857.84752	268158.5047	175016.3388	219132.9824	181024.0688	93750.71692	182573.0507	177438.9357	165846.141	181140.5459	334261.2224	169924.4651	201597.9306	189527.3409	101184.2688			1930
165.0176485	165.0173602	165.017951	792.5900023	790.0660187	793.8570186	5	2	0	3	253717.0582	177211.4725	186831.9718	79340.09666	184500.4668	174979.5067	185137.7219	181447.8022	185806.3481	191730.5111	195080.7568	209768.8848	208294.6532	217974.7772	131531.3325			10
165.0391429	165.0384649	165.0393244	34.7569985	33.55000092	35.43600155	15	5	5	5	466257.944	475864.0975	473564.5263	499841.0763	501078.8493	459232.573	434680.7351	384559.2745	263854.5266	243732.807	181905.9861	228572.4141	196786.4177	219089.0869	221766.6953			110
165.0368281	165.0361937	165.0391453	113.0079994	109.7679999	116.1880029	12	5	3	4	45325.4723	84738.10328	22832.76424	147280.7995	90545.11605	168666.0614	30327.83865	54845.55608	51780.25881	40665.74122	38787.97637	25993.73319	41154.3051	17523.64367	39735.36692	[17][M+1]-		71
165.037595	165.0370493	165.0379482	58.01700015	57.81800151	59.13899846	3	3	0	0	34221.8267	175147.0001	58782.31059	47071.06043	156020.076	19837.7875	38049.23559	7210.047448	5823.994809	8338.837311	5675.263688	9415.611846	9406.872457	7222.766047	10211.41984	[18][M+1]-		52
165.0370048	165.0367427	165.0372326	199.4680023	199.4580023	202.9520017	3	3	0	0	70060.85481	154001.0956	44723.83643	41606.72264	95232.20149	59701.76382	62120.3816	46177.10384	40880.44268	39868.49907	41311.90521	45997.86711	48029.79469	45313.7951	41672.56345			149
166.020769	166.0201366	166.0210596	1095.778008	1095.189041	1100.965948	7	1	3	3	29857.39241	30536.98603	30956.15923	31914.06128	30930.11315	26662.46842	29924.62342	32415.59172	27643.83156	31774.45059	33880.31973	34467.77594	32473.72059	29180.53876	36158.251	[19][M+1]-		151
166.0493128	166.0490306	166.0498876	208.9570045	207.9639977	212.0900025	15	5	5	5	70227.48303	177661.8707	41846.86085	98333.09418	138573.464	53105.01991	95606.30796	63437.12149	58329.7327	40375.61237	48419.89007	51020.76697	63276.53003	44221.34171	50686.17548			58
166.049707	166.0494674	166.0500222	71.380998	69.38699863	72.86299906	7	5	2	0	56606.07283	117102.091	63866.85052	39171.83589	104445.1176	17673.93962	129165.0548	8860.029403	13123.05001	16145.95401	15145.25146	16222.65999	28066.20071	9244.808519	5346.766159			89
166.9430078	166.9424043	166.9433838	24.10899997	23.4500005	24.45899997	15	5	5	5	81051.84126	69190.7815	75328.31084	77801.76003	32890.98462	71967.65644	56810.35007	52167.28904	55830.54309	50211.13077	48592.69615	48117.50386	49816.62473	36876.27295	36425.79525		[M-H-CO2]- 211.94	214
167.106085	167.1056252	167.1062927	245.9049947	245.3780043	247.3670002	15	5	5	5	314019.9618	240352.1322	233249.6083	414585.219	170369.9209	379080.5002	196787.5107	311124.144	218757.0475	173016.9619	381937.055	188997.7762	290805.7564	272306.407	135872.646			76
167.1423142	167.1416082	167.1431053	213.7424952	212.4280044	216.1809996	14	5	5	4	43217.43936	56599.91998	48184.79873	42815.2839	47790.34728	52778.62888	49566.97099	33290.40988	26610.42122	35358.79876	28693.99826	39570.22103	38968.14596	28332.16718	35087.43573		[M+Cl]- 132.172 [M-H]- 168.149	97
168.0424434	168.0415597	168.0428502	62.71400021	61.31300078	65.81600126	15	5	5	5	104202.288	151474.784	45149.01306	78922.72311	29554.97643	87061.87998	33607.44141	62002.39975	85764.20323	66904.53514	129677.0132	64163.84795	83458.27862	135756.1498	23910.82122			162
169.1220138	169.1217062	169.1222695	59.21700015	56.98899846	60.46899846	7	4	2	1	60776.0956	47028.79407	34333.10516	42619.37833	38012.8055	131801.638	100778.9828	7008.310028	4959.105873	6885.552074	3181.610366	30223.52584	15079.99732	4359.723888	20000.10566			192
170.0443999	170.04381	170.0451166	59.07099962	58.72499909	59.96599962	6	0	3	3	24206.19285	17028.19304	17259.10897	17790.94877	9181.117993	18078.99094	29925.8946	22403.45772	45219.19401	31536.24993	70670.16046	27881.68639	34128.47302	51037.4779	22476.16109			52
171.1013489	171.101097	171.1016833	184.4060004	181.2310041	187.5460048	15	5	5	5	1319275.914	1963978.196	1580410.552	1636908.486	2636154.508	2133179.842	1989060.906	429961.7621	202154.6448	327108.9617	152833.8328	748529.1348	607502.1647	382848.7601	370090.9288	[20][M]-	[M+Cl]- 136.128 [M-H-C2H4]- 200.145	70
171.1013316	171.1007936	171.101641	194.6999988	190.6960052	195.2890033	10	4	4	2	656139.5874	1025082.983	797394.3008	290071.6178	839706.7711	819119.9232	1073930.795	63024.65858	119926.4233	218502.9187	88991.98156	180780.7224	387392.82	50286.69008	72575.00021			559
171.137215	171.1367903	171.137494	254.9869891	254.243004	255.7589945	15	5	5	5	238731.8247	229770.9623	208605.3302	243093.1222	195858.1563	254055.9165	177702.3165	249822.3248	198334.3017	228879.7644	202667.3847	238282.4159	220569.426	226466.9982	219224.575		[2M-3H]3- 258.209	91
171.1372989	171.1370776	171.137696	949.4739957	947.9960039	950.6560039	15	5	5	5	195682.7065	230309.2733	321927.0216	249340.0532	271891.157	384624.935	376546.4971	337763.8503	389190.7211	419618.1011	418134.992	336674.7636	400885.7804	288862.3496	403213.1467			143
171.1373852	171.1371887	171.1376615	1096.376978	1095.036978	1100.965948	15	5	5	5	126365.8512	127119.2668	124937.5015	128599.1316	133079.8643	125206.4652	130492.0898	129476.2003	132995.3227	143250.3305	144791.2433	146503.6765	146519.4931	144831.0112	151511.8045			325
171.13707	171.1365826	171.13816	834.7505033	829.9310225	836.116976	4	0	0	4	81288.23904	82514.92135	83822.12057	77433.02161	87300.93478	75590.42391	77293.4168	79062.41504	77940.07463	71794.11968	52736.02964	84597.98679	55193.07587	182162.8624	94375.09984			1029
172.0000574	171.99959	172.0004642	25.70600065	25.12599934	26.2850006	14	4	5	5	36748.47059	34429.11637	41723.41792	27666.51397	14195.95112	39859.89601	25502.65428	33151.13127	52624.06793	59023.1308	71805.41496	46567.3438	49073.71062	54195.53995	42466.09774		[M-H]- 173.007	202
172.1044395	172.1043098	172.1044845	183.789003	183.1210041	186.9469946	4	3	0	1	113117.287	169143.5993	123899.8136	121737.4774	157455.8985	115885.7446	165184.2724	22000.50375	12463.59525	26881.87101	11672.98103	36626.67227	37526.21524	18975.14917	25806.96111	[20][M+1]-		70
172.1042704	172.1041586	172.1047642	192.6779992	190.6659937	194.8299931	3	3	0	0	50172.95518	80732.69628	67791.42258	40360.54171	73956.31012	60829.45893	91880.49573	9450.201701	11710.0234	14896.28251	7621.831377	24119.99522	30568.62924	8566.825094	7926.88312			59
172.956703	172.9563814	172.9583846	1098.744982	1098.172962	1104.508036	6	0	3	3	20732.91595	21541.87909	21059.13887	24008.58997	26204.17476	29512.13036	23701.72808	35848.20007	34922.77848	38835.57448	41591.28106	38565.19679	47420.17078	44136.14278	55453.32994			261
173.0080548	173.0076585	173.0082225	26.91400007	26.3050006	27.31299954	15	5	5	5	1287522.449	1699739.886	1458662.352	1471049.812	644628.0743	1668599.801	1078066.303	1187936.276	1822513.286	2069520.426	2419793.642	1506154.277	1633084.086	2037739.733	1396981.511	[21][M]-		140
173.0442011	173.0437114	173.0445633	36.71400049	36.67299913	37.86299913	15	5	5	5	333186.8785	405184.1183	320862.2046	304346.8202	369615.6377	295660.382	360313.7495	308014.181	354554.0495	379653.31	389937.7367	385659.1918	341091.2182	429357.8314	320173.5319			31
173.0444938	173.0441897	173.0445726	58.01700015	57.43800151	59.98800151	9	2	5	2	211636.9432	134721.3274	110531.0537	149762.1258	93466.21412	142536.0731	202700.6711	179799.3248	172858.8897	179763.1067	143644.7633	209578.7318	214738.5504	196667.4262	108548.923			52
174.0110165	174.0106274	174.0119651	26.67400007	25.9950006	27.31299954	15	5	5	5	62874.57112	82103.9936	79317.4158	71897.41043	22593.56245	92371.42639	51373.63046	65452.37432	106847.1892	110297.0569	138444.8533	84560.67295	91988.12574	119678.6538	79108.78815	[21][M+1]-		140
174.9873054	174.9869659	174.9875243	1101.269976	1099.958954	1108.031038	15	5	5	5	385376.3781	378378.0838	379177.6587	401825.1238	424741.6658	451352.3416	450295.4083	488605.7158	510283.8735	534262.8465	539366.5243	553277.7033	550871.2108	555283.0584	601098.0015			2413
175.1111633	175.1103398	175.1118238	193.1090033	189.4150039	194.7799931	14	5	4	5	45365.31969	30945.66619	67031.94159	28081.53123	58849.82866	31650.47768	93053.99819	75753.98768	71282.7038	61729.54627	56906.68001	69868.26762	64121.82676	59028.73017	61169.22044			59
175.1138343	175.1127148	175.1152033	405.9940044	405.537014	406.4350058	6	3	0	3	16657.699	20317.22226	18922.00676	17999.76069	19179.08078	20902.44099	20035.04778	14863.40872	11389.29119	11887.87501	17454.55682	21110.77492	15968.4731	21721.11257	22224.79699			12
175.5370321	175.5367201	175.5378522	57.91750083	57.43800151	59.98800151	12	3	5	4	76971.59292	55984.33581	17495.77289	58066.50643	6085.877582	62387.4918	46916.02353	54821.22299	48999.30597	51535.71975	36593.29151	65223.12473	64643.52395	52392.66935	15966.22795			52
176.0399106	176.039616	176.0401335	36.71400049	36.67299913	38.01199861	15	5	5	5	625523.6164	594576.3376	748580.1205	529260.2387	1129441.055	443612.434	744184.316	638162.9813	744069.4224	807925.6877	673410.9848	768055.0591	536664.8819	856459.6551	710020.8064			31
176.039817	176.0395068	176.0401892	59.96200026	46.59200046	64.97499716	21	5	5	5	1010958.672	643200.127	473806.3416	865954.6916	518333.6763	546970.0578	580027.0372	941394.6416	724232.7766	1022975.484	1168927.497	938156.9365	659994.5188	1366141.192	525822.2522			192
176.5416807	176.5414263	176.5418278	36.71400049	36.67299913	38.01199861	15	5	5	5	110418.7509	94566.42503	136984.3598	95270.17792	208480.774	78457.65531	128070.442	106051.8146	133194.0039	146484.5017	119827.2181	131283.08	96490.5316	161130.6097	134976.6574			31
176.842205	176.8419371	176.8424377	1036.220018	1032.832998	1037.502998	8	0	4	4	296468.1045	311286.3932	289240.4844	293773.9646	309772.5246	303612.7341	302198.1621	354589.8925	326091.6336	316974.8228	368095.3209	375929.9291	406032.2305	536692.0033	422299.6213			178
176.8423534	176.8423204	176.8424065	1048.212971	1046.385042	1049.965979	5	0	1	4	535715.1039	606201.7998	578581.6373	611271.4513	623819.6577	620255.1657	628231.441	643376.0418	691316.6962	649273.6787	816202.7666	741928.925	415380.9087	711415.5917	542755.2003			1294
177.0181514	177.0175368	177.0184972	61.46099865	60.63499909	62.57499909	10	3	3	4	59395.00411	48216.51681	52118.41423	57405.84627	48764.4581	68491.52187	55051.27521	60011.91006	64009.13878	57109.17924	53543.43585	58186.65143	61123.97426	77406.27758	48582.4424		[M-H-C6H10O5]- 340.078	162
177.0183673	177.017532	177.0186448	75.1789999	73.13200232	78.50299927	9	5	3	1	120558.2482	214014.097	158177.6604	106602.1201	253737.5289	55910.12274	127645.9502	59598.35699	68069.34708	63189.04311	69178.66727	68921.7586	78545.87057	90656.89111	46431.92387		[M+Cl]- 142.046	247
177.0410244	177.0388185	177.0421982	36.70299913	28.25099945	37.37299913	9	3	3	3	25268.53084	52053.13216	56526.02305	42207.90077	82232.70235	51227.18458	70812.31528	59659.46813	37745.23651	65046.5798	31586.35698	48294.48349	34030.29113	54415.55297	63904.74002			31
177.8788162	177.8777353	177.8794348	1100.588036	1099.395973	1100.619981	5	3	1	1	31253.23221	17152.14023	20877.90832	22900.7354	16796.06666	19051.49425	24183.26212	30044.05353	32180.65077	22678.545	29859.66639	36216.42888	34732.78752	1744.853544	14674.30053			357
177.9017235	177.9015831	177.9018616	1112.950037	1111.804981	1116.782	8	4	3	1	845667.1882	792066.3988	740522.7499	738324.6327	723914.551	707786.8111	809675.8125	753882.574	813539.6807	807435.6902	840960.8168	854766.4695	809369.3651	761849.4782	836211.3271		[M+Cl]- 142.936	239
177.9018505	177.9014273	177.9025993	17.50600011	11.56700043	19.98000064	9	1	2	4	80512.86788	75571.43126	77685.991	81216.81908	81414.16732	83305.12231	78207.30116	81304.61817	83478.87195	86688.43622	59437.91618	55181.1466	91876.86201	105189.7004	87064.00291			313
177.9019305	177.9014571	177.9023584	4.52700008	3.553999987	5.34999995	6	0	2	4	0	74185.25625	0	0	0	86383.21557	0	0	87167.49589	0	48393.46187	73988.18566	101214.6346	86767.99297	0			2213
178.0128758	178.012237	178.0132425	252.8110027	251.9050137	253.4099959	15	5	5	5	52841.08309	28922.74573	25766.47959	75530.99864	94154.0892	148914.3967	52047.29643	92294.83234	85105.81153	54535.12864	89330.42297	83073.55682	38775.01286	124516.413	68607.79336		[M-H-CH4]- 195.051	82
178.8408815	178.8407328	178.8412223	1036.211047	1032.832998	1037.502998	7	0	3	4	622581.6392	617455.8621	610259.494	587969.9025	645489.1157	625294.3618	648948.7171	626145.4753	576445.1473	594140.2322	905515.1269	690982.8603	680794.2881	882303.7009	787981.7943			178
178.8410754	178.8409722	178.8412225	1047.801988	1045.799048	1049.377012	4	0	1	3	923328.9681	1000256.531	994095.8532	1011613.861	1001210.774	1037370.517	1056399.675	1064935.904	1017785.506	1199003.803	1284207.79	1237984.673	1210893.388	1384301.689	1205501.779			1282
179.0363119	179.0298807	179.0370734	36.67799913	35.42600155	39.95799924	16	5	5	5	505778.8506	511369.4148	378750.775	346060.0147	729597.6889	401387.6892	580172.1169	602110.5317	525370.8721	573658.5874	375620.1689	523644.2383	399460.9436	592533.344	483074.6868	[22][M]-		31
179.0334237	179.0331661	179.0336351	26.67900007	26.31400007	27.06400007	8	1	3	4	193514.7384	135574.3823	157260.4052	158174.0811	454077.1981	147628.8614	188029.0457	164383.8855	165649.9331	142687.5546	177594.8032	186960.9787	128220.1013	228495.1143	172948.3436		[3M-2H]2- 120.027	140
179.0550228	179.0546185	179.0551977	249.5159919	248.6349878	250.3600056	15	5	5	5	118454.8833	97211.37669	177499.6967	115137.2012	139303.6617	126506.558	243476.8432	197181.7476	147737.6432	204515.1532	200820.2368	154875.2423	198287.4356	153524.8547	154170.2766			195
179.0542153	179.0530337	179.059413	42.0845003	36.68299913	42.94900141	16	5	5	5	782366.5432	473663.0154	1061665.212	695769.9841	759893.278	758507.8388	817437.5386	826763.1625	629595.3689	691435.1167	672947.9735	818175.942	761367.4487	497713.2406	814923.2164		[M-H-C6H10O5]- 342.117	7
179.0609743	179.0599215	179.0622473	36.67299913	36.05500102	37.37400049	9	2	3	4	52301.61307	47833.81393	31710.9852	32252.82186	22681.29131	73392.29341	58454.74999	35941.81612	45772.41516	59946.8531	32474.30719	43943.84419	66344.07327	37581.19569	77095.44641			31
179.0688946	179.0681317	179.0693789	202.3929931	200.4589938	204.7349958	15	5	5	5	196904.2821	247680.4388	179522.6553	278571.8103	185021.0548	230929.1048	167130.6957	217070.0866	186434.4898	200902.9447	185534.7548	215734.5985	193582.5725	202456.971	192251.5652			105
179.1419421	179.1414176	179.1429151	224.6219942	224.1219942	226.9239997	5	5	0	0	32444.94539	45415.5604	28140.75992	23360.00633	30048.94397	38653.03272	55200.27914	32699.64537	28343.4851	29801.45585	27492.54404	32720.86797	32209.03039	30833.26189	31979.26863		[M-H-CO2]- 224.14	98
180.0288422	180.02827	180.0291626	108.6140035	107.3880029	110.7380027	15	5	5	5	269123.0838	208967.3572	241525.7967	327570.2435	435556.7374	418814.3845	537683.1753	555348.621	556557.1533	422754.8999	424860.7914	545269.3843	371500.6078	483671.8689	468372.2527	[23][M]-	[M-H-C6H10O5]- 343.088	73
180.035072	180.032764	180.0355972	36.69900049	36.05500102	37.37400049	10	2	5	3	42136.22574	60239.74379	36289.7876	38960.51397	74423.83126	23295.98109	76548.77952	32578.08691	34396.24118	47415.65421	33097.73956	43597.58425	32323.01845	46799.80801	35448.15042	[22][M+1]-		31
180.0636915	180.0589979	180.0644268	36.73400049	36.67299913	42.13900141	17	5	5	5	107453.6098	64578.4871	129291.2901	74523.02617	105937.0339	53184.54259	110032.3423	117471.2347	111304.1992	93603.06998	122657.2646	115877.5652	77814.61199	86450.51033	117597.2213			31
181.0126799	181.0120679	181.013843	1095.478469	1095.036978	1100.965948	14	4	5	5	42833.22892	45241.66163	36854.14329	39955.25105	45882.26174	51266.48505	51011.01452	48706.43723	54316.92163	50413.08096	47074.58972	53317.10144	50611.00303	51465.10748	61181.18746			151
181.0317118	181.0308214	181.0323729	109.314999	108.5259976	109.6469986	8	0	4	4	17004.7112	12961.30121	16959.27839	22586.61125	30044.87621	22539.00729	25167.54327	33284.82827	29926.65754	29432.22803	23031.7964	29710.34258	24924.09955	17051.40802	25671.09296	[23][M+1]-		1010
181.0695811	181.0683277	181.0701925	38.61450045	37.92100165	39.35000113	14	4	5	5	47751.00316	33887.42797	57947.73983	33020.54135	69789.69959	28527.09238	46840.88854	48642.67709	45702.90907	53819.25231	43012.05322	52391.8655	38779.00301	39093.53218	52807.24325		[M-H-CO]- 210.072	108
181.1211052	181.1205331	181.1215075	285.0125074	284.3840122	285.1010027	6	4	2	0	29329.24466	62089.14581	50569.72624	31605.47584	44246.21207	37626.28568	50872.88843	5519.057944	3771.564532	5246.666754	3912.393404	12560.15133	14940.55666	4604.717694	15156.17039			186
181.1211529	181.120754	181.1218811	296.8835085	296.2890119	297.0270037	6	5	1	0	31813.86243	49872.64229	44256.74304	26618.40097	38076.26832	36258.06596	40334.15944	4950.127642	2932.323285	3822.145451	2794.417015	13254.08808	12779.71381	4456.12369	12983.15256		[M-H-CO]- 210.124	169
181.1217443	181.1213419	181.1218988	202.9220017	199.4680023	202.9520017	5	4	1	0	59680.46899	101727.1446	97412.50775	20911.28223	152908.3946	25710.85178	171257.0605	6020.857374	7077.045955	9578.897161	6963.24369	10805.35505	18382.98992	7946.383753	14799.00369		[M-H-CO2]- 226.122	105
183.0480787	183.0475141	183.0486539	58.56899846	57.43800151	65.65400021	15	5	5	5	651010.3818	497559.4258	199466.6983	551150.482	46765.78658	603099.3387	496937.1414	522377.396	456481.0542	480422.1534	359993.4661	536571.1619	652984.0448	439367.2261	109374.6492	[24][M]2-	[M-2H]2- 368.113	52
183.1007766	183.099732	183.1009384	247.7710069	247.1439906	248.5639906	15	5	5	5	100131.7365	74549.29127	135525.7339	90784.26918	141806.5253	74358.72307	253404.8668	208144.4966	113965.1345	119565.5801	136044.5255	105422.2635	145710.5401	96770.78549	91296.20523		[M-H-C6H10O5]- 346.161	340
183.1010819	183.1008666	183.1013676	204.728004	202.9640046	207.0200067	15	5	5	5	179258.8486	146674.564	191342.1415	243240.7254	143439.5687	185468.0213	255306.4362	285882.5052	136841.2005	145255.5249	184974.0303	159100.5445	246125.931	132970.5184	169255.7555			762
183.1368021	183.1364033	183.137408	232.3504991	231.0469981	233.9690036	12	3	4	5	34878.11996	36814.07238	46216.7053	45682.18383	33494.88144	42831.34383	36006.91557	35338.37311	36451.46635	43407.33791	34330.53678	44678.67547	37015.31384	45127.50117	45710.2798			405
183.1371951	183.1363398	183.1382252	212.0699955	211.1709996	215.0129935	11	5	4	2	105170.1013	143220.9651	134223.9051	102993.887	131697.383	72544.62296	141593.2534	30914.05841	40323.01045	51971.0245	45921.60313	49428.30449	86571.31714	47749.81162	52935.722		[M-H-CO]- 212.14 [M-H-C2H4]- 212.181	44
183.549584	183.5493129	183.5501538	57.91750083	57.43800151	59.98800151	12	3	5	4	122861.5236	86307.06729	26760.60854	106982.3697	8130.171823	112405.7758	91669.43846	91842.65582	84809.32038	89517.95476	60009.97472	97279.70137	122283.2343	72621.9773	16562.10043	[24][M+1]2-		52
183.8711661	183.8709729	183.8716375	1083.741027	1082.839983	1089.862991	10	2	3	5	25741.14537	27439.44964	16073.13396	28954.04901	22131.50158	28154.63764	28137.82233	19686.2962	27405.64744	26560.09945	21038.3539	30405.18414	39363.61801	34011.68582	31619.64777			122
184.0190491	184.0188204	184.0199785	26.66900007	26.2950006	27.06400007	8	4	2	2	25826.06018	23478.37447	22625.08735	23111.35588	84919.44994	26068.47824	25616.76474	21085.9454	20222.62635	19141.26372	21194.7108	22652.43682	18917.22037	29360.37085	24074.09838		[M-H+Cl]2- 334.08	140
184.936556	184.936207	184.9367606	1092.024988	1091.597048	1097.047051	15	5	5	5	119490.9858	89838.79645	97231.32068	100061.8539	117635.2754	89011.27246	100889.3386	74191.67388	88027.03956	96657.81845	88113.62146	95158.20753	84647.80641	71271.27579	77629.07521		[M+Cl]- 149.972	101
184.9535915	184.9529169	184.9548795	24.40899997	23.4800005	24.45899997	4	3	1	0	25816.88493	23392.68591	27113.38691	34236.69079	36940.47842	18990.22212	33355.46381	31362.70464	27173.19575	26901.77168	23758.97903	25503.41314	27468.83132	25595.17969	25115.62202		[M-H-C2H4]- 213.994 [M-H-C2H4]- 213.994	214
185.1165453	185.1163574	185.1172875	200.267496	198.8390037	202.9520017	14	5	4	5	159130.061	252219.4005	202209.2659	190185.7574	242299.6157	222397.5111	264864.262	62978.91055	40220.2859	55390.70839	31657.43427	95475.54462	97697.53181	36656.99813	109093.1127		[M-H-CO]- 214.12 [M-H-COCH2]- 228.135	69
185.1167882	185.1160944	185.1169326	189.1649965	186.7099931	191.3580061	5	4	1	0	96272.76395	138640.4921	143933.2109	55857.34044	150298.0174	74560.22806	144748.5788	11746.245	8597.720146	13754.16509	7851.374703	15350.01992	26419.43914	12203.95138	9849.178391			1949
185.1527728	185.1523672	185.1532506	282.4950136	281.2479945	283.2149877	15	5	5	5	209011.9403	222529.6516	204200.409	235840.6238	182817.0933	235471.598	175416.405	228970.6364	194072.2388	222577.0873	188822.7496	214584.8729	200407.5244	205040.0053	189649.3401			1803
185.870226	185.8694807	185.8707782	1083.567004	1082.221016	1089.862991	14	4	5	5	31757.50216	35794.62581	29295.47522	24950.21807	34621.46239	30294.17923	28703.86257	34433.83268	40812.50023	33256.34856	44513.81565	47786.8978	45924.16707	42743.65836	50806.00887			122
186.931634	186.9313671	186.9325532	1092.233024	1091.080029	1092.610029	10	4	4	2	37848.17628	32707.95548	29336.75444	28691.25838	34653.46075	25750.5028	29332.39651	23036.74742	26789.55452	25944.44276	28179.87272	26621.6258	24565.08689	7737.106277	22610.3463		[M-2H+K]- 149.972 [M+Cl]- 151.966	101
187.0237062	187.0232491	187.0239556	27.88099945	26.95299954	28.33000071	11	3	3	5	94461.93173	105224.1615	98812.08826	74002.58728	45881.75868	108574.5071	59139.11023	62127.81819	99468.0295	134715.9967	184496.1841	83619.94399	101745.8304	129166.3471	144745.0555		[M-H-C6H10O4]- 334.08	140
187.0960094	187.095523	187.0960903	37.36849981	37.31199861	37.86299913	4	3	1	0	28681.52411	28777.13274	32218.9986	18407.14544	42349.6861	26927.2168	55110.1804	7755.845492	5484.394381	7831.780375	4543.304706	14978.54231	10948.36334	7029.670408	11619.70155			31
188.0550596	188.0546095	188.0557285	27.25299954	26.65400007	27.73299954	7	5	2	0	63156.02866	452534.6296	63780.69168	173548.9982	147079.4227	187406.523	31359.06039	29627.97289	12103.49005	17157.37607	7306.146906	32526.28867	33653.63641	16488.5965	27052.1424		[3M-2H]2- 126.037	140
188.9368759	188.9362554	188.9376775	1166.366004	1164.823944	1168.393021	15	5	5	5	110655.3575	126078.1147	133479.3994	126873.9502	137166.5168	127858.8992	127706.1028	133316.1042	148893.9411	138179.0921	131723.8633	135053.1627	103919.6456	118250.4075	133183.2365		[M-H-CO]- 217.939	419
189.0028009	189.0024039	189.0030247	27.28299954	26.3050006	27.93099945	15	5	5	5	860465.0316	544318.428	478960.4592	661844.7371	1237191.957	556472.9494	475891.7396	454633.9533	432274.5044	358373.8513	358102.6432	460281.2601	348320.5163	550396.2906	411095.8556			140
189.0028549	189.0022721	189.0030351	36.69349981	32.7919984	37.38199861	16	5	5	5	751377.0399	602171.7815	639687.6612	793248.2312	1317725.464	679165.2823	739996.0891	599049.711	373361.7411	302804.6529	307524.8545	300968.1628	287316.6599	407222.559	325433.6888			31
189.1296548	189.1294389	189.1301845	484.3000131	482.5669777	490.7900131	8	0	3	5	1341.948854	1509.192996	1532.72882	1637.295047	1855.47305	1684.460512	1528.161013	90813.54818	67460.94064	74136.61038	125502.1985	135249.1283	103097.6993	131380.8786	129656.6872			1002
189.1295244	189.129219	189.1301901	496.3600159	492.6029941	496.3609886	7	5	2	0	80087.23153	103462.4694	111872.9818	98045.78575	125256.1748	129855.6463	123106.9493	3182.152754	2691.935322	3459.85144	2970.973024	26726.72153	3331.51014	3156.67026	3773.662402			48
191.0172182	191.0169269	191.0177637	36.68299913	36.05500102	37.37299913	15	5	5	5	1546468.567	1606958.435	1698617.619	1962379.368	1840627.189	1915248.424	1572834.122	1616155.985	1471445.186	1444150.52	1101686.716	1265814.215	1052277.584	1303629.015	1167259.701	[25][M]-		31
191.0178568	191.0174861	191.0183148	27.03299954	26.2950006	27.69099945	13	4	4	5	308658.3092	399833.0674	257064.0988	368541.4168	444122.4898	390818.468	408463.8489	351193.0462	379197.1671	331340.4157	367221.1114	382980.7201	297197.1596	448518.6466	328944.6809			140
191.0547778	191.0542883	191.0550488	34.74900039	34.08900039	36.49600155	15	5	5	5	6829577.883	6708042.372	5046368.155	7676287.996	5389318.129	8104283.736	5006340.574	4467232.282	5483641.592	4852170.279	7279288.118	5448209.949	5759822.286	8188675.798	3950136.502	[26][M]-	[M+Cl]- 156.085 [M-H]- 192.062 [M-H-HCOOH]- 238.067	110
191.0540282	191.0530427	191.0549623	1096.376978	1095.645946	1101.55503	13	5	5	3	48148.48005	47625.27017	37253.73553	47765.53477	52962.10155	40579.95906	36671.77032	34599.22486	43646.71404	43663.70284	46412.21217	39588.94927	46730.04984	43994.06556	50655.08837			325
191.0942851	191.0930462	191.0949689	34.74900039	33.43000092	36.49600155	15	5	5	5	101337.5295	102379.3336	34685.10876	149458.7247	49200.87644	179000.8178	49703.82436	33851.8503	55177.77703	41610.39236	119346.4803	68802.73043	88315.01109	168002.6908	17479.03828			110
191.1056606	191.1049687	191.1062515	245.8949947	245.3780043	247.3670002	15	5	5	5	51751.64127	37442.49932	44779.51312	78094.41541	26834.71349	61719.23708	38657.46784	58961.47412	38963.69357	33286.0754	73081.41916	33537.71483	48959.86858	42607.06475	24955.59684			76
191.106103	191.1057005	191.1066018	195.6829971	192.5510045	197.7239998	14	5	4	5	55833.11854	43540.42399	75436.08451	26185.49633	111853.5287	50076.99626	106587.4957	81824.78389	86720.68881	92150.31458	84013.11743	106599.9423	73544.70084	86267.13477	95263.66659			15
191.1056875	191.1053601	191.106561	285.0125074	284.3840122	285.1010027	6	4	2	0	30170.90021	49416.89463	30727.47626	32778.63011	29991.44161	35664.70837	40333.24686	15081.17169	13503.38454	15776.57957	18365.7849	21128.95471	20382.02889	17877.64555	23430.21063			186
192.0219905	192.0211777	192.0225679	36.70299913	36.05500102	37.37299913	15	5	5	5	107823.2234	114240.6264	120743.6035	114803.6045	122121.7726	100626.3388	109147.8169	116893.7246	92539.39217	83586.07528	68766.50815	91645.5925	69413.57522	86093.34898	87463.4055	[25][M+1]-		31
192.0286763	192.02816	192.0292901	112.3820022	109.4840033	116.1880029	15	5	5	5	141428.169	246219.7226	83972.6585	422941.5952	282926.9763	516550.4964	150821.3975	213555.2706	159242.1704	94965.11702	100484.7605	144527.8565	153351.9622	118889.4239	168027.0029			71
192.058171	192.0576994	192.0585381	34.7569985	34.08900039	36.49600155	15	5	5	5	546214.7499	542249.633	408334.5196	623142.8608	423496.7181	675208.1837	396485.2944	348474.2867	426725.7585	375014.9271	598107.2968	441369.871	475517.4552	700104.081	328303.7454	[26][M+1]-		110
192.113455	192.1128049	192.1139263	254.0379904	253.1120041	254.5610027	15	5	5	5	80328.58544	82206.07764	75847.03011	88624.75811	69021.09093	90450.04871	71860.54669	89752.6979	74079.79022	85706.24748	71050.07399	81585.41313	73910.45452	88537.09478	77581.76061		[M-H-CH3]- 208.144 [M-H-C2H4]- 221.152	91
193.0501793	193.049441	193.0506406	58.29299931	57.43800151	60.46899846	14	4	5	5	280166.6598	203840.98	163010.1387	231457.145	118140.2444	235391.1303	274377.0797	214113.1891	169435.3525	182854.9429	146408.2793	228349.419	262793.4679	167316.7553	117540.7666			52
193.0550919	193.0505444	193.0593702	35.74550128	32.78299975	38.02199861	20	5	5	5	64982.71138	89896.01153	139655.1996	140628.9112	87857.22637	114771.2791	141489.8062	136371.4325	80614.34639	90803.55196	92682.70591	76907.90375	71007.75076	149330.5699	111457.8097			31
193.0639031	193.0633431	193.0644109	242.1224914	241.1600125	243.216003	14	5	4	5	66061.50311	69175.19063	64000.70315	67172.34685	64681.20689	78567.50738	41850.86108	57242.97108	50497.00376	55313.38633	59162.17271	63101.2962	56282.52941	79158.87918	61551.25088			334
194.044116	194.0434306	194.0444441	252.8110027	251.7479932	253.4099959	15	5	5	5	87959.21338	55607.43646	49136.14885	128166.6512	177806.5543	275156.8669	87617.14989	159671.3442	147117.3283	98497.54571	142916.1833	137506.0637	59733.57659	197279.6349	115577.8248		[M-H]- 195.051	82
194.0445432	194.0444259	194.0446649	210.4195018	208.6369929	212.0900025	8	5	2	1	489643.0578	1778264.445	341215.7948	539340.3341	1050067.823	192587.6297	528746.1228	37918.08775	28550.27823	79991.02805	37420.10223	72044.33066	101377.88	71039.81927	12124.2417			191
194.0443437	194.0441459	194.0447294	222.0590032	220.2059936	223.1660035	9	1	3	5	90973.41038	113381.6995	69513.66801	244640.8524	236235.4261	396726.2764	128323.4693	231168.8191	163903.4985	101338.0064	75812.85554	174206.2094	112237.149	103453.0783	168190.1267		[M-H-C6H10O5]- 357.104	50
194.9050084	194.9048596	194.9052402	1113.16849	1107.837967	1117.716976	16	5	5	5	4309115.998	4579135.538	4737050.115	4534146.163	4659670.431	4869305.471	5276115.793	5011500.138	5175643.043	6284360.152	6622045.809	6838188.532	6601304.328	6509257.709	6754197.697	[27][M]-	[M+Cl]- 159.939 [M-H-COCH2]- 237.916	239
194.9047699	194.9043358	194.9049894	17.80400001	16.92700064	21.88399986	14	5	4	5	340178.0815	295538.737	283798.2984	332736.3191	296691.3948	403185.2526	373244.7768	464118.1011	493828.7701	560879.3025	584871.3918	668960.9019	691220.6719	759229.8672	747897.512	[28][M]-	[M-H]- 195.908	313
194.9048286	194.9043001	194.9051771	4.242000113	3.583999987	10.07099979	17	5	5	5	229500.6498	255242.0503	241004.5921	256223.8073	352628.2886	450487.9276	376153.8805	475418.3985	394865.4385	611897.9533	543925.6104	636463.4741	733150.4408	728649.69	844235.8367			2215
194.9046122	194.9042618	194.9049662	1160.421021	1155.092983	1162.734032	15	5	5	5	846883.9648	831954.3473	788248.4473	916458.8225	861690.4523	873907.1434	793141.6646	775513.4908	1321722.091	2009947.164	1694627.386	1022986.477	1468685.541	1951249.308	1270628.309			373
194.9046221	194.9044636	194.9047554	1181.511964	1175.695038	1193.931028	17	5	5	5	1611332.226	1432232.805	1628637.477	1696105.118	1584628.181	3745417.889	1227587.183	1645670.19	1734907.541	2305236.462	2296305.244	739647.5471	2185273.376	776166.961	2056598.286			2440
194.9046471	194.9044965	194.9047587	1148.593944	1140.971947	1149.774055	7	4	2	0	679860.7663	1828157.276	771591.9206	1432081.999	855384.289	921490.2228	905436.4459	841795.3974	1067244.05	1128001.791	1156079.81	1160373.65	1177941.354	1149554.824	1132163.358			369
194.904549	194.9044373	194.9046692	555.6564889	554.7319794	556.4789957	4	3	1	0	748751.5126	643929.6148	776791.3042	693387.4479	635817.452	619667.5302	660040.4293	683934.3154	756572.8157	682894.5856	775995.272	632328.2737	646199.6551	570468.6353	530871.3391			1918
194.9893274	194.9865572	194.9902362	24.38899997	23.5100005	24.79799944	10	3	4	3	33787.99144	30875.06565	28151.01923	36909.62882	17867.93491	29784.71914	33453.16307	34252.02302	35364.64069	41160.92573	44598.71044	32084.66471	26632.29556	41737.57988	26770.6097		[M-2H]2- 391.993	214
195.0494582	195.0490359	195.0498087	34.7569985	34.10000092	35.8169985	15	5	5	5	374722.1972	326240.0045	315177.7794	372236.761	363751.697	340554.2943	372043.555	413681.5706	265148.7096	236451.7595	197905.9979	273784.4673	267650.3557	258236.8198	222686.0194		[M-H-COCH2]- 238.067	110
195.1008439	195.1003237	195.101394	277.6999895	276.4950004	278.4080099	15	5	5	5	202781.1399	134824.4999	195040.242	196646.3853	152532.6155	203364.1136	204683.9313	317551.9066	285545.143	239602.384	258571.0448	259066.2365	303881.4348	275764.395	270256.5849	[29][M]-		355
195.1006361	195.0997265	195.1010911	199.6920017	198.7029931	202.3640071	7	5	2	0	42911.53446	106325.5723	70496.1813	35522.11996	96614.74048	33906.99401	87793.96016	11702.69357	8468.35887	13170.18738	8321.293994	15315.55806	18453.89198	12937.80726	7853.662929			1715
195.1372761	195.137028	195.1374422	249.6290015	248.6349878	250.3600056	15	5	5	5	357572.0421	374725.4256	336734.7853	372551.9169	322847.3846	417400.012	328447.6514	369657.0079	301856.122	345010.1088	324933.3507	358407.6805	326552.3054	341365.8957	318405.1174	[30][M]-	[M-H-CO2]- 240.134 [M-H-C6H10O4]- 342.206	195
195.136615	195.1361184	195.1370392	226.0775021	224.7510044	227.2749969	8	5	3	0	112925.4258	153374.9822	106289.4083	94775.44653	110291.8283	109791.6212	117763.1913	43910.38235	31831.46337	35867.90333	35804.18849	58418.16157	54456.79608	47187.78982	56343.58229			2479
195.8096461	195.8092158	195.8100935	34.8069985	30.43600134	36.07500102	9	0	3	5	33407.49341	22042.69908	22854.48971	40018.80423	26346.23499	31728.29529	55684.17389	84876.75569	110589.4186	100497.6648	124718.4663	157085.3287	118128.7879	163580.6607	149851.9738			1302
195.9041155	195.903818	195.9043216	303.9535018	296.9649955	305.9619977	4	0	0	3	117935.4571	129875.1838	121899.4161	142986.2241	123479.7861	146156.5482	131332.1949	163126.7224	151664.7864	183492.6065	199804.8739	149727.0968	225429.0676	204763.0872	152269.7795			1341
195.9046883	195.904562	195.9049164	1113.175492	1111.184981	1114.125025	6	2	3	1	588083.4016	632911.8769	665101.4758	610216.3856	657953.9828	666870.7663	675140.507	635742.317	659244.1091	821070.8382	843103.0839	1012160.552	866743.5839	734907.5964	906957.7681	[27][M+1]-		239
195.9047559	195.9042122	195.9051888	16.37250001	14.35199964	18.13400001	4	0	1	3	38698.73357	35104.26925	39424.84033	44945.46874	46124.32939	55355.38	51508.36231	62268.33398	56507.75729	82240.54864	73703.83901	100530.2182	98882.97509	103141.0216	109855.7276	[28][M+1]-		2315
196.0235071	196.0232933	196.0240391	949.7069739	948.6239957	949.7450284	5	3	2	0	197104.8101	180028.7654	235486.1929	248095.6442	466066.2665	590097.1501	264258.7511	247925.6745	284750.9177	260013.2479	265629.269	221879.7748	208235.2687	250669.4579	237059.3688			143
196.1039976	196.1024328	196.1045329	277.6860045	276.6809909	277.7180072	5	0	3	2	17862.87893	12717.4883	15411.29799	20566.84786	14137.66349	18672.13742	18447.94848	27063.21068	21717.56372	19356.45405	26519.95537	25740.3409	25435.50373	28292.11246	25494.335	[29][M+1]-		355
196.1402603	196.1391662	196.1421785	249.6674967	249.5159919	250.3600056	8	4	1	3	34167.07168	34311.10164	30940.20813	30832.39759	29716.27375	40074.25967	28363.34062	39711.56612	29891.95648	37318.50731	31405.95727	34153.2837	30899.16353	32225.29114	31209.91478	[30][M+1]-		195
196.8931916	196.8924335	196.8936833	29.13900018	28.89000071	29.60900018	5	4	1	0	21942.69647	23880.42705	22223.12212	15237.24782	87905.71409	11145.62629	30045.016	21196.84164	11875.39873	8274.967565	7840.077946	7359.472343	4855.399749	8582.715712	3758.154801		[2M-2H+K]- 79.9678	1501
196.9017961	196.9015156	196.9024954	1111.813948	1110.584981	1113.999952	5	0	3	2	378527.2574	392019.5617	384564.7104	368177.3814	374620.9239	376553.6983	424764.0107	376515.8207	377911.0879	426222.9115	430547.5546	352744.2265	425746.067	338577.3947	516095.5026	[27][M+2]-		239
197.1164206	197.1149544	197.116891	268.2850143	267.6489938	268.8979952	11	5	3	3	356917.1908	610200.231	503840.0944	296430.4286	492805.116	373941.8074	507613.2116	30754.36991	17720.00951	23231.49764	13565.96771	116298.7615	93026.17117	26358.2369	147565.3593	[31][M]-	[M-H-C6H8O6]- 374.159	41
197.1168118	197.1162589	197.1170485	203.5609992	201.7069999	206.2430047	15	5	5	5	924145.8904	1435081.892	1214875.73	720114.9978	1186337.802	763384.5794	1341291.609	139228.8252	79811.1687	228795.3987	78453.80758	277614.6992	393580.3471	137060.657	141016.9425	[32][M]-		39
197.1161545	197.1154655	197.1170688	481.3810064	479.5639723	487.4870078	8	0	3	5	3582.554414	3162.718748	4091.329155	2751.476012	4318.14048	3747.550714	4064.920365	47312.00357	40983.71414	49295.69749	39030.66406	44899.74817	50248.38972	33640.35243	46136.89049			1901
197.1164435	197.1160582	197.1164956	492.589016	491.9599887	493.2170105	3	3	0	0	28726.09362	13178.78828	25799.66131	29884.42076	13568.99745	27916.69779	10347.88871	2692.927804	2304.239066	2884.039259	3087.785114	8545.820959	3295.25606	3542.372815	3982.518603			384
197.8067913	197.8062123	197.8072293	33.55000092	30.43600134	36.07500102	11	2	4	4	36818.82806	29433.85985	25708.23548	40081.21827	34708.89705	43810.00868	69790.11085	110806.929	144106.5592	140124.5676	189015.644	200939.8226	160662.8161	210832.9694	196341.8661			1302
198.1199001	198.1193657	198.1203505	268.5860027	268.2689993	268.9150143	6	4	2	0	34268.77517	58523.99123	50396.10713	24045.497	42507.67822	32912.03067	46161.88996	4293.712313	3529.400544	4258.147414	3538.959538	10261.61101	9852.598723	4186.731889	16179.75538	[31][M+1]-		774
198.1198796	198.1195583	198.1203178	203.5609992	201.7409992	206.2430047	7	5	2	0	92337.85219	158906.2308	124782.9232	72135.94276	122831.5551	66949.25472	143670.2253	13684.25421	8635.96035	20598.49892	7907.177265	24155.85369	38004.65977	13324.87238	13052.67072	[32][M+1]-		763
199.0959371	199.0952412	199.0965145	129.7275058	128.3050025	132.5329971	6	4	2	0	27139.73089	33855.49655	40264.13564	31749.9977	46094.16649	37852.73732	47522.10019	5726.785605	5756.966375	6609.095627	3136.663944	16634.54671	9894.966367	4238.113378	16748.69641			426
199.1324314	199.1319938	199.1330556	200.2809976	198.2099935	202.9520017	15	5	5	5	496474.6696	533226.2045	632478.5547	453234.3467	693279.1826	542423.1101	729784.4722	64789.98898	88364.1047	97835.69346	37556.4058	254967.7477	251026.5292	71443.47639	323270.577		[M-H-CO]- 228.135	69
199.1684965	199.1683501	199.1689864	309.0299895	308.0939989	309.9070085	15	5	5	5	404093.571	466780.8646	427804.7824	482726.7088	452267.8569	479880.6635	444302.8222	430876.2273	387622.8018	441226.3674	401157.3306	472821.5231	403780.4138	421238.8498	479634.4042	[33][M]-		314
199.1686774	199.1677751	199.1692624	1095.551463	1095.036978	1100.965948	6	1	0	5	27852.75761	27819.43926	24871.90645	28833.12844	27123.01732	28255.01457	28163.18946	28062.17754	27991.41093	30318.53043	33254.53086	29566.46758	33293.95353	30010.90241	35449.20125			151
199.8035203	199.8029494	199.8047805	35.43600155	33.55000092	36.07500102	5	0	2	3	14160.32316	6550.184439	8633.216886	9566.964329	7167.916107	9925.062032	21531.3626	29494.0264	41566.32504	43035.2796	47278.88036	40418.42855	47735.9275	71295.97274	52232.21171			694
199.8500131	199.8491972	199.8503039	17.55600011	14.32199964	20.01000064	11	4	5	1	197033.0791	194619.2396	182926.64	162862.2088	159504.378	134422.1915	130936.1826	115985.2668	109962.2437	80095.8592	82653.13438	87474.39349	66664.37971	63478.99698	52279.35966			313
199.8499765	199.8494474	199.8507028	4.253000129	3.613999987	7.396000136	11	5	5	1	180913.4128	176556.6825	173736.9602	157140.5334	184791.5589	131534.4095	97940.75496	118167.0291	101836.4564	82726.80002	0	67863.05956	0	0	0			2216
199.8497407	199.8492267	199.8501075	1155.838539	1155.368024	1156.446991	4	3	1	0	248690.7374	173948.6358	147144.2394	108798.2604	113060.9912	108763.0058	89536.98231	80544.53866	74374.04384	67350.57735	53590.25083	41456.43597	32311.2772	24548.87379	22721.15901			284
200.1127803	200.1119234	200.1132336	219.9109943	219.3250022	222.0079974	9	5	2	2	94938.99359	145407.3611	133022.4962	81887.49228	131216.2552	157236.6761	272651.5723	16042.51816	13152.6501	34876.86853	7808.277901	37353.92908	54248.94967	11917.63127	23695.64398		[M-H+Cl]2- 366.263 [M-2H]2- 402.239	234
200.1128047	200.1119219	200.1133463	209.9990011	207.0569929	211.5110066	7	2	2	3	107757.4711	108013.5135	145994.3578	77873.95123	159036.7799	157450.5889	288656.7058	13754.56494	14960.54414	35861.4016	6636.250641	38959.42152	55823.26738	10212.70797	22832.82304			1822
200.1354546	200.1352607	200.135929	202.3640071	198.7029931	202.9520017	5	3	2	0	38543.24028	25382.35764	43597.39552	13500.23612	54138.64279	39595.39204	64191.35329	4581.132622	4552.281436	4823.716817	4173.022596	9604.01087	17463.67582	4109.863646	22501.75895			105
200.171483	200.1707271	200.1724653	308.9245004	307.9499895	309.9070085	14	4	5	5	34231.17873	41907.46333	41308.06035	48026.986	44730.36239	40472.84478	41663.91941	40301.32843	32619.48235	40252.44333	34078.47334	47351.6809	35036.32956	46429.85266	49406.95793	[33][M+1]-		314
200.9634266	200.9600675	200.9642491	1098.825022	1098.072968	1104.508036	15	5	5	5	213523.3489	213718.1226	207719.7193	222547.6101	223054.7731	206689.5919	196277.555	170875.3325	160008.1131	152111.8467	140027.3961	186117.1255	140115.7973	134227.4622	145220.4841			261
202.1282276	202.1270589	202.128842	231.0800019	230.185007	232.8709975	14	5	5	4	82094.73191	101764.4985	103536.1588	115925.5223	146828.7363	119033.3487	181998.796	25438.47754	14893.06947	46761.14649	15443.18244	86025.96484	62088.50555	18987.78642	202575.662	[34][M]2-	[M-H+Cl]2- 370.294 [M-2H]2- 406.27	306
202.6296225	202.6292058	202.6303332	231.6850019	230.4190063	232.7909975	6	3	2	1	17329.9841	14741.99626	17456.96127	22780.98095	38157.8995	23299.8558	32722.19649	6519.024911	4703.780955	11375.95934	2700.903587	19645.04838	14704.52724	5018.623013	43275.77236	[34][M+1]2-		306
203.0810289	203.0805906	203.0812283	123.4609986	120.2589977	128.8630026	15	5	5	5	385466.8582	234961.8746	445589.9676	194101.4191	274654.9492	114224.3077	574480.5481	508374.5373	446221.0477	419898.7803	513735.0543	508658.5845	471001.7037	423737.5556	408194.8687	[35][M]-		354
203.1268249	203.1256711	203.1278319	192.0990033	190.0429984	194.6200046	7	2	2	3	38961.00744	45016.17171	30428.63731	34631.44536	16517.73124	43664.25936	22193.04752	35821.7592	31366.87781	31775.67203	39432.62152	29530.44625	39100.68539	32820.6104	29470.35408			59
203.9913138	203.9900899	203.992072	32.80600144	32.1719984	32.94100144	6	0	1	5	7492.095519	15791.81848	9295.717421	12805.174	11975.44879	14356.89508	13816.62742	15334.44232	16253.75492	20715.14336	25458.82497	63901.74621	63617.08603	57299.95176	51969.06022			127
204.0062317	204.0059533	204.0062822	58.01700015	57.81800151	58.56899846	3	3	0	0	33307.27115	238045.0231	16558.71939	58082.31949	38624.73089	21420.38821	16574.55471	6594.28491	7375.728451	8865.86323	8495.850528	8909.009995	12980.80816	9378.79111	5068.009768		[M+Cl]- 169.037	52
204.0839017	204.0832454	204.0846956	123.7735018	120.6940012	125.9659978	10	1	4	5	29284.90077	23833.04814	12142.57941	16815.84849	21834.59938	6831.373131	36767.7753	48651.17425	27842.57203	36108.38731	41952.83883	47884.00313	40722.5713	39345.03925	33037.06519	[35][M+1]-		2407
204.1128526	204.1117726	204.1141185	253.9939931	252.9960136	254.5610027	6	2	1	3	29447.81164	26068.51869	22304.38077	24788.1491	21900.41524	31718.21763	22218.39628	24721.87149	22292.70246	28349.07938	25340.19598	23218.75248	21116.41528	24448.22126	25182.90571		[M-H-CH4]- 221.152 [M-H-NH3]- 222.157	91
205.0330446	205.0323968	205.0337501	185.7915055	181.86	187.7650035	14	4	5	5	713581.2075	251011.7477	428981.8138	120291.1841	342433.3863	137834.9617	247205.5232	258856.7664	370414.5558	470929.9499	329548.4697	423654.5565	297483.0312	412952.069	326940.7289		[M-H]- 206.037	68
205.0325912	205.0323429	205.0329301	170.810001	168.2739946	175.0670069	10	2	5	3	460538.9649	728210.3614	640991.6119	448522.4677	1297121.396	316833.3076	913001.6165	982764.4898	760760.836	859824.7364	563925.8308	943238.4649	595568.6398	958396.2586	1033365.751		[M-H]- 206.043	155
205.032537	205.0322783	205.032684	144.9369958	141.3589981	150.3780058	6	4	1	1	1311419.7	1663541.942	1949165.736	701884.8665	2459711.151	430468.3656	1402059.124	739453.5496	1191716.969	1253747.514	929285.7617	1173742.609	1038621.347	1111632.344	1103557.045		[M-H+Cl]2- 376.102 [M-2H]2- 412.079	21
205.120934	205.120234	205.1215363	255.3250095	254.3099959	255.9240054	13	4	5	4	73109.98282	101018.9682	86977.57672	68194.17202	134572.4516	72968.46748	100834.3435	37494.47436	56251.63602	56954.05211	48447.12867	56671.61415	49287.08151	52156.26189	54399.17173		[M-H-CH3]- 221.152 [M-H-CH4]- 222.157	91
205.1214897	205.1210407	205.1218198	225.0414993	224.1219942	227.0239997	8	5	2	1	95325.49539	150229.3148	102204.0114	77323.54446	101878.3321	95572.0968	107788.4291	11898.20123	5646.8773	12501.42187	4730.09965	22406.26079	23532.85027	7317.211372	24681.06662		[M-H-H20]- 224.14	98
205.1582933	205.157996	205.1586075	624.6899927	623.5190172	626.1040009	15	5	5	5	1971420.86	1983343.997	1935696.833	1959590.78	1928122.509	2125041.724	1746458.032	1846725.39	1794602.854	2002988.57	1919340.743	1984977.752	1789894.644	1900410.527	1890688.582	[36][M]-		1620
206.1613955	206.161088	206.1618649	624.6899927	623.5190172	626.1040009	15	5	5	5	290040.3968	286252.6369	277857.1916	282037.3894	276868.2282	300850.7796	249095.9449	271014.7733	246601.12	283026.4943	281771.685	296909.7926	269312.3781	281381.3116	283325.9691	[36][M+1]-		1620
207.0131601	207.0126679	207.0134385	28.24000071	26.95400007	28.94900018	15	5	5	5	202576.9915	158178.6251	171343.0575	214071.8961	329531.4275	178313.3588	211446.6739	162390.8091	134073.9123	91570.37766	76557.85438	103087.3379	72238.25425	123824.484	93573.62657		[M+Cl+HCOOH]- 126.037 [M-H+HCOOH]- 162.016	140
207.0644876	207.0640112	207.0651799	170.3109993	168.4000063	171.2450056	15	5	5	5	79058.80326	55952.31047	98035.26137	78920.57844	51597.4638	121623.9923	97225.77733	81338.35778	97831.87863	80679.67993	89814.34944	86870.55431	100916.704	72767.16026	77234.79804			1616
207.1009073	207.0990556	207.1015429	199.8165005	190.5919943	202.9520017	16	5	4	3	407158.0422	458301.3713	676650.8689	177226.0605	804925.0979	163769.5387	1272489.559	53603.02474	35563.26941	69949.89051	32989.2142	60350.40829	106158.5558	42987.41215	29894.58604			69
207.1007705	207.1004205	207.102585	285.6444979	283.7649877	286.8889944	4	3	1	0	58255.83748	172261.0794	156273.303	35135.66943	167284.4013	36143.47245	77044.34853	12867.68198	13631.03522	12999.95466	11767.77611	18806.12691	14934.52364	15318.84555	17502.54647			1804
207.1371928	207.1366272	207.1373704	253.9499959	252.9960136	254.5610027	15	5	5	5	171067.5208	182688.2212	164775.35	188196.8282	165096.2887	199889.4199	155721.7005	172194.8952	147059.8257	184233.5584	160358.5405	184892.398	176697.8371	238649.0298	187631.3163		[M-H]- 208.144 [M-H-CH2]- 222.157 [M-H-HCOOH]- 254.149	91
207.1370886	207.1367436	207.1379336	218.8879974	217.3250022	220.7300056	9	2	2	5	142636.3644	116183.3339	90775.01415	104357.7321	92937.0244	110232.7406	93535.4123	110131.96	83357.91752	99438.70327	93433.29483	108786.8615	100280.0701	89223.37909	97283.91079			2021
208.1015446	208.1000536	208.1037686	202.3640071	198.8390064	202.9220017	5	4	1	0	49672.28127	71085.4692	91672.10581	23728.28822	82543.17897	17921.10254	163570.4469	9039.242355	8669.992018	13500.60123	11884.6159	11555.9048	17759.72966	8775.226086	7100.97102		[M+Cl]- 173.127 [M-H]- 209.105 [M-H-NH3]- 226.122	105
209.0295704	209.0292633	209.0301606	35.8169985	34.7969985	36.73400049	15	5	5	5	465426.7432	461248.9701	498208.1022	465378.4336	529021.0386	391947.2914	452196.3314	408655.0801	325051.4568	314538.8963	231246.7067	275724.9745	228279.966	282387.093	248767.8859		[M-2H]2- 420.074	31
209.0659242	209.0647391	209.0667642	38.61450045	38.55000113	39.17799924	6	0	2	4	28346.89497	26174.85101	30026.26739	22910.96403	21716.59862	27533.04896	32581.40802	29927.75296	23918.63016	26105.12316	25982.40751	33886.85482	29384.41921	28920.69947	23529.17922			1266
209.0646268	209.0642262	209.0649319	346.5359974	339.305003	349.0510055	11	4	1	4	409191.5827	209968.5108	713021.6818	547767.2475	597024.8018	427708.0075	350402.2493	366841.3869	311020.9301	353898.2086	190891.3775	495873.4881	138416.1463	160116.6809	318813.4364			425
209.0647055	209.0643744	209.0655983	330.4320117	327.4919886	333.8639871	3	0	0	3	204338.9232	224320.2815	225661.0191	227551.516	198345.1023	228491.0569	179453.5015	201516.1803	182328.7712	175212.2026	217248.7766	175174.8882	180338.1712	124101.0233	159509.8189			2475
209.0798618	209.0790729	209.0804279	214.7370003	213.5819995	217.3380044	9	2	4	3	24569.30801	87080.01782	171427.371	39804.66522	35764.98997	46999.33457	33953.04413	32070.11209	37304.82895	43333.37093	52129.39662	36510.96423	69996.3372	52784.57213	47231.92733			97
209.1167031	209.1151934	209.1171576	283.7610027	283.0940122	284.4720068	15	5	5	5	1111079.541	1629253.435	1369220.434	993769.761	1273417.424	1357951.188	1466915.671	136042.0625	59107.20274	138113.4672	35177.17985	483623.567	437100.4081	88462.02365	576454.91	[37][M]-	[M-H-CO2]- 254.113	67
209.1170268	209.1163844	209.1173352	200.8599935	198.8390037	203.5409976	15	5	5	5	4584629.06	6986646.257	7532510.776	2092295.147	8732834.961	1709538.376	9360851.092	423804.248	216940.8623	571286.8502	218329.3925	428403.8083	917048.5028	691670.9043	294814.6603	[38][M]-	[M-H-H20]- 228.135	69
209.1165849	209.1152233	209.1169358	296.626503	295.7090064	297.0270037	10	5	4	1	428591.1816	645070.2966	586545.9922	343109.9952	508024.2018	459332.3451	573137.3001	36382.86853	84458.21717	39210.52715	89715.90484	182397.0926	130758.2362	108195.0451	193311.3919		[M-H]- 210.124	169
209.1161658	209.115626	209.117108	373.009995	372.6989937	373.32601	6	3	1	2	32542.62545	21920.76348	32022.37882	26311.93322	30897.95177	24797.67849	31803.64219	23406.01047	16362.52414	21773.48745	19646.11585	25981.37458	23947.82976	20019.07602	26163.58421		[M+Cl]- 174.152 [M-H]- 210.125	8
209.1162649	209.1157968	209.1166294	272.6409978	270.8099965	273.2689924	5	3	2	0	164603.6504	284066.1571	247412.7619	136447.8233	232128.3756	137504.2992	169169.6222	56595.98742	47168.45339	57589.52799	57297.07542	76188.81147	53747.41861	55138.80638	110348.0367			2048
209.1596425	209.1585981	209.1600246	202.943003	199.4680023	203.5409976	5	4	1	0	48103.86415	64884.57186	69259.13791	15220.98747	66060.52072	12446.92481	76457.89804	2599.907922	2025.372557	2223.755234	2267.505541	3835.12461	6724.65133	4534.858083	2544.355827			1254
209.2905698	209.2904581	209.2955696	202.943003	199.4680023	203.5409976	3	3	0	0	2105.221921	230366.2468	184661.3709	312.6210054	105712.7653	263.4136424	115124.6565	174.6877862	279.1514393	167.3341079	378.8332041	306.9467298	571.4221645	199.6773904	272.400438			1255
210.0396896	210.0390991	210.040213	112.4550007	109.4840033	116.1880029	15	5	5	5	353390.4171	599552.9342	197802.2032	985123.2642	630724.0741	1180029.761	285532.6624	506596.1791	320742.1268	180670.3768	154421.799	262297.5926	330063.2917	229846.0512	347204.5032		[M-H-C6H10O5]- 373.1	71
210.039608	210.0389551	210.0400833	59.13899846	57.81800151	60.46899846	5	4	1	0	26328.52329	53471.95945	37853.93502	25600.90116	94450.06634	8873.922883	118494.5305	9914.586213	6315.672858	16516.29358	6384.232302	9707.019959	12191.51165	7575.482912	3792.966333		[M-H+HCOOH]- 165.041	52
210.1198501	210.1195156	210.1204222	283.7620054	283.0820068	284.4720068	10	5	2	3	112269.5017	187354.306	147916.8816	110599.487	137678.9359	146876.064	168239.9128	15685.35675	8264.297522	15198.8534	9552.142625	46001.33967	40267.52687	12476.63141	54233.40207	[37][M+1]-		67
210.1203993	210.1195965	210.1205966	200.4254963	198.8490037	203.5409976	10	5	3	2	570809.8812	920842.1297	991934.2677	243012.0862	1142831.768	209527.9544	1248399.025	52018.39447	22765.12685	54083.28544	21240.09674	55750.67123	94465.46391	68736.59533	30471.91153	[38][M+1]-		69
210.9328957	210.9324568	210.9332617	24.13899997	23.4500005	24.45899997	15	5	5	5	517074.6045	413573.9229	477435.4723	442322.2122	228530.141	408079.5248	346414.6231	344042.3174	368616.7806	327277.4745	327033.2415	299368.6092	281749.1792	260907.5035	250921.8208	[39][M]-	[M-H]- 211.94	214
210.9704769	210.9699149	210.971132	1098.500499	1098.072968	1099.253995	8	3	2	3	39127.36016	47881.64526	53354.27912	54587.84346	57975.00833	71235.34659	72510.81393	75927.75395	83024.03091	80516.20451	90636.25285	98947.31624	106425.7277	16930.80593	113807.1797		[M+Cl]- 176.004 [M-H-COCH2]- 253.982	261
211.0427405	211.0419904	211.0433552	113.898998	109.7679999	116.1899972	6	3	2	1	27177.29612	40561.69311	17487.86786	67567.04664	39577.09574	90485.23143	22521.43332	32778.75171	25920.92901	16989.83558	15003.90408	23428.0093	25519.59807	19130.4755	19450.2088			1106
211.1325535	211.132314	211.1328694	212.6890057	211.5580044	215.0129935	15	5	5	5	10119264.83	13653080.35	12698629.73	10555878.57	14541267.62	9315991.604	15161306.88	4421195.11	3670507.223	7362613.039	3392465.629	6541858.463	7780230.122	5004228.154	5168961.876	[40][M]-	[M-H]- 212.14	44
211.1319881	211.1301355	211.1328055	199.6920017	197.5680023	202.3640071	13	5	5	3	578106.6987	698391.8856	585334.9915	527437.3453	850189.2155	530342.9376	703435.1673	359626.8256	322728.4454	364293.6931	298059.9753	388188.5192	412239.5586	374021.186	435798.5498			168
211.1317712	211.1314152	211.1321619	372.0754971	371.4440087	372.699995	8	2	4	2	125044.6246	128399.5547	144997.655	127026.8637	123976.0789	140364.4588	93330.70786	94629.49885	61906.88593	100925.8272	65551.70581	106495.789	112266.4308	88969.91333	122444.3595			8
211.1749887	211.1725622	211.1760524	212.6890057	211.7159989	215.0129935	15	5	5	5	157117.3051	109969.9907	147504.2502	133353.6711	146835.3706	102242.6304	146782.2901	46884.79596	33696.14925	87878.09578	34082.20676	100633.5629	108980.7109	60511.30076	76755.04521		[M-H]- 212.181 [M-H-CH2]- 226.199	44
211.3087908	211.3064023	211.3120454	213.6374986	211.7799983	215.0129935	6	5	1	0	296274.7405	488409.4882	412801.8649	294891.8858	234038.2818	17499.65741	253911.3194	2753.305409	1790.990141	6058.851602	2378.284857	9896.571168	19986.80252	3389.181494	4800.144023			784
211.3509259	211.3508635	211.3512747	214.9029935	211.7799983	215.0129935	5	4	1	0	3485.52219	211944.4585	146040.7106	163811.5518	348452.6113	387.9445104	316508.9608	246.4493861	520.0099309	382.1287514	817.6668308	755.2181324	10950.61876	306.3790583	2161.03661			1195
211.9340348	211.9333594	211.9345676	23.98899997	23.4500005	24.45899997	14	5	4	5	61746.3522	54526.36011	57743.80557	58379.89668	27188.1631	51507.80156	44922.80986	36432.04076	40702.76234	32237.75263	30718.94687	35705.54002	37362.76201	27545.94692	26940.91308	[39][M+1]-		214
212.0226593	212.0219994	212.0232378	76.12099969	73.90000105	78.95200253	12	4	3	5	85450.14012	73203.8019	205549.2076	38304.50656	221291.6251	26536.17675	15435.26393	140049.4176	185561.2009	149960.2564	110472.9251	187558.2612	163777.9302	183800.9231	218336.7702		[M-H+Cl]2- 390.083 [M-2H]2- 426.059	247
212.1360286	212.1358224	212.1361968	212.6890057	211.5580044	215.0129935	15	5	5	5	1361609.16	1811216.124	1727058.857	1430060.756	1925599.102	1272628.753	2014118.247	604165.869	487188.0812	1013753.246	430781.4267	920077.0085	1102659.219	692286.8814	736752.5721	[40][M+1]-		44
212.987892	212.9876376	212.9881991	24.00399997	23.75899997	24.16899997	6	0	1	5	2443.490916	2448.637457	2305.092082	2436.387152	4249.068207	4875.725102	9750.723514	21513.31374	30200.96168	67701.55217	120455.909	139967.1708	130198.6474	128229.0168	110555.9519		[M-H]- 213.994 [M-H]- 213.994	214
213.0139779	213.0136499	213.0143177	1083.714021	1081.968956	1089.862991	15	4	3	5	888250.3467	825635.9756	782205.4939	1089248.797	1112596.355	956635.2071	865625.2387	847105.8385	1695818.092	729102.8536	669961.7939	733333.8308	705425.4888	717365.5668	2481206.375			122
213.0139158	213.0135318	213.0140753	1001.82697	996.9730048	1004.635022	9	3	1	5	1086148.671	1173114.862	1182225.654	1610374.457	786029.84	1015733.674	1050134.402	990381.456	898128.5795	1041058.09	527071.914	468564.9281	657954.1573	587983.4827	721018.7108			219
213.0137567	213.013567	213.0141942	1036.553984	1032.832998	1037.318987	6	1	2	3	741006.0129	728310.2418	708576.0864	652501.7366	657647.5801	634680.7222	652405.309	605334.7535	695946.5245	693508.6365	769771.5915	780118.6872	699366.9064	558235.4139	697378.4955			292
213.0139189	213.0137194	213.0144006	947.9679971	941.6750067	949.7069739	6	4	0	2	4579590.647	2669623.776	2756907.297	2857363.752	1517664.238	2958575.761	3042625.761	2818363.075	3265796.615	3108161.922	3113099.287	2786466.766	2293520.555	2811128.857	2599770.806			143
213.0139091	213.0135595	213.0140365	1045.79596	1043.475955	1046.361001	5	1	0	4	632543.5252	638792.2817	608826.1514	625418.4827	606160.7166	592593.394	582781.5803	557839.5396	547327.2213	580692.4449	649078.3024	904285.7338	695136.8922	696964.5376	869662.3406			2392
213.1120048	213.1114304	213.1124853	200.8830047	199.8309992	203.7599935	15	5	5	5	395291.5155	336794.9626	424337.0215	387157.1905	330300.9667	493781.715	317602.3541	399143.4185	459142.3258	367204.5725	396136.7434	395337.7391	434722.3072	417947.4373	409058.0878		[M-H]- 214.12 [M-H-CH2]- 228.135	69
213.1117025	213.1113093	213.1117655	190.1465013	186.8940067	191.3580061	6	4	2	0	178375.4524	227865.3969	248586.0923	111861.7189	260917.2994	126965.8457	281381.3972	26769.06413	17765.31441	25810.60507	17197.74246	33890.98882	51618.12791	28718.75941	18096.61213			1632
213.1435756	213.1404115	213.1472816	214.2944949	212.4289942	217.2270003	14	5	5	3	223709.8944	316198.7502	170730.6338	351480.3131	312551.3329	269295.8798	330385.8048	248730.3753	67706.4503	215424.8019	42413.66903	182656.1496	246696.5844	125113.2191	143906.8571		[M+Cl+HCOOH]- 132.172 [M-H+HCOOH]- 168.149	97
213.1473086	213.1472122	213.1476348	225.2310044	224.7510044	227.0239997	7	4	2	1	130420.7599	177261.7976	152348.6386	192051.9954	196982.2935	164763.7474	165541.4782	71638.6432	41048.57854	72699.05447	30863.97331	97373.36579	93434.90589	45773.53055	167793.1991			1200
213.1839881	213.1832734	213.1843495	334.4210062	333.8290007	335.1630116	15	5	5	5	154440.2477	166518.3867	143732.5902	169609.0125	149916.1388	229050.6675	149206.9652	160679.8755	126456.5379	160599.9588	154732.8812	157888.3871	141362.0361	156197.4254	155941.3298			341
214.0376617	214.0363661	214.0391503	190.28	185.6360006	191.0680061	12	4	3	5	53241.33636	34085.30237	107866.6151	28017.3906	82065.68669	26262.33998	45651.0462	43791.12348	74883.28027	96247.97511	67914.60583	76634.27101	41307.37966	77314.69196	50905.72434			1631
215.0316899	215.03069	215.0318858	38.66899977	38.02100165	43.70700035	16	5	5	5	1286105.295	517210.6438	1156063.605	1261374.623	584236.2692	1220258.793	1292867.696	1447915.48	1059591.674	1084086.7	1320894.067	1315320.623	1284752.539	966479.3552	739110.7599	[41][M]-	[M+Cl]- 180.062	108
215.0458834	215.0450297	215.0462385	58.10599962	57.61800151	61.16700015	13	4	5	4	105828.8984	87602.4733	33595.37248	84167.19586	12358.77256	148847.5356	48245.0685	102026.3076	104455.7387	107767.4153	118162.9679	87680.41821	113985.8932	130745.0806	23902.19341			827
216.0349439	216.0337401	216.0356359	38.66899977	37.92100165	39.91000113	15	5	5	5	80447.12679	28679.34799	76132.49044	79873.06688	32676.38845	83512.40237	82984.28018	95217.65182	67131.91669	68480.4692	79713.73223	86796.09701	83901.44728	58283.10855	52752.32853	[41][M+1]-		108
216.85247	216.8518454	216.8528054	1155.368024	1154.444016	1156.445961	15	5	5	5	1517188.723	1263814.734	1049127.682	984033.6888	817318.9646	661660.9281	574138.9136	519770.9761	529377.2677	440601.2161	360161.2165	268088.8791	202442.423	175507.2735	145836.795		[M-H-COCH2]- 259.864	284
216.8528386	216.8526295	216.8530405	1119.07505	1112.313945	1124.097017	19	5	5	5	4335105.621	4403276.004	3687407.574	3291923.91	3072550.562	2899038.226	2533373.456	2391201.729	2179792.267	2202348.185	2010600.222	1780556.839	1440321.883	1250281.968	1176711.912		[M-H-COCH2]- 259.864	226
216.8526988	216.8522875	216.8530932	17.77000006	16.83700064	18.34400001	14	5	4	5	873392.7453	859473.8362	811708.3197	796824.7917	775051.0238	750981.6033	721890.5836	706419.7458	725620.2045	707205.4753	628136.1427	595642.6322	523119.917	507550.6682	420750.8199	[42][M]-	[M-H-COCH2]- 259.864	313
216.8528771	216.8521993	216.8531906	4.292000113	3.583999987	10.33000016	21	5	5	5	716262.0435	781673.8033	783047.9763	744773.8148	827227.3993	706494.4663	791620.4636	845831.1047	638691.7162	696118.9515	637710.9507	593773.115	570014.6135	468147.816	865301.0931			282
216.852572	216.8525147	216.8527064	413.7100124	413.7000124	413.7310138	3	3	0	0	562359.9534	360556.8381	337573.5048	325819.0548	221822.7953	214218.9083	155596.7278	263984.1423	272012.1157	232357.5244	258636.4815	177893.5951	136474.3471	139014.5251	104725.4797			258
216.9323414	216.931841	216.9329669	1166.366004	1165.537034	1167.764053	9	3	4	2	148223.7571	147236.3125	194233.0791	145237.5173	192662.3609	132561.838	152900.2571	125730.5683	119312.502	122497.8761	119442.0587	121033.9591	111638.6285	115636.4242	125626.6943		[M-H]- 217.939 [M-H-COCH2]- 259.939	419
217.0294274	217.0288858	217.0297066	38.56000113	37.94100165	39.91000113	15	5	5	5	520644.6117	221232.5771	463756.9394	492747.1731	237578.8267	498687.8104	502847.0874	601501.7044	447058.4978	466850.2446	552831.3768	569551.2279	530729.1717	433896.0113	327703.01	[41][M+2]-		108
217.1425576	217.1419246	217.1428123	206.0035025	205.1300052	209.1759958	6	4	2	0	61316.26332	76709.69713	64073.16059	45045.66932	91929.389	52323.39951	95366.50297	14421.73482	14059.09762	13272.24201	10537.50841	33204.63106	24652.66265	15774.96442	34909.1118			1745
217.8529165	217.8519603	217.8536349	4.233000129	3.583999987	10.54000016	15	5	4	5	147489.5658	159415.7419	116002.1876	158552.7738	129605.9176	115148.7768	145322.8433	158129.7772	132951.547	0	121991.4508	83430.0537	124076.2602	82564.59899	154536.6288			2213
217.8529362	217.8520132	217.853699	18.10400001	16.83700064	19.38200074	11	5	3	3	164046.072	170162.6907	166272.5991	147741.8899	143219.7199	136296.5702	131586.8157	134539.707	122471.0997	151255.2236	116209.2642	120320.8994	82560.50996	82779.07212	71339.38163	[42][M+1]-		313
217.8525528	217.8523859	217.8528714	1117.742954	1113.984975	1120.608025	5	3	1	0	849446.9674	844489.4969	703381.5354	577314.8628	246654.9816	540533.8105	473619.1016	439361.9234	387995.1401	410428.9033	358361.2514	318581.0882	247064.7754	189393.6687	197617.4389			226
218.0321182	218.0301999	218.0328816	38.55000113	37.93100165	39.35000113	7	1	2	4	31915.34177	13250.32256	28572.00027	29197.954	14049.80169	28200.77261	30239.09945	29942.87858	26587.45747	26946.51234	27596.99362	29048.24668	25004.24019	20320.11598	19158.88762	[41][M+3]-		108
219.1005931	219.1000651	219.1010942	255.5560136	254.8719999	256.3279904	15	5	5	5	94042.22895	91065.81606	106898.023	66068.07109	159902.1948	63359.19281	104646.1913	117539.7488	134658.6964	153004.8501	164330.7766	131530.1741	92553.25719	146258.0077	103493.4338		[M-2H]2- 440.212	91
219.1007555	219.1001896	219.1017875	204.728004	203.5830005	207.9990053	13	5	3	5	35004.60555	27489.11528	46096.48445	26799.61053	63421.07745	28529.73327	56436.82068	49585.64366	41147.90987	46230.33821	41568.94658	51628.66587	39067.76813	42836.04723	45180.83514			39
220.1451894	220.1447056	220.1456704	254.0379904	253.1120041	254.5610027	15	5	5	5	633544.7824	677483.7768	625428.5233	693200.7234	602929.3839	760339.3713	589947.3137	740342.8649	589358.5664	673763.308	599243.471	709954.7631	604015.4144	702513.72	592203.3552		[M-H]- 221.152	91
220.8863329	220.8858457	220.8864445	55.75099952	53.17599941	61.87599962	9	2	4	3	264669.9675	99654.13002	389071.5975	137939.0652	90673.10572	247088.0222	152024.3421	182954.3568	325579.1371	388913.3293	168212.7741	339262.7634	177010.2508	191389.49	374645.4543			244
220.8860516	220.8859094	220.8862332	82.37049938	81.61100281	85.83300112	4	0	3	1	342082.7944	232450.6695	391833.0152	261935.1705	208186.5338	317438.2088	257775.016	183525.1087	341908.6433	303767.9159	242367.7277	263327.7722	251923.6527	288273.3955	310524.1283			236
220.938518	220.9381759	220.9388234	1098.759984	1098.072968	1104.508036	15	5	5	5	647298.0046	682085.3887	751966.6528	809490.513	792394.258	754688.1284	754991.5869	715271.2839	669024.961	556659.6129	519270.1498	511249.4161	513084.9212	514311.5241	549867.2349	[43][M]-		261
221.0658676	221.0653559	221.0663044	212.4404953	209.9129935	213.2360031	8	3	2	3	76420.85838	66899.51923	89478.04564	65349.41762	139314.1975	65347.47029	204946.7895	96465.50383	114228.1662	90335.28742	76790.22591	99230.93822	116135.7024	89094.82736	165545.3565			44
221.1162906	221.1157038	221.1168764	206.0944981	203.2040046	209.295006	12	5	4	3	303078.1093	321294.6464	296205.7	240875.0109	301389.7924	372092.061	372724.1103	143162.3602	31057.19976	60602.4828	80341.38103	169895.2362	110596.0196	127551.8204	237450.0303			1744
221.1505644	221.15006	221.151178	254.0379904	253.1120041	254.5610027	15	5	5	5	193246.5833	207708.5593	175337.9835	203137.3323	172574.1582	220798.8201	160626.5804	195481.1802	161935.6166	199678.0414	168761.1039	190629.6678	174157.8542	204913.7276	167583.1398		[M-H]- 222.157	91
221.1526253	221.1522019	221.1528866	556.5509984	542.8920184	558.2729967	15	5	5	5	351738.092	374320.8055	384279.4638	375288.2674	351250.573	398761.0856	348845.6565	395833.3428	342131.4774	361675.9448	345136.9586	393857.4992	335103.265	378010.8343	342124.5572			1915
221.9394945	221.9391736	221.9404786	1098.493019	1098.072968	1099.253995	14	5	5	4	42549.434	46338.3845	50910.66536	57059.88876	55701.55516	50314.664	46701.90037	52808.60874	39006.89185	31957.45254	31705.22894	30504.70382	32000.57309	378.0467136	44718.15699	[43][M+1]-		261
222.1190787	222.1186658	222.120721	204.1499951	202.998004	206.8309992	7	5	2	0	25326.56023	25920.8047	25329.59142	25103.91144	26046.57839	33762.8364	36020.10028	8548.899915	5816.609802	8105.390687	6102.159946	16884.46347	12385.74562	6586.391273	20829.31202		[M-H-H20]- 241.136	39
222.9362277	222.9337342	222.940471	1098.526	1098.105027	1104.508036	14	4	5	5	30230.14193	29761.64603	33963.54348	33350.56974	34210.44876	43098.98103	48728.33159	55898.03449	58063.85116	88000.16171	80962.21664	84735.34318	102733.5007	96540.06762	101688.318	[43][M+2]-		261
223.043284	223.0415119	223.0444757	100.5450015	99.42100048	102.0469967	14	5	4	5	35569.5507	34036.3401	42760.33971	30393.1	62723.29398	26933.91605	37422.83194	40521.63295	43821.06274	62921.6588	50724.0763	47938.66085	37901.54637	54397.26913	53162.90061		[M-2H]2- 448.099	53
223.0593466	223.0590873	223.0622031	187.7750002	182.4989959	189.1649965	8	2	3	3	50219.72516	37391.92161	110102.5913	51461.0163	130527.9124	59189.33608	117557.4673	38075.84977	61276.3911	42567.82717	115940.4626	31646.56074	61451.03378	71759.89812	27707.64767			68
223.0956185	223.0951286	223.0965164	182.9420038	180.2029953	185.2039977	7	5	2	0	71628.7975	79825.36443	96585.51186	36492.89549	121338.8769	66886.30643	127785.9177	43115.64093	13763.78474	55272.71122	36893.19254	38358.94855	38498.35014	83983.76898	17933.16609			2183
223.1324105	223.1321563	223.1325668	224.8910017	223.9479949	227.0239997	15	5	5	5	3487546.842	5215912.919	3620212.203	2889421.011	3649106.045	3272460.463	3830710.503	404811.5124	192712.6371	448821.2947	137582.9459	877435.8689	1056398.089	240182.3971	931850.3127	[44][M]-	[M-H]- 224.14	98
223.1321338	223.1315311	223.1327394	301.1240101	300.3440101	301.7940101	9	5	2	2	80011.40192	73474.87615	48856.71686	88853.98236	84599.94738	128335.6412	71234.32612	10729.06404	5623.253519	8058.053543	4480.272716	65194.79855	20410.53458	6455.583835	196559.6844			29
223.1317786	223.1306267	223.1324759	426.4309872	423.658009	427.06099	7	0	3	4	19843.26707	24701.16249	30184.93712	30446.06662	29133.86633	38079.86569	32694.18012	29430.80866	26396.19702	34487.66032	34548.99644	44102.19881	38131.44429	36559.22587	42994.45503		[M+Cl]- 188.159	232
223.1319161	223.1316537	223.13215	214.3239977	210.9189942	214.424999	5	3	2	0	238429.0521	444472.0466	295343.6353	228952.83	309870.4431	304038.9206	282817.988	54278.82332	34282.76936	49985.11505	32229.94907	80083.64571	95486.14797	38740.04818	66360.68752			1187
223.1750379	223.1747834	223.1762191	224.6219942	224.1219942	227.0239997	7	5	2	0	38247.25551	51723.7447	40366.32395	28188.62552	35737.39885	38550.94877	41516.46679	2588.3011	983.5526203	2524.997328	1231.674	6586.694133	7757.141682	1629.1923	6143.875641			98
224.0546101	224.0535256	224.0558747	252.8099986	251.9050137	253.4099959	7	1	3	3	20869.7037	15708.06846	14913.53744	29362.57824	34294.68408	51746.52057	21831.18607	29688.68104	25291.63257	26244.60288	30521.69639	27395.48904	14385.75742	35773.65169	19140.38252		[M-H-C6H10O5]- 387.115	82
224.1355155	224.1346613	224.1358666	224.8210031	224.1310044	227.0239997	12	5	4	3	495538.9323	717020.1991	489205.8973	408330.7614	527157.7303	473674.6575	556384.0226	41122.077	21560.77338	45931.71979	12462.22518	110774.6862	149515.106	24581.11218	119555.1629	[44][M+1]-		98
225.0600593	225.0576804	225.0610985	37.69699861	37.30199861	38.54199861	8	3	3	2	26941.90977	23896.20604	40803.53447	25093.12394	29440.51143	23978.19862	23732.7534	19958.38982	23036.48368	26457.1873	24717.5353	27651.58341	26689.50709	23254.29898	19337.42913			31
225.1119871	225.1116614	225.1126336	193.6010052	190.5919943	196.9390064	14	5	5	4	2280395.128	3585817.728	2800369.736	1873625.506	2843982.276	2755443.098	4041257.846	436209.678	366407.3705	1968412.814	280847.4639	844950.3189	1335377.002	862272.8802	121648.0089	[45][M]-	[2M-H]- 113.068 [M-H]- 226.119	59
225.1119435	225.1116508	225.1123117	202.0690058	198.6309948	202.9520017	12	5	3	4	2936670.717	4379879.948	4354372.885	1768389.344	5523533.792	1993662.469	6739115.098	260379.7085	339390.615	371598.2113	236517.4031	645122.5402	1151812.974	270445.5681	438349.5804		[M+Cl+NH3]- 173.127 [M-H+NH3]- 209.105 [M-H]- 226.122	105
225.1112744	225.1100706	225.1123225	283.7649877	283.0820068	284.4720068	9	5	2	2	191555.0934	463971.2362	404265.7817	121189.5878	489574.0231	125424.2947	275865.0609	16290.54622	9034.203134	15049.02178	6982.898888	37897.18434	42938.06518	21869.9417	46154.23724		[M-H-CO]- 254.113	67
225.1120559	225.1117474	225.1125608	180.6769946	178.7159933	184.6260032	11	5	3	3	1492806.537	1510008.838	1964568.918	927068.7185	1800675.748	1167952.321	2789928.042	203309.4052	192659.7845	490958.2509	169262.5978	402680.9666	943862.0832	260057.0135	54730.20064	[46][M]-	[M-H]- 226.118	24
225.1398151	225.1388079	225.1408698	224.6219942	224.1319942	226.9239997	5	3	2	0	42026.77927	65537.59569	111737.3661	39478.97508	86388.51403	43718.75262	55606.23162	8183.000239	7157.594484	22912.9486	6082.3067	12994.57712	21002.12895	6880.050499	14151.66328	[44][M+2]-		98
225.1475235	225.146863	225.1481665	245.6680016	245.1849947	246.7680043	11	5	3	3	169866.7317	203322.3544	194077.1847	174144.4013	217586.4677	200878.87	282534.5439	56568.38683	49477.54093	73414.25174	38215.69572	137143.2822	101760.5876	50435.65002	199578.6836		[M+Cl]- 190.183	76
226.1153982	226.1141975	226.1159487	199.2655041	198.2199935	202.9520017	10	5	3	2	379193.7001	583913.0857	563381.4847	200692.8384	756591.5301	247241.4254	929238.0314	41557.48059	39256.35881	67876.05848	27379.35318	72302.98446	123545.1217	43314.17624	43661.75316			1586
226.1152691	226.1148004	226.1157791	191.1660052	190.0429984	194.8899931	11	5	4	2	290412.5169	475681.1508	377276.2959	233749.1941	369041.0834	370550.0912	540405.6005	42404.00604	32804.80015	86732.9163	17249.10803	101634.9507	142358.7855	36260.65654	10986.6599	[45][M+1]-		59
226.115035	226.1144967	226.1153217	182.3529936	179.5439994	184.6260032	5	2	3	0	181633.614	203246.101	243249.2244	111239.5701	208532.6549	129536.7907	355197.2883	26164.7919	19930.0102	49829.7074	19241.66632	45727.144	100662.4099	22055.06783	7556.315722	[46][M+1]-		24
227.0333664	227.0331867	227.034009	100.4789996	99.42100048	102.0469967	15	5	5	5	154953.2408	162184.0193	188893.5796	154860.0292	285662.8726	151498.2278	170494.3455	176298.4821	214934.4762	275474.069	198437.8656	195607.9503	149635.6728	228154.4276	211761.2183		[M-H-CO]- 256.036	53
227.0333787	227.0328593	227.0340557	162.3290033	157.0370063	165.3839973	15	5	5	5	159835.533	115192.5033	174545.1351	147156.894	137936.4393	132478.2558	188650.0737	178469.6366	203010.6176	193913.2699	192085.4208	179864.0102	171460.4031	186713.6875	190700.6383		[M-H]- 228.043	14
227.1264719	227.125526	227.1276135	249.4759919	248.6349878	250.9590015	13	3	5	5	73466.35104	92813.43911	89467.89709	61655.12276	80570.5938	71060.01247	69805.78208	54321.77458	43829.5954	51014.46307	39260.32121	58949.83625	49888.02337	46700.05577	45070.70117		[2M-3H]3- 342.206	195
227.1275731	227.1271229	227.1279741	200.8599935	198.8390037	203.5409976	15	5	5	5	4397794.619	6612976.211	7331148.001	2531608.136	8024694.759	2376876.523	8139489.224	563750.1832	377236.8735	719708.2394	292191.7049	689451.6913	1191320.041	744164.9926	629862.6174	[47][M]-	[M-H]- 228.135	69
227.1711129	227.1707577	227.1716843	203.5109976	199.4680023	203.5409976	5	4	1	0	41998.13463	55563.24259	62006.74026	14207.49752	57963.25195	14765.65292	65673.30649	3184.271847	3317.605385	3836.281855	3106.415458	6087.836998	6676.544314	5073.869334	6072.315776			39
227.1999153	227.1993103	227.2003122	359.6770036	358.9260022	360.1949981	15	5	5	5	1045053.531	1216074.708	1022737.926	1276954.475	1249746.64	1242727.105	1125991.776	1202932.238	1364425.719	1108292.021	908186.5857	1384606.463	1040632.484	1928888.251	1227826.348	[48][M]-		187
227.2000054	227.1993878	227.2002187	1097.593997	1096.265027	1102.142968	15	5	5	5	151011.5593	159972.5319	155644.9573	150553.2132	163936.0222	157479.5075	157128.9479	144716.1296	160280.4075	161751.2539	168584.3829	175889.9572	169632.4098	171337.5363	187645.3299			2350
228.1307573	228.1300474	228.1310371	200.8599935	198.8390037	203.5409976	13	5	5	3	577929.2673	877745.7776	977925.1948	326517.2459	1064689.308	304660.8307	1092115.755	49852.10791	32482.71397	59983.25839	22732.17117	70343.9296	130292.9243	66936.55789	65127.83816	[47][M+1]-		69
228.2029868	228.2021507	228.2034358	359.553994	358.9980049	360.1949981	15	5	5	5	140608.3199	162623.0382	134166.2092	180235.5859	170120.0642	169936.8028	150160.7054	158131.9003	181166.4031	150389.6161	105340.8579	200520.053	126436.1048	294276.89	160684.6588	[48][M+1]-		187
228.9308892	228.9302683	228.9313694	1166.30795	1165.471996	1167.764053	15	5	5	5	295242.0029	290600.1346	291314.9883	288328.7351	328025.3123	294441.9218	297219.8977	284796.2838	296212.26	276180.5106	288459.6206	288618.5558	275459.8733	280794.033	298344.3135			419
228.9433231	228.9430099	228.9438153	24.13899997	23.4500005	24.45899997	15	5	5	5	360518.4421	305266.7675	337252.9015	322243.4966	159872.3949	283444.0892	266763.6286	239449.3743	264485.8328	236953.2818	227797.1253	215080.2006	216815.6011	190606.1931	177633.2294	[49][M]-	[M-H-CO2]- 273.942	214
229.0484344	229.046617	229.0500907	162.2180009	157.6560022	163.2310062	9	3	1	5	24079.56831	21579.8836	22574.60335	23183.75374	13113.41118	17866.01729	29531.30157	25639.08721	33633.78178	29770.66115	32937.09529	23645.50628	20271.80305	32538.815	32624.67653			14
229.1065832	229.1053941	229.1071161	57.89499899	56.81899846	60.46899846	12	4	4	4	86262.79438	67846.04432	68800.06403	74021.24227	44080.99115	96023.20375	41551.87458	84851.61459	65851.08198	73152.71362	70443.34659	79334.39546	75899.22547	81020.52521	54740.59857			52
229.1062729	229.1056924	229.1070129	42.25400141	42.02900141	43.76900141	10	4	3	3	72621.63859	48744.70432	66955.60157	51066.76262	84574.51823	68756.62649	63044.16642	72004.14366	68380.33274	68979.53494	62342.87411	83075.87661	66728.58881	78459.73678	92828.57177		[M-H-H20]- 248.129	7
229.1064593	229.1038887	229.1072492	199.6920017	198.2099935	202.6120017	15	5	5	5	81638.90326	47888.38506	80462.4506	89999.32745	41163.37284	71237.45266	42523.36732	133893.2619	134146.1004	113843.8572	106999.473	109516.7515	114599.3853	112967.7424	117604.8306			168
229.135744	229.1344009	229.1430064	200.4829931	193.2000004	203.5409976	7	4	2	0	53678.12147	150006.2248	137411.4702	110411.5888	139972.2088	91354.69058	145173.9142	127516.3911	125859.881	198354.2733	104511.9977	118126.8042	120690.3758	91984.25235	115892.0622	[47][M+2]-		69
229.9445195	229.9431655	229.9452111	24.13899997	23.2200005	24.45899997	13	5	5	3	46142.77785	39472.80696	40442.83342	38935.30434	21766.16715	32022.46267	32533.58374	27177.53865	27290.58017	27149.79532	26671.24014	25810.55774	25304.09794	19743.19874	24287.35978	[49][M+1]-		214
230.0333516	230.0326215	230.0338655	72.08900337	70.00400316	74.54999685	12	4	3	5	41224.57818	53536.09379	148914.4946	27605.18079	181380.3357	23784.20804	128734.9687	36496.15738	125980.879	89379.42332	138690.4996	84164.95532	288956.9303	77376.35229	260136.1813		[M-H+Cl]2- 426.104 [M-2H]2- 462.08	89
230.9540207	230.9529299	230.9544154	31.90850002	31.04500081	32.83100144	6	0	1	5	4847.25135	6798.574227	5009.044267	6035.858006	6670.108952	7615.853764	7615.396538	10138.44028	21588.83123	43437.86284	91036.94867	49402.24825	48793.24305	82999.04791	44356.60152			1410
231.0411193	231.0402866	231.041541	57.95849957	56.20999899	65.65400021	16	5	5	5	1267537.908	940216.1058	591153.7272	560447.7983	452400.0596	407586.803	801759.1408	1639639.211	1906515.902	2729102.636	1019966.966	1679102.865	1218609.023	1178058.625	553194.8766		[M-2H]2- 464.098	52
231.5426621	231.5413776	231.5432059	57.89999899	56.20999899	60.46899846	15	5	5	5	302519.2423	218284.914	124106.9095	124371.0874	92224.79601	83421.64499	188155.3848	393780.6321	457387.6024	653363.2676	229517.7355	411799.8218	298142.3766	279306.1519	116633.4359			52
232.0436471	232.0429988	232.0451345	57.49099952	56.81899846	59.29899846	10	2	4	4	62156.85827	35575.97751	19777.63118	21013.99821	16436.37839	15814.65009	36188.5983	85854.86962	84239.64094	132963.6784	38050.5366	89450.6447	52769.05285	50246.24906	18905.16498			52
232.1388239	232.1380427	232.1391878	219.9109943	218.6960063	222.0079974	9	5	2	2	63697.67914	39499.41722	71962.36809	36242.52219	72034.36755	61083.14589	213443.8352	11371.51539	11722.84433	20724.85381	5356.252491	33274.6087	34289.75772	8334.488556	17185.64978		[M-H+Cl]2- 430.315 [M-2H]2- 466.292	234
232.9361401	232.9350877	232.9368182	1119.084005	1117.48399	1125.494041	4	3	0	0	118404.4774	113945.542	108092.205	241418.9083	78166.91704	94448.39606	101345.02	86011.66001	72969.26752	87909.93213	93341.43684	105543.3251	114858.6765	58064.77064	139288.0053			226
232.9869223	232.986366	232.987621	24.13899997	23.2300005	24.45899997	15	5	5	5	34572.64541	33578.17703	35228.84129	37247.29465	36166.65251	40689.18733	39540.74439	45987.01579	31451.6047	32896.57592	26898.47666	56413.49943	45576.27352	42385.60821	54729.99964		[M-H]- 233.993	214
233.1527806	233.1514905	233.1531889	395.6109901	393.1750037	398.3589978	15	5	5	5	155318.0499	171575.0534	160856.4014	173338.7705	159671.4074	186934.3495	146111.2436	174325.6073	145050.73	173468.4904	162304.0529	166112.2349	157265.1534	167175.5854	191688.5424			378
233.1612268	233.160625	233.1637434	329.6529886	329.3349954	330.760009	6	0	4	2	22236.91325	24883.12307	25951.72947	28417.04231	24253.6574	27143.27346	24348.2307	25773.11984	21865.13866	26416.67531	27880.93965	35065.74975	34940.03416	27269.81747	31192.08869			2476
233.22509	233.2245952	233.2257875	372.699995	372.6989909	373.319995	9	5	2	2	27066.30372	40512.11739	47768.94976	38037.25223	48584.31745	29582.85591	56549.30682	23042.74013	17443.45649	29404.56495	20692.34229	26001.07395	35643.42893	27823.19574	46637.01496			8
234.8714697	234.8707521	234.8720439	1100.588036	1099.967	1105.67597	13	4	5	4	116432.5983	99533.88162	109025.9303	91075.48914	103917.3361	104246.9309	103763.6041	106546.3696	134991.1442	170893.4185	191559.2289	180643.8948	176571.0944	166075.7466	174858.9759		[M-H-COCH2]- 277.887	357
235.1165024	235.1159933	235.1177387	184.3789959	182.4989959	188.4539994	13	4	5	4	38763.62115	28584.1311	50433.76185	43902.62853	48932.83082	35435.60355	57287.28772	42699.3498	54286.71911	36648.17249	46885.10064	42740.54407	39829.20174	37985.80737	48516.80118		[M+Cl]- 200.145	70
235.1321252	235.1314381	235.1326201	254.0379904	253.1120041	254.5610027	15	5	5	5	210721.3693	220831.3862	199286.2481	229655.1176	199710.4616	246466.1464	187786.3267	242650.7346	187923.4064	215803.6252	196184.8093	223673.4929	200538.9494	211017.744	195965.3187		[M-H-H20]- 254.149	91
235.1695826	235.1682734	235.170367	296.2900133	295.5870037	296.4080078	9	5	2	2	40053.2836	47578.62265	46546.50808	56568.5777	51782.13406	66180.82874	61705.39195	26559.05563	22090.77334	26140.82243	20024.72572	40740.15802	28694.40109	25994.13679	65460.89691			1717
235.1794763	235.1788482	235.1801028	283.1320068	281.8910027	283.752004	15	5	5	5	255814.9184	282169.8288	256502.3038	294962.3161	243888.4432	306066.9922	237259.3346	304798.9412	248643.8754	283795.7331	256799.0539	271409.3955	266415.3659	292469.285	266383.4203	[50][M]-		67
236.1039696	236.1035356	236.1043404	254.0379904	253.1120041	254.5610027	15	5	5	5	1455191.848	1532912.139	1402029.182	1563917.813	1357018.841	1697973.946	1342622.863	1656077.207	1316965.851	1496576.807	1335545.718	1551797.235	1322555.662	1558472.988	1322090.462	[51][M]-	[M-H-NH3]- 254.149	91
236.1033992	236.1015423	236.1044837	1092.467964	1091.597048	1097.646018	13	3	5	5	48368.99243	41481.96323	44579.5065	24943.57743	45532.0776	45601.79781	47013.20958	50546.67474	45762.60152	51763.22245	56782.93696	58510.11599	57788.19981	59992.783	63249.3491			101
236.1429155	236.1419683	236.1431576	253.4389945	252.9960136	254.5110027	7	1	3	3	31592.80334	1375326.664	1033451.063	1395129.592	1056478.728	1541736.507	26557.36411	31670.41899	1198332.761	34341.36407	1179198.872	1284942.397	31776.63645	33129.54042	31680.26007			1071
236.1645255	236.1633894	236.1658767	295.7140105	295.0800105	296.4080078	14	5	4	5	37051.35774	42516.43156	35780.57469	47845.45156	44823.22302	45366.02596	38806.94981	41659.74317	36347.19323	40499.26209	37334.451	40019.36509	43362.74829	41432.12747	42876.98409			1717
236.1818414	236.1813226	236.183479	283.1230081	282.4549877	283.2149877	9	2	4	3	26876.44302	30687.13394	28749.29002	23734.52681	29484.68322	29524.1081	23885.24811	29451.87787	31622.50226	21654.92201	26913.85999	27951.4459	24067.45422	27044.80685	27727.93195	[50][M+1]-		941
236.8605012	236.8601464	236.860929	63.12699821	61.56600126	66.7620019	15	4	5	5	15860244	7022493.477	14724276.69	5419048.884	12331379.1	6510407	13948113.98	14704270.21	14857931.79	14600243.68	16671730.01	14590301.44	16632152.1	16813254.96	14155291.97			162
236.8606569	236.8602363	236.8610877	72.71699863	69.61699842	80.6089999	16	3	4	5	6299029.582	4746580.677	4917456.669	5509910.084	4323946.445	4455185.286	3907184.921	4458387.456	7916725.805	4408822.527	8906104.583	5657742.524	6145521.446	4262159.335	4032098.608			89
236.9027065	236.9021021	236.9039948	62.01200026	54.60200005	67.93899673	5	0	1	4	7527014.808	9297285.566	5322321.168	8055243.735	4548023.417	43400.03469	6154838.097	8378073.915	7703757.872	8440445.673	133936.6185	135679.4588	45340.59154	9297658.399	75055.96118			162
237.0598629	237.0586009	237.0606133	33.53000092	32.7919984	34.17900039	15	5	5	5	59009.80014	41423.50652	40267.28454	61473.16757	94964.25491	71844.77868	71445.49018	68032.16532	54226.47625	38723.53461	34282.9153	64378.668	48270.99752	56751.50101	48611.79007		[M+Cl+HCOOH]- 156.085 [M-H+HCOOH]- 192.062 [M-H]- 238.067	110
237.0963427	237.0954496	237.0969824	83.06999706	81.50199701	85.53999706	11	3	3	5	63505.24294	68266.16769	104909.3606	55778.12527	130471.5661	48369.33309	115871.6144	89864.44416	72642.88396	112291.4757	63686.93827	118953.5231	78696.53824	106850.9621	81168.63982		[M-H-COCH2]- 280.106	236
237.1071004	237.1056447	237.1078332	254.0379904	253.1120041	254.5610027	15	5	5	5	194060.683	208108.2333	196592.5926	227357.2424	183993.3875	247874.5074	176764.6032	250113.0672	203376.3079	229247.1994	211236.0145	227273.2905	209210.1668	244112.9037	200037.0726	[51][M+1]-		91
237.1478656	237.1471432	237.1500995	255.3250095	253.711	255.9540081	13	5	5	3	549910.8916	748031.3028	580229.2705	487454.1988	596820.1659	631471.519	687995.38	75592.87127	26340.60684	72835.37644	225593.3944	153685.6979	198330.5211	261944.6017	158070.6968	[52][M]-	[M+Cl]- 202.184	91
237.1477176	237.14604	237.1500715	212.3385014	210.2699983	213.8460031	14	4	5	5	40136.14986	49519.9342	43331.8951	48688.39672	34115.34131	58756.27154	42488.31869	52699.99663	43239.36563	51281.3026	41512.07024	50344.84434	43928.67661	43244.02134	43785.08604			44
237.8636325	237.8631597	237.8637352	55.0330014	54.60200005	56.5530014	5	1	1	3	61868.90276	109725.5065	25911.926	87383.95241	12225.42804	116123.009	32464.44314	77017.80918	66625.44917	80938.81763	199818.6868	84549.74791	75133.76043	249617.3733	44633.46926			244
237.8698466	237.8691528	237.8704114	1100.603493	1099.967	1105.67597	14	5	4	5	118012.6527	115331.7829	103010.1567	102982.0413	105478.1489	110948.5513	105831.9591	115973.1585	142776.432	184927.3513	201028.8205	202875.1091	195113.4033	183274.8834	193921.2824		[M+Cl]- 202.904	357
238.150533	238.1498959	238.1515788	255.7239945	254.9069891	255.9540081	6	4	2	0	62168.42166	88682.828	70464.47126	60433.48212	68611.43895	77085.77656	71752.15235	28048.66768	19837.29469	27782.81582	23884.88554	33684.09793	28371.50591	26458.50683	26913.50425	[52][M+1]-		91
238.8605404	238.8596778	238.8625897	64.81999864	54.60200005	73.39800295	22	5	5	5	4061113.616	3174774.701	3517371.655	4588966.774	3151624.88	2051093.577	3512566.045	3803584.014	3690448.249	3693780.899	4174777.512	3793537.509	4272800.654	4312822.322	3613167.234			2329
238.8698218	238.8682079	238.8702443	1100.292518	1099.967	1105.67597	14	5	4	5	128276.1236	120158.1592	127700.5083	131563.5146	124890.8088	129029.0843	126708.4075	140138.2989	171911.3857	215986.5604	237171.5532	238423.8228	237333.3893	229759.9488	219580.9944		[M+Cl+HCOOH]- 157.899 [M+Cl]- 203.904	357
238.8892174	238.88839	238.8905901	1097.593997	1097.444	1098.625027	5	4	1	0	37771.35095	34825.39974	47656.41394	28995.89422	36229.30878	18794.57866	25949.51637	54714.88486	60147.37041	70181.1006	71844.47818	86937.0566	83809.95724	454.0183151	79189.56732			2350
239.1271837	239.1267646	239.1274856	249.6290015	248.6349878	250.3600056	15	5	5	5	403770.3139	432812.7866	391843.6359	438295.8599	388432.8212	479906.1928	377024.2138	444292.6782	376001.011	395431.4818	389674.2711	427696.8509	377598.1802	398824.8837	367859.1002	[53][M]-	[M-H]- 240.134 [M-H-C4H8]- 296.203	195
239.1273779	239.1253212	239.1277316	204.0684961	198.5249969	207.4199951	16	5	5	5	1820586.826	1806914.652	1656552.335	1511084.537	1646148.287	2241094.81	2014110.595	184514.2155	112935.4609	231683.3672	53505.92319	919188.0928	550907.2469	173106.3965	1289337.597		[M-2H]2- 480.276	39
239.1274229	239.126311	239.1281062	283.1364925	283.1320068	283.7620068	6	4	2	0	54684.49835	79962.78131	67340.90179	32740.04839	59571.42852	58651.24486	71160.39277	14122.89523	13137.74299	14852.85187	11932.17275	33141.0822	25606.83016	13106.83502	33828.05812			67
239.1995581	239.1983127	239.2001602	360.7549953	360.2949981	360.8559995	7	4	2	1	44179.45086	77302.47422	49671.45005	55718.63432	43074.10372	48019.70024	49336.62543	15345.05202	11782.95736	18487.5464	13690.50172	26375.27662	24964.40722	18104.46641	35135.17232			187
239.8702382	239.8692196	239.8704925	1099.979978	1099.967	1105.67597	7	1	2	4	62232.89564	61722.78957	58115.18372	53898.63514	55624.43723	60712.94634	60571.44279	68889.08467	78527.88039	112044.9412	120922.1568	118821.8919	117802.344	109737.667	116482.904			435
240.1298865	240.1286308	240.1303392	249.6290015	248.6349878	250.3600056	15	5	5	5	45731.85353	42791.90976	43187.85617	48573.37343	39228.87935	54453.52622	40371.85468	49430.44354	40021.63589	45885.88203	40946.59822	50831.2641	40543.76292	41409.35402	38610.19055	[53][M+1]-		195
240.1270041	240.1241231	240.1303405	203.5609992	200.4589938	206.2430047	13	5	3	4	392703.9757	528075.5276	490328.3489	291248.6625	518705.4329	432993.285	689734.6664	40457.97633	27766.16734	75480.5705	23973.59526	163204.8833	166707.2381	36214.89312	177930.5041		[M-H]- 241.136	39
240.869641	240.8690294	240.8701076	1100.618951	1099.967	1105.67597	15	5	5	5	197045.195	179336.1139	186996.4439	171919.6138	181298.994	180726.1705	192824.2674	198225.5544	236189.1621	299019.2456	326537.3055	327129.4783	325583.5285	313116.9902	309614.1766		[M+Cl+HCOOH]- 159.898 [M+Cl]- 205.904	357
241.0372597	241.0362094	241.0383806	123.8389954	121.1260066	128.8630026	10	3	4	3	30551.54959	24443.13399	28702.92447	17664.73136	20590.37618	8868.750166	44004.23058	34842.58731	27029.42576	18179.55953	41811.74227	26162.91642	42584.73502	27622.24866	28986.37751			2408
241.1061815	241.1055815	241.1066014	43.0145003	42.09900141	43.76900141	4	3	1	0	53995.15926	57159.60121	74807.83161	25864.22291	146228.6857	39282.40195	116517.0048	7109.00723	7390.844656	10565.10917	6367.590086	16375.18626	19988.33742	12320.4344	6874.444087			492
241.106391	241.1061633	241.1072067	182.1185036	173.9330006	185.2039977	8	5	2	0	127196.2644	170105.7926	176524.2518	56356.87786	221038.7955	135869.6038	242166.0172	18619.21276	10820.26177	21610.49475	9132.979669	23239.08141	37219.45089	13880.55501	13774.5326			665
241.1310412	241.1308447	241.1331176	205.8974982	203.5609992	206.2430047	4	3	1	0	23530.96696	247139.9562	38681.84987	177507.372	39152.67214	215250.1028	43390.84732	45625.47809	13004.95746	63548.29458	9978.070507	80164.9562	29833.78347	38542.73689	36096.89453			175
241.1427762	241.1396555	241.143353	211.364502	205.1300052	215.0129935	16	5	5	2	323666.4022	792571.8614	290720.5565	303405.8243	671995.6272	303357.2811	1094977.868	43014.85579	30050.29456	58561.33935	38114.28416	70185.37927	174564.9085	57588.19554	68631.2822			2011
241.2155526	241.2151184	241.2160243	384.3830094	383.7549863	384.5430067	15	5	5	5	438516.1513	495693.6895	431266.7807	465342.8486	484552.6521	611688.3758	518560.1323	430586.7221	357066.4432	388867.1849	374851.0582	433756.9804	386435.8287	410078.8952	453216.8882			1385
241.2156722	241.2143121	241.2162894	1098.812047	1097.492047	1103.331017	15	5	5	5	43250.71848	40027.44167	41489.22931	42551.96028	44164.44057	40490.87122	46063.29277	39299.85163	47312.35684	38042.04896	44315.29301	47904.07677	53319.78833	45911.22132	47101.99477			2132
242.1456719	242.1449746	242.1464278	212.086001	208.5169999	215.0129935	4	3	1	0	33310.1581	103683.9002	62524.03242	32774.90978	74783.93475	34287.79333	43510.76442	6933.243671	5726.005856	6291.319415	5597.558925	8727.482644	17885.49873	5542.09482	8770.935573			44
242.2184072	242.2171743	242.2194537	384.3340135	383.7549863	384.5430067	15	5	5	5	49730.58948	52854.81962	51410.48083	58895.44468	55988.35622	67698.3634	62931.58963	47552.21482	40973.44628	46294.08792	45923.7665	48306.38669	40865.55475	44635.8876	55112.68545			438
242.8715062	242.8706046	242.8717577	1099.997	1099.967	1105.67597	7	0	3	4	68756.37526	72385.91603	68460.66064	60536.07716	57886.6646	69113.91505	61492.26881	74191.1301	89442.11082	104844.4766	140757.7386	121409.6284	114509.6487	118529.0652	120789.7395		[M+Cl]- 207.904	435
243.0283874	243.0277003	243.0295703	67.05799758	65.18299885	68.26299906	12	4	3	5	52418.59881	58710.16597	77418.98475	22435.2999	102243.5268	23788.52753	99117.66898	79928.75804	87513.00304	86058.35818	88464.02208	71268.83513	74792.06159	67615.37918	85380.52935		[M+Cl+CF3COOH]- 74.0615 [M-H+CF3COOH]- 110.038 [M-H]- 244.032	32
243.1220333	243.1205676	243.1225637	195.0119943	193.1670052	197.6539998	11	5	4	2	329448.413	450475.0273	353346.8619	249765.9095	458654.6393	386675.9522	512730.818	49995.72264	23916.90563	80001.36223	25669.49947	98366.01237	159437.6927	52068.28572	20853.51438			578
243.1219928	243.1217673	243.1223564	181.0074987	179.0120038	184.6260032	6	3	2	1	170288.6794	178235.317	204669.2769	111794.4452	184069.657	149404.2274	286982.7036	24440.34934	20284.05486	37548.05765	20154.40727	39538.68768	86496.14387	25447.08525	13213.07307			24
243.1585278	243.158062	243.1588723	226.7570023	224.7600003	227.6129956	13	5	5	3	590866.9737	454751.3163	730648.6512	344501.6336	628929.1086	307220.8215	1040066.752	71720.82918	42496.15909	150642.5413	49245.7129	151691.9902	261112.7399	98236.47624	58520.02678			1868
243.1584895	243.1579867	243.1589231	213.8899983	211.0880044	215.0129935	13	4	4	5	295944.6526	391736.9748	392334.5109	322361.6391	411578.3514	296482.8328	421566.1724	120475.2961	81178.85287	221049.6991	79445.4941	167605.6875	220799.1728	125245.5622	134941.2218			1192
244.0473924	244.0461202	244.0491528	67.69000084	65.8820019	67.92299906	5	1	1	3	15692.27809	11220.89505	10500.96441	13790.89644	44685.54443	9738.990822	24457.98341	18350.46804	37271.13939	17621.68583	32942.50427	26761.74994	22872.6697	31576.27713	31734.09053			32
244.1254985	244.1231188	244.126009	197.1050039	193.1670052	197.6539998	5	3	2	0	26041.91853	48337.82837	28000.93211	20825.80403	26722.37616	27153.2596	44963.16895	6758.272155	4723.179802	8107.200746	4320.83608	9779.975315	16194.50248	4963.630214	3633.166044			16
244.1613141	244.1611425	244.163296	226.4279949	226.0089962	227.5129956	5	4	1	0	45994.59636	35587.34691	82338.05641	23463.62277	65805.13101	35050.42822	113815.8676	8452.196779	7036.635302	16566.49863	5199.586961	18828.49849	25401.62043	10001.14953	7302.277804			418
244.1616767	244.1605373	244.1632632	212.3720037	211.7799983	215.5920037	5	4	1	0	31310.60464	40731.114	36155.43202	30486.90694	26348.07744	31117.52725	36896.4171	14146.27359	8997.439549	24640.32215	8388.833226	15762.88738	26815.06075	13748.80066	13343.9402			44
244.9272862	244.9267851	244.9276682	1098.743995	1098.072968	1100.292959	5	5	0	0	76817.25392	54374.75207	66957.20834	55311.97309	75744.60395	51797.56032	38549.95135	38857.38601	34185.09099	19296.61798	18071.8121	20172.17695	20511.41597	4233.739753	18565.18466		[M+2Cl]2- 419.907 [M-H+Cl]2- 455.882	261
245.041896	245.0413668	245.0424375	38.02199861	37.30199861	39.35000113	15	5	5	5	175944.0929	161654.1099	200864.3051	157497.03	334228.2663	181933.335	122519.8101	218051.7322	317679.6919	332977.9006	395337.0552	197215.327	185494.6394	481828.9738	258212.2497		[M+Cl]- 210.072	108
245.0412545	245.0404102	245.0419161	404.2589936	403.4979895	408.7519935	13	5	4	3	138781.1958	167829.6286	178010.4769	106485.5231	155601.7158	122559.3925	199895.7165	40081.35409	30195.16463	72570.78509	26017.70461	69357.83833	130883.4068	50628.77316	117494.1035			385
245.1887143	245.1878702	245.1894662	283.7620054	283.0820068	284.4720068	8	5	2	1	59068.76859	89760.55643	70020.55704	47564.56754	61705.46322	68131.48954	78757.07524	7329.807471	3946.413601	8007.556824	2913.951297	22122.1785	17275.27517	6202.101952	29407.84731			67
247.0396468	247.0389429	247.0403538	38.67950045	38.55000113	39.30899977	4	1	0	3	30174.47016	24141.30921	31153.93068	26518.39312	22995.56676	30179.93354	31336.09011	31659.95279	36680.01565	36168.77857	32241.91964	40133.15019	38650.65327	41794.03821	28900.40669		[M-H+NaCOOH]- 180.062	108
249.1319348	249.1306071	249.1340433	200.7105062	196.9520017	201.4649969	8	1	4	3	34662.31087	32406.88295	27454.92345	30174.71502	29844.89232	34060.36528	37012.03321	38436.71535	41783.11712	40436.12609	35771.0788	42081.76676	33328.10054	24295.41418	31434.17172			964
249.1470749	249.1467062	249.1482121	372.6989937	371.4320005	373.32601	15	5	5	5	64781.19954	70338.05331	77993.45555	64288.22189	81806.28486	60550.19987	104357.9669	35541.22006	23176.42396	47889.74522	23731.67807	57047.82061	57340.08806	44671.62023	83771.78124			8
249.1472208	249.1466429	249.1485484	252.6689973	252.1820068	253.3240123	7	5	2	0	65887.64785	95667.33031	88751.26673	55284.54811	103676.8276	48997.07945	90960.74847	11459.94026	7191.949792	12741.10076	7393.003601	24488.54842	23097.13922	11284.54963	27102.98589			1073
249.1835992	249.1825269	249.1842973	330.1639941	329.3880035	330.8119859	13	5	4	4	62615.12786	146537.8858	159695.7299	98953.39325	130398.4193	75400.46951	183975.1573	30027.79599	19928.3719	54096.49958	16634.6428	72210.09628	64335.92566	33540.11582	122007.6183			409
250.0191198	250.018641	250.0198713	56.87899846	56.34899846	58.56899846	9	3	3	3	48264.82591	56296.01202	19209.52532	25770.11472	6579.95679	22828.1576	47038.7147	87057.67098	98466.97971	135860.9567	74238.55075	110487.2705	56484.60358	78345.86934	29560.96186		[M+Cl+HCOOH]- 169.037	52
250.0189701	250.0180399	250.0198835	66.05699842	65.18299885	67.63499737	7	3	1	3	55312.07609	38470.94514	75689.25671	26458.12652	91779.16495	7559.361965	102074.7951	50686.97409	95169.04914	55171.82671	83291.23065	60733.98631	81515.42181	51021.67304	97132.94837		[M-H-CH3]- 266.059	54
250.1428185	250.1422062	250.1437979	283.1320068	282.2869932	283.8440122	15	5	5	5	95680.59102	83822.37948	91815.91415	71160.45773	95760.20871	88000.71716	84285.11492	87367.35378	70240.97713	71066.38258	67638.13566	77044.65571	71248.81128	79854.45068	96301.34171			943
251.0750764	251.0739805	251.0759805	36.06500102	36.05500102	37.37299913	15	5	5	5	75812.40259	50910.52855	88037.82482	62134.93713	163999.9514	55158.34843	92441.96059	94285.94907	83178.95866	88103.57794	72650.99277	77760.27178	72974.43459	101433.5766	67973.18134			31
251.1124046	251.1111732	251.1145292	165.1700021	156.5779992	166.7979992	11	3	4	3	65178.42973	50092.10672	72025.31836	38219.62556	70977.14687	58120.71707	100872.3788	69124.15816	969398.7988	80974.97813	52209.61693	126309.4296	46399.24682	1317988.704	94676.8094			2161
251.1630003	251.1623666	251.1635824	372.6920005	372.0609964	372.7070141	15	5	5	5	218908.8025	252617.679	272218.2962	264969.1557	276014.8296	210062.3648	300780.6597	152827.9954	110667.1587	161383.2987	114629.9743	186727.3409	200664.345	142806.1896	254657.9181			8
251.1627476	251.1617107	251.1642036	254.5560136	254.2589945	255.1199986	5	3	1	1	52078.60084	91936.99429	72084.32158	68790.59619	83772.11484	71941.08187	87020.25528	34006.88271	22781.93776	27954.17139	24847.32958	45916.93424	39750.58842	32413.42954	49072.3052		[M-H-C6H10O5]- 414.229	91
251.1995742	251.1985472	251.2004482	352.8230095	352.1330095	353.5720054	15	5	5	5	176265.5891	267573.3968	231479.6502	188453.5011	283989.5445	194183.6352	356261.1604	54650.60346	32118.12147	79193.14558	25792.96554	111150.4223	113857.6762	65557.63942	203228.8244	[54][M]-	[M-H-CO]- 280.207	349
252.2024195	252.2019813	252.2038604	352.9080109	352.4740136	352.9949863	4	3	1	0	24648.06062	27609.98076	25983.02507	23352.4929	34334.11625	23507.45644	42552.61803	7039.070685	5208.958701	10888.0182	5709.17517	15555.66375	15573.29454	8822.934392	23078.89692	[54][M+1]-		349
253.0915461	253.0909032	253.091954	41.41099972	40.48600176	42.30099972	15	5	5	5	2098090.628	2884070.457	2906345.914	1920640.05	4055242.818	2264259.63	3278843.877	910092.229	650472.7058	1417339.479	444036.9134	1903750.306	1400376.716	1036109.765	2515170.239	[55][M]-		7
253.0908599	253.0903587	253.0915682	564.5514965	558.224991	565.5540182	14	5	5	4	145485.7795	105247.7375	126141.7882	120816.7377	99012.41979	149343.817	99611.4497	144470.8926	113511.4505	152546.0448	92783.09638	210170.3799	8325.1115	153945.5736	232302.1029			49
253.0907744	253.0903922	253.0914455	549.634504	548.8570258	550.4080264	10	5	2	3	143964.8101	112689.5538	123147.1908	130130.3062	94506.22021	145050.2704	85689.54228	29250.36488	20781.34064	50994.99448	18310.27188	203649.2427	174392.9818	30071.34513	194226.4961			47
253.0908766	253.0906417	253.0914398	541.4085027	534.0920094	543.9660204	6	0	3	3	6475.054358	5475.325247	6170.752171	6979.441997	6447.290097	6763.439575	5036.29545	145975.2457	108183.648	129152.3827	96296.13438	11040.94837	174792.0006	144726.0208	37297.82471			878
253.1057212	253.1050831	253.1064342	283.1369932	283.0820068	283.8440122	9	5	2	2	83341.34135	129660.827	106627.0547	75758.24989	102712.9479	107453.4126	128930.5169	9937.341164	6742.006987	9261.673425	5368.915215	39406.04075	29405.96402	6608.748229	59576.26936		[M-H]- 254.113	67
253.1425328	253.1420068	253.1432672	254.0379904	253.1120041	254.5610027	15	5	5	5	217613.4827	231057.1076	219077.2211	249613.1409	201849.9419	263451.9745	211523.8369	242085.352	198986.5506	237744.2055	204956.8495	252553.0958	214134.9532	236175.9711	207440.9072		[M-H+HCOOH]- 208.144 [M-H]- 254.149	91
253.1416872	253.1395268	253.1433772	366.4210061	365.2649911	368.2989951	9	3	4	2	26222.10776	23236.04597	20893.82715	22014.26195	25781.64395	32018.84756	27928.2421	32044.50961	19340.93571	21582.05172	20627.00278	30556.09804	30392.18628	27244.22008	26688.193			1394
253.142511	253.1417618	253.1440352	218.2879974	217.4579974	220.841007	6	3	1	2	46338.53376	52821.96799	39800.3046	46758.32315	31943.98362	68938.72318	51739.36395	31340.97528	24561.15669	32360.9563	27974.82555	47855.0428	34285.4675	33097.29283	45661.59911			174
253.2156456	253.2149985	253.2162701	377.0904902	376.4819963	383.1259904	16	5	5	5	878859.5431	1205528.959	793775.2156	868437.893	1044805.9	1011402.858	1065293.135	252496.5156	199048.132	343599.8842	171832.7715	362858.498	433156.2747	250179.971	700562.4178	[56][M]-		480
254.0948121	254.0942348	254.0954145	41.41099972	40.48600176	42.30099972	11	5	3	3	187172.4708	284203.153	282939.997	198402.3004	412702.1609	219989.8636	339341.052	76167.44827	61796.57917	109562.9933	43406.0544	175591.3935	147347.1234	93276.84642	267827.9581	[55][M+1]-		7
254.2180801	254.2169964	254.2191503	377.0899881	376.4789867	377.1309895	11	5	3	3	123410.5916	182102.1538	127277.1814	122135.3916	143194.3388	144247.2336	120508.9099	39761.74111	34783.53856	39092.12025	25645.86891	39872.46593	52349.4646	38464.87637	61929.69939	[56][M+1]-		480
254.8719006	254.8715033	254.8722072	62.86499716	61.31300078	63.98200026	9	4	3	2	139681.0076	424031.5838	257403.9748	382641.6153	93310.21917	393803.0297	299965.7975	317936.1779	332667.2448	309716.7903	356980.4705	335682.6187	380221.3887	346456.7516	146069.5044			162
254.8720307	254.8714886	254.8722285	55.47900014	54.41399836	55.95399836	6	2	1	3	75253.06353	261094.7327	81068.1562	173348.0954	57128.25576	346885.7564	96175.4205	151541.1899	150467.6926	155735.8973	148836.3093	167625.547	126104.8142	109873.0814	122004.249			244
254.9229753	254.9222297	254.9237274	24.13899997	23.4500005	24.45899997	15	5	5	5	90878.3091	81659.45367	93559.39984	86463.26622	37689.21623	76902.59574	66745.78756	68311.74595	54431.32402	54144.29395	51834.94495	51651.51102	49390.3413	45601.07679	47526.20835		[M-H-H20]- 273.942	214
255.0283873	255.0279126	255.0286901	100.4789996	99.42100048	102.0469967	15	5	5	5	112962.6994	124240.9352	146336.8947	104839.0852	194521.3431	106083.0308	125946.2571	125253.0163	162726.4024	209257.9904	148541.6515	135237.408	109905.3305	162972.6971	153409.3333		[M-H]- 256.036	53
255.0281928	255.0275443	255.029225	162.3290033	157.0370063	165.3839973	15	5	5	5	142665.7749	100229.1733	160726.6111	140852.7129	134770.5512	133161.788	172731.1921	168679.1145	177093.1503	186768.4569	179930.1947	173999.2845	150975.1714	171141.3848	179694.3084			14
255.0285967	255.0277434	255.0293358	58.61999899	56.36999899	67.10499737	7	2	2	3	19294.97463	15724.0311	40089.13101	14770.57751	56584.86857	9746.249716	32964.22864	33806.0501	36007.98317	28648.29862	23072.00072	36388.71079	30626.77761	33252.22748	81131.2499			52
255.1130692	255.1124419	255.1183149	196.7669953	195.0930058	200.3180065	10	1	4	5	48781.99944	44461.81039	42162.84656	51435.16584	38192.27366	47940.44008	48113.53172	61541.36426	284944.902	211993.1387	257947.7059	110817.5999	83734.57116	298450.5382	86443.16183			16
255.1133146	255.1124079	255.1215912	208.6859958	204.8400052	215.0129935	9	3	2	4	37611.9027	51304.84821	79935.04639	66724.55153	60004.81688	65742.44847	270273.7443	50810.43374	188617.2509	87078.31324	176311.7747	91109.22739	67969.57787	169231.7698	69444.30968			58
255.1577502	255.1573711	255.1589751	237.4810049	236.1679953	238.1000008	5	4	1	0	38495.48966	45719.4849	37342.90885	32248.10538	79722.70478	34953.93157	89499.23393	15168.29513	14764.7697	18616.74844	11181.39809	24283.6684	22410.01669	16217.48216	17179.40247			1859
255.2309422	255.230833	255.2314329	819.4795122	816.6570227	822.10502	18	5	5	5	704315.9408	555967.4849	392370.9535	728934.4119	411333.9184	553417.3864	476765.6423	555903.0779	376494.6453	355930.158	407976.784	359274.5773	386543.9428	328632.8952	487389.3216			338
255.2313749	255.2309737	255.2316526	1102.486995	1101.191959	1106.854019	15	5	5	5	544007.858	553172.794	544077.2656	534245.4891	553201.9157	527010.0862	475445.2137	538737.9846	539894.9851	559902.5937	569663.791	587300.7924	602288.7111	609319.9653	635022.0916			381
255.2310567	255.2307053	255.2317356	949.7130257	948.491993	950.9760011	7	2	4	1	194917.212	338591.2302	210512.2589	239086.7734	334178.6565	254854.913	260021.7817	162529.9299	242808.5856	163549.9533	265238.1297	248449.2547	182784.4449	251349.9441	253021.8929		[M-H]- 256.234	143
255.230454	255.2301756	255.2316138	672.2500004	670.60198	673.3560181	6	3	0	3	197346.9455	185636.9118	194583.8772	158545.2191	198616.7516	202592.6212	182350.2407	159125.0399	155842.2481	164605.2007	275733.7015	185419.7239	196176.8673	184236.4765	223066.9573			1498
255.2310898	255.2305532	255.2312126	648.750985	647.8280067	651.1459958	5	3	0	2	358592.8496	571223.7395	345222.4448	182626.5719	348971.6792	346728.7528	340670.7525	304689.5259	289702.4743	300238.3506	311200.4274	149615.1809	348067.2676	529449.935	377759.4766			460
255.2306462	255.2303599	255.2319634	737.149996	730.833998	743.3759796	7	3	1	1	341164.4951	217297.3088	274900.6528	267936.6525	86317.14805	266646.0555	294633.0215	253505.97	267886.3677	187981.2265	285427.9919	303610.7669	301355.0018	349414.7195	323359.1907			2386
255.230202	255.2300155	255.2310966	610.5900192	608.0570111	613.7160001	5	3	0	1	203796.1242	249946.046	115660.8679	184715.4177	213732.5778	207257.2835	205355.8132	207687.2729	195880.6796	197624.6469	209034.2804	220241.4108	227340.7079	236273.6121	257552.3773			2340
255.2303088	255.2301029	255.2307257	592.1134995	589.455986	593.5289886	4	3	0	1	144071.8257	279260.1994	125358.8283	135634.9752	144116.1747	142751.4049	149874.0851	134012.7103	128995.0356	142170.7916	141056.7329	158552.9049	164370.8858	107956.7864	157877.3497			466
255.2319231	255.2300172	255.2325205	710.6019974	709.9719946	711.2960083	3	3	0	0	100707.0259	87780.15227	80142.98431	74145.21359	86244.34586	87895.76909	77643.14203	74937.00515	88017.33989	85394.26958	94015.49745	84886.63696	99745.76134	96974.03421	109797.2832			1175
255.2308621	255.2305159	255.2316202	690.7249832	683.1809807	691.7760132	5	3	0	1	202592.2838	92107.8955	195637.435	86145.02789	269576.727	189432.2337	196150.5989	183757.3534	179300.7921	198339.9312	182657.8807	200179.2371	209371.6872	268743.098	228744.5132			1424
255.2341446	255.2312971	255.2375159	402.3730073	401.7550127	402.8740086	15	5	5	5	41229623.5	49838264.89	47675740.81	44194705.89	52855699.07	40948417.81	55681743.79	28041250.98	22556781.71	30695461.85	22247848.56	32301252.01	32134824.09	27626567.89	42743523.32		[M-H+Cl]2- 476.502 [M-2H]2- 512.478	3
255.277618	255.2704039	255.2812924	406.7950058	403.0230045	411.606003	13	3	4	3	127573.201	133080.4942	132759.2703	121001.5992	127432.7393	120157.545	23647.39949	114195.3496	27545.96015	106630.2786	27156.47646	111558.3186	97987.12658	56439.37662	146625.6139			543
255.3111195	255.3087748	255.3119175	402.3470032	401.1369896	403.0120032	10	4	2	4	24985.86575	38755.16082	19771.5309	21350.84819	88998.29563	34858.44574	134080.2748	80619.43291	84677.68798	25728.41806	86772.90666	24181.04577	25788.11535	23288.84918	28174.86552			481
255.3669782	255.3652066	255.3695815	402.3209991	401.7550127	402.7340086	15	5	5	5	877270.7681	1604819.349	968167.7703	634955.1288	726624.1684	444644.5167	1827962.29	233983.7124	153954.5694	293108.1312	155560.952	321311.1426	742054.4815	255030.4571	468623.6118			3
255.4251291	255.4208957	255.4277678	402.3209991	401.7550127	402.7340086	15	5	5	5	1613916.467	1699695.241	2998566.255	2363699.448	1879776.78	1426747.099	1988136.372	416671.4186	320388.6691	694519.75	318626.3494	623666.3502	716824.6621	505178.1631	975770.6378	[57][M]-		3
255.4701557	255.4689755	255.4714853	402.3209991	401.7550127	402.7340086	15	5	5	5	770122.3443	1115086.327	1476734.598	1745606.216	2813263.523	1335974.623	1294994.501	386574.1841	286354.8015	901898.6387	294098.6762	593448.0834	448500.5826	563490.0151	974525.8501			3
256.2335768	256.2331815	256.2339916	818.2039972	816.0279982	819.4550272	5	3	2	0	87171.24516	58241.87499	50193.40587	86464.59795	53238.06889	52940.72849	64428.7953	69110.45303	43213.69559	38314.54866	49494.04923	41064.58977	41379.1503	38670.55755	48585.75389			308
256.2347675	256.2342392	256.2353225	402.3209991	401.7550127	402.7340086	15	5	5	5	9396966.419	13150993.93	11950388.75	10552265.66	14342004.6	9442357.48	15786051.25	5443763.935	4081420.712	5975975.73	4039985.731	6476779.168	6512704.414	5434149.829	10076074.27	[58][M]-		3
256.2343609	256.2334553	256.2353519	1102.468503	1101.185049	1106.854019	12	4	3	5	59113.16039	65571.31904	51930.17444	62925.5048	64088.92362	47080.56225	54285.78763	32992.94298	54424.76062	55618.51724	49563.40428	59440.8047	57037.5368	64264.64919	69620.58272			2414
256.2810169	256.2792637	256.2819828	402.3840086	401.7840114	403.5020032	15	5	5	5	77588.43302	81376.52235	73070.00261	78050.98681	72362.09542	68791.51019	83473.43184	53429.9608	49050.05099	64962.52894	51474.04623	69512.3087	66717.17073	59515.58009	79982.24086			481
256.4310148	256.4269257	256.433211	401.7840114	401.7320032	402.3730073	9	5	2	2	154698.1984	166157.9555	413872.5369	315175.715	227205.8175	151878.1077	235962.4188	6839.502902	4566.511725	33097.06021	4065.36753	21908.5552	33918.0494	12756.06558	75535.81578	[57][M+1]-		3
256.9241255	256.9223611	256.9252218	1167.134972	1164.174977	1170.260037	9	4	1	4	75636.77514	83358.77925	56937.62785	82933.93688	98679.9859	89010.51809	88482.41567	86835.95703	77820.31011	76295.45779	47436.36154	69045.03951	62420.12722	78776.34505	69299.03491			2485
257.0798432	257.0787202	257.0810965	232.1435002	231.0469981	233.3599934	6	0	3	3	23287.48883	16784.32411	22653.39595	28098.87573	18608.85327	27608.2642	46327.32596	48275.44128	34853.77592	23703.715	45663.4372	38872.3188	29386.98163	29991.78352	29225.11878			306
257.1360627	257.1352002	257.1372146	207.0830005	205.5130005	209.6740046	7	5	2	0	56945.90183	123847.1419	85823.09922	29778.57872	112914.6301	45125.15071	125461.72	14746.9911	31255.02026	20704.30407	27345.25997	21865.7698	30830.22919	22265.15162	17239.12244		[M-H-CH4]- 274.176	58
257.1741544	257.1739102	257.1744744	245.2559961	244.6370002	246.1800098	15	5	5	5	4354872.737	3016367.299	3444960.127	3609360.744	4089130.644	3149976.133	6745810.023	1712207.729	1653406.395	2416332.09	1122942.289	3654392.307	2662738.676	1587461.642	3524914.783	[59][M]-	[M-H+NaCOOH]- 190.183	76
257.2201798	257.2188124	257.2219215	245.2559961	244.5759988	246.1790084	9	4	2	3	41114.88334	31630.134	34273.02368	35662.13947	3325292.216	32277.74142	40237.43738	1562144.348	1391083.683	2204013.052	925444.6076	38151.50015	33547.01603	1404967.04	35661.21174			1025
257.237672	257.2370936	257.2383059	402.3209991	401.7550127	402.7340086	15	5	5	5	970022.1575	1342785.384	1172107.827	1073920.975	1459300.015	972626.7423	1618446.789	531639.1588	418815.3361	652192.9098	423990.4218	700397.1679	677996.1179	580234.3337	1039330.223	[58][M+1]-		3
258.1774959	258.1770703	258.1780606	245.2559961	244.5759988	246.1800098	15	5	5	5	611486.9622	461169.3059	527481.622	548573.9691	625624.0172	480428.0824	1039211.804	259503.1584	226553.5332	354145.3176	148661.18	577982.8271	408015.6278	218282.9232	515191.401	[59][M+1]-		76
258.239838	258.2385934	258.2406789	402.31401	401.7320032	402.7340086	12	5	4	3	47553.76723	74117.43261	66127.85811	54939.67807	68894.81239	39673.8408	78308.09044	23435.73234	21699.9681	32264.93414	23134.1246	32721.38202	32819.94713	33389.93201	61334.59856	[58][M+2]-		3
259.0214895	259.0207399	259.0217755	28.53000071	28.24000071	29.07000071	15	5	5	5	409964.8614	467086.2028	432737.714	459435.6177	955941.8313	405364.5861	366151.3792	454205.0058	174514.6613	184447.8168	158176.4579	254750.8141	219251.666	260850.2132	265288.9415		[M-H+CF3COOH]- 126.037	140
259.1532079	259.1522203	259.1537646	201.3704955	199.3520033	203.5409976	10	5	2	3	128791.4113	161616.8559	140525.365	93485.4721	145075.7776	101121.6324	198003.6792	17391.32527	6161.650772	13276.87089	5885.055015	29784.85657	29290.87255	12722.54782	40921.38647			69
259.1793209	259.1782238	259.1804417	245.2659988	244.5759988	246.1800098	11	5	3	3	67717.76325	41390.16053	44582.37649	56122.90002	58167.72318	47209.43152	101439.2831	25117.92192	22199.40432	32094.06932	12815.7515	55832.99913	40199.6655	20583.54987	49036.0185	[59][M+2]-		76
259.2042832	259.2015863	259.2052006	372.699493	372.0689937	373.32601	14	5	4	5	144048.3628	191668.2453	212840.0078	193326.4379	235096.4943	145989.974	299964.1444	61075.55749	35872.03051	101920.6074	24350.74974	137089.7927	135835.7167	80751.87215	222129.0469	[60][M]-	[M-H+NH3]- 243.184 [M-H]- 260.214	8
260.2077495	260.2075087	260.2089315	373.319995	372.739995	373.3279896	5	3	2	0	20766.49473	24965.65357	37461.84613	27905.10834	34842.83734	19090.18043	44521.60635	10784.00846	4966.698188	15194.22279	5685.018425	16850.94924	21270.26698	12186.6489	35171.12049	[60][M+1]-		8
261.110966	261.1106861	261.1119161	255.7189945	254.8719999	256.3279904	5	1	1	3	23510.83206	21760.90035	24072.04499	18891.71232	32226.88991	18479.00383	22284.55384	27411.95742	28882.4154	38831.70057	34060.15477	32361.48825	22231.74695	35665.71035	25596.81147			91
261.1692709	261.1690111	261.1697053	212.3720037	211.1709996	215.0129935	15	5	5	5	308242.1874	435675.5623	379700.1676	322412.6647	435808.1469	308485.0334	454184.4595	134257.5195	93220.20689	207395.1811	86556.75407	203731.8541	252917.6579	127669.5059	160399.9386	[61][M]-	[M+Cl]- 226.199	44
262.1720588	262.1707394	262.1731062	212.086001	211.5580044	215.0129935	8	5	3	0	32990.82915	47924.78538	34066.5263	33300.51644	47575.47254	26027.92691	46480.18927	13252.49128	9912.693231	24178.5982	7548.61391	22644.76951	24572.05049	14170.95151	16993.26506	[61][M+1]-		44
263.1120046	263.1115332	263.1128875	183.8170045	179.9769946	184.6260032	11	3	5	3	25424.20593	23261.01644	40350.08157	28417.67485	44791.21035	32583.04197	45228.01003	25336.26108	37414.55046	31221.56102	58645.81656	32598.47863	38111.48194	27752.57194	30305.35227			974
263.129983	263.1288239	263.1313012	201.088004	200.4820033	204.6680023	5	0	3	2	41338.82182	35674.72555	29419.28616	37429.91296	26509.10298	30701.83074	25139.79376	30054.45372	25753.9599	33765.06591	19615.3524	29264.85069	27732.45417	23616.27806	27437.41615			69
263.1998029	263.1990932	263.200129	349.6790028	348.7520096	350.1779987	15	5	5	5	368825.6966	499132.6986	554323.5525	508096.7615	600305.0087	405770.4044	822264.051	198991.3303	110214.4863	279148.0111	97352.02956	326424.1409	347817.2835	197591.2527	493427.5375	[62][M]-		249
263.1992823	263.1988392	263.2005611	283.7649877	283.7549877	284.4720068	7	5	2	0	37394.77357	64114.78029	54595.04951	31234.18946	47973.54887	52348.25861	53782.925	5121.916255	2937.889376	6319.373947	2846.093448	17918.81403	16112.06167	4677.130855	21676.76232		[M-H-CO2]- 308.197	67
264.2027658	264.2019044	264.206316	349.6140028	349.0510055	349.8810082	12	5	3	4	55919.25936	75494.79065	88750.041	74357.46331	93962.07555	53506.35067	135282.425	30479.73246	16612.64501	41030.42019	13545.60368	42039.87778	44631.53156	29244.03902	76948.36271	[62][M+1]-		249
264.8553255	264.8546623	264.8555925	78.78299948	66.39600147	84.84100117	17	4	5	5	422271.0626	671338.0978	348046.4596	656538.5834	597236.6973	721015.3843	607768.2982	610895.1005	311794.8876	317480.4835	613450.4484	560511.9047	642438.7056	331953.269	563289.5173			2093
264.8552196	264.8547297	264.8555654	54.0080013	52.46999878	61.85399857	7	3	2	2	139800.5151	161815.6642	199362.6741	159212.3556	246336.8963	155494.0594	180004.1076	143847.3455	167715.4719	168374.1131	161896.851	185236.035	173397.2588	175662.1376	199015.7377			2075
265.0910241	265.0903742	265.0915238	36.70299913	36.05500102	37.37299913	15	5	5	5	96165.26813	100351.3139	146400.1159	89991.09581	189130.8646	68760.37684	225773.9167	200895.9519	140157.2507	143368.6313	100034.7628	176879.5313	145322.0713	129667.9603	169084.529			31
265.12774	265.1266295	265.1319724	193.2659937	190.6650039	195.9379992	15	5	5	5	57353.09869	43356.20276	78594.44523	42124.45078	77753.8161	50892.5009	58226.05437	59776.97594	46312.2655	58475.48549	66559.18819	61554.88633	69683.64515	46708.69048	53335.41789			59
265.1460463	265.1455713	265.1465152	367.0830116	367.020002	367.690002	15	5	5	5	2716588.446	333523.1471	411527.3244	400106.4947	315577.5793	376533.086	344655.1292	389083.3787	428365.2651	493394.305	526510.4598	389952.9369	329910.5431	401160.5662	333810.9842	[63][M]-		125
265.2148502	265.2132112	265.2161017	374.5795052	373.3289882	375.18601	10	5	3	2	44928.81869	64184.46448	42812.98122	64043.54564	64847.81363	62681.66335	55068.07869	20912.99301	16349.05496	20527.58403	17202.75	23177.16689	30708.91535	22875.14016	47113.09362			176
266.1268049	266.1257872	266.1278466	229.4240013	228.3090063	230.526001	12	3	4	5	29101.80481	27213.30657	70973.96088	23752.6565	56762.09784	22051.07285	97897.54972	56256.25023	72834.58781	56994.768	40598.88519	81227.95499	43039.51245	61890.91329	70093.89191			388
266.1266245	266.1260929	266.1272571	201.3114999	201.1109992	204.6680023	4	0	3	1	19818.94625	18002.61594	32204.62346	18061.52648	28310.77299	17960.66534	39562.35359	34325.12345	27813.45966	27497.96928	16782.44864	42969.34075	21904.99283	32149.49005	35346.49172		[M+Cl+NH3]- 214.12	69
266.1487777	266.148435	266.1497481	367.0539993	366.4420074	367.690002	14	4	5	5	378160.2184	35114.00128	40591.26318	38687.9798	30249.85896	35730.49585	32615.49842	41298.50732	39428.79121	50863.76442	59156.88257	37512.61318	31104.19449	40331.81492	35003.721	[63][M+1]-		125
267.0569796	267.0540333	267.0616064	36.68299913	36.05500102	37.31199861	7	1	2	4	153602.3712	56947.55874	158887.5333	161169.2681	91827.64277	161798.9879	148741.4039	79044.72222	96428.7552	119453.3384	85846.46097	80417.65943	92784.20753	67139.90189	82953.66228			695
267.0706735	267.0696041	267.070846	32.90100144	32.14400028	33.49100144	15	5	5	5	507296.1353	387540.5101	460276.8321	735907.0893	492514.5617	452690.5266	549059.6642	403620.6453	317683.1853	276000.4903	228553.8242	474572.8688	325291.8049	269904.1901	398636.1264		[M-H]- 268.078	127
267.1216823	267.1207222	267.1227414	200.2809976	198.5829931	203.5409976	15	5	5	5	90261.17802	68020.02824	101787.3352	69411.33895	139681.693	85782.58107	123778.7469	105066.7573	101663.3358	98147.72587	99990.21222	87046.23113	105602.7524	66921.86869	105190.2544			69
267.230738	267.2286623	267.231735	397.5860009	396.897005	398.3589978	15	5	5	5	184456.5638	171261.0032	189323.1041	147913.0884	166267.7131	263451.2652	159049.7451	79680.85151	76896.51764	80327.83985	62344.8534	88244.79746	74022.82708	70746.72242	108821.3285			2060
269.1007727	269.098809	269.1025233	227.6785064	226.646001	229.2689962	12	4	5	3	37637.1321	62211.55547	30179.36896	43430.5221	20969.3087	48351.7976	35823.87425	34256.85413	33417.78497	34312.27061	56729.91769	29624.81732	36170.39301	38739.08007	27539.90066			198
269.1014663	269.1005985	269.1022137	193.8450039	191.2939998	196.0179992	15	5	5	5	197302.6865	145466.977	148407.1131	191478.6118	84239.82438	193096.605	188800.5286	175716.3895	161465.0774	146761.2457	244620.3914	151677.4268	182652.7502	152265.1262	142750.7925			560
269.1293384	269.1287035	269.1309891	293.1939956	292.5690119	293.8599874	7	1	5	1	30828.28867	30525.58012	29968.11693	32720.33086	30208.85631	38969.50837	26560.09479	31134.30228	26939.40956	32170.52101	33074.55152	39580.76635	33926.17505	34831.48364	30228.65646			465
269.1277454	269.1263028	269.1280952	448.4094912	447.6149918	448.4349918	6	4	2	0	22421.47412	70001.88769	21779.68459	27028.34744	51515.96146	40516.68524	80591.38327	19570.74333	18016.82697	19341.45	15423.76448	24641.15267	7082.420267	18817.9501	7071.618498			277
269.174195	269.1736681	269.174672	254.6979904	253.6240081	255.3260136	15	5	5	5	5533301.903	7071925.629	5568940.278	4789501.534	5805455.599	6077743.755	6989022.554	862236.7075	444070.3349	851027.9607	219269.3463	1672357.79	2136283.097	472910.778	1654261.401	[64][M]-	[M-H+NaCOOH]- 202.184	91
269.2193623	269.2181285	269.2212606	255.3260136	254.9069891	255.7589945	7	5	2	0	66105.47164	80397.32468	67934.60725	50842.26319	64641.34661	61930.29754	75848.9786	804844.8457	427561.053	798944.7225	212246.2351	1538037.916	1920120.001	469915.3348	1539102.22			91
269.2470363	269.2463948	269.2474513	418.1010096	416.5079888	418.722011	15	5	5	5	864347.0875	1219278.931	1089734.652	1047387.793	1465481.302	944988.8456	1789639.707	520346.7526	384929.319	580261.0726	368232.9656	653486.1692	632209.6199	513774.5675	918717.766	[65][M]-		197
270.1774133	270.1762036	270.1779791	254.8015013	253.6240081	255.3260136	14	5	5	4	928546.9803	1180696.571	930133.7108	794275.3042	973050.2892	1019398.469	1165291.016	115273.8321	58721.49413	119053.4845	26546.9281	258074.2158	345865.0172	64040.51192	261610.0424	[64][M+1]-		91
270.250036	270.2488279	270.250625	418.1010096	416.5079888	418.722011	15	5	5	5	136261.0145	202058.9353	176781.7821	168564.0178	251341.4157	154797.3977	313768.7305	69672.20818	44577.00967	83556.09626	44004.03061	100793.5273	87462.87198	66962.42532	152113.5949	[65][M+1]-		197
270.847704	270.8473523	270.8481778	67.25899948	63.94099779	69.61699842	15	5	5	5	452540.7005	416583.6401	1020290.867	531627.7009	858048.4761	487337.768	1023297.389	525789.5931	548804.7396	563958.5278	743764.0896	561621.2046	570040.7116	730356.0093	513565.7396		[M+Cl]- 235.882 [M+2Cl]2- 471.766	696
270.8477906	270.8474888	270.8480476	55.67349988	52.83599941	56.98899846	10	3	4	3	274489.5985	292451.9071	57699.14129	205120.0398	17483.74399	344763.8081	126489.6219	356909.8183	322767.182	287326.1704	314606.7205	389304.081	485439.7242	251717.3913	126121.3943		[M+Cl]- 235.881	244
270.8478212	270.8472645	270.8483112	76.65150174	73.39800295	79.59100262	12	3	4	5	221841.5532	217673.1003	373502.5089	200103.1979	275730.157	190827.1102	268336.6703	207356.0063	204571.145	199540.0591	226569.0099	240323.6814	250634.6802	237380.169	263034.4103		[M+Cl]- 235.88	247
270.9385256	270.9370417	270.9407531	23.75450023	23.2200005	24.45899997	10	3	5	2	45261.76691	35371.68548	36639.89654	41540.40763	21171.22607	32020.77112	27089.70861	27138.52415	24365.85596	23968.04248	27642.10457	24861.74127	29205.32927	22009.65824	22941.5433		[M-2H+K]- 233.993	214
271.0238623	271.0233714	271.0242813	66.84349963	64.49499716	68.80800274	14	5	4	5	319283.4533	287955.3743	456968.6724	168295.6779	478069.775	103391.378	578774.3994	327899.715	592973.1686	543457.1158	438957.7976	359551.9489	361274.6121	286519.0308	518506.675			699
271.0233023	271.0225914	271.0241216	189.7540067	188.1499931	193.3930026	15	5	5	5	75705.15655	106779.6255	71590.85964	107422.89	75271.46199	89441.02289	67221.99081	79453.33193	63426.61477	75751.46233	92368.37437	55613.90754	108046.922	92622.46058	69973.09124			158
271.15319	271.1525233	271.153612	203.3680012	202.3689938	206.2430047	7	4	1	2	219293.0401	258108.32	162071.414	202834.1149	179926.9179	306136.042	195017.3341	23840.66013	13589.17365	27494.0899	10135.09028	103406.6624	64205.17569	20997.11694	135498.2215			764
271.1531219	271.1526414	271.1541566	215.1924986	211.7159989	215.5920037	6	3	1	2	119995.5855	100338.5533	168809.6981	47711.92799	192528.9551	51119.10808	531760.5927	21613.44777	21591.12816	32647.44459	15584.75207	25777.09375	39206.94858	46940.01278	16893.37585			1189
271.1794059	271.1786592	271.1805349	255.1199986	254.5760136	255.3260136	7	5	2	0	90488.9265	121707.3613	102271.1988	78369.57781	101617.5665	102644.5907	125208.1929	12659.01232	8177.145905	12007.63235	5346.87815	28330.95779	28869.55125	8647.08499	22611.59673	[64][M+2]-		91
272.0269533	272.0247276	272.0285564	66.50400168	64.49499716	67.63499737	12	4	3	5	29972.71462	34307.51495	38643.73381	20375.60062	92241.07157	9640.731347	61061.11653	28118.92813	48463.05964	46318.62124	53716.20761	40657.5859	45283.28598	34610.76719	43280.71296			54
272.3864672	272.3807904	272.3878624	372.6820012	372.0709964	372.739995	6	3	2	1	57533.95549	25538.88783	30707.19813	21175.47318	71045.46399	30706.08318	81393.1604	40432.82795	24124.29655	26772.30607	26039.01477	58174.97574	47272.51455	18831.01794	83345.46953			8
272.4056772	272.3972522	272.4116381	372.699493	371.4409991	373.9570113	8	4	1	2	60427.42273	47303.36225	53265.82343	64224.19585	42611.60091	44830.16788	85864.34054	42459.25329	25087.93237	48748.86379	19086.83813	60515.07225	40038.72732	41719.37037	86496.45095			8
272.4216599	272.4131586	272.4264539	372.6999937	372.0709964	373.3279868	8	3	2	3	45894.53083	79459.17156	78500.15074	46652.44817	76306.55136	50971.17852	63760.99869	41535.92395	24568.51113	35560.92037	27004.96145	40476.41115	44289.02201	26700.24544	85474.14567		[M+Cl]- 237.46 [M-H]- 273.436	8
272.4364344	272.4311007	272.4420304	372.7199937	372.6989937	373.9379896	4	1	3	0	62046.48738	82971.26324	39678.11609	77113.0649	79354.76907	42176.76428	48997.14461	45414.82961	26944.84147	40532.86963	29712.3261	65101.28789	54899.83046	43068.75224	93758.34729		[M+Cl]- 237.46 [M-H]- 273.436	8
272.4508294	272.4428635	272.4560288	372.7035046	372.6989909	373.3289909	8	4	0	3	34838.73644	47381.48687	79839.64049	32973.30252	47842.21461	52226.62356	88581.83617	42624.57695	27179.52028	49679.81928	27758.22606	34136.15721	36355.46424	42030.73298	32175.16524		[M+Cl]- 237.488 [M-H]- 273.465	8
272.4636787	272.4572942	272.468597	373.319995	372.6999923	373.3279896	5	3	1	1	32697.56694	34646.43332	32074.35446	41710.85192	30782.78592	31347.08382	48467.25594	24408.84802	20438.4429	30713.53097	13001.7383	43481.8821	28538.89985	26425.02455	45769.61606		[M+Cl]- 237.488 [M-H]- 273.465	8
272.8821944	272.8815481	272.882581	1111.128989	1110.234981	1115.614981	15	5	5	5	612813.5925	755950.5007	724847.5479	772674.9271	735907.8575	857579.8029	889895.4688	923365.4883	966224.7591	1056526.004	999720.5864	1076960.414	1040503.5	1025104.504	1063082.549		[M+Cl]- 237.916	239
272.9333711	272.932839	272.9337493	24.13899997	23.75899997	24.45899997	15	5	5	5	1240714.523	1041145.156	1189018.874	1083777.462	573175.459	1018278.085	906004.8132	849041.3809	961826.8176	862935.2434	874875.616	780124.2582	703136.9015	699281.4839	662131.3955	[66][M]-	[M-H]- 273.942	214
273.1676577	273.1672141	273.1682455	295.7200003	295.6109888	296.2900133	4	3	1	0	32085.39792	20494.08637	52443.73912	16944.28408	36330.92948	7237.141147	40929.07008	3979.471494	3273.041403	5102.900091	3195.165491	5492.365697	8063.408938	5278.88715	3773.612764			1718
273.1692677	273.1690893	273.1697634	207.6619964	206.087997	210.3440018	15	5	5	5	3798076.104	2323985.466	5022052.725	1432854.461	5069148.041	842305.5303	9555650.175	463526.9802	326863.3368	656255.0349	234160.6533	449081.4576	802511.195	785157.8488	179328.5235	[67][M]-	[M-H]- 274.176	58
273.2151922	273.2081051	273.2177121	210.2530005	206.1419964	213.7460031	6	4	1	0	37620.50236	25787.90769	45590.88622	1256794.277	47654.06624	784973.1272	43699.23242	320849.1349	222432.9286	441801.7549	186173.0587	431701.4977	613541.4208	531756.777	138621.8741			1821
273.9345161	273.93387	273.9349606	24.13899997	23.4500005	24.45899997	15	5	5	5	200271.9705	152042.6178	195293.9437	171757.8249	77977.58793	160632.7399	148753.9696	132299.5487	141574.5419	117447.5208	115392.6355	122493.4492	104575.6944	104328.6045	95259.74206	[66][M+1]-		214
274.0237581	274.0232642	274.0244666	27.67099945	26.95400007	28.33000071	15	5	5	5	149591.1875	196189.9515	64296.15115	196678.8078	48257.40448	153985.8255	65897.59319	250035.4431	158468.781	197186.0052	36884.94905	133920.3824	185566.6719	76312.17562	206945.8749			140
274.124403	274.1226001	274.1268282	197.6939998	193.1800004	198.0200004	7	1	3	3	19459.3237	20695.07802	39058.79381	15827.35186	29090.01604	18092.89456	65977.20482	35771.61378	37859.10164	39945.43574	24286.53458	51049.57134	35896.8122	32629.91748	41672.84185		[M-2H]2- 550.262	16
274.1232606	274.1221791	274.1240738	213.5159996	211.7999955	214.9029935	4	0	3	1	13215.98619	10373.19422	30496.23614	10827.54605	23095.4001	13501.15365	42054.40873	31204.13109	45006.56332	27748.25423	21280.20559	41943.34919	20551.03472	31629.52321	27419.62474		[M-2H]2- 550.261	44
274.1724351	274.17156	274.1729977	207.0900025	206.087997	210.3440018	13	5	5	3	587212.5088	348942.1058	778903.2101	212820.0852	784965.2819	105254.7899	1512600.699	55278.66465	31105.50322	73047.24622	23613.55937	49367.20023	101692.8267	105159.3217	14578.4694	[67][M+1]-		58
274.9345761	274.9325091	274.9373336	23.95950023	23.2300005	24.45899997	10	4	3	3	49830.00729	40020.38073	44706.30927	37700.9677	21685.50301	40976.71204	33298.66365	33452.5145	36326.20403	31325.37806	24501.52059	26001.32471	28198.5052	23708.36764	24849.44864	[66][M+2]-		214
275.0204857	275.0200697	275.020723	27.67099945	26.95400007	28.33000071	15	5	5	5	751634.2182	924238.1111	314009.1383	953900.9121	252098.6882	765908.6365	358890.3452	1122114.703	797953.9916	908882.9019	235290.8068	658331.3859	880010.2433	453190.8505	932718.5658	[68][M]-	[2M+Cl]- 120.027 [M+Cl]- 240.053 [M-H]- 276.029	140
275.1738822	275.1735034	275.1760696	209.675006	206.7700052	210.3440018	5	4	1	0	60870.10333	34238.70162	90595.97606	24403.56897	91365.03631	11358.48576	160517.551	7598.042599	5776.47643	9291.287634	5388.738179	9806.612308	12700.61714	9061.68205	4624.290033			1821
275.1997074	275.1973306	275.2005444	302.883006	301.5910005	303.6699964	12	5	4	3	615643.1411	447002.4353	347624.8525	717715.5514	569874.7048	894482.3444	613822.2985	57458.17134	28908.64705	61765.00976	13645.06323	459374.3741	129796.4209	27706.69375	999595.3417	[69][M]-	[M-H-CH4]- 292.244	118
275.1990972	275.1980908	275.1998788	373.3069998	372.0709964	373.9379896	10	3	4	3	128354.0361	168380.7815	187006.1969	149869.5383	208314.529	141614.7462	230458.3172	35813.21163	28051.83265	57810.07703	26292.90175	102830.1209	90823.38841	49619.08796	144925.256		[M-H-C6H10O5]- 438.268	8
275.1990723	275.1987325	275.1997098	356.8150108	356.0440067	357.975008	5	3	1	1	99052.87519	198956.3593	214105.7927	167494.4324	285429.738	114672.9572	303699.8116	48801.79259	29274.76251	72538.1604	25070.88391	117408.6879	91346.71142	62046.58823	170360.9026			404
276.0248115	276.023304	276.025411	27.88099945	27.23299954	28.32099945	11	3	4	4	50384.68954	68925.98169	24091.91141	65382.49417	20216.00237	44871.63231	28151.22915	91180.90882	52710.30687	62257.23419	13538.25621	35286.85129	63888.83413	29171.03226	72510.94465	[68][M+1]-		140
276.0353043	276.0332166	276.0382862	58.25599962	57.43800151	60.66700098	7	0	4	3	61653.05037	51047.95169	34102.67843	48641.36742	13756.3945	35289.61652	45453.60791	70640.94345	52644.06692	77104.18785	63667.77075	108675.4423	28599.527	112836.869	43470.47761			52
276.2027328	276.2020371	276.2035488	302.833006	301.5910005	303.6699964	9	5	2	2	98665.5042	64715.08232	58930.94619	106542.273	61114.8014	144230.2214	94500.74516	11276.17019	4794.336903	8420.906932	2708.061493	68635.8716	20516.4037	6667.868218	149894.9769	[69][M+1]-		118
277.1100879	277.1081134	277.1111583	372.6989937	372.0609964	373.3289882	15	5	5	5	70049.43689	99017.70279	100089.3112	88408.44796	114634.3897	83524.00594	128600.0632	42785.23399	33534.37577	78852.40757	30238.45442	86141.39008	91463.70626	63881.13898	131169.4264		[M+Cl+NaCOOH]- 174.152 [M-H+NaCOOH]- 210.125	8
277.1419602	277.1411396	277.1430274	319.3105013	317.9190028	320.2430038	14	4	5	5	43615.9087	55343.25451	57533.50735	57359.23208	61451.13993	63062.69169	60448.44729	53858.67421	55480.14612	52192.00407	57548.53688	57600.32388	49982.30889	72445.54722	57257.41845			121
277.1505258	277.1498248	277.1513183	372.6989937	371.4320005	373.319995	15	5	5	5	262837.4309	305625.4351	308841.0047	313856.3586	325347.9232	278564.0189	379216.779	158176.6009	104841.6703	206947.9934	97140.43795	229771.7829	236285.1004	170653.0098	334010.1273		[M+2Cl]2- 484.361 [M-H+Cl]2- 520.337	8
277.1442376	277.143852	277.1447456	210.2369966	209.9129935	210.5420037	4	0	3	1	31687.50983	35411.23607	28711.24434	31315.23018	28047.14127	32868.42195	29798.98589	22564.68564	24201.98842	26277.95133	23895.47858	32869.2366	23988.0942	27222.24851	25175.01107			1828
277.2009478	277.2002794	277.20191	372.6989937	371.4320005	373.319995	15	5	5	5	27380344.8	31289209.21	33560904.64	31493894.36	36197367.94	28126656.06	41043797.18	19119023.12	13711292.86	23357500.76	10884956.83	25900714.39	25943071.96	20300810.83	32634127.49		[2M-H+Cl]2- 260.214	8
277.2153549	277.2142509	277.2173578	19.35200074	18.94200074	20.12000064	15	5	5	5	83059.18336	79043.64972	115941.2672	86201.34416	129180.4852	95536.71975	66307.43799	138950.9611	92398.6437	105712.0466	75082.76048	138280.3629	111860.6995	111957.7897	126298.9144			87
277.2154442	277.2148946	277.2157643	682.7149944	680.6640189	684.6300079	15	5	5	5	316539.7863	431166.5723	382181.2605	453317.8869	408960.8957	284424.4152	392353.2525	227583.6104	207256.4214	356346.7814	287905.2702	338414.3068	319461.4699	264163.3088	331127.4279	[70][M]-		310
277.2155922	277.2153116	277.2161977	549.0120094	534.7209767	550.4080264	18	5	5	5	3705195.394	2878609.908	2977518.498	3191765.305	2499325.074	3633211.237	2308377.392	3366720.655	2562170.086	3207015.37	2330236.301	4047132.022	3785019.499	3196447.874	3960720.639	[71][M]-		47
277.2156203	277.2153972	277.216126	565.0019829	558.224991	565.5540182	15	4	5	4	3266159.911	2582396.451	3127878.718	3018427.866	2503617.417	3659795.084	2520506.532	3637064.215	2760160.949	3530477.581	2400098.004	4423167.732	267596.6432	3388203.72	4423707.049	[72][M]-		49
277.2151158	277.2143992	277.215701	668.0469978	665.1880019	669.3179991	10	3	2	5	192747.7409	190075.666	235290.2629	192831.9919	258990.162	176294.9584	255769.9882	141420.592	151027.0082	208620.0502	160223.1072	237865.9421	222476.3098	200359.6497	334174.3685			286
277.2154065	277.2149747	277.2156447	1040.33295	1039.703982	1042.183988	7	5	1	1	560274.5396	508841.3633	494462.8824	453328.3274	420661.4135	386128.4994	499176.9752	307080.6136	274833.2368	272390.0711	254756.6038	208891.0054	239597.472	230260.0338	264274.3583			20
277.2146663	277.2125523	277.2158017	318.5510083	318.3210083	319.3430038	5	3	2	0	36033.99668	47786.54444	59347.83548	48657.12987	87565.27655	48870.10254	57567.69252	29955.06461	30578.70062	26085.05349	28300.36884	28421.43001	39021.68219	32622.82935	39772.70722		[M-H-H20]- 296.234	121
277.2196499	277.2156972	277.2230617	377.1099908	373.9570113	378.3099881	15	5	5	5	93447296.06	79456351.96	81822312.35	78687485.97	85156575.72	73373067.28	88762146.34	78691688.12	69947236.84	85822446.47	52905845.07	68438441.26	68018573.91	77435085.68	78414871.97			479
277.2505784	277.2493224	277.2515791	372.6989923	371.4320005	373.319995	14	5	5	4	27416452.82	31273703.08	33523549.64	31509525.44	36166608.05	28203556.75	40928315.04	19286403.73	13900081.98	23446361.66	47656308.26	25979999.65	26014319.4	20414865.63	32633731.22			8
277.258377	277.2551343	277.2646865	385.8609985	383.2749863	388.2050107	15	5	4	4	36668.34161	125050.059	47082.7592	130023.5434	118251.794	107191.0195	124772.9646	56582.11774	37375.96023	45948.53039	26039.07241	65628.50118	124026.4223	29881.48952	117114.3553			1386
277.2582167	277.2538568	277.2616719	549.2674986	534.7209767	550.4080264	16	5	5	5	33522.01194	27922.70372	27952.89585	33016.63858	25533.19917	42036.52031	25446.38314	26949.78126	30243.07036	37177.01146	28228.14248	50839.30097	47937.6018	34561.35758	54836.02462			47
277.2582578	277.2534984	277.2625643	564.7769829	558.224991	565.5540182	12	4	5	3	32502.4132	24526.29299	31748.66172	24036.85277	23046.62892	34892.25427	30591.27412	33740.6205	25110.23808	34454.78912	9440.48555	61104.77534	701.7888664	38653.23974	45759.29106			49
277.2929177	277.2922928	277.3009299	372.7070141	372.0709964	380.5720123	15	5	4	4	102981.4685	151759.9055	147678.3184	133614.4899	166784.394	92999.03205	211033.3222	29851.51883	23951.42102	40057.67655	22821.76135	42275.55142	38925.91815	44002.48583	59391.0855			499
277.3609754	277.3597415	277.3619686	372.6989937	371.4320005	373.9379896	15	5	5	5	7954693.923	8773750.6	9169478.285	7190204.293	7181039.308	5238022.608	11677853.21	2954302.795	2000136.296	3719031.761	1669477.175	4097077.065	5321482.859	3025289.927	5340305.388	[73][M]-		8
277.4127621	277.4112753	277.4148933	372.6989937	371.4320005	373.319995	15	5	5	5	25849698.2	29858497.7	33000124.79	25654260.78	20340902.6	15815060.45	22390945.46	7575174.923	5257708.802	9844322.102	4404403.237	10708062.32	11135459.21	7845296.15	14314137.11	[74][M]-		8
277.4421682	277.438459	277.4466621	378.7469993	374.6040045	381.2010081	10	2	4	4	4964079.173	6125545.172	7181776.343	170613.6878	151571.7658	355480.1423	21486.43112	31645.14197	441931.0998	272889.0822	25995.33703	80222.87791	2820820.187	96980.28884	76877.09367			927
277.4633444	277.462783	277.4659105	372.6989909	371.4320005	373.319995	15	5	5	5	9778589.819	11953949.07	14183402.94	17983712.52	21226030.28	9501096.417	12077860.65	4589594.373	3542971.618	6120762.779	3127728.946	6571702.273	6362945.52	5186733.82	8781681.807	[75][M]-		8
277.5258975	277.5253026	277.5300448	377.1109922	377.0909922	378.1329877	5	3	1	1	24200.03912	5996795.91	175399.7089	399271.929	12105580.64	115677.5294	7454678.829	2387534.973	770855.4242	3876811.215	1091104.835	3853351.405	3565533.049	2972570.391	54508.44565			2
277.5594853	277.5555595	277.5624951	372.6920005	371.4320005	372.7070141	15	5	5	5	1348805.464	1775545.627	2223890.008	3448392.608	4271813.071	827767.9542	786956.0972	698530.7956	405589.4379	676266.5272	275641.0527	696195.2597	642709.9042	632912.0972	1052521.971	[76][M]-		8
277.602891	277.6018147	277.6037933	372.6920005	371.4320005	372.7070141	15	5	5	5	1727262.415	2116008.375	2368488.481	3011057.778	3873062.293	1473205.98	1992577.832	1077590.776	717266.0512	1307828.125	587868.5843	1443949.931	1320907.127	1053021.756	2078635.994	[77][M]-		8
278.0250667	278.0242461	278.0262011	372.6999923	372.0709964	373.319995	13	5	4	4	48090.12157	63571.96513	56386.71027	60366.24593	154977.3614	197394.6082	277740.5732	85600.27664	34516.95243	149399.2783	33010.63902	180645.9721	172267.0194	93269.4109	268588.0122			8
278.0618485	278.0604782	278.0640939	185.6235031	182.4989959	188.0860048	6	0	2	4	25965.45645	17176.54917	25221.35416	19611.5255	28650.96849	18124.11271	37477.09933	33664.91842	26719.74337	28351.61755	27608.76866	29711.41164	25902.19839	28240.90405	31867.16992		[M-H-C5H8O4]- 411.109 [M-H+Cl]2- 522.161 [M-2H]2- 558.137	70
278.1525947	278.1514492	278.1537508	372.6989937	371.4320005	373.319995	15	5	5	5	351620.7166	423520.9035	431033.2595	391988.5294	499324.1237	443371.261	705772.0979	237225.0245	141595.8188	320378.2571	120103.2653	385906.6345	391028.1642	268712.5554	517947.2314		[M+Cl]- 243.184	8
278.2189436	278.2185522	278.2194896	564.5514965	558.224991	565.5540182	14	5	5	4	641117.4154	497598.7805	604800.5499	586990.3998	463251.4876	710291.6705	481919.9827	707130.0158	526812.8327	683927.5665	465048.0769	899409.5465	38262.95317	680671.7792	900978.3001	[72][M+1]-		49
278.2188169	278.2186048	278.2193494	549.634504	548.8570258	550.4080264	10	5	2	3	712470.6629	552133.4627	581112.7217	620439.7777	474997.5589	715726.2672	437387.3112	183904.682	124308.599	477762.5934	142058.1826	820891.9955	776501.8237	176778.9164	820367.1844	[71][M+1]-		47
278.2181684	278.2154259	278.2202062	682.5459971	680.6640189	684.3469971	10	4	3	3	47587.28897	56201.49935	51485.52787	60109.64969	56672.60702	22283.07019	45619.8043	32142.63475	28633.5876	36890.92995	42746.83657	38427.25141	33372.13365	20023.57681	50811.84478	[70][M+1]-		310
278.2188502	278.2186555	278.2194602	541.4085027	534.7209767	543.9660204	6	0	3	3	34225.66448	44442.62447	50801.47217	57282.35754	59261.35921	61765.67144	46326.09797	669641.0563	495509.8962	637718.6358	447384.3486	97250.81729	693305.8142	634185.2165	310144.5006			57
278.2229086	278.2197674	278.225063	372.6989937	371.4320005	373.319995	15	5	5	5	62041728.61	72297069.53	83740213.38	72163179.42	82569916.6	63207998.15	95582859.45	44541408.56	35040948.72	52839376	30827052.21	56462783.84	56213585.38	46568402.61	73009010.67	[78][M]-		8
278.2676938	278.256581	278.268746	379.3729877	374.6040045	385.5820053	9	3	3	2	145786.6339	143317.1862	29282.17826	159782.0735	147631.8209	151987.9603	139361.3253	130002.5884	19414.69738	148292.4209	145383.8987	152972.7598	167811.0671	144967.2024	152075.2033			928
278.3012678	278.3001528	278.3020461	372.7070141	371.4409991	373.9389909	15	5	5	5	68677.398	79156.7633	98986.62764	83859.37351	91076.8201	66816.42033	114372.5558	45800.35381	45181.83935	54322.43884	37093.01976	56299.14074	66511.18277	62326.60712	84845.43982			8
278.36033	278.3588779	278.362807	372.6989937	371.4320005	374.5670141	15	5	5	5	1206477.752	1360471.744	1307642.267	960443.796	947937.2828	718695.2757	1928923.623	409930.248	289325.4289	513875.7351	253415.9791	596604.371	848539.2918	420820.6039	805566.9383	[73][M+1]-		8
278.4212456	278.417044	278.4227155	372.6989937	371.4320005	373.3279896	15	5	5	5	3812223.942	4457268.836	5178044.306	4118141.302	2865416.255	2254091.651	3019404.503	992204.698	697520.7109	1321863.893	628114.4087	1484424.581	1566869.51	1053348.364	2057662.797	[74][M+1]-		8
278.4449857	278.4380522	278.4493885	372.3930039	370.8250128	376.4340018	12	3	4	5	3455957.011	4010402.637	46613.12729	205096.287	95578.00051	143638.9774	26177.14853	997031.945	20563.59334	34286.15572	23969.18942	37258.49234	29486.57577	32896.58563	56617.53605			8
278.467741	278.466763	278.4694861	372.6920005	371.4320005	372.7070141	15	5	5	5	1874459.299	2366938.586	2930780.572	3490955.354	3767375.146	2125382.865	2579322.393	874000.3718	643533.0808	1251093.296	567489.9486	1380888.259	1290648.018	1005101.037	1955773.609	[75][M+1]-		8
278.5316294	278.5296295	278.5327711	372.6650086	372.0709964	372.7070141	13	5	4	4	91864.02248	155703.2281	203765.0588	449643.0782	572881.2666	52269.95891	26181.21879	96242.93542	647254.3858	46753.76619	574150.5386	41910.58589	50552.07501	47456.7053	60443.47106			8
278.5671361	278.5663346	278.5678445	372.6989937	372.1209991	373.32601	5	4	0	1	45017.70939	28944.48859	46974.72835	229650.2015	267100.9056	42488.44087	66462.44973	21746.18335	13894.70449	41425.62692	11538.31359	57121.95165	57254.13559	29947.55117	16771.16636	[76][M+1]-		500
278.6098008	278.6089315	278.6106717	372.6989923	372.0709964	372.7070141	10	5	2	3	41578.9376	73718.11153	74213.61974	277347.9327	431534.9603	41226.77807	58308.67511	20858.60942	12732.45998	38594.44178	10573.1607	55566.881	54936.40628	28918.93751	99883.39415	[77][M+1]-		501
278.9802485	278.97912	278.9807334	38.67500071	38.55000113	39.91000113	10	4	4	2	76917.30506	16712.34303	116517.3659	68151.27365	52156.11846	44990.34694	66864.59133	63290.22118	31057.08705	39157.12881	33336.54792	40045.06282	40172.76215	15883.52456	31749.67822			108
279.0694205	279.0684356	279.0724953	182.3529936	178.9629936	184.8760032	15	5	5	5	31484.21389	55074.16782	50731.76419	28178.66901	86812.20098	27266.32176	66282.65899	52493.37701	65568.89956	63618.06435	45375.0667	61399.45283	57724.00367	60644.95695	66560.83448		[M-H+Cl]2- 524.176 [M-2H]2- 560.152	24
279.1069023	279.1063687	279.1070342	39.78699871	38.01100165	41.49099972	15	5	5	5	177372.526	155470.1476	307755.8085	129667.4609	372924.3785	101305.5133	386545.6468	337067.6011	243384.0851	239184.9715	167514.4337	338736.6559	249386.2639	192922.9367	304947.9375			925
279.1937675	279.1927424	279.1945414	284.3840122	283.7630081	285.1010027	7	5	2	0	42859.44467	60381.97977	52941.80475	30644.137	52722.13143	52579.9868	68182.49514	7261.809601	5002.454401	8232.972962	4043.428324	17526.14649	17595.61579	6176.516415	25003.71902		[M-H-CO]- 308.197	67
279.221581	279.2211337	279.2220228	372.6920005	371.4320005	373.319995	13	5	4	4	9420150.771	10863747.92	11576140.89	10820580.67	12353295.18	9377091.528	13857253.95	6194357.75	4542125.627	7580043.515	3892958.012	8223336.035	8188712.842	6427391.663	10035491.2	[78][M+1]-		8
279.2227403	279.2213409	279.2236215	564.8234883	559.3399802	565.5540182	8	3	2	3	114427.4391	47119.12147	71153.78215	116176.8913	117747.8405	138220.6045	109670.1208	60267.8381	63063.74957	58693.4858	53737.72089	101462.4207	26418.78279	75998.94569	107088.8938	[72][M+2]-		49
279.2230903	279.2215404	279.2295389	547.3150217	534.0920094	550.4080264	8	1	2	4	64933.51001	188076.4725	141752.0689	150482.9581	178174.2747	160032.498	150431.6496	72487.35371	63922.92121	97116.66471	57473.22787	92093.00513	92281.11419	74552.3747	116765.4175			2369
279.2329926	279.2311935	279.2359408	393.2450024	391.9470119	393.8439996	16	5	5	5	31287907.5	38252131.2	35373835.87	39867278.39	39050036.5	33174841.23	40698774.42	16487155.09	10252842	19151741.67	9778654.454	24310088.62	23386609.44	19452165.97	33206196.01			9
279.2305231	279.229241	279.2319324	604.7440112	602.0720003	606.162003	15	5	5	5	110933.0068	95499.77712	96986.87469	136939.1651	85601.68405	122621.278	65585.76687	77371.78641	52018.75721	69562.66528	47990.90399	94281.18695	86882.45851	88648.70926	103228.5613			2339
279.2310704	279.2305504	279.2314743	756.0300066	752.8679984	757.9950201	15	5	5	5	291858.0007	441011.04	263218.1546	422478.5151	293069.5985	299721.8412	195759.043	144516.1156	93898.03956	157276.4499	153883.3858	166437.3804	177476.0354	159240.0981	182960.521			241
279.230838	279.2300209	279.2313256	738.4980005	735.892977	741.2790233	15	5	5	5	223217.0301	239754.4602	152466.2597	213315.9709	196207.5163	192295.7287	191204.1191	97990.45739	68826.32679	113210.1689	79632.70729	150046.4098	135779.1081	123342.4302	203314.4728			2100
279.2302768	279.2296631	279.2311607	623.2119981	622.2929764	624.7960091	11	4	3	4	67618.00585	61471.3467	73420.79649	86962.17634	60453.77427	117370.6099	43995.21068	44028.92944	34148.28728	60229.1812	39360.46019	87456.99081	67733.66352	61437.08361	101083.6946			271
279.2300016	279.2294888	279.2317738	1081.355027	1078.406983	1082.221016	9	5	2	2	86844.17583	94517.32164	62948.29794	67627.67305	80477.15118	64816.96178	39896.30825	37302.37818	26922.53519	38400.33864	33647.52952	16268.91035	24113.02269	28627.86402	32839.31092			51
279.264293	279.2629764	279.2652319	372.6999923	371.4409991	374.5670141	15	5	5	5	73270.55868	98617.34863	111133.4232	96238.64763	116426.7971	81961.07808	142421.3333	59623.61169	46656.26677	74317.24293	44173.49702	94579.64923	96856.11921	62176.65137	118714.8987			8
279.2814913	279.2770708	279.2828605	394.6319914	393.605001	398.1190005	9	1	4	4	91977.5713	98274.10248	105978.7724	97402.59388	108622.118	100480.8231	96916.54037	49806.47178	58253.05748	46147.74817	54718.43358	59357.43422	87417.48996	59193.92516	111008.0795			463
279.3135766	279.3126313	279.3156385	393.2300024	393.1750037	394.0029955	6	3	0	3	17557.66731	26938.79334	25102.47225	65573.60168	62326.97763	70637.48929	53419.14461	63224.43218	65615.20161	63615.49627	66196.39056	21224.74873	23345.36267	62068.43518	25530.97192			505
279.373314	279.3719778	279.3758328	393.2350037	392.9770092	393.7250037	11	5	2	4	632810.6402	1000717.253	616848.7876	540890.0193	423704.8784	338519.039	1029778.515	164137.0869	65869.17482	345444.0983	73336.04033	189376.6819	480885.4452	119197.3053	299067.9595			9
279.4218034	279.4199655	279.4271111	372.6994944	372.1209991	372.699995	4	4	0	0	21163.93472	28303.3854	32539.61587	18468.23211	15117.13335	14940.02261	25092.40707	9717.759146	4997.860042	10960.2837	5057.856397	14728.13885	11255.26659	10467.76155	16746.21979	[74][M+2]-		8
279.4347188	279.4297037	279.4377194	393.2060051	392.9570065	393.7250037	13	5	4	4	1092804.486	1061434.023	2014168.278	2146993.007	1154458.061	1035498.601	1207382.236	153985.6431	65905.38211	332593.7189	73159.03101	372623.8853	439369.1286	278832.1144	623187.4705	[79][M]-		9
279.4582928	279.454455	279.4619365	393.323499	392.9570065	393.7250037	6	1	3	2	534571.6148	752053.6813	960249.7448	94571.28881	1671401.612	218789.0589	19125.09903	139138.8124	50720.26377	133664.7089	57824.85366	378623.3854	258282.1224	37551.47656	40146.97132			505
279.4809218	279.4796343	279.4829567	393.2060051	392.9570065	393.7250037	13	5	4	4	534081.7149	751711.2185	960028.3434	1598231.396	1719536.391	1007252.057	832929.4475	133293.7442	50851.73973	436509.4603	57942.43665	373688.6224	268169.5501	330076.0433	646257.5576			9
279.5419646	279.5414469	279.5439783	393.0915071	392.5470092	393.2350037	4	3	1	0	535202.9925	753035.1493	67353.04085	147984.2586	180802.2923	60232.71378	831263.4751	139722.4083	51001.00286	448947.4655	58128.07053	379140.2843	259780.5691	340282.7102	644885.895			9
280.2239048	280.2234878	280.2244202	372.6989909	371.4320005	373.319995	15	5	5	5	521190.1469	610039.6411	630921.9285	591445.8076	678122.546	556211.361	791012.7785	355644.7771	262318.6565	449405.3894	226898.4563	507003.7457	499602.1213	392844.9583	657117.4886	[78][M+2]-		8
280.2335788	280.2326217	280.2341936	754.9089738	752.8679984	756.0300066	5	4	1	0	39404.9903	56791.59277	34091.68589	50091.23373	36616.87629	37733.91727	25097.7821	19591.05013	11544.34539	20011.82573	17210.46057	17839.33968	19594.58432	14874.18448	15047.08219			470
280.234888	280.2343547	280.2352864	393.2060051	392.9560051	393.7250037	15	5	5	5	7545582.684	9820823.363	9030869.818	10497539.75	10422715.77	8235566.424	11329473.23	2974105.037	2009556.504	3869309.803	1933396.652	4859766.921	4935320.521	3939767.726	7806505.823	[80][M]-		9
280.2340383	280.2317908	280.2360238	736.868976	735.892977	737.1520042	3	3	0	0	31093.76026	31134.61328	22377.70615	29097.20914	27652.15106	31682.22766	26495.59367	13354.50687	12830.05188	17799.20364	14941.26503	21111.78393	18122.50532	20772.13363	24435.99243			348
280.2827747	280.2771974	280.2856053	393.4219928	392.9570065	393.8639969	14	5	4	5	67872.69069	69096.93743	65138.06379	58200.29002	67275.06176	64276.30801	69807.308	36433.36894	26642.08936	45026.18221	28939.43162	61088.50362	50032.58264	54947.52797	65942.88594			506
280.4404002	280.4353222	280.4421511	393.1905044	392.9770092	393.7250037	6	4	2	0	126386.766	144852.2185	328190.0651	354237.0273	160423.9502	142103.7393	160825.3419	3406.695541	2277.478103	10687.10392	2454.385935	12498.9442	23664.44719	6431.325823	51845.89168	[79][M+1]-		9
281.0262474	281.0245297	281.0278502	25.1370007	24.70799944	25.74599934	15	5	5	5	248562.6785	250751.0428	246556.1144	234037.1345	51346.41463	288970.0142	170172.7651	189098.5825	275099.1634	300637.0329	320206.9379	233976.888	259137.514	269757.699	228450.6697	[81][M]-	[2M-2H+Na]- 130.026	202
281.0440779	281.0428605	281.0451222	184.1760032	178.9620038	184.8760032	13	4	4	5	54507.06913	95676.36029	111909.1128	23127.45748	137056.1488	26888.50899	72678.79653	50797.48754	98593.40473	115339.2167	71293.86023	110428.7911	85240.54291	116864.546	101734.6115			70
281.1031572	281.1025621	281.1044584	199.6920017	197.5680023	202.3640071	7	5	1	1	231730.926	610603.3181	98220.39362	102519.315	1602139.081	47778.08915	238942.5898	25389.73749	16864.29671	34997.35042	21338.61892	17369.64973	17753.70482	253212.4837	16194.18293	[82][M]2-		168
281.2377624	281.2373033	281.2384458	393.2060051	392.9560051	393.7250037	15	5	5	5	868607.3504	1137280.563	1026714.911	1173634.396	1176325.294	944743.18	1280358.161	350153.6725	220124.1808	474661.408	233586.0517	591560.5232	589002.9357	487798.4569	927078.2587	[80][M+1]-		9
281.2471104	281.2436068	281.2477432	411.8244982	405.537014	412.6329934	16	5	5	5	7927828.12	8560068.059	6220387.115	6468954.262	8891208.04	8384799.906	7960893.295	2535031.496	1843794.799	2631902.95	1698941.866	2939923.384	3237220.714	2587581.862	4553658.211	[83][M]-		13
281.2829681	281.2802013	281.2833148	905.2749866	902.4009756	906.4240138	9	4	3	2	30285.54547	19624.47388	21340.45488	22321.62819	23485.21756	22523.04058	22536.99273	31103.56036	26007.97182	30245.88958	28173.99288	30780.21267	23395.20612	26759.51349	28246.78066			403
281.2928802	281.287059	281.2953142	411.8349989	410.5349961	412.4039975	13	5	4	4	64018.6294	72622.15619	80793.73634	67723.82361	90032.92644	60018.03999	83672.25413	23993.13274	22608.19405	30975.25781	20257.58551	44543.94502	47285.19125	28193.28014	62570.00154			547
281.451527	281.4482587	281.4543738	411.2150016	411.196003	411.8239975	5	4	1	0	94477.80101	37641.78739	115344.9845	110357.5751	146420.06	89188.1435	25478.12138	645.4410529	486.2181542	1040.064486	506.6313536	1118.012519	978.788981	884.3782572	2372.524898			13
281.6054339	281.6029753	281.6056942	199.6920017	197.5680023	202.3640071	5	3	1	1	54516.33023	192980.3054	19058.11095	28337.28515	503431.4868	11845.81064	66370.6059	6491.550906	3635.634152	8865.983483	4420.717903	3372.400751	2911.841759	73171.34083	3785.335092	[82][M+1]2-		168
282.0234604	282.0216264	282.0264374	26.0250006	25.66599934	26.4050006	13	5	5	3	48972.45076	36825.03909	53833.50843	48417.61303	70260.04132	46756.06338	60025.00838	70288.06034	39492.92906	41895.54675	42761.01382	56381.16155	49673.3586	47292.21906	57418.28937	[81][M+1]-		1882
282.0524906	282.0512939	282.0538277	58.17549936	57.49700015	59.21700015	10	3	4	3	39351.65057	34290.01895	28603.62914	27523.43226	20315.2015	46403.19291	28857.64141	34934.14193	39124.16626	34475.98843	47347.89309	32766.13467	45759.72483	50954.52961	21242.6002		[M-H-CH2]- 297.08	52
282.2401565	282.2387184	282.2410552	393.2055044	392.9770092	393.7250037	8	5	2	1	50914.69447	67850.54232	55328.07957	69193.61431	58036.13232	53350.3131	72065.07698	18427.08965	11779.86381	27915.18403	13215.26168	37982.3782	31630.95312	28722.58067	58886.84889	[80][M+2]-		9
282.2505638	282.2497988	282.2512522	411.8339975	410.5349961	412.6329934	15	5	5	5	1612889.337	1731333.333	1272799.197	1316279.552	1787246.94	1706183.703	1613021.886	490180.8171	358198.9416	528844.8832	327336.904	607150.7618	677305.585	492675.01	960222.3129	[83][M+1]-		13
282.2901046	282.2873054	282.2906348	411.8344982	411.8139975	412.0060002	4	3	1	0	19974.6912	1542885.782	16175.86624	1156235.523	28546.01462	20730.63028	1386316.002	240091.0321	173289.284	97166.35807	233107.3044	461513.2574	526822.5275	383179.0857	618799.8217			549
283.0592292	283.0564237	283.0616757	58.59949872	58.09499909	60.46899846	6	3	2	1	37150.51655	23302.60272	45600.95085	39340.42347	46006.74492	29695.94625	39518.55859	26951.12103	35247.03995	39066.07219	39489.18283	29710.11637	31569.50805	30343.78645	40295.48269		[M-2H+Na]- 262.096	52
283.0584958	283.0581412	283.0624736	184.2614981	178.9629936	184.8760032	6	3	2	1	22821.56614	22785.45544	27957.86424	8795.964172	38845.90305	7294.366276	17217.97508	13195.66966	20387.91652	17111.25775	17264.26231	25031.88498	20815.8799	27728.39726	21190.60228		[M-H-CO]- 312.062	70
283.1013346	283.1004997	283.1021678	41.44099972	40.43600176	42.41099972	13	3	5	5	53320.61373	55994.51755	124965.9819	50931.46046	177844.4045	50260.29879	143282.9743	72642.89617	89376.04437	100603.4228	70372.4277	149791.6292	86671.54509	79423.75823	117551.79		[M+Cl]- 248.129	7
283.2626548	283.2620774	283.2630362	432.3259939	428.326998	432.9580021	15	5	5	5	16177314.31	19959393.74	17631794.29	15517445.52	22145103.79	15690730.6	24491403.96	13544521.05	9715612.866	12465029.91	10032196.94	12977529.98	12308352.28	12492401.52	16507310.01	[84][M]-		28
283.257475	283.2559221	283.2600355	412.0060002	411.1029906	413.1929906	13	5	4	4	355414.0379	362211.4044	330022.3551	348309.316	365337.0753	404753.5894	372475.8759	460709.9622	410598.8027	221517.595	207630.8652	508269.1646	294823.5117	467441.3344	604816.3434	[83][M+2]-		13
283.2620534	283.2614918	283.2631399	929.7025006	927.3569815	931.0100197	4	1	0	3	202051.783	103851.0395	105946.7275	141181.4282	104829.0317	98051.17787	146252.7461	154981.7018	124872.9787	126869.8796	168743.6092	128464.4093	115319.2615	109203.6878	143590.6616			1345
283.2620015	283.2611375	283.2630796	915.6719972	913.4529755	917.589989	3	0	0	3	79365.36476	59547.12004	73622.23341	76436.93989	72748.33502	69499.15512	72572.00273	73116.94273	66468.74932	70529.54792	91947.43	106087.2392	69247.90745	70952.04297	81347.66663			1121
283.3110047	283.3027973	283.3125095	432.9535028	429.3539884	437.7699979	16	5	5	5	108764.7381	105010.3055	87806.8664	75749.69474	126893.4629	83317.04307	83951.72878	82181.59716	66884.00285	76824.92839	78656.01594	91289.02436	94107.27214	88064.59007	92581.20993			682
283.4039396	283.403307	283.4079551	431.707013	428.326998	432.3310089	10	5	2	3	170495.4823	403965.0643	161222.7926	57298.61101	124606.3686	38383.26473	520792.2622	26308.08239	10706.51058	25507.47858	15059.17836	29829.24839	183338.345	22978.97249	50514.93997			28
283.4691197	283.465039	283.4713733	432.3200076	428.326998	432.3800076	13	5	4	4	396470.2796	322269.4624	662246.4104	461932.6019	388952.8808	267694.1505	417793.8448	65058.34588	21211.8895	144500.6016	31611.06696	99487.47395	139099.9584	73739.28619	168883.6625			28
283.5145981	283.5133193	283.5160131	432.0210103	428.326998	432.3300076	10	4	3	3	377632.0655	182905.4203	274839.9455	318356.7921	620869.435	281128.3036	220579.1905	63342.50477	21154.11461	233717.0713	31583.04073	93404.62831	30266.39012	89352.2147	167744.0711			28
284.0308935	284.0301156	284.0320039	100.4789996	99.42100048	102.0469967	15	5	5	5	75462.84998	79589.24981	92729.58153	67887.74602	139977.0753	71310.23755	83450.22151	93156.93212	108662.8949	138970.7031	106481.6423	99327.28735	73335.3105	110150.3236	103484.4575			53
284.0309943	284.0302986	284.0316365	162.3290033	157.0370063	165.3839973	15	5	5	5	162114.3909	119348.698	191732.8389	145971.8233	158162.9067	139508.5544	200331.8349	198975.6251	225352.7067	222776.5806	213358.0861	199323.8701	194566.163	215215.3486	199329.9118			14
284.0313125	284.0297366	284.0355011	59.23299931	57.43800151	61.16700015	6	1	3	2	30777.67763	14506.86221	30328.38382	16671.19848	21764.2287	15832.27018	36195.53114	28204.20191	39386.7068	27969.38834	26592.14301	40770.55476	37356.84581	33593.07391	32597.71283			192
284.266064	284.2655046	284.2665565	432.3259939	428.326998	432.9580021	15	5	5	5	3132334.125	3888551.68	3446450.947	3028808.382	4354191.509	3120786.905	4863835.218	2648668.042	1916212.932	2452275.956	2000062.304	2594482.377	2473610.573	2499401.835	3278587.2	[84][M+1]-		28
284.3087656	284.3061579	284.3113843	432.3280021	428.326998	432.3800076	15	5	5	5	37716.77073	60495.86961	54783.90904	44818.73876	65668.34926	47503.38993	76697.41084	35104.52439	21187.334	38996.54328	28248.45524	45340.94364	34103.21205	36914.51785	56852.2195			28
285.0385094	285.0379748	285.0394594	100.4789996	98.74199743	102.0469967	15	5	5	5	195155.1528	209903.5516	230565.4886	192715.6106	289601.6272	186167.4436	196781.2108	188488.6711	258214.1994	278581.7481	248523.8689	200995.1305	207851.8862	263572.5247	222549.0282		[M-H-C6H10O5]- 448.099	53
285.038953	285.0385059	285.0394856	162.3290033	157.0370063	165.3839973	15	5	5	5	466828.0902	492553.1014	576432.6509	460715.2117	583990.8263	450841.2141	606625.1705	610380.4604	630094.0465	684003.2948	593313.8493	633957.1647	552310.7278	655522.703	628440.232	[85][M]-		14
285.0389928	285.0385831	285.0396272	184.4860048	181.86	187.5660048	13	4	5	4	539186.4121	276592.7463	485958.6678	165886.5653	380586.9566	123833.5312	565489.9663	226164.6875	755992.1516	511111.5223	311194.0436	745733.4579	381460.351	423816.9334	339249.1838		[M+Cl]- 250.067	70
285.1688746	285.1681233	285.1692229	223.982997	222.8550038	225.2779991	10	5	2	3	366085.6154	118970.8393	250998.1383	207179.6576	200726.5822	275731.8024	436212.9271	27055.91086	23245.06991	33769.38854	10331.16012	207972.3001	75762.63646	23285.44567	284890.416			1198
285.2686086	285.2681796	285.2691208	432.3259939	428.326998	432.3800076	15	5	5	5	338810.9551	428586.2982	384521.7081	335150.0826	487025.9742	331598.8341	565746.6645	286065.4046	201217.5449	269403.507	216501.2366	299371.3422	281328.2696	277554.6157	381747.8552	[84][M+2]-		28
286.0419084	286.0394136	286.0430777	162.6350056	157.0370063	166.0429932	6	1	4	1	52048.11493	55915.82589	59194.90539	43434.54395	62871.99234	40193.70469	66407.06532	72318.82251	71855.17779	99026.41756	58522.34992	74515.92844	49777.26013	77881.64581	69148.73963	[85][M+1]-		14
286.5638931	286.563241	286.5643318	168.8789938	165.758998	175.0670069	13	5	5	3	101884.8558	285011.3206	239925.7202	189600.7352	259236.4666	202385.6183	305343.3485	539807.8895	224048.8966	227099.3741	101640.5407	269739.4238	213523.3979	250208.4077	288403.8309			2162
286.563638	286.5627642	286.5644046	144.9499987	134.8520003	149.8580062	10	5	2	2	391802.3135	186227.9905	484490.7366	242668.3137	290203.3621	116984.2973	400613.1999	309816.7709	360742.2209	364720.446	321451.4282	348557.7049	333407.064	312528.5366	354544.2344			21
287.0677588	287.0638224	287.0690054	58.56899846	57.61800151	59.29899846	11	2	5	4	42258.35213	23406.17049	25693.07908	28791.38988	17358.6829	31177.17297	45675.75238	51402.87457	83215.62885	64692.8069	59275.16717	72595.24443	67542.53232	78995.04444	29423.75906		[M-H-C6H8O6]- 464.098	52
287.0677976	287.0673353	287.0685274	170.5004959	168.668004	175.0670069	12	2	5	5	679332.2707	1308180.761	1281346.389	738448.8873	2450803.59	1492260.185	1671537.035	1812950.899	1418907.629	1629634.932	1234304.428	1733267.566	1358833.215	1808183.229	1739280.264	[86][M]2-		155
287.0674189	287.0668347	287.0680944	144.6290055	142.6570042	153.7559975	7	5	1	1	1713246.319	2814669.981	3220480.733	1300472.361	4421517.263	723681.5757	2496426.296	1732626.064	1004176.348	2188308.592	1604954.507	1953010.006	1765520.994	1852820.975	1890151.605	[87][M]2-	[M-2H]2- 576.147	21
287.1485656	287.1479084	287.1501313	221.1590004	219.5869977	222.7819957	15	5	5	5	129391.6991	151398.9357	142632.7378	152758.0461	144781.2955	217130.9587	156844.0263	153445.822	134477.852	155709.1313	129226.0255	170385.8894	125417.2646	174526.0687	142615.2838			50
287.1630995	287.1611157	287.1634467	240.6280085	239.9050017	241.0830061	8	5	2	1	241435.8659	346862.1675	374867.3101	143596.401	313650.059	230153.3129	342055.4225	19002.37208	12486.04037	21679.6652	10192.18744	41728.73736	43728.0443	16829.97917	18184.42326	[88][M]-		1975
287.1632995	287.1627363	287.1635828	275.8314943	275.2029964	276.5109937	8	5	2	1	263315.9516	643088.65	485572.7159	185397.3364	404386.7851	302608.3091	396859.6342	19855.62251	14481.26493	23547.08468	9078.939885	43895.97267	66972.6417	16357.55703	12721.98167	[89][M]-		167
287.5690407	287.567708	287.5696073	145.6449934	142.007994	148.3990055	11	5	2	4	722778.0867	848686.5425	937585.0066	118791.6236	1305742.546	207551.1091	256635.1731	483566.7744	598359.0587	641128.4663	475957.1038	514347.414	508219.0349	534362.8336	549383.356	[87][M+1]2-		21
287.5692549	287.5685261	287.5698762	170.7909966	165.3310062	176.2349987	13	3	5	5	210496.8278	357512.9709	379057.5356	259476.0851	706233.4528	157870.0155	480461.3135	349358.1983	237600.8327	498165.3897	333241.7609	531403.6747	382944.6708	498367.9998	518729.763	[86][M+1]2-		155
288.0757054	288.0749035	288.0760725	58.56899846	57.43800151	60.46899846	15	5	5	5	276953.8367	227590.4152	129533.651	127074.112	110908.4061	186355.1338	217262.0597	287081.7735	387256.3001	370491.5794	332381.5604	355506.9642	460868.7947	410873.1506	165689.9168	[90][M]2-	[M-2H]2- 578.164	52
288.1659091	288.1657491	288.1663615	275.8124984	275.7940032	275.8729991	6	4	2	0	50594.84973	87637.31081	83835.50944	28331.23577	50479.78521	43796.35656	54044.95835	4409.310895	3308.646516	4863.529916	2453.708209	7111.064718	12058.80638	3985.011063	3393.249629	[89][M+1]-		167
288.1654833	288.1648892	288.1672257	241.0430061	240.2360058	241.0830061	4	3	1	0	34513.90457	43017.64198	48948.2003	23086.68775	37837.57489	30534.38713	44379.82944	3638.918066	2781.248135	4575.899726	2529.235382	7409.88158	7662.38025	3614.908382	3624.589434	[88][M+1]-		1974
288.576949	288.5758308	288.5779863	57.81800151	56.98899846	59.29899846	13	3	5	5	61175.47043	61130.32179	30464.2792	33127.01786	31049.56873	52295.36351	58427.02352	75059.8518	112306.8587	107295.8076	89132.13909	90971.67538	118542.5072	110973.5197	36632.42911	[90][M+1]2-		52
288.9486003	288.947855	288.9490427	1108.69497	1104.508036	1113.867964	16	5	5	5	260024.5325	263842.9446	333552.7357	353801.6753	311819.5662	407354.1349	402036.2614	446969.304	470707.0456	423630.284	782940.1096	528760.9874	896208.6076	223427.6939	814724.3269			2046
288.9483776	288.9481104	288.9488728	1098.751012	1098.125027	1099.055025	8	2	4	2	61099.17604	55331.83144	73220.42157	69570.66917	84076.96056	82347.59181	108990.4971	127130.2862	145396.8846	171880.0723	168115.5219	204051.8438	189007.505	3761.774816	255502.3573		[M+Cl]- 253.982	261
288.9478226	288.9471838	288.948073	474.9210189	473.0870244	479.6629724	6	0	1	5	62718.79797	65834.10565	76643.21049	91790.63791	89093.00339	104051.6497	106204.7259	134002.5133	128882.9391	132188.6321	161450.4785	122194.8426	331974.8959	307151.5072	263276.8546			2399
288.9480552	288.9472228	288.948624	457.580004	450.8609998	464.4959869	8	0	1	5	43328.28834	46748.14605	53545.1303	58814.5821	63182.94159	79153.0785	81656.24709	89948.20733	97830.11615	79074.27797	117666.3224	109069.8063	154040.2504	99713.00223	431398.6141			400
289.0308367	289.0259999	289.0322122	28.50000071	28.2320008	28.97000071	8	5	3	0	42337.12628	122025.3782	47456.61303	69550.90339	75562.68093	69191.30235	22816.01431	36382.77116	15406.99323	17530.12924	10888.08912	20839.36461	25370.64693	17827.57913	27214.56169		[2M-2H+K]- 126.037	140
289.0684144	289.0676776	289.0691649	40.56600176	40.04699871	41.96600176	10	5	1	4	440201.5957	620692.7649	431304.5527	538980.445	425051.3315	479791.5645	638111.4403	194280.3764	183094.8371	258719.4207	159398.654	350426.813	386246.9118	264475.9234	462667.2274			64
289.1637696	289.1630719	289.1649277	205.0109978	202.5649944	206.8309992	10	5	2	3	179685.3964	174701.7092	161634.9166	149752.3616	154176.6939	242672.4681	198025.2984	17004.17744	13072.62044	20611.16679	8568.72703	74932.39907	29189.01648	13203.33607	102770.281			760
289.1634282	289.1628994	289.1652014	286.9070121	286.2760135	287.4669862	3	0	3	0	794784.0988	877203.6491	511784.0666	525585.1633	418963.2363	634067.294	439455.6989	46426.86819	36736.18592	38234.32656	31317.20913	154446.713	123347.4727	38059.73781	142634.4369			1798
289.1786655	289.1773201	289.1797376	283.1330081	282.4549877	283.8440122	15	5	5	5	1144297.205	1578434.729	1330238.662	988040.6359	1229432.617	1382092.295	1417485.156	126472.6538	55313.86217	107045.4913	24521.35958	503962.1557	396101.2904	68186.93816	632332.691	[91][M]-	[M-H-H20]- 308.197	67
289.1792971	289.1778245	289.1793709	250.9249878	250.7530109	251.5279974	9	4	2	3	394887.5939	343544.9642	190595.5352	415479.2414	223393.1681	548931.7951	411362.6039	24750.79196	13779.42851	17624.05622	6349.854165	216905.7447	39928.53756	11498.03489	284182.0606	[92][M]-		1851
289.1992959	289.1970845	289.2012724	232.4044964	231.8769981	234.0390036	10	5	3	2	59878.34714	59539.74263	62649.86329	52419.9243	77148.80027	44959.76835	113119.4163	33065.82108	19848.88198	34936.23099	15726.10707	48286.45804	50319.65576	31866.12619	33133.03228			2473
290.1819753	290.1816625	290.1828408	283.4454898	282.5050136	283.8440122	10	5	2	3	190206.8046	269901.1367	234828.2696	160880.4237	221854.2259	227913.4485	254076.7222	18562.6989	13404.72605	18899.44244	5842.916236	77537.79948	62204.83583	13156.77995	98718.95133	[91][M+1]-		67
290.1821942	290.1800056	290.1880338	250.9169946	250.1449878	251.0249878	6	3	2	1	52096.40929	26201.5893	23140.79569	56792.50025	24500.24702	80379.26216	49468.23068	4534.867751	2328.030638	3020.466283	1533.019231	35817.03054	5895.864733	2535.349057	40416.92604	[92][M+1]-		1852
290.9466887	290.9459078	290.9474612	1098.766014	1098.132047	1104.508036	8	0	3	5	5520.197586	5308.898972	5609.216483	6533.201836	4693.159687	11934.37374	30280.20723	38518.1038	59688.56036	90486.8628	88911.19476	96416.81199	103727.2901	92329.94809	104726.2248			2133
290.9815233	290.9799115	290.9821717	26.39400007	26.0250006	26.67400007	5	0	3	2	28062.82828	27334.74526	11284.16787	29914.41277	6186.049277	21390.47651	11411.58335	40884.56277	38346.20898	41205.15507	11219.72561	23686.42788	48321.84753	21042.19962	57427.42916			1503
291.0475653	291.0450206	291.0495381	48.82499867	46.49999857	56.44399836	11	4	3	3	68931.72911	101502.8868	49439.4599	53736.58857	41995.50617	116155.6045	101410.0641	23878.45983	18789.33209	30923.06336	15798.27268	45095.30786	50854.54202	44040.07033	42132.8334			1985
291.1949238	291.1940422	291.1955305	302.3819991	301.0740101	303.6699964	15	5	5	5	6810063.44	5173731.277	4213219.179	4540520.975	4710639.935	6544681.866	3999838.104	855097.4387	488058.7624	775320.2271	310052.8095	2686403.118	1844792.413	597039.0035	4496070.942	[93][M]-	[M+Cl]- 256.231	118
291.194401	291.1939422	291.1951949	251.5540109	251.3920068	252.1559919	12	5	4	3	389942.3268	533146.0097	482075.9039	329325.7768	465640.2183	415862.2325	568211.5291	34652.62854	17938.87409	41810.57375	10576.23553	162181.9207	89176.90653	28937.83017	204352.2343			298
291.1947278	291.1938258	291.1953238	309.9260044	309.1970085	310.7129948	13	5	4	4	2559452.991	2673649.191	2131430.295	2577293.325	2444965.447	3452947.512	2757523.657	368075.076	216635.0693	331677.3395	143533.1871	1446049.824	810965.646	224015.2353	1836403.588			1545
291.1939149	291.1932236	291.194621	361.4429899	361.3319885	362.011013	9	5	2	2	45015.48452	89005.802	63216.29167	41624.2267	86449.35547	51933.34962	93685.78011	7305.365812	5195.103714	10280.86348	4435.575547	26720.26138	21575.27483	6691.545553	74083.23103			393
291.19457	291.1942063	291.1949237	268.2859898	268.2689993	268.8869911	7	5	2	0	399422.5227	709959.6974	532377.5554	382716.6981	529156.3104	465469.3392	557300.8587	34019.83476	13705.01082	40810.46387	12408.45857	138365.7936	100947.7902	29672.02921	174691.0415		[M-H-H20]- 310.214	41
291.1938786	291.1934864	291.1945515	542.7869797	541.9780124	544.1139987	7	5	2	0	93525.39309	229330.5869	87942.10096	60478.36502	121191.3909	92479.22287	115097.7147	6941.612261	4177.019443	8711.537022	4247.941055	16470.82212	5779.682447	7168.557249	16656.58542			879
291.1945219	291.1940734	291.1951639	320.4625018	319.7440025	320.8719997	6	4	1	1	586610.5317	969225.345	670401.3512	572848.2693	887310.6972	757130.8669	700345.5232	70253.80606	40145.11267	70726.03985	35902.86563	214902.3221	210990.9614	69818.42516	193665.7599			2282
291.1940383	291.1930279	291.1958673	681.5205107	681.1179726	682.3769998	4	4	0	0	24338.57141	33285.38788	22273.47721	36622.95304	25650.14118	20063.41697	25938.73237	14263.59876	14262.33351	24484.01712	18976.4569	21463.05169	22056.41396	17807.22463	20319.85399			472
291.1945508	291.1943861	291.1950215	276.4599895	276.4329991	277.1399895	7	5	2	0	717023.8875	2003151.371	687592.551	555937.4779	972706.9827	327592.3401	373116.78	70805.70963	54595.44468	90390.64203	52321.55583	58287.31483	133919.9037	147965.4029	49204.61041			167
291.2306222	291.2288152	291.2321877	391.3189888	390.6609943	391.5260078	9	4	2	3	33941.69753	55916.05699	63311.68107	41233.61973	67421.96491	32616.72739	87480.66348	19056.01181	12975.66183	29664.16071	9371.590363	30296.4766	31264.92648	22427.71903	56244.80177			1894
291.2384939	291.2357032	291.2426259	302.9714998	302.2099964	309.2980099	10	5	2	2	72436.20962	60145.87607	40329.90789	46267.65562	58025.70246	91127.30147	74256.46422	776615.0575	473904.5933	705077.9438	295035.2097	30279.8709	1648677.682	556090.4383	49299.48404		[M-H]- 292.244	118
292.1965377	292.1959748	292.1971289	252.1059919	251.5540123	252.1620041	5	3	1	1	55035.47129	87550.65515	77072.04867	46209.17233	71864.08997	70088.16409	93916.7861	8636.298649	3083.023085	7664.242529	2885.978494	20728.93854	14827.80237	4340.057271	28363.49299			1074
292.1980766	292.1968193	292.1987773	302.933006	301.0740101	310.3329948	21	5	5	5	1331002.433	1037406.65	834043.0722	895771.4489	928814.9342	1303407.58	785104.712	173662.2126	56576.85527	115032.8097	41417.72409	536490.8184	352975.9282	92193.49841	924183.7294	[93][M+1]-		118
292.82694	292.8266897	292.8276852	63.23400021	61.09699821	67.47099779	11	4	3	4	3837850.382	2700903.359	2971678.006	1776370.02	3752487.634	2295709.808	2925199.883	4737780.171	3547785.122	3379960.755	4348379.503	4760615.37	1811330.196	1989824.234	2763981.876			162
292.8272433	292.827043	292.8275398	56.20999899	54.60200005	58.56899846	9	3	3	3	3920168.613	2290823.561	1578127.115	1974498.786	1258334.321	2579627.866	1896972.21	2892563.004	3318540.046	3181924.358	3463093.833	2880343.91	2651940.5	4461869.156	2316562.836			2070
292.8272793	292.8268995	292.827636	75.70350142	72.52299927	78.88199957	12	4	3	5	1472842.656	1701182.816	2150698.174	1599629.354	1521064.037	1426286.822	1520327.48	1212119.815	1732878.895	1573361.245	1763672.572	1701954.183	1602643.991	1540551.879	1727618.911		[M+Cl]- 257.851	247
292.8352141	292.8346854	292.8356897	1116.485023	1110.658994	1119.361006	8	4	3	0	485479.881	816397.6379	674346.1454	579930.5798	556714.2769	453019.0974	368765.2518	171036.6281	111341.3781	255222.7302	220436.1329	184365.4608	138822.8865	101494.864	104307.2449		[M+Cl]- 257.871	226
292.8355357	292.8346827	292.8366738	17.64600011	16.92700064	19.95000064	5	4	1	0	165143.1377	189617.4793	147560.2719	141012.6855	144053.4412	137730.802	121287.3019	114764.4925	123683.9754	80568.96571	58729.26711	51259.81796	45296.45891	32693.79365	32577.19962		[3M-2H]2- 195.908	313
292.8361554	292.8354049	292.8367134	4.227500121	3.603999987	9.810999794	6	4	2	0	151896.6959	131920.7626	293981.6187	117575.2534	120049.3024	168423.3085	0	0	96833.44095	0	0	0	0	0	0			2217
292.9470539	292.9463706	292.950498	27.31299954	27.03299954	28.96900018	5	0	0	5	11440.90418	16208.89622	15789.03867	13868.57188	22049.33402	13934.03539	33509.3654	27924.16115	23826.8402	33558.16658	42529.02847	50601.28336	41026.76629	29038.40504	35628.52733			140
293.0438094	293.0413191	293.0440829	58.56899846	57.43800151	60.46899846	9	3	3	3	26738.75277	25749.51583	27806.97276	16254.36338	23848.55825	18926.88306	29247.28424	24345.93161	27086.57701	35861.40011	34908.28621	32376.73345	34232.99831	42371.50016	32031.40365			52
293.04432	293.0436389	293.0452353	181.7739977	178.9620038	184.8760032	15	5	5	5	188388.9688	290560.9091	282428.6528	117239.6966	434986.1773	120026.2749	318659.4525	209490.991	260014.7835	277066.369	207421.7686	263288.7637	230961.9341	294219.0297	278743.1808			24
293.1223959	293.1213178	293.1230489	42.67300088	42.02900141	43.76900141	14	5	5	4	61728.90256	50253.83587	87984.28605	41587.19869	192899.9076	53754.06789	93098.22524	80193.73132	146660.9097	77641.76724	68091.0967	115583.1469	90656.52647	287042.8884	92482.98203		[M-H+HCOOH]- 248.129	7
293.1741445	293.1735576	293.1745825	254.0679904	253.1120041	254.5610027	15	5	5	5	3945980.62	4159283.744	3860744.566	4360119.015	3680774.969	4806072.759	3704838.696	4622194.781	3801496.322	4532681.256	3728310.625	4238426.528	3652089.963	4044541.231	3535293.375	[94][M]-	[M+Cl]- 258.209 [M-H-C5H8O4]- 426.224	91
293.1769559	293.176391	293.1776907	406.6260099	405.8230003	407.2750058	15	5	5	5	1095898.62	325633.525	364269.2465	364013.0165	330875.655	374373.3311	309160.9208	365899.6777	419058.9429	459615.8034	430850.0076	388972.5735	340786.1644	379070.5286	357689.7555	[95][M]-		528
293.1737902	293.1730521	293.1742628	264.8500042	263.835994	265.673013	14	5	4	5	778047.272	805045.81	743636.1733	802474.7685	791714.2581	816373.4516	781458.0963	713240.999	739935.2566	829964.8927	822797.1027	815353.6539	810517.0477	802371.326	813402.4061			2367
293.1738685	293.1732964	293.1744722	1093.030024	1092.206016	1098.234986	15	5	5	5	136715.7251	143154.6041	132374.6755	138241.7017	147210.4447	158367.9083	162043.0225	168315.8496	163822.8766	177166.5349	192371.0876	184737.6954	185751.0809	194807.736	183128.5685			101
293.210452	293.2094658	293.2111417	301.1240101	300.3440101	301.7940101	15	5	5	5	10612438.23	9785981.399	7087093.468	12321202.85	11880994.12	16637939.45	10264141.84	1554768.922	841960.6065	1296102.89	378995.7653	7923841.015	2628139.426	849536.1651	19231809.74	[96][M]-		29
293.2101361	293.2092442	293.2107776	319.3635008	317.9719997	320.2430038	12	5	3	4	1387080.263	1960518.747	1547377.979	1319228.892	1946364.392	1481386.199	1890081.624	218192.9334	138919.2573	369090.9805	131061.3881	613587.6768	529660.7121	273915.8842	781859.0078			1360
293.2205445	293.2169045	293.2227528	253.9369891	253.1120041	254.5610027	15	5	5	5	45799.49465	47369.48526	45727.16828	47025.75405	49954.87364	43854.66089	47978.72232	40427.42777	33335.23922	42347.20806	45235.33704	53395.35394	45085.28585	46383.94817	47957.7082			1159
293.2464559	293.2433526	293.2477388	408.7619935	407.6809894	413.0819893	16	5	5	5	200582.8469	333026.531	318306.1003	297273.1364	368444.0757	221330.4677	487303.1284	83719.9489	46622.22025	118525.8296	40820.23283	170034.4586	175218.6655	96368.36966	285165.0933	[97][M]-		11
293.2596389	293.2532832	293.2617457	301.7139958	300.4960128	302.423006	10	5	2	3	75229.10196	69695.57345	67224.51241	70697.07009	51658.97933	75394.86775	82357.3474	10758.23336	2023.462068	2340.496977	1022.12491	63598.37474	34903.0907	2734.613223	75683.55935			685
293.4209301	293.4160158	293.4216241	301.1250114	300.3440101	301.7940101	5	3	1	1	307932.9148	278057.2879	148983.558	351880.8311	128205.3725	144294.0916	81829.00917	1438.469479	1192.371719	1429.041785	719.1809677	23643.77471	2451.363682	1063.844985	245304.325			29
294.0501653	294.048398	294.0537896	182.9639977	178.9620038	184.8760032	10	5	4	1	38451.42024	63878.45116	73443.89231	29000.60381	96168.67234	37891.69856	63598.28366	66674.51186	56580.25534	64566.97182	60556.14743	92683.40901	82817.99895	79046.05495	142210.9331			2187
294.0576702	294.0570479	294.0583141	75.69699884	73.90000105	78.32299948	13	5	3	5	227118.3586	185481.2467	517077.259	101514.3496	567813.7421	66411.76085	47174.41833	370288.8479	491592.496	421413.1786	307347.2755	496328.1345	444847.3754	475626.0651	549193.1423	[98][M]2-	[M-2H]2- 590.128	247
294.1774646	294.1768392	294.1780219	254.0679904	253.1120041	254.5610027	15	5	5	5	738876.9933	774741.3999	723376.1031	819747.4806	684909.773	895610.3449	692266.6523	865597.2499	707815.6697	845681.602	712181.6507	811258.5693	711249.6044	810255.2637	685670.3651	[94][M+1]-		91
294.1794305	294.1758922	294.1821514	406.7000072	405.8230003	406.9340044	10	3	4	3	157076.6659	39451.34051	36341.56796	73487.32584	75278.50326	37802.08021	55289.35098	39221.67703	40595.42169	47346.39624	46876.22263	38652.46089	44377.19136	47418.12815	38618.9267	[95][M+1]-		544
294.2139571	294.2126008	294.2145868	301.1240101	300.3440101	301.7940101	15	5	5	5	2077165.545	1920669.393	1413668.217	2413954.573	2305817.046	3252424.608	2023763.676	272539.9933	130771.9943	202629.4858	49380.41807	1602264.543	513808.8912	139254.9308	3854712.116	[96][M+1]-		29
294.2133476	294.2113586	294.2140655	319.7430038	318.1000014	319.9819997	5	3	2	0	240876.1519	371169.1132	277603.9562	232728.7349	356975.8669	259634.9487	333476.5085	29165.6797	22223.30164	45197.03671	19992.52025	94264.72746	88372.12534	41893.56587	117606.5511			2280
294.2492594	294.2479894	294.2507175	408.7864928	408.0519962	409.2889867	8	5	1	2	29550.70711	50611.45501	41863.7274	43386.70222	56639.85655	68220.63196	81108.25371	51172.36869	50797.12228	65918.63155	53781.81626	23592.53316	41294.78813	52515.30225	40248.39106	[97][M+1]-		11
294.5595424	294.5580066	294.5603876	75.5325009	74.14699863	77.79400337	10	2	3	5	52985.47315	42236.66274	149443.7262	25366.47498	140232.1393	16593.4311	11349.80342	92400.56689	129501.0235	101297.311	67305.64732	137302.9688	121875.8148	136756.4784	148415.8194	[98][M+1]2-		247
294.8253373	294.8245888	294.8262572	61.09699821	54.67399836	67.01099779	17	5	5	5	1661554.46	915017.1879	1344958.464	620052.5439	1166075.642	1567875.112	992006.8112	1485662.594	845825.2701	1522881.61	1209506.693	1605525.893	1589023.007	1579176.206	1027477.924			162
294.830101	294.8297651	294.8304877	1155.372509	1154.688024	1156.445961	14	5	5	4	3116715.693	2864597.897	2084209.294	1728992.86	1526177.992	1384403.39	1172256.462	991105.2898	752824.5392	568514.4977	506260.3427	390787.5998	266254.4086	201698.6034	178482.1754	[99][M]-	[M+Cl]- 259.864	284
294.8307063	294.8303207	294.8309532	1118.368028	1113.103998	1120.218028	15	5	5	5	10241295.53	9998236.905	8286755.681	7362465.21	6793538.769	6115899.934	5193067.791	4771578.955	4219768.392	3825710.053	3294824.867	2754545.113	2160957.933	1862264.384	1671608.002	[100][M]-	[M-2H+K]- 257.871 [M+Cl]- 259.864	226
294.8304968	294.8296702	294.8310948	6.368000043	4.133000129	10.56000016	18	5	5	4	1833703.556	1778137.315	1891012.838	1940525.776	1942018.909	1615537.573	1564148.903	1963531.304	1649458.273	1584879.79	1912897.371	0	676188.5904	547390.1406	1031047.095			304
294.8305526	294.8299622	294.8308791	17.44550032	16.20799938	18.28400001	12	5	4	3	1974524.824	1893488.515	1986356.993	1814578.888	1805049.863	1711195.085	1649700.605	1539893.556	1550751.565	1304145.261	933184.8108	879520.1638	776448.356	603178.6345	492744.2761	[101][M]-	[M+Cl]- 259.864	313
294.8298137	294.8294589	294.8303104	367.020002	364.5659925	367.0830116	9	2	3	4	1911148.226	1456291.233	1519790.212	1236422.892	826787.1144	1017972.518	837858.6487	729776.9106	872138.0518	1010284.29	598389.1423	893134.561	555308.2718	449397.5725	425267.7162			1399
294.9034443	294.9018559	294.9055387	1166.807947	1164.174977	1168.393021	13	4	5	4	88779.52462	62329.82395	104314.8773	109993.4923	114837.2827	92748.79942	111439.0589	111877.4148	93936.14806	112292.7896	97822.05732	112717.899	101007.8555	125580.3108	71423.91731		[M+Cl]- 259.939 [M-H-CO]- 323.905	419
295.0593118	295.0573053	295.0600579	184.6744984	178.7159933	190.066995	12	4	3	3	48827.23351	94407.11658	118500.8945	47617.90372	144994.4842	46288.47991	109507.3262	88145.49792	131969.3454	163391.1378	113798.6711	137932.4747	97583.49722	136708.8417	126688.8231		[M-H+HCOOH]- 250.067	70
295.1019575	295.1014524	295.1036657	36.70950076	36.67299913	43.84700035	16	5	5	5	425642.9982	372885.3685	684854.4345	321983.3054	665481.8546	348835.7845	806642.3997	646731.9507	540512.5803	583845.6809	401384.6327	719537.2862	493756.5625	506433.2459	618626.3768	[102][M]-		31
295.1789823	295.1765605	295.180087	254.0679932	253.1120041	255.1599986	15	5	5	5	71185.00653	91045.58379	86148.738	96391.17449	83862.53089	97246.5744	75997.84923	90431.63086	73390.70302	98537.61411	75221.86617	104206.344	82216.55965	92825.30797	82609.59346	[94][M+2]-		91
295.1893342	295.1877909	295.1905966	287.5179903	287.4630039	288.1640053	7	4	2	1	47031.7597	71476.33661	71579.7217	41876.02584	83014.85785	46174.87908	80887.43722	13453.27863	7683.141854	13585.71939	7163.591298	18878.2824	23306.94282	13100.44397	23739.36501			1799
295.2170198	295.2163419	295.2174175	301.168508	300.3440101	301.7940101	10	5	2	3	240842.4668	237044.487	167717.6267	288574.5605	261602.1213	404629.9986	250385.9214	29179.09763	15330.50961	23081.16189	10409.03641	187386.3849	60601.9554	16806.26763	502251.9785	[96][M+2]-		29
295.2258849	295.2253441	295.2265572	318.5010056	317.8179987	319.3430038	15	5	5	5	1293710.379	2093258.509	1808662.244	1189922.006	3149377.024	1292306.273	1914312.792	151584.3288	106536.3727	176555.7736	67614.32101	291670.3642	360700.531	219509.624	665674.7122	[103][M]-	[M-H]- 296.234	121
295.22473	295.2235782	295.2266288	373.029995	372.0709964	373.3289909	10	5	3	2	30780.39303	42852.11274	44670.39479	50819.50066	47011.02495	32181.93621	63560.09269	26937.36587	17076.83052	25545.46235	16505.68087	33776.09567	36184.53723	22254.28496	40619.51947			8
295.2619393	295.2609308	295.2629844	426.2139968	423.1390131	427.0209872	15	5	5	5	189622.7624	182235.1249	154403.9479	169520.2011	218263.7953	243563.6762	238067.5415	71645.92016	74220.71733	78474.56291	70690.19664	92590.27106	94664.73835	75344.23468	128412.5942			232
295.8304594	295.829268	295.8307961	17.44550032	16.83700064	19.38200074	12	5	4	3	534959.755	473546.8957	495218.0151	482590.4937	473337.1089	448797.5639	430725.3189	375536.6839	349329.2903	286974.7547	229994.3462	188466.1444	148539.7783	139758.8798	108390.8117	[101][M+1]-		313
295.8304094	295.8299702	295.8306472	1118.159005	1113.103998	1121.788031	14	5	5	4	2771006.775	2694288.147	2215236.099	1918545.856	1730605.081	1526189.671	1264492.226	1151788.517	995412.1632	909176.3268	780449.2248	627362.9212	481322.5432	385923.3699	235664.88	[100][M+1]-		226
295.8303082	295.8296602	295.8308101	4.243000129	3.603999987	10.34000016	15	5	5	4	445164.751	461497.8852	448335.0834	440876.3117	407523.7452	378302.0882	365858.087	424421.1722	452086.6732	301730.1199	225394.7997	0	200779.3121	107417.3307	235319.3383			282
295.8299716	295.8292832	295.8303807	1155.393024	1155.189972	1155.908024	10	5	5	0	876568.322	718580.2562	507550.9097	416794.0627	363182.4612	322983.2015	227433.064	194460.7017	176251.6288	129560.0205	103583.6059	84831.25986	53777.78255	45635.8564	36172.70245	[99][M+1]-		284
295.8295324	295.8286406	295.8306854	365.8190014	363.8669966	367.690002	6	3	1	2	522662.1542	396330.5014	337765.6726	335761.535	295141.6719	256595.0357	190500.937	327346.6902	205438.8259	198315.1899	157231.7081	104840.8341	132966.6037	104773.8067	97192.36728			251
296.0734897	296.0727531	296.073745	58.56899846	57.43800151	60.46899846	15	5	5	5	464483.0416	231197.4025	460490.8163	266324.8606	234862.8791	309260.1003	630183.9877	578536.1881	556991.081	608212.2303	472378.3013	657850.9712	582831.6673	565892.0997	398682.7279		[M-H]- 297.08 [M-2H]2- 594.159	52
296.0734692	296.073108	296.0742998	161.9289997	157.0370063	165.3839973	16	5	5	5	3372264.276	2589379.866	3840683.042	3189456.152	3127029.672	2965464.044	4169238.615	4021047.942	4750347.07	4514663.457	4675829.377	3903983.547	4065301.518	3999297.44	4466359.864		[M-2H]2- 594.157	14
296.1050999	296.1018117	296.1058179	36.70950076	36.67299913	37.86299913	12	4	4	4	31490.69149	27305.20264	63160.67073	41021.07642	54997.87662	36310.47621	75483.84035	61842.31326	38640.07794	44341.28239	26927.19664	75431.70143	49284.9738	53317.72521	62044.71923	[102][M+1]-		31
296.117294	296.1143821	296.1218274	160.9410014	157.6560022	165.3839973	13	3	5	5	35631.09663	1947165.737	40031.92466	2638112.106	40122.34281	25236.56228	58052.94129	35229.8019	56734.71034	69894.47798	66902.37237	56016.91962	57932.45625	54387.31799	66802.99097			1795
296.2292217	296.2286807	296.2298839	318.6395035	317.8179987	319.3430038	8	5	2	1	237058.1298	413885.0211	342273.2008	212117.6483	628503.0012	238159.7691	367382.8229	21205.04746	13015.35695	24375.34259	11923.1521	48586.85951	59882.40502	36473.1975	115441.2358	[103][M+1]-		121
296.574666	296.5736636	296.57538	58.56899846	57.43800151	60.46899846	15	5	5	5	122921.6758	61436.78145	135676.0063	64228.27354	46098.92253	88410.38269	189772.1039	165704.0954	151794.7364	172856.5286	133071.1849	190969.7784	173101.8261	166542.5604	106736.0573			52
296.575253	296.5749275	296.5759746	162.3290033	157.0370063	165.3839973	15	5	5	5	1049922.454	783716.3797	1182765.695	997906.136	974048.0922	915595.527	1299494.091	1257822.996	1468262.582	1413308.963	1457246.557	1239275.237	1295934.351	1261143.464	1405168.263			14
296.8292478	296.8285427	296.8301472	4.87650004	3.583999987	7.356000136	10	5	5	0	182535.6783	221648.7845	162764.5622	442952.4934	239442.7462	201301.2187	362076.9861	224591.3809	156214.9445	126479.8829	0	0	0	0	0			454
296.8288986	296.828293	296.8297012	17.17600011	16.80700064	18.28400001	7	4	3	0	238041.9999	233133.0408	250682.7982	217375.1073	206600.6859	209568.5472	178370.6808	164670.0749	153614.3876	129067.519	91313.25943	70008.36265	65540.39478	50724.16434	39769.11556	[101][M+2]-		313
296.8288079	296.8281577	296.8307714	1116.668993	1109.190024	1120.256992	10	4	4	0	1329344.331	1314758.173	1061801.215	878080.4171	805998.1469	692629.522	167715.5581	498148.8947	128131.0593	382770.9338	330818.6041	264628.6649	194952.8753	154084.9973	163991.5848	[100][M+2]-		226
296.8282941	296.8275234	296.8287172	1155.279972	1154.561005	1155.849969	5	4	1	0	438705.0195	342464.2813	256579.4538	226963.0951	214771.5186	145372.6952	132681.4084	121027.0072	101557.1774	70211.91128	51329.10127	40279.46186	29007.22809	25790.43305	21962.25001	[99][M+2]-		284
297.0393192	297.0388315	297.0399732	183.8	180.5540019	187.5660048	15	5	5	5	409772.1998	373014.1653	1722664.156	249029.5524	1916717.853	184374.1894	524136.8321	339398.3132	844097.2616	628010.481	709370.7746	594280.4666	733891.6796	555834.9265	825034.1648		[M-H-CH2]- 312.062	70
297.0390122	297.0384013	297.0396121	171.3555023	168.8789938	175.2790054	12	3	5	4	472397.5259	770329.5717	516634.4376	492829.3338	829779.8951	387713.6709	442556.8034	778394.9634	361851.5866	944521.6094	381509.8273	826797.1191	426328.7317	892862.2343	617757.4198			155
297.0605671	297.0585699	297.0612974	36.70299913	36.05500102	37.37299913	15	5	5	5	60641.00605	169687.7832	77806.70377	86533.89268	76738.7469	64754.9038	143412.7017	139884.6277	131820.3516	159069.2976	100130.7132	184369.6413	105487.0276	132878.2913	131284.1989		[M-H]- 298.063	31
297.0577239	297.0545641	297.0612414	221.6149967	220.9359936	223.3510059	6	0	2	4	22437.47586	31603.20828	28626.68059	41171.59345	26010.75974	36947.78627	38733.19145	35084.73731	25414.12195	29757.16081	45532.8297	29401.51391	39568.62961	32068.72659	37352.05886			809
297.077019	297.0752074	297.0781365	162.3290033	157.0370063	166.0429932	15	5	5	5	258895.6855	153638.8297	272715.2607	229670.4525	200894.2089	214815.8889	311158.2791	305642.9988	349079.27	325985.2779	366608.6229	281855.0047	290231.2888	287495.4212	347746.8764	[104][M]2-		14
297.0710414	297.0693251	297.0722126	58.48999899	56.98899846	61.16700015	9	2	5	2	30394.54568	198092.2841	32721.56017	181145.432	271108.596	36236.57282	54574.79741	34387.51707	32213.32773	33582.40799	297252.2973	36215.02348	32987.27006	280454.8642	243432.0949		[M+Cl]- 262.096	52
297.1178563	297.1170217	297.1182321	58.56899846	56.98899846	60.46899846	15	5	5	5	261831.1763	191976.8532	352916.1623	169888.9773	271620.1168	204866.2725	395770.4926	264474.7565	279034.6546	305491.2433	294260.5327	335406.3148	237072.4295	283861.0036	241973.086			52
297.1174761	297.1163761	297.1178111	42.88300088	42.39999919	44.45800088	14	4	5	5	163048.5486	116115.7539	213377.6682	119003.8445	307394.6809	140129.2131	268584.3354	161676.5	183465.2424	227275.4999	203950.2155	285914.5127	180532.067	248974.1285	234683.7826		[M-H-CO2]- 342.117	7
297.1506227	297.149979	297.1511251	368.3074931	367.760002	368.9369924	10	5	3	2	205469.5334	88966.87193	73952.9945	63588.70365	76141.00836	304503.673	71281.14931	100017.9984	85175.64368	75726.1409	121908.8816	111905.5539	89624.56968	186821.7425	66915.67223			366
297.1506461	297.1499915	297.1525415	375.8919963	375.2140018	376.5019936	9	2	4	3	112924.4143	63434.74676	50046.09772	47254.64165	46720.42119	127782.8793	42971.41399	77099.55147	77982.86106	67732.94842	89008.74503	67767.84717	58176.3377	107095.7815	53820.11351			408
297.2777595	297.2772313	297.2792947	449.0039877	444.1000027	450.3200054	7	4	1	2	102854.57	127921.9426	123809.4361	119384.8925	229739.5579	108245.9084	152599.5629	73625.89635	65161.49371	71054.66986	75213.96801	137791.1606	126670.4286	77125.33729	20997.36171			2193
297.5765739	297.5757747	297.5776029	162.601996	157.0370063	166.0429932	15	5	5	5	29589.97043	20587.89358	40867.91468	38195.42459	26689.01816	27930.71991	41853.34664	40053.44055	55513.64008	42160.38871	48677.32366	48769.93405	42317.02873	51494.92461	42904.38283	[104][M+1]2-		14
298.0459036	298.0446831	298.0463602	170.7899952	169.3269999	175.0649987	10	3	4	3	334954.8064	595757.3961	394996.5398	400789.6767	483137.8077	467245.7717	440074.5214	534595.1567	229766.3554	742373.6401	211576.6928	800813.154	330343.6726	834142.061	512993.8884			155
298.0461132	298.045122	298.0467931	119.7079969	118.1880031	124.100999	8	2	3	3	277398.5426	373491.8536	204908.8543	289443.1508	197690.9995	297549.9981	167477.8885	133366.373	117943.6189	116855.4374	219549.1507	154806.3786	352246.4299	345249.5992	148373.6694			171
298.0443992	298.043509	298.0459285	184.3780061	177.6430006	189.2229953	11	2	3	3	488463.3438	105417.0919	298889.1377	58620.12505	299689.6444	48545.90329	186311.0512	81716.22763	212359.8045	133946.5286	180940.2144	123863.962	219524.6677	137067.2887	215500.7825		[M-H-C6H10O4]- 445.113	70
298.0456621	298.0452418	298.0461364	145.1760028	142.6570042	152.5049934	7	3	2	1	853612.7323	1150396.885	1369500.868	568493.8245	1708274.409	451413.429	908161.3529	450595.5366	853355.7161	816395.1376	314142.3217	781428.1981	722582.3046	893348.7338	739040.3936			21
298.6371603	298.6365954	298.6381528	203.4055022	202.998004	206.7709992	4	3	1	0	10499.70745	58049.85055	54402.01727	59326.53491	36212.98572	44948.30839	12299.18186	15695.43353	3482.650055	4600.58946	2020.418513	4022.404535	17088.60816	3203.454934	5595.232217			765
298.915873	298.9151534	298.91629	1098.772044	1098.072968	1104.508036	15	5	5	5	70416.58859	74022.00687	79551.3167	93482.40716	101259.8053	125900.5624	162248.6385	183503.0014	239771.8719	248885.697	253507.2991	243657.2274	261978.69	247821.1445	283424.6246		[M-H]- 299.928	261
299.0185248	299.0182274	299.0190698	66.3320019	64.61600126	67.63499737	13	4	4	5	259284.7873	222746.5501	308211.0553	118227.7681	389923.4195	40248.04472	417760.5754	219260.3838	397776.6669	223181.129	396086.3374	242012.3981	458273.6864	199490.5132	360795.1137			54
299.0187105	299.0168945	299.0196146	189.2900046	188.1499931	193.3930026	13	4	4	5	46649.55562	72339.44282	38002.97158	66627.98679	43355.13305	61562.00529	36949.8019	46821.63512	39265.24229	40227.94338	57187.65916	35284.6705	66874.72397	55791.79576	45029.24688		[M-H-CH3]- 315.049	1950
299.0541981	299.0532138	299.0573946	207.0034975	203.6269999	208.1669999	12	4	3	5	48434.73665	53756.98684	53540.37462	32878.29681	77734.35804	31685.42694	41848.08066	42968.68713	73252.8443	67106.0362	85823.64246	52296.89409	55091.1419	67398.3614	56532.54684			58
299.0966232	299.0923722	299.0977826	40.64600176	40.40600176	42.30099972	11	5	3	2	300364.2512	428354.2393	343820.3421	346935.9747	550142.5757	259985.2825	305762.8787	107326.2758	100763.8213	134100.1406	95705.39889	178898.7281	211864.5482	135468.7379	289172.0806		[M-H-CH2]- 314.118	64
300.0265398	300.0262139	300.0270493	57.34849998	56.20999899	59.07099952	8	4	2	2	133950.5626	93067.47385	157694.9332	60498.35396	324419.3875	32892.25485	189668.5543	235081.563	278997.2175	375435.6641	113320.0369	267874.6743	179593.8342	118501.6381	177091.2904			52
300.0264084	300.0261085	300.0273986	66.67600147	64.49499716	68.24000105	15	5	5	5	513155.9623	439057.5121	710423.5505	242687.568	741011.4451	117447.47	941089.7967	452109.1417	969950.7279	477534.3103	712879.0235	510640.3027	739049.4773	415723.9192	782654.9347			698
300.1072158	300.1054358	300.1085369	212.1119966	209.8399983	213.8460031	14	5	4	5	33207.65716	33605.31888	51525.84943	25543.71765	45210.91034	26831.85771	55757.46266	34244.13528	39268.63182	45848.34711	30548.37739	54614.28287	36477.62415	38794.28898	48255.14539		[M-H-COCH2]- 343.125	44
301.0333309	301.0326793	301.0338622	66.39600147	65.18299885	68.80800274	15	5	5	5	379032.6124	302443.2224	400425.7819	168269.1392	680984.6232	74576.59448	571635.7199	312063.452	540020.2388	326667.7786	507055.2674	504650.8306	437405.4704	292114.1639	479938.1197	[105][M]-	[M+Cl]- 266.059 [M-H]- 302.041	54
301.0910972	301.0898109	301.0937714	54.50399836	51.52999878	57.79099952	11	4	3	4	33950.03386	18315.75701	69814.97469	29203.93654	65741.17475	20834.44835	25374.97061	35337.09371	53728.69042	33041.33027	28157.54882	45445.80412	32893.34046	45922.03658	38346.14277			2074
301.2000452	301.1977411	301.2019727	236.3029988	234.8200035	236.3840001	5	3	2	0	23478.71404	35772.0526	28138.13262	19148.7376	28043.23711	25775.05591	38573.4655	5863.451945	3585.626579	4095.454842	3245.889677	8695.695946	10307.63455	4528.20167	6210.053028			1698
302.0362954	302.0344526	302.0375163	66.40900168	65.18299885	67.63499737	10	4	3	3	39921.55605	27412.79812	31279.48925	20954.30537	69397.09529	8863.36127	69005.34755	28961.41003	61133.04495	31567.67189	62317.73595	42938.90088	47117.48875	17956.8819	49267.82249	[105][M+1]-		54
302.0462382	302.0456123	302.0470322	197.9360011	196.3149969	200.8960011	15	5	5	5	189828.0416	129482.9328	168956.105	239294.8238	134785.8627	170466.961	154931.8326	185813.1036	178880.4997	152220.3578	180566.5136	147930.0149	202760.3514	168175.9376	159851.6509		[M-H+Cl]2- 570.131	16
302.5477923	302.5465773	302.5484367	200.0389963	196.3149969	200.5980065	13	4	4	5	50023.92727	14339.49092	46587.573	70761.70687	34555.49653	41841.61259	40752.49488	47169.23957	49788.99877	14543.58417	51323.4906	45641.33143	57675.5223	53605.77428	43500.88425			956
303.0628652	303.0622809	303.0634155	57.21599952	56.20999899	59.76999899	14	4	5	5	162470.0506	56378.4582	103299.1495	58567.08067	44846.75133	71108.35337	156790.2346	235688.9292	228960.8934	302691.8337	132022.6191	297426.8136	361759.8336	176672.3677	157006.16			52
303.0613552	303.0606273	303.0628727	66.67600147	65.8720019	68.63099779	11	4	3	4	76637.71648	49093.90967	82933.78645	44704.50141	86207.81302	24087.91184	104930.5582	61185.57375	96371.49606	69690.86706	113374.8762	89794.6751	110247.6553	62011.53792	128471.3252			697
303.061939	303.0619373	303.0626843	135.7299949	133.8639942	139.7320051	3	0	0	3	215039.133	221541.3727	273908.0705	173118.7537	350592.169	169810.6834	395638.4406	289997.3903	334935.5627	380686.5367	314946.2999	445740.1939	487205.5899	213888.649	636152.8069		[M-2H]2- 608.138	19
303.1341173	303.1313755	303.1350948	197.9924959	195.6920017	200.3180065	8	0	4	4	33986.04797	28244.83505	28153.61595	25012.65964	39482.8643	31466.1249	41254.57164	42459.30554	54139.45678	49878.01593	50678.55095	47433.24709	31597.26056	78745.79262	30682.69372		[M-H-C6H10O5]- 466.189	16
303.1580808	303.1576285	303.158676	253.6099986	253.2979932	254.5610027	7	5	2	0	93628.15902	365936.0188	197234.6464	75513.96398	206222.9368	119359.8173	194700.9722	11008.03025	6585.592229	12651.05391	4089.919442	21043.68322	32679.67789	8250.703308	5912.624349	[106][M]-	[M-H]- 304.162	82
303.233913	303.2334329	303.234269	764.1400156	762.8900156	765.3700128	7	1	2	4	430267.4339	460280.6435	460458.7617	505741.5646	464235.4965	547056.7255	448085.7817	523781.5143	455994.6532	499922.689	485990.0733	252175.5505	226925.0089	624327.6202	310885.9657			1259
303.2338539	303.2336365	303.2344047	690.5080214	684.6509807	693.684005	5	0	1	3	540338.7099	539487.4095	472042.8835	531469.7184	489561.245	532067.0526	462851.632	478546.1989	437487.2451	462681.9763	211377.5612	491598.7794	422290.0843	462377.7544	689130.7359		[M-H-C2H4]- 332.273	129
303.2338853	303.2337873	303.2342719	657.1060175	654.9560202	660.3319939	3	0	0	3	428275.6846	421690.822	385448.2124	406802.2374	350757.5025	434220.2548	352399.6719	377903.2121	354160.7489	383699.7726	201844.6961	397929.5701	363596.9687	419463.9744	353127.109			1325
303.5641038	303.5610329	303.5651518	56.46099952	56.20999899	57.78099952	6	0	2	4	37084.45664	15134.34986	15457.84964	13587.56834	17392.58588	17062.48745	42224.89578	56512.37717	68180.62478	77426.32454	35098.57125	72571.786	93717.47012	38284.40066	39298.60961			2076
303.5666228	303.5660543	303.5673362	66.63450236	65.18299885	67.63499737	14	5	4	5	270994.3551	199809.7129	298436.5435	133144.9072	319109.3233	84014.19177	374116.988	259096.4349	364653.5152	265823.3978	385210.7887	303773.479	342139.2264	260189.465	380240.5693			54
303.9627027	303.9618921	303.9627035	57.81800151	57.37899846	59.13899846	3	3	0	0	40072.13009	302070.9638	24728.96464	64291.07258	76574.77147	20639.83812	20599.53122	2868.700228	2523.528351	3470.411297	3933.119459	2622.968395	6658.954289	3383.998719	2763.246132		[M-H]- 304.97	52
304.0709361	304.070614	304.071587	66.39600147	64.61600126	68.24000105	15	5	5	5	12139576.68	9421614.987	12442830.19	5201763.256	15424633.12	2261731.841	17461609.07	9037223.598	16879651.26	9312712.21	15651034.3	10002626.73	13073071.72	8482566.261	13954488.02			54
304.1215591	304.1193091	304.1231651	66.57700052	65.33499716	67.63499737	14	5	4	5	143727.1237	136556.1348	151622.9954	75608.53707	167257.1793	1864397.178	160550.7595	120366.4334	168999.5694	126913.9695	166869.2929	144806.9389	168145.9109	126069.5519	158689.8115			831
304.1593282	304.1590982	304.1618826	253.9230082	253.4389973	254.5610027	3	3	0	0	16628.40727	51884.30504	30790.0862	12859.17983	26765.93997	17568.63256	27631.69585	2140.604759	1405.162042	2400.532232	1073.85632	3183.440632	6711.00738	2154.674791	1668.812957	[106][M+1]-		1075
304.2172299	304.215852	304.2205114	65.90400021	64.61600126	67.44899673	9	3	2	4	41166.49101	27542.71916	48532.79107	11886.18987	40736.25737	5262.343096	52392.67339	17797.13402	46941.00117	17842.82569	39941.68098	18527.89384	31642.62669	17720.91977	45227.29282			54
304.228468	304.2273687	304.2297276	730.835517	729.263998	731.8399898	12	2	5	5	109483.9816	107482.6126	111561.4171	122777.5235	107361.3564	141676.4533	112156.9769	140840.4656	101137.3307	137914.4736	128868.4829	168358.0677	95980.90369	162933.2492	170497.4652			2405
304.2843805	304.2801599	304.2875258	66.3320019	64.49499716	67.63499737	11	5	2	4	313555.5591	231859.0601	395311.3271	45644.13761	230714.7947	978.6109161	264226.8203	11563.34061	89567.42143	12613.86853	82956.61568	24103.6116	64511.15367	12277.39919	80905.89678	[107][M]3-		54
304.3328667	304.3316926	304.333648	65.90400021	64.49499716	67.63499737	9	4	2	3	55035.44448	39166.74209	120807.7809	50792.02166	307053.806	1098.8562	334342.9567	12040.81526	56542.28771	12876.90998	67259.22007	27141.78329	43788.20422	12546.43206	73972.27134			54
304.5730127	304.5727429	304.5736526	66.39600147	64.61600126	68.24000105	15	5	5	5	3606686.054	2837409.266	3704053.903	1587488.283	4605166.811	699978.0596	5147208.567	2759909.833	5002680.636	2826851.06	4674044.792	3053940.471	3970150.346	2606080.667	4200572.715			54
304.618226	304.615269	304.6206932	66.05699842	65.18299885	68.10699842	11	3	3	5	26204.27723	2351121.08	50411.33869	1370271.209	66208.12984	413993.4305	78164.6765	2370874.679	73490.74044	27056.39239	82968.50767	42236.20012	64444.9095	29610.09227	63408.37205	[107][M+1]3-		54
305.068454	305.0676097	305.0698959	39.34799924	38.01100165	41.49099972	15	5	5	5	200151.5441	102965.0587	125901.2287	197645.1882	299567.3295	121269.6137	257024.4993	299940.5273	328938.5009	208802.1291	249840.5516	306525.2562	208380.6322	222101.7925	241950.3147			924
305.0739906	305.0734951	305.0746664	66.48600147	64.61600126	68.24000105	15	5	5	5	966042.4463	771480.1354	1008092.281	435013.5883	1241608.491	183105.3115	1392600.413	734719.8848	1335497.194	756224.8303	1258134.549	848250.4755	1086001.569	708259.2076	1150876.745	[108][M]2-		54
305.1525622	305.149435	305.1563561	194.3569987	193.1800004	197.4610045	6	1	3	2	23815.82542	41929.17132	68905.97681	31448.30177	56172.50182	37573.15496	44310.7057	26498.30015	51150.93778	27384.36562	46199.79826	32230.56317	47714.5859	38873.65265	27447.69223			580
305.1585914	305.1525291	305.1600435	1068.451042	1066.978953	1077.010994	5	1	3	0	132348.5058	76827.56182	79249.22029	64236.60872	67389.57467	14717.09187	64336.88555	45941.03651	54594.69951	50061.68965	45345.56396	25973.76579	28429.44638	26905.50498	23569.89479			1084
305.1740355	305.173538	305.1748817	246.7680043	240.2570071	247.7710069	10	5	2	2	486426.5926	1687720.231	588427.1556	405008.4833	607879.9115	599144.0694	1361117.46	38808.68028	17223.83024	35608.35685	11793.71994	149583.4256	93596.24251	23124.21069	103726.7073			2375
305.1738944	305.1734796	305.1743551	263.9790035	263.2149926	266.453013	7	4	2	1	379106.3363	755173.504	364056.4081	380374.8814	740874.9006	580512.8174	1403403.155	33605.94032	21533.59288	27752.15961	9802.966007	175433.969	69291.41263	19485.58013	295123.3859			1685
305.1734603	305.1726408	305.1741026	220.7200056	218.0869961	221.4190015	5	4	1	0	170027.6968	224472.0777	190468.5936	123207.821	281789.666	149576.5438	205384.0388	21011.10511	15307.54732	18635.17126	12290.52096	53505.13598	36804.9453	16653.43566	51598.62915			814
305.1736678	305.1730646	305.1796986	302.3045108	301.1250087	302.423006	6	4	1	1	61869.41542	96801.24402	73660.19161	53269.8368	75272.52879	53808.18736	75565.82119	12838.16652	8399.682309	17265.84359	7233.86472	20186.64944	20269.05935	11470.60866	15140.88064			1342
305.2088941	305.2081293	305.2107659	341.7730098	341.5060043	342.5729948	6	4	2	0	72814.46916	127679.3003	127089.3114	60759.94134	124149.0804	42886.71324	123482.1327	12817.39038	8651.216243	15711.10224	6983.740069	22407.84093	25009.5752	11220.62461	20944.03397			2431
305.2472692	305.2466067	305.2477798	406.1660099	405.3860072	406.9340044	15	5	5	5	1279986.591	1749127.502	1764502.295	1577977.836	2088011.951	1314864.869	2608304.632	669851.8019	417820.1997	909329.8286	355967.8799	986425.3224	1044832.09	664043.999	1364372.492	[109][M]-		12
305.2892564	305.2876193	305.2906424	405.8230003	405.5379868	406.6260099	5	3	1	1	15779.83656	23683.36793	28371.18854	21846.12438	34143.25912	17611.68505	46793.1655	5387.900977	3607.539776	11508.52353	2737.574182	14210.25468	13517.36633	4553.591791	23139.64039			12
305.5748105	305.574011	305.5756004	66.58100147	65.18299885	67.63499737	14	5	4	5	174092.9549	133237.7378	182034.5236	70773.21783	209354.0766	20434.25274	257035.0416	125607.1791	247696.5086	122524.6414	227138.683	151158.0206	195600.421	115635.8041	216794.7092	[108][M+1]2-		54
306.2498635	306.249263	306.2508709	406.1660099	405.3860072	406.9340044	15	5	5	5	267199.9325	384407.6721	384091.2627	338313.2759	456992.916	275930.8855	577352.6169	120394.3671	75265.23981	174571.157	57737.06782	207700.6864	217692.0635	130817.434	303503.2711	[109][M+1]-		12
306.8561036	306.8558367	306.8564002	1099.988489	1099.967	1105.67597	6	0	2	4	48295.43304	52030.74114	43341.94834	44117.78978	39808.2696	46945.67932	53723.7195	56527.70183	63137.74741	99158.5505	115404.6071	105450.0272	106767.3733	102333.4105	105137.293			435
307.0518602	307.0486958	307.0540095	58.48999899	57.43800151	61.16700015	13	3	5	5	44813.9317	42813.92783	55255.96235	29377.83619	35694.29084	39668.09621	96099.94148	58985.49638	73510.01526	88103.09892	66993.85134	100045.2345	52814.8242	80288.88222	54553.50558			52
307.0774343	307.0715743	307.0796821	37.30199861	36.67299913	38.03199861	7	2	2	3	22713.72092	31843.79348	39508.20454	40959.1254	43095.32816	33000.35354	25068.05815	47262.06405	41446.75132	35401.65964	39460.31866	35532.40032	33258.82327	48538.04023	34466.51793			31
307.1377563	307.1357802	307.1390919	102.0805001	100.4789996	106.188998	8	2	3	3	67252.89037	123887.7865	83235.26209	68185.14611	111446.9232	64330.59704	80225.62087	51447.46447	28179.78711	36389.01098	43497.13553	48348.7628	45052.90523	61346.54004	64193.45858			442
307.1888062	307.1880806	307.189024	239.8910014	238.5930061	242.1229935	4	4	0	0	345073.5834	484434.4871	309144.2428	402292.6875	351998.3498	487593.8248	328895.56	37569.38342	21544.95727	40855.75829	21330.88416	198186.0062	72078.59588	27836.0826	277298.9657			1976
307.1898777	307.1889203	307.190668	283.752004	282.5189972	284.4720068	15	5	5	5	7495851.978	10809351.44	8966263.827	6707276.426	8570876.391	9591693.561	10064610.53	1102119.068	552119.1218	1069342.131	278345.019	3382422.102	2828500.41	664424.0648	4049221.326	[110][M]-	[M-H]- 308.197	67
307.1899242	307.1893523	307.1903472	296.8835085	295.7090064	297.0270037	10	5	2	3	1763717.416	2667217.954	2331999.137	1485114.463	2077649.309	1982611.505	2407865.841	209186.5092	91070.54205	228687.3093	65114.8834	687052.8013	681982.6895	145805.6836	830125.4596	[111][M]-		169
307.1897037	307.1887723	307.1900993	270.8099965	270.7650115	271.4309978	7	4	1	2	682397.5541	736833.5791	590451.5423	745913.8999	608248.7367	1117223.464	793963.566	102157.9677	61241.4234	82424.5408	26070.62221	531368.4912	222648.0594	66150.60326	931534.5071			256
307.1893119	307.1889591	307.1899655	251.5310048	250.7730109	253.9530082	8	5	1	2	1556017.041	641091.8826	348401.9291	587448.551	400090.8766	791762.8715	1638539.587	40138.16172	23814.53647	38558.43783	16750.77419	467857.8558	75487.5608	33708.9523	331448.8357			2276
307.1894905	307.1878615	307.1901198	481.3209781	478.9920081	482.5279999	7	5	2	0	69737.16632	132893.8817	57181.91067	45272.73078	89144.21378	56395.84941	120894.8187	3218.652407	2421.044381	3401.77585	2628.797946	6021.041582	4636.970573	3545.841839	3646.205706			207
307.2254335	307.2251763	307.2260135	341.1490139	340.4260043	341.5060043	9	5	2	2	121337.3669	74710.37863	66271.89095	147323.2646	123757.7401	204602.2341	170631.9088	18804.08823	9330.307465	11730.95419	5533.607772	101896.4859	26487.74117	8079.423872	140986.9415			371
307.238767	307.2337863	307.2407227	283.7620054	283.0820068	284.4720068	10	5	2	3	75020.73295	64957.82401	74679.27149	65628.83533	79611.11509	66749.23871	79617.86736	991365.7603	523659.7039	965076.786	283897.7972	48541.15398	42905.75482	625636.307	54641.26868			944
307.2528288	307.2504252	307.2557933	405.9100072	405.5379868	406.1650085	6	4	1	1	22692.79949	33972.42565	34424.20327	26442.54108	41087.29652	25663.46432	49499.52322	11274.27095	5661.016425	16482.8594	8129.529086	17850.88165	18017.4063	13839.72713	27499.86397	[109][M+2]-		12
307.262513	307.2618885	307.2627526	421.6309969	419.2919955	422.2380132	15	5	5	5	469813.1742	732410.5093	558895.5827	715704.7021	655817.9505	533112.4774	777266.7259	148647.3054	92119.36281	204001.9877	93942.7893	274142.2811	279553.8825	207218.1997	426650.5791	[112][M]-		285
307.4021314	307.4001747	307.40679	283.7620068	283.1359918	283.8440122	5	4	1	0	153943.619	326386.101	246450.8605	110280.0596	47272.10999	18596.31647	75837.45689	784.9211798	617.1413927	759.3319308	309.0433223	2021.039234	1562.872404	609.421501	3049.002004			67
307.4510762	307.4509064	307.4522357	283.1364925	283.1340122	283.7620068	4	3	1	0	18615.31157	100539.59	51134.70597	42922.56691	112226.9217	19310.19223	118962.0805	217.4572048	221.2825713	309.0954862	192.2600098	429.1603066	405.0677514	239.1561114	935.5230177			67
308.0311882	308.0292823	308.0335857	186.1940017	184.3789959	189.5220055	8	3	2	3	25277.89389	34126.50709	30164.67698	19478.21356	36382.95905	19775.20893	38263.61901	31862.71482	23229.19975	27387.01178	24168.43383	21565.42758	29901.71059	28963.66179	22545.82861		[3M-2H]2- 206.037	68
308.0550728	308.0521434	308.0575655	37.92100165	37.38199861	38.58899977	5	1	3	1	44446.39182	29242.39092	30363.08597	55774.4741	29564.7239	38678.26587	49615.53617	64087.55665	49199.8752	27950.22388	54526.77658	58236.77381	56030.17611	41660.24923	51240.25949			31
308.1931457	308.1902449	308.1937958	283.752004	282.5189972	284.4720068	15	5	5	5	1502268.743	2151685.381	1811500.471	1351520.465	1727034.414	1922209.755	2014024.407	185971.9101	87341.29503	184237.8388	42557.61443	684577.5727	569564.0215	117673.3016	789479.1745	[110][M+1]-		67
308.192864	308.1925149	308.1930887	296.9090092	296.3949982	296.9649982	5	3	2	0	346792.5586	485252.4563	442221.122	263967.8402	385460.1623	366068.216	450280.2985	35238.25202	14854.13989	36756.59651	10153.76612	113823.8899	106589.0477	23988.4101	115534.688	[111][M+1]-		169
308.2339112	308.2333382	308.2355164	283.7549877	283.1320068	283.7649877	5	3	2	0	1086131.885	24238.53879	22013.88973	1053093.18	20149.17523	16609.18331	28101.22318	164609.9926	74353.94577	166911.8539	32919.82297	521079.8408	454253.0071	97695.61622	626254.5409			67
308.265376	308.2646532	308.267284	421.1040038	419.2919955	421.9029996	11	5	3	3	82780.84156	133193.994	100808.5225	132696.297	128751.4791	93487.32463	142677.675	23659.89406	14560.60632	30534.41554	14842.76938	40219.42817	46465.16173	31289.72176	67387.65861	[112][M+1]-		285
308.8544167	308.853311	308.8554216	1099.687516	1099.395973	1099.979978	4	0	1	3	28206.54724	23336.0724	22246.04756	18156.76581	19660.34227	17369.34775	25832.00601	28244.7269	32254.45396	64330.20546	60618.90663	54792.80903	47292.0982	4154.888793	67066.61771			2128
308.9905315	308.9880512	308.9909313	27.03299954	25.66599934	27.69099945	15	5	5	5	180889.1696	173145.1338	58897.24911	219449.8848	18223.66536	158279.0841	59118.22057	267652.899	224051.1805	254339.7393	35754.13322	217382.2542	292929.176	106457.4918	355825.2559			1502
309.0396542	309.0392693	309.0397887	169.5309993	168.668004	170.7909966	5	0	3	2	593878.7123	1021670.407	833054.1788	528757.2662	1427245.138	743402.242	938443.2856	1073664.64	717898.3156	1379400.185	643366.4999	1430650.931	653532.2373	1447794.406	1009956.278	[113][M]-	[M-H-H20]- 328.058	155
309.0391941	309.0386541	309.0396389	145.8830023	142.6570042	152.2949934	7	4	2	1	1888389.44	2211886.131	2574802.318	969423.6888	3493321.133	561407.8554	1917231.892	1035911.43	1513943.724	1641487.351	1132778.496	1528228.831	1303474.959	1457665.699	851191.4707	[114][M]-	[M-H-CO]- 338.041	21
309.0389889	309.0382786	309.0393976	179.7409958	174.4570069	187.9229953	10	2	4	3	352021.9298	254077.5877	495679.7522	146436.9868	626040.1856	129341.4713	1425982.084	194791.1537	391171.4604	306650.4487	361738.3647	394635.4375	1119781.422	337078.0397	1429246.408		[M-H-H20]- 328.058	33
309.1171943	309.1159413	309.1178639	37.38199861	36.70299913	40.50600176	15	5	5	5	115744.1771	62277.30441	168384.2965	92418.10957	207233.589	108088.1116	216125.9341	173992.2998	138951.1923	156754.3728	112134.7588	186160.8787	107571.5807	125353.9782	161400.7906			31
309.1718179	309.17089	309.1726458	391.6689861	391.0209915	392.0480106	15	5	5	5	122084.6696	119375.926	106745.8898	122254.4909	115923.9118	134482.6897	103485.2573	137498.8384	131314.3899	130501.7447	150001.3909	152046.8107	138539.3346	137396.2531	123518.7055			224
309.1647006	309.1622527	309.1707889	263.256496	262.001009	264.0080022	14	5	5	4	465473.9453	411415.7023	459904.0307	502987.6377	425533.5344	505607.6059	397938.0766	1028848.062	1354721.131	977667.7996	893284.5939	2352958.314	836898.0819	893994.3413	376442.9082	[115][M]-		163
309.1684813	309.1628224	309.1705195	254.6979877	254.243004	255.3260136	9	2	3	4	234069.6695	1862687.937	1433428.152	253085.2173	1597875.816	279544.4626	1708331.885	543190.8035	473675.2915	533179.6587	473066.5898	309038.8567	396867.2159	526269.3011	1433507.688	[116][M]-		1160
309.1686137	309.1667445	309.1712709	1092.140029	1090.988997	1096.448999	7	1	2	4	51500.86323	54642.93738	39253.1377	47499.72258	45213.12613	51939.72008	53078.23907	36720.75773	58997.27742	61189.35213	61133.23192	65244.19442	46880.62697	41878.05847	66783.505		[M+Cl]- 274.194	101
309.2052241	309.2043726	309.2058095	268.9169884	268.2869884	269.5440102	17	5	5	5	11990868.89	21466394.25	15688938.46	12932745.63	16154996.89	12425817.72	15681855.15	1604508.971	881290.233	1706546.061	663251.394	4127942.349	3409230.668	1351520.073	5090150.398	[117][M]-	[M-H]- 310.214	41
309.205327	309.2007718	309.2062615	301.8410005	301.7420019	302.423006	9	4	5	0	770133.9755	1159150.508	895850.4232	771544.9347	912488.3335	778740.9404	746773.2843	70856.69645	29070.00554	75031.20064	38891.97452	181939.0867	221578.5146	94383.57406	259075.4481			684
309.2049138	309.2045966	309.2052055	549.614504	548.3529849	550.3920122	8	5	2	1	249347.3356	525171.4804	375673.3723	180890.8199	451752.9889	244110.1043	423730.2599	17902.86797	19643.82958	26220.3607	18384.25544	41062.88005	23111.06548	20570.15061	39690.91069	[118][M]-	[M+Cl]- 274.231	47
309.2046129	309.2039008	309.2054537	241.0630061	240.2360058	241.622002	7	4	2	1	236834.0506	278488.3531	202772.9399	276894.1794	162463.3759	315606.3994	213238.6985	19545.65163	14552.57221	26943.96513	11350.96178	201774.7713	40385.08928	21741.92906	396245.8511			222
309.2022895	309.2015232	309.2088905	255.3250095	254.5760136	256.5840026	11	4	4	3	2686568.239	4183767.071	2931088.082	2628370.872	2966952.976	2586533.495	3208570.228	309651.3472	1281251.322	398163.7758	1235659.524	1090534.397	721908.0583	1421255.831	1803514.861	[119][M]-		91
309.2053097	309.2025228	309.2075063	541.7909879	534.7209767	544.7440149	9	3	4	2	73413.88085	231878.5445	91396.71879	66225.22974	110945.3594	92416.52977	105563.763	18645.07056	23627.0822	30705.27406	17091.25366	19639.16295	49034.33297	30158.06096	22283.11058			874
309.2555694	309.2486401	309.2589861	268.9060027	268.2869884	269.5440102	10	5	2	3	109682.0515	73608.48896	101811.4233	97384.07531	116261.201	95895.06516	128042.9835	1509630.575	845143.0882	1647572.092	658814.81	66458.03643	55670.19366	1279171.253	80637.26767			775
309.2776269	309.2767628	309.2784193	441.0039995	436.0300138	444.8380042	16	5	5	5	384506.7237	446509.1216	348030.3386	393622.8056	507183.5245	536799.79	526577.9315	180986.0582	249250.6012	203663.1432	224638.4289	272209.2961	280251.3844	335334.5486	608695.2782	[120][M]-		1791
309.4203762	309.4164974	309.4234453	269.2164891	268.8879952	269.5250143	6	5	1	0	340408.5071	839444.3633	569751.4878	239576.1161	187584.147	26206.33989	172871.4189	1527.640312	960.6749396	1990.324882	1145.579687	3404.032712	2979.584851	1423.447414	3957.459016			41
309.4678669	309.4671149	309.4683544	269.5169911	268.8889966	269.5440102	3	3	0	0	56990.24952	379852.8397	193569.3572	102512.1237	353591.8535	23927.8794	258473.4936	681.9006382	350.2668467	588.4763906	346.5990258	1220.110413	822.3123825	403.3404658	1187.480767			41
309.854695	309.854598	309.8556826	1099.979978	1099.967	1105.67597	5	0	1	4	56004.99392	58244.63116	53406.67827	50826.49248	50569.94536	54524.55552	56597.3946	68083.05709	86891.38557	116880.7578	139997.7637	136209.0308	122779.9521	118804.2524	123239.7223			435
310.0429336	310.0409697	310.0436523	144.037994	140.6930065	148.9760049	7	1	3	2	266778.6675	326932.2118	525119.409	124822.8085	556090.9239	58728.04632	364132.967	79934.74327	205022.1425	111718.0529	146601.5021	80609.41955	169996.1699	175256.4466	288740.5183	[114][M+1]-		21
310.0432313	310.0431674	310.0437374	170.2099952	168.8789938	174.4570069	5	0	3	2	108588.8236	204618.573	156477.0614	102342.0283	278365.1696	117030.294	108219.0909	223846.928	129710.6297	301258.4003	117618.1093	306847.5085	122082.812	275936.4737	198267.258	[113][M+1]-		155
310.069873	310.0677447	310.0715561	36.68349981	36.05500102	37.37299913	12	3	5	4	58598.16855	31525.58523	33100.02373	68690.44852	22103.41702	44409.6604	59573.27985	69197.64539	66015.20426	42760.89389	49028.06208	44184.67956	36671.05052	41625.5495	40807.16808		[M-H-H20]- 329.083	31
310.0918198	310.0909169	310.0929322	193.2659937	191.3010045	196.0179992	15	5	5	5	109496.3923	92040.60012	38879.64433	168378.109	112142.5963	160696.8002	90606.14857	165897.9541	128485.1695	88836.04582	119934.6462	101441.9234	141883.7351	90328.80194	112010.9459			59
310.0910174	310.0884904	310.09292	209.0935012	206.1219964	209.8230005	12	5	4	3	56736.43181	103325.4361	47664.38568	89083.01736	63986.39926	94395.63653	43661.69526	55203.34987	40441.8389	35661.30187	31554.90201	51184.16494	41739.99969	39612.32432	46098.87008			2310
310.1705682	310.1677665	310.172379	263.2269953	262.001009	263.8849926	15	5	5	5	106665.845	118282.7631	155987.9157	138371.6807	101878.1962	131360.1135	111996.0301	158358.1425	215274.6614	232411.9501	132565.5395	152273.0915	136097.0291	146976.8929	111454.5452	[115][M+1]-		163
310.1704096	310.1662469	310.1716789	255.0589945	254.243004	255.2960108	6	1	1	4	209698.0997	254997.5051	209439.9764	197644.9871	45037.2838	68841.24285	274326.7038	91676.00619	72469.22719	94151.97195	74959.3168	72498.22312	59748.97807	87985.30976	231436.2807	[116][M+1]-		91
310.2087463	310.2081204	310.2092422	268.9160129	268.2850143	269.5440102	15	5	5	5	2409206.433	4217739.472	3143024.052	2579511.307	4032165.836	2519009.64	3120940.085	292881.698	139738.1894	306516.0731	74891.05587	851024.0879	698575.6331	239278.4126	1143535.494	[117][M+1]-		41
310.2088083	310.2077692	310.2092669	255.0134938	254.0679932	255.9240054	6	3	2	1	502970.8682	785972.9452	522155.2182	475375.8187	550995.2982	467533.3334	598139.7359	255695.2923	209624.9296	255683.2207	213292.7124	199779.9448	238205.3653	254162.6496	424834.0314	[119][M+1]-		91
310.2092457	310.2069801	310.211402	549.638989	548.8940204	550.3920122	6	4	2	0	28346.03593	99963.56596	40034.73852	22398.04318	35802.1113	25162.63742	55314.39279	4139.046226	4071.83543	5355.971229	3773.324654	7126.732953	5082.143402	4183.443762	6482.625826	[118][M+1]-		47
310.250314	310.2489941	310.2519895	269.2115047	268.2689993	269.5520047	6	4	2	0	29910.96438	59957.67372	46476.40886	1767042.287	50664.61156	24396.88593	50387.62388	242122.5449	111358.0858	273955.4698	85861.45441	701262.7451	538371.2004	220186.0579	786245.4626			41
310.281075	310.2790835	310.2826993	440.8889866	440.3429891	444.6639905	11	5	3	3	57472.34686	62419.393	37139.30963	60222.04986	72113.94981	81462.4842	68665.07429	31511.51885	26719.81101	21163.9409	31650.14745	29185.37663	45758.16149	38572.08663	68773.22722	[120][M+1]-		1791
310.5685873	310.5677204	310.5700877	59.58250083	58.25599962	60.66700098	8	0	4	4	20869.00545	21129.02112	23024.64158	15652.75989	11035.93939	22455.03019	35483.10109	25775.9063	38989.21748	40126.23038	46598.34343	50860.44771	64362.42012	45694.79413	69256.30766			1833
310.8539033	310.8531372	310.8548133	1099.995512	1099.967	1105.67597	10	3	2	5	80114.73344	72801.69568	48437.09381	55919.74176	58837.43501	65119.34455	61114.63554	72964.73178	103899.0891	119514.6906	157317.258	159332.4628	138325.6695	142935.5894	143231.7109		[3M-2H]2- 207.904 [M+Cl+NaCOOH]- 207.904	435
310.9870546	310.9860489	310.9898376	30.72050107	27.03299954	31.65400028	10	3	2	4	79344.508	51859.73547	24932.85604	60065.23599	16721.29283	73383.5074	37226.46382	118357.84	90106.25012	86347.87585	19602.36836	34756.70474	82195.60621	45559.85272	71713.91094			1411
311.0556014	311.0550762	311.0560753	184.4860048	181.86	187.5660048	15	5	5	5	2035926.72	2648210.561	3212976.558	1017982.963	2541153.513	901109.4279	1754849.524	1664409.935	2540949.523	3271911.55	2156000.914	2898964.595	2072671.577	2674351.322	2347528.406	[121][M]-	[M-H]- 312.062	70
311.0544381	311.054028	311.0547245	170.3059954	166.3769951	175.9139946	11	1	3	2	343737.4686	493588.0804	580731.5732	173170.1993	628919.5457	314580.1772	65946.999	446105.4805	291160.8092	788691.8136	221539.5634	733017.9615	372028.716	785799.382	478758.2628	[113][M+2]-		155
311.0539521	311.0530437	311.0542831	143.5265009	141.8729975	145.7919982	6	1	4	1	339477.1053	356646.4676	465185.4129	119393.1339	520707.2629	90260.84045	698718.9539	244064.9153	340300.8213	1674939.694	134763.1629	276458.4559	237937.6703	252521.4326	241450.8174			30
311.0542191	311.0534833	311.0561717	119.2404992	113.0939966	125.3089977	6	1	4	0	142823.3002	139808.9402	239239.0075	58532.47498	198082.3006	49583.50496	96051.3951	109622.5222	204979.5101	178041.0461	119425.0668	161869.8867	106127.2901	137575.1671	107262.3039			1726
311.0584146	311.0569223	311.0598239	58.56899846	57.43800151	60.46899846	15	5	5	5	511959.4329	410154.4469	467729.6505	377755.8438	325307.1595	569494.3062	575627.7139	598032.5149	618914.4364	664897.9502	608252.1527	669886.2593	736972.7765	705165.8865	549830.9411	[122][M]2-		52
311.0715707	311.0679963	311.0743253	178.8210067	175.176993	181.4430006	11	3	4	4	455447.3781	411279.7609	301727.4399	350061.7072	506202.9256	326256.8046	478624.6811	464585.8658	517146.8201	486582.8357	497682.0386	543929.3738	391571.192	431350.6123	163207.7258			716
311.0754961	311.0732527	311.0785263	37.37199861	36.70299913	38.68100165	15	5	5	5	67371.75162	51885.40853	60933.43649	59435.45035	78669.40945	59464.18738	66866.06867	76512.0822	64452.38632	75558.03694	81317.42131	86081.65706	49277.89756	83739.51891	50326.57769			31
311.1099055	311.1081244	311.1125334	194.3374985	191.2939998	196.0179992	12	3	4	5	79467.56897	50885.23074	44971.96464	157477.6771	509840.7348	85689.87432	68724.17057	68900.31686	69599.02932	294583.6692	91244.92974	55531.69408	79055.95962	42650.68829	57106.91976			561
311.1670367	311.1664558	311.1678032	390.590997	390.0319984	396.3190105	23	5	5	5	1561039.892	673620.9961	561818.4694	533714.6857	563788.5318	1766525.379	565787.0457	677397.4049	585837.8422	594568.268	813560.5266	712711.1215	584199.2404	1160694.855	552525.3535	[123][M]-		205
311.2137507	311.2120055	311.2146872	268.9240102	268.2869884	269.5440102	9	4	2	3	477536.5815	731063.6051	555930.4574	424857.7697	585708.3681	479350.2797	596170.2508	52548.97785	27716.75368	53682.79186	25881.98212	133881.3437	120664.9353	33749.43545	153986.2937	[117][M+2]-		41
311.2210024	311.2187446	311.2216738	285.0120068	284.3289972	285.6479931	15	5	4	5	1959851.764	3537828.843	2424816.506	1575997.941	2239061.738	1491075.992	1764302.564	160128.4515	81379.71436	236873.7508	109600.0383	307848.8717	446503.0752	279538.3108	205272.4625	[124][M]-		1798
311.2932417	311.2918781	311.2946953	905.0849893	902.4009756	906.4240138	15	5	5	5	164543.924	123669.3102	133330.7463	97847.52468	118067.185	94363.28014	115366.2103	129158.4101	127898.2413	140768.569	128722.6323	135355.6912	94045.02755	134060.4637	119081.5576			403
311.2923314	311.2904217	311.2991492	444.6639905	440.8509893	446.5480042	9	3	4	1	271061.1784	201683.8136	17656.09002	201577.941	74944.75933	293802.017	257686.5072	221569.2404	176897.6303	261349.766	193213.9671	227722.5772	218805.7479	85590.9346	256780.3683			1900
311.2936727	311.2929429	311.294059	465.2270004	461.7969868	466.8909977	8	0	3	5	136393.0323	167287.8209	201007.1232	171414.7835	214749.4681	188839.0389	374208.0802	475005.5557	397081.463	455917.4708	526425.0077	475217.2634	463943.8738	464941.1334	513824.3025	[125][M]-		2273
311.2935114	311.293329	311.2939293	472.0340073	470.2530032	472.7110004	7	5	2	0	509169.9465	546732.5866	565207.0044	467242.2359	620996.6045	455135.2639	679985.2118	169397.0791	103878.7894	119316.6309	176644.0145	312392.2605	99972.4772	160655.4513	53892.2769	[126][M]-		2364
311.2935686	311.2920993	311.2943182	452.9495107	450.8609998	454.7210026	6	3	0	3	145416.4964	127493.1883	131806.3107	137903.6707	134965.4223	146635.1367	114886.3463	134663.5786	101789.2632	120896.296	176919.3962	136525.3077	110984.9768	122435.614	128807.4852			448
311.5627768	311.5617264	311.5638514	58.57399846	57.43800151	59.29899846	10	1	4	5	28680.41939	22708.97034	37444.43189	20938.42773	18262.33561	30144.03741	83435.50034	61091.1175	64296.13367	63207.62498	37411.91339	92315.22122	115927.3011	61928.89999	111900.3006	[122][M+1]2-		52
311.5804764	311.5795184	311.5816009	178.8210067	175.176993	181.4430006	15	5	5	5	93535.41193	76147.68938	94708.07311	91145.30281	95685.82935	94383.92138	125846.8073	120101.3647	114092.3326	111399.6441	118430.2347	120910.9188	112158.7825	105024.9906	140137.1053			33
312.0583914	312.0580867	312.058905	184.4860048	181.86	187.5660048	15	5	5	5	393497.8268	370495.4316	665346.4876	202557.9474	498081.5027	163437.8688	316206.163	333702.529	466951.2959	649031.033	382584.8692	576032.4388	377883.4417	537704.4646	425961.483	[121][M+1]-		70
312.0667256	312.0645385	312.0679683	58.56899846	57.43800151	60.46899846	15	5	5	5	163089.7939	100021.3716	109206.8485	145468.0996	99086.09558	183832.1555	153044.1031	202802.9385	184230.9141	175216.8305	186394.603	181185.7363	201920.3012	180705.6181	143636.6982	[122][M+2]2-		52
312.0752642	312.0736183	312.0780375	37.93100165	36.70299913	38.55000113	15	5	5	5	107387.1018	82815.38269	38905.76693	139863.875	110145.4214	126079.7869	104000.512	158128.6304	108204.7414	67375.20277	69624.07084	88080.63071	103481.9762	96872.12567	117063.9559			31
312.1696049	312.1689162	312.1706301	390.580495	390.090997	396.3190105	10	2	4	3	121204.0099	106839.8117	89441.55897	92149.97572	89409.31954	341743.4024	81162.88485	121415.5355	83562.35224	92628.08539	129289.9589	127118.1578	89872.429	201210.0709	94470.43803	[123][M+1]-		205
312.2241021	312.2208338	312.2248072	285.0189972	284.3920013	285.6379903	9	5	2	2	363037.0134	599118.9265	454975.8309	279425.8812	419734.9845	243464.1308	320747.3765	22756.18064	12510.385	36234.30677	15931.32294	18904.86187	74421.70977	37965.26551	29113.25788	[124][M+1]-		1805
312.2966522	312.2949225	312.2976321	465.2270004	461.7969868	466.8909977	8	0	3	5	17979.92156	18996.47252	25002.43298	20344.41702	35243.97334	23334.90163	53907.07236	72998.26854	63898.56164	68245.55895	87314.38681	63566.50196	61300.0205	76066.13564	77274.13506	[125][M+1]-		2271
312.2957495	312.2948546	312.2972442	472.0830059	469.6650086	472.7110004	7	5	2	0	78610.41639	76266.22168	81562.5104	78779.51729	99976.18323	70488.00285	115348.5213	27230.01208	18324.22957	18628.50101	31609.79681	55072.90315	15342.07623	26689.74998	10108.34716	[126][M+1]-		331
312.8545034	312.8535083	312.8558783	1100.603493	1099.967	1105.67597	14	5	4	5	110871.7213	112311.7925	109458.1831	115660.6623	105327.3126	110141.0708	119760.7417	141019.9143	159134.4189	207655.2953	242332.8303	236576.8623	228886.8016	211953.2062	233482.0713		[M+Cl]- 277.887	357
312.9117133	312.9082409	312.914307	1166.477034	1165.677034	1169.671985	7	3	0	4	35314.03104	38938.83791	20519.48362	41385.41338	14973.52314	48879.40218	49977.5153	44840.08635	52026.7743	55267.52584	52855.33779	50881.37307	30987.98171	58571.90857	56647.94134			2481
312.9376472	312.9272077	312.9415624	1098.792045	1097.444	1099.368036	12	4	5	3	91999.86777	32049.34813	39709.19385	39206.45231	39869.67789	41493.9179	43546.94078	45337.19894	55752.31527	58531.89217	67022.55026	52195.28984	64544.71013	7604.444134	184381.3106			261
313.0352199	313.0342436	313.036097	184.4860048	181.86	187.5660048	15	5	5	5	595771.8474	523855.4417	969577.4221	257278.2676	706532.3226	255030.4892	467706.8218	469261.9732	722145.5035	977251.1407	608481.0861	862486.8051	583639.9747	812249.5001	681282.7737			70
313.0919578	313.0900942	313.0931379	67.71299906	66.56099779	68.63099779	15	5	5	5	67180.37848	60089.72123	39537.7949	115155.859	146879.8682	148806.8298	104498.6298	210093.4323	141907.06	155474.3123	84314.58342	185766.9722	76266.3414	145728.1542	118352.7955			32
313.1123698	313.1113815	313.1132803	40.41600176	39.80699871	41.28699871	15	5	5	5	390533.8897	300537.3257	575175.6413	296427.1964	705469.8057	305488.9975	548466.5347	470781.0624	461400.4573	539765.5315	382045.9885	577431.3703	436237.4403	494779.3783	534373.3034		[M-H]- 314.118	64
313.1638214	313.1624977	313.1657679	207.3499951	203.6259958	208.1669999	11	4	4	3	38174.55849	40846.59096	41033.37578	30210.72481	29560.16224	37183.5442	51378.10064	35419.51972	29467.49212	30748.4037	31436.0055	39617.69611	40887.8815	28542.18616	39610.71225		[M-H-C6H10O5]- 476.225	58
313.1659397	313.1635668	313.1674264	390.2080133	390.090997	390.6899929	5	1	1	3	70121.63189	30237.23553	23985.56623	24189.83693	20377.46766	92624.72959	22504.93997	29794.49912	24974.51357	26042.28924	24344.5967	29489.15218	20252.3752	72434.49672	26454.08469	[123][M+2]-		205
313.2547296	313.2544377	313.2552655	817.9139845	816.9189836	818.1639999	7	2	2	3	558506.8309	506142.6864	499348.1901	499910.8033	472701.1184	590463.5907	444171.8743	494246.6091	487074.8706	483207.6354	449755.0118	456752.742	542447.5668	475224.4091	462149.5059			308
314.040552	314.035798	314.0415124	188.4134941	181.9029953	193.3930026	14	4	3	5	92743.22712	86194.64308	194583.0161	88840.82827	65958.24443	75860.85662	76090.91631	66076.13808	94441.09431	84966.584	77023.01258	108074.3446	76952.0281	67716.62455	70711.98032		[M-H]- 315.049	1950
314.2570696	314.2562571	314.2587382	865.4439964	862.8200183	873.1689745	11	2	4	3	164712.9309	177374.1637	110056.8135	147001.4884	122892.9295	151440.3181	169153.9016	122300.4114	105669.5329	81347.3154	139583.2821	123394.2137	95713.31369	126036.3782	133258.583			2381
314.2570353	314.2555691	314.2588019	888.3499778	882.555027	894.248024	10	1	5	3	132420.5728	73937.51823	131134.6232	135227.1111	148300.1451	136858.124	78172.0716	385951.0205	241173.7371	152618.6788	165240.3268	386437.9378	164979.4184	464023.7236	160300.9434		[M-H]- 315.268	79
314.2573275	314.2563522	314.2583904	835.5230168	827.2660117	842.2710042	13	2	3	5	259814.6205	562278.7133	235819.0736	230059.748	221375.4302	239243.4677	206518.8709	306188.0124	140666.3682	110395.8556	116505.3793	203053.4207	103046.7698	436612.9474	149817.0162			1028
314.2565053	314.2477417	314.2575675	852.2559956	846.2840041	855.6570284	9	1	2	4	164368.9033	151752.2172	143094.7928	143581.4352	129033.9936	141645.8524	120712.8978	129094.5803	97197.05165	118276.9116	149738.7249	83953.65972	74399.66899	118365.1934	155383.5768			78
314.7834715	314.7830093	314.7839684	17.12100059	14.26199964	20.21000064	4	4	0	0	164397.9468	129808.7561	116764.7292	190128.7052	100302.2554	74866.68079	60979.92521	45904.51542	34087.54716	22904.20956	12295.71404	10616.92915	7765.475612	6681.302743	4919.266276		[M-H-CO2]- 359.787	313
314.8563031	314.8548163	314.8566186	1100.289997	1099.979978	1105.67597	4	0	1	3	42292.39406	35928.33324	28394.48266	28319.37016	30445.06328	34306.88026	36144.63557	40306.55971	47189.23905	69962.90954	75782.12781	78315.56333	83137.00485	66630.42825	85109.54235			357
315.0513376	315.0501881	315.052335	59.07499909	57.51599962	61.87599962	15	5	5	5	120208.4762	111523.4624	191376.6557	94851.53883	203141.1861	56152.48947	170689.3621	131332.838	142808.5929	163486.7852	96996.4577	165501.5892	148113.6005	163139.2553	90697.38103			52
315.0708671	315.0702434	315.0711676	42.03900141	41.44099972	43.08099972	15	5	5	5	463886.5998	332517.8206	347042.2921	441430.2067	343411.9489	505377.5667	731669.3327	524867.5239	500244.0118	442886.179	1059211.798	494124.1983	674707.1689	542386.3313	457824.8548	[127][M]-		7
315.0710422	315.0697051	315.0719153	80.49500053	78.65999706	84.13299948	15	5	5	5	73560.58469	80716.36749	31052.43561	103907.2147	58561.59078	108080.9674	153188.3428	61747.2305	57223.4678	33868.65038	279742.3115	48740.49941	100632.2121	119305.5919	44760.66605		[M+Cl]- 280.106 [M-H-C2H4]- 344.1	236
315.1797258	315.1791745	315.1801049	237.9649973	237.0310007	239.3170055	15	5	5	5	436462.3329	341221.2121	466460.0629	471521.249	239933.3629	443202.4812	448077.8846	394064.8827	327138.3825	349185.6411	478644.295	308232.1935	404090.5373	321998.5902	281026.8539	[128][M]-	[M-H-COCH2]- 358.196	196
315.1786868	315.1771774	315.1794255	353.4520026	352.6289958	353.9799999	13	4	5	4	34697.24217	53257.8089	41864.59461	49112.03081	24401.13532	54502.54426	45302.51044	32843.62878	25663.46065	36823.47761	53313.67839	24784.19457	45724.67247	30536.15816	31179.62733		[M+Cl]- 280.207	349
316.0736794	316.0729134	316.0748005	42.05900141	41.44099972	43.07999919	9	0	4	5	57759.94787	51488.88118	50110.06715	57510.25593	39408.82025	52353.35811	95114.99109	60148.18944	47099.19559	52618.55176	139474.8518	48451.80873	75018.34086	52347.52661	49444.42086	[127][M+1]-		7
316.1827097	316.1809996	316.1839347	237.7844966	237.0310007	238.6879953	14	4	5	5	59200.87247	46905.45332	59899.59622	68886.02014	31657.5639	62524.79767	59476.46432	63037.04529	45887.74101	49388.10669	63644.18375	46611.4718	52987.86728	44243.35906	39517.52379	[128][M+1]-		196
316.7786207	316.7778527	316.7788445	17.43500054	16.23799938	17.71500054	9	5	4	0	1152480.701	1138092.846	1016374.106	893678.1467	912259.4135	650040.8077	551502.7185	435433.6219	367049.6027	235141.6164	115666.6753	78665.74725	60737.40344	46956.86775	33852.23973		[M-H-COCH2]- 359.787	313
316.7778413	316.7774396	316.7787284	1199.344025	1199.342995	1199.345055	8	4	4	0	504356.1008	441063.0522	328587.0008	0	245230.3478	210404.7012	0	150431.9243	111076.7999	59602.9669	0	0	0	0	0			401
316.778541	316.7780818	316.7791937	5.50999995	3.603999987	10.52000016	11	4	5	0	1113951.116	1367259.215	1007926.536	876853.4649	0	643296.3515	478850.8894	849748.3869	354774.8917	242090.2123	0	0	0	0	0		[M-H-COCH2]- 359.789	304
316.7780907	316.7773954	316.7791577	1155.818024	1155.418024	1155.939966	5	3	2	0	388169.5866	315632.0246	228402.2921	150873.1094	115240.6708	89011.58008	52499.69785	38277.87924	44738.30145	28342.47086	17489.98792	12594.91556	8786.435542	6643.551107	4300.735783			284
316.7771198	316.7764613	316.7773251	367.1310061	365.7830143	367.690002	3	3	0	0	210740.4635	197169.8964	82710.51733	67026.93272	46796.54085	40839.64565	24064.79814	23148.74115	21181.2965	20896.78623	17409.43137	14255.74214	9247.376702	6818.920578	6895.664607			125
317.0534333	317.0510656	317.0565409	33.78100144	32.2919984	36.06500102	15	5	5	5	166815.9396	262030.3692	268549.5927	234266.0914	420811.9546	165082.3814	376505.5022	128882.9841	118146.0272	123988.9292	69532.94048	171893.3472	99670.05522	78424.55734	641170.5308			1301
317.7786266	317.7782049	317.7788446	16.91700064	10.52000016	17.71500054	7	5	2	0	342822.0201	534947.4076	301070.2697	258980.9508	234437.8914	188032.5103	171054.7162	115743.0104	90036.162	55098.64515	28967.29824	20671.22068	15435.33011	12032.31561	10231.53746			313
317.778551	317.7781926	317.7790139	4.227500121	3.613999987	4.292000113	6	4	2	0	359467.3579	301422.9621	301146.9235	245043.8231	194340.3925	176385.0637	122913.9106	0	0	0	0	0	0	0	0			2213
317.7776889	317.7772702	317.7786573	1199.344025	1198.714943	1199.344025	3	3	0	0	123153.1553	113650.3706	0	75365.8056	0	0	0	0	0	0	0	0	0	0	0			401
318.0679467	318.0657714	318.0693384	188.587002	186.2649965	191.647002	13	4	5	4	51647.5085	49227.38004	49308.67177	49250.67231	44781.16919	46012.88685	54471.40457	57525.19972	66955.05637	43466.98202	54424.08227	60508.96408	51193.54793	50540.55087	59078.02277		[M-H+Cl]2- 602.171 [M-2H]2- 638.148	1949
319.0807829	319.0789716	319.0814058	111.0065017	110.389	114.1520022	8	4	1	3	46908.33271	107421.0506	31776.00023	81814.346	21153.9832	87694.52001	10629.9385	18424.49798	19427.20147	23358.4247	69654.64206	20493.08805	36714.03024	45779.27889	10502.92499			2301
320.8226742	320.8221664	320.8237376	60.50999991	53.79499888	63.4120019	16	5	5	5	1769167.053	1222224.883	593879.9216	2853301.559	430431.2539	2596937.024	1072413.464	1441622.055	506640.96	1201666.626	525227.9111	1059042.13	455075.1129	672440.2551	770988.6573			162
321.039315	321.0386016	321.0398692	184.4410018	179.3450035	190.066995	16	5	4	5	162230.0783	202423.7374	279750.3878	89499.0932	275987.688	79860.06675	187211.1784	158645.488	237798.4431	278204.6264	182931.4379	265199.8948	187478.3546	266289.0305	210668.9195		[M+Cl]- 286.067	70
321.2057963	321.2047063	321.2075943	247.4669981	246.9310097	249.736996	4	3	1	0	95119.26863	59831.29699	84961.33685	36445.53725	71105.21465	120356.7346	114524.5225	15326.48526	8634.986543	12419.94632	6907.85533	45677.54863	27098.34622	10807.17762	61170.06457			2373
322.0549954	322.0543909	322.0557273	252.8110027	251.7479932	253.4099959	15	5	5	5	109822.3327	70284.63059	65768.41999	176574.1542	227515.403	365776.5023	119462.578	225789.174	215062.5472	131837.4556	202565.6948	190119.6826	83967.99771	260296.2757	162248.0188	[129][M]-		82
322.0912412	322.0898438	322.0940342	234.8455028	233.9179953	236.3840001	14	5	4	5	29656.36408	23411.56176	33049.66364	28445.31652	33992.39565	31780.51738	40563.90673	30711.97559	36069.31697	33013.80675	34379.01389	35500.35412	32485.85429	33821.81184	32802.38902			1690
322.5440418	322.5425015	322.5481218	66.22649995	65.18299885	67.44899673	12	3	4	5	31934.46489	29623.2118	32927.61391	21907.32458	42414.85756	11380.02467	47661.69953	32756.88596	65997.84462	38484.34702	83431.82485	53733.03407	69911.18265	41438.79592	87702.85809		[M-H+Cl]2- 611.125 [M-2H]2- 647.101	54
322.8233822	322.8218052	322.8260291	54.9830014	52.83599941	58.23599962	11	3	4	4	221908.0961	338315.694	24779.21172	432093.0401	8174.902945	255623.8949	46662.03491	127811.7028	140688.7133	72294.01104	91953.16167	286445.2076	116000.455	92306.83533	38653.05687			2072
322.8242323	322.8225122	322.8266803	71.41700211	70.14899969	73.56200211	6	5	1	0	267129.0396	478901.9024	175187.6966	336822.8846	136419.1854	234860.8122	140908.5895	112671.1201	104856.9545	84203.74547	113381.1149	92126.42281	109576.681	70790.7293	91503.95106		[M+2Cl]2- 575.701	89
322.8246278	322.8219305	322.8259123	63.38849871	62.53200026	65.94400316	4	3	1	0	239235.3607	324700.7937	145755.3889	427988.498	130661.4772	598433.5103	147539.7757	215536.4478	104553.4185	164658.975	96606.31975	143413.4651	91709.06353	114415.9697	104717.6822			162
322.8975159	322.8962885	322.8993492	1166.854972	1165.020015	1169.020958	11	5	4	2	81193.80085	74845.41616	82749.75409	80443.39089	80232.17359	75603.69559	79326.30158	70758.82344	73802.47447	37982.2529	70288.0493	49729.70413	62643.54356	58833.22395	74707.66247		[M-H]- 323.905	419
323.0260306	323.024522	323.0279159	27.86099945	27.60299954	28.79000071	5	4	1	0	24691.00988	39526.3042	31812.49907	32821.64914	39272.75928	23005.20714	34142.08146	20957.87426	11430.7038	11297.86151	9687.944865	14288.06568	20083.63641	12075.15937	13682.9686		[2M-H]- 162.016	140
323.049086	323.0486922	323.0495731	66.59300325	65.18299885	68.10699842	15	5	5	5	815447.8014	673819.5345	940296.2753	399672.3279	1333050.933	105347.4872	1348497.906	737417.0726	1334027.008	742415.9173	1306329.986	866998.2654	1048479.063	737385.7886	1302599.604		[M-H]- 324.056	54
323.054199	323.052011	323.0563435	187.3670055	183.1280061	189.0329953	14	4	5	5	44964.01681	56183.99509	80731.86718	29020.08689	112144.072	35882.93402	74592.55031	62243.25421	74447.18595	109253.439	63384.25624	109319.7488	83456.29067	94009.59989	84046.69472			68
323.0573775	323.0538129	323.058202	252.7349986	251.9050137	253.4099959	6	0	3	3	17510.32847	10787.74489	10196.43752	28423.40942	29380.88502	42392.18528	18351.97357	21614.78228	23717.87196	20469.58069	24897.7783	25400.14197	12376.2913	33896.43095	18932.46031	[129][M+1]-		82
323.1332896	323.1328694	323.13357	42.65800088	42.02900141	43.76900141	15	5	5	5	441840.5146	423085.3147	544402.2059	378995.9424	690924.6367	452913.2091	570051.0516	451457.2284	350390.7642	413693.9244	333823.8259	468139.8161	372912.5894	455946.0392	502588.9074	[130][M]-		7
323.1845779	323.1833645	323.1860351	232.9245036	232.0519947	234.6279995	14	5	5	4	671862.8082	764395.2076	602365.866	650429.486	694504.5394	1054236.469	772820.5569	116140.4124	39946.45312	61660.12593	31996.49207	361114.9026	249760.1205	53956.57571	480277.8557	[131][M]-		208
323.1816897	323.1781162	323.1821849	220.0984995	218.6960063	221.4190015	6	5	1	0	219157.6252	272851.2087	228290.6973	193948.2276	286753.9093	243675.0188	289681.6392	25987.40673	15980.05295	23792.54383	14288.17212	73142.6029	39079.77814	18768.37501	75773.56719			817
323.1840145	323.1833186	323.184473	243.1855024	242.750988	243.8149989	4	3	1	0	144972.6329	365577.0009	256972.9339	102752.0066	310723.5327	152656.3126	263699.9891	16242.83575	10735.68828	18702.64946	11176.04759	51318.37767	38704.57021	23758.89874	52463.24281		[M-H-C2H4]- 352.228	1079
323.2210303	323.220106	323.221848	302.3819991	301.703006	303.0410005	15	5	5	5	1990936.527	4259568.472	2097497.097	1748895.463	1910644.019	1556725.942	1682546.636	306610.9568	302624.843	434655.1138	332422.4115	342273.216	788977.4304	526631.0378	496267.7128	[132][M]-	[M-H+NaCOOH]- 256.231	118
323.5504639	323.5500217	323.5511236	66.59300325	65.18299885	68.26299906	15	5	5	5	218493.7552	195568.4451	276346.4044	114203.3705	409944.15	21023.5969	403378.7574	214362.9199	404923.9562	214785.4527	395879.8932	257389.1552	319614.9073	220216.2904	400013.7916			54
324.0498612	324.0485018	324.0504883	66.36400168	65.18299885	68.10699842	14	5	4	5	112666.6851	91941.99285	125694.238	49811.6043	193034.1686	16518.82819	194974.6659	101402.7846	194353.8574	102439.6402	190035.7901	113563.0657	146467.9872	108080.6105	192830.9835			54
324.071368	324.0703757	324.0723232	197.3570052	195.6920017	200.3180065	15	5	5	5	200545.5648	232260.6098	112315.429	375480.3426	344544.939	356227.4625	302892.1461	396060.4203	361130.0002	238376.881	304507.3561	303902.5119	324814.2203	299457.4644	360935.5312	[133][M]-	[M-H]- 325.079	16
324.1364935	324.1359902	324.1379994	42.37400141	42.03900141	43.76900141	8	2	2	4	53836.01853	56893.58378	59248.85878	49446.374	81993.29236	55060.38515	75134.57907	55833.39748	39892.05348	50589.02673	36009.92241	56079.20283	50350.20559	53478.14161	60484.85938	[130][M+1]-		493
324.1878076	324.1869879	324.1883533	232.9295036	232.4729988	233.1040029	4	3	1	0	54337.78328	97016.91498	60482.69984	58457.69512	76630.9382	127473.7416	82433.58584	11679.89187	7111.665843	11991.16374	5011.037754	32203.4662	25226.98907	10585.12123	51925.18464	[131][M+1]-		1905
324.2237874	324.2225208	324.2245477	302.878006	301.7530032	303.0410005	10	5	2	3	332999.5417	864575.2053	389229.7968	322864.7841	344859.6791	292887.1144	304803.4805	44096.37969	45546.40401	63196.79875	49180.82956	29064.89256	110617.2562	76909.68207	39855.54541	[132][M+1]-		118
325.0120628	325.0078472	325.0164479	25.12599934	24.73799944	25.7750006	13	3	5	5	77309.63655	84915.77283	82417.4643	87531.77636	18824.25208	97651.01936	53462.92513	81231.13657	136542.1915	215724.1779	299850.019	200964.4568	237510.4419	251323.7644	217828.3261	[134][M]-	[M-H-CO2]- 370.009	202
325.0337277	325.0332366	325.0339131	144.6189981	142.6570042	149.0290055	5	3	2	0	353567.0226	445383.8633	551033.6555	206588.6888	728894.4545	157643.5472	359999.7724	274864.0978	374989.4486	371612.9292	268805.9817	347278.7507	312527.6407	383196.6889	333680.9048			21
325.0760529	325.0736471	325.0805562	197.9509997	195.6920017	200.0189963	10	3	3	4	48356.76374	30139.02608	36656.72034	55746.52114	45743.61392	73993.3914	52605.81164	82950.57649	68340.61673	67241.58744	61477.89472	61437.35713	53733.43993	70783.85851	89957.00055	[133][M+1]-		583
325.091835	325.0901629	325.09266	42.09900141	41.71099972	43.74899866	15	5	5	5	95749.82487	91867.94458	80678.84862	56469.59369	188571.8412	69769.93062	107620.7998	110041.6506	83332.27207	76411.74591	75876.94083	120621.7536	76318.85566	103065.5708	106055.9447		[M-H-CH4]- 342.117	7
325.1831432	325.1822842	325.1838336	405.5379868	404.8070113	406.2960099	15	5	5	5	2671948.126	1227204.583	1072811.422	1038003.158	1028600.94	2824389.686	1033745.469	1250542.487	1117742.565	1116361.658	1432072.253	1385738.892	1057483.219	1887236.133	1034341.554	[135][M]-		540
325.2002017	325.199516	325.2019602	228.0040071	227.0620016	229.8470051	15	5	5	5	1719981.225	2586070.441	1714685.314	1537611.577	1929246.698	1583726.067	1751976.475	190093.6264	92279.24915	275157.3668	76215.37983	804979.1942	526736.9356	258632.8827	1240397.01	[136][M]-		198
325.1991324	325.1971129	325.2010234	277.0880099	276.4609882	278.4080099	13	5	5	3	85249.16311	99945.81583	81038.63099	96309.70263	66941.50701	64111.72233	101139.994	28537.05259	31783.04118	49289.66811	42852.22444	72282.2524	50567.93327	38332.64906	155568.6834			1713
325.1997114	325.1994326	325.2007216	244.0090084	243.3700125	244.9919894	7	5	2	0	521691.3713	839905.0793	348347.0866	441099.5323	586373.6398	355702.4541	593989.5506	45095.70982	25708.2888	55801.6776	21228.05602	151673.7434	136123.4953	42681.96123	175592.0516			1080
325.2360645	325.235555	325.237112	320.6099943	319.7440025	320.9999943	9	5	2	2	200085.4064	456976.7679	171345.5149	164912.1329	115879.3738	150239.7693	96363.83071	20498.17207	22227.82348	40339.49566	27217.10378	32434.2805	61307.95583	54037.79909	18291.35064			2280
325.2363522	325.2344363	325.2377507	410.816003	409.8039975	411.3750016	5	0	0	5	1087002.748	564309.4555	472173.9566	482059.4114	521408.4845	989847.7472	525083.8849	706195.0673	529063.9807	539272.7015	57376.00949	44475.74308	60196.16152	107740.9364	100661.1572			550
325.2732887	325.2707898	325.274455	420.4330024	418.3609969	421.0730024	3	0	0	3	24239.98702	21305.17487	26347.82636	23858.65096	23054.90872	27309.01572	28584.49837	29198.38094	20816.703	32710.13271	18976.32808	30517.85299	28324.44794	38182.07345	33478.68814			2080
326.0060667	326.0050669	326.0081788	25.4270007	25.1370007	25.6750006	3	0	0	3	8055.049808	8377.383252	7636.699816	8408.286297	3580.849997	11087.4041	7683.551235	9802.689218	15742.24563	26512.9284	34233.91365	31672.94166	31809.79452	32440.36569	32647.03126	[134][M+1]-		202
326.0685824	326.0615276	326.0728578	36.71849981	36.68299913	37.37400049	8	1	3	4	25755.78197	22575.62399	19202.75066	25872.30417	21582.82057	25949.07506	25570.21987	25586.77555	30984.05992	24076.49753	17421.70922	28778.83615	25182.90282	17966.5899	17399.16614			31
326.0864735	326.0851835	326.0881855	96.30349939	95.0650028	97.08100323	14	4	5	5	38826.83233	48230.84812	25847.83876	87175.24061	68856.24591	57440.67465	61537.15888	102946.1721	81667.25436	53894.22442	61608.5742	62776.08859	59620.67072	68935.47522	63238.92057			165
326.0872838	326.0868485	326.0876935	213.3080016	212.3349948	215.5920037	15	5	5	5	1310962.054	1183177.014	872126.7856	1965394.461	1449636.964	2172233.555	1651633.568	2086246.448	1754910.731	1210688.378	1326859.557	1584848.656	1606054.275	1293992.1	1807379.074	[137][M]-	[M-H-CH4]- 343.125	44
326.086973	326.0859189	326.0875371	193.2659937	190.6719943	195.7079992	15	5	5	5	290816.7337	255677.0831	137051.386	395128.2815	345018.597	360743.676	276851.8362	381900.0854	349833.4969	217757.9839	296937.1305	259215.7613	301870.4132	259760.3754	272911.8377		[M+Cl]- 291.122 [M-H]- 327.098	59
326.1018471	326.1004724	326.1024705	155.1530025	151.4690044	158.8069995	14	4	5	5	200025.9908	404642.663	40581.02392	285337.95	121420.7273	311692.8149	39436.51049	107129.7115	94576.97516	37295.67192	141937.6607	86633.83913	98116.91574	145080.4284	40446.51505			360
326.1313999	326.1238259	326.1335441	213.8784979	212.1959989	218.9330009	8	1	3	3	1194994.142	1148548.1	596416.796	29340.4204	867964.3738	32886.69891	1007240.761	37100.96742	35901.81421	1175807.086	70151.00436	36046.87444	1135842.402	1250590.652	35418.12324			97
326.1857591	326.1843954	326.1867538	405.5379868	404.8070113	406.2960099	15	5	5	5	496248.8128	211686.1669	171854.1468	171039.4786	88237.88446	544405.856	165606.9049	209641.3202	187103.2444	195960.2496	196429.5531	201787.731	183409.2482	352616.4079	168558.4245	[135][M+1]-		542
326.2034052	326.2016332	326.2035811	227.9540071	227.266001	229.8470051	10	5	3	2	309081.174	487457.373	292232.8883	258386.0477	358221.6878	271207.8116	322908.1805	24051.06207	13007.4327	26671.76074	12174.08972	92975.17305	62047.10375	32131.68013	141466.5884	[136][M+1]-		198
327.0493844	327.0490064	327.0495725	169.5200037	168.2739946	171.4100068	6	1	3	2	324297.597	524932.5195	411450.9065	313163.4176	578687.49	452264.4039	427436.2976	721493.6519	349984.2624	559014.0588	358892.6713	456088.6244	373187.6496	483539.9518	476002.3546		[M-H]- 328.058	155
327.0508398	327.0474932	327.0541509	39.80699871	38.66899977	46.31999857	16	5	5	5	75915.33663	137032.6046	91134.42127	53867.29899	91128.36821	64674.75634	82268.28808	86130.2384	68790.11917	65560.18281	91881.65784	58854.90832	68374.14352	91950.19163	55553.20514		[M+Cl]- 292.085	64
327.0491481	327.0485664	327.0500474	119.5610011	118.0180031	122.8139942	15	5	5	5	535053.2661	763094.1459	341055.6446	516988.4621	239609.4424	633988.4259	334517.9375	400308.9583	356202.6929	543174.6567	597990.0658	348154.1761	877651.2862	764587.3297	290683.3614			171
327.0490863	327.0483847	327.049793	177.986003	175.4429932	180.2859958	8	3	2	3	155325.6147	228691.0674	267617.8084	164267.3868	518478.7384	173269.9592	360639.2471	206553.5742	115807.1064	295065.0419	234109.8557	296440.6641	121293.3489	319271.7941	434913.3093		[M-H]- 328.058	33
327.0715686	327.0685785	327.0758416	36.68299913	36.05500102	37.37299913	15	5	5	5	37377.63167	43609.87156	41823.64018	33534.95301	45563.60346	34011.84818	54641.07293	61714.96305	42047.52776	46600.08153	33156.81417	59251.06588	39350.76755	40695.29104	58184.17806			31
327.0903078	327.0897291	327.0909918	213.3080016	212.3349948	215.5920037	15	5	5	5	202705.8943	176366.9923	127546.4183	315226.5694	221121.1536	354586.9687	258055.4247	331720.8999	282802.8826	182611.5773	208163.6707	259384.1812	272751.6296	208125.4299	300988.7202	[137][M+1]-		44
327.1076356	327.1054184	327.108668	77.58099821	76.31500053	80.6089999	15	5	5	5	63659.60665	54605.84981	69325.17622	53200.95503	96739.04925	39603.49145	44418.97111	48603.83946	54566.29324	60970.66381	74461.43474	71184.18275	43030.12945	104053.1782	41152.90535			247
327.126667	327.1258797	327.1270693	42.37900141	42.02900141	43.76900141	13	3	5	5	53742.03844	70880.44401	69487.40517	57920.62415	125643.8157	55368.78934	96169.38738	64143.98427	58743.72514	61906.92242	46788.6008	90425.68582	58430.11797	67212.07046	82188.52574			7
327.1275376	327.1261643	327.1285945	56.36399836	54.41399836	57.66399836	9	2	4	3	47698.89613	31192.58772	60646.93275	51776.58694	95071.43632	32775.84213	66648.90028	64269.10199	59382.81984	60473.50822	44402.36337	71992.70934	39654.13437	42690.80296	36639.16233			2066
327.1718889	327.1714473	327.1737872	329.0454988	328.5970036	329.5739941	6	4	2	0	53207.84018	75303.61436	26742.48427	45137.75477	34643.04574	38076.75396	31658.48462	19058.29407	17717.10464	17928.57843	17455.53884	26210.80096	27545.97983	20907.12102	22850.57121			372
327.1800974	327.1798507	327.1805324	233.7129988	232.6700035	235.205994	15	5	5	5	956893.6853	1032440.319	961879.1193	1075217.658	953882.9634	1226999.464	1014029.232	1156760.92	1011911.086	1192201.099	1105385.583	1243007.304	1127919.657	1319481.519	1146363.372	[138][M]-		1906
327.1803664	327.1792619	327.1829356	1090.13301	1089.16301	1091.36301	5	1	1	3	66080.81778	58942.72999	62388.9769	25927.7497	60646.27201	64949.90912	62946.11961	77365.69175	92355.28669	81101.0503	105362.2398	72388.21988	94859.4598	45563.13163	98353.4959			101
327.2158666	327.2150731	327.2166745	221.0994967	220.2969977	222.7819957	12	5	4	3	409308.6054	484997.7092	354969.933	374474.7002	324817.8648	369414.8788	503506.7715	35810.94379	17779.57102	55890.62529	16430.64526	222670.4394	83188.34401	25673.77499	280232.9314	[139][M]-		50
327.2168164	327.2146901	327.2213516	240.5610044	234.7050042	241.0830061	4	3	0	1	172083.6549	295467.1932	973422.1383	507761.8942	166352.4349	490817.8497	843515.111	407849.2518	663199.5698	432628.5567	21278.12562	643228.7349	793540.764	325314.2421	590197.4767			1977
327.2883993	327.2878601	327.2890149	446.4039905	440.8520136	449.0620136	15	5	5	5	319162.8411	299772.2977	415881.3884	300152.1172	522203.1194	198598.8168	318871.9152	338387.1821	354313.0167	357018.8584	499139.041	326789.2228	425440.6813	488413.3152	337280.4486	[140][M]-		347
328.0713754	328.0676138	328.0767271	36.36900008	36.05500102	37.37299913	8	3	2	3	32637.39844	27013.98599	25150.45566	35977.24779	24826.37446	36318.94266	34108.25003	55103.65703	40875.17652	29934.70278	41268.20096	24922.39963	31321.55316	24965.56149	50405.10283		[M-H]- 329.083	31
328.0924387	328.0916777	328.093624	213.3080016	212.4280044	215.5109996	7	1	3	3	34913.35486	27114.55994	39079.97402	54842.03997	117849.8502	58979.59881	39594.09744	57935.21497	119617.1451	35006.97261	37718.86891	50056.48121	114834.1956	35467.90555	52099.12346	[137][M+2]-		44
328.1029157	328.1021665	328.1033753	96.36299713	94.10899797	98.57299713	15	5	5	5	1096246.429	1116235.281	916558.0691	1153394.511	1497521.497	1442747.69	1982042.731	1849128.03	1687769.803	1562121.085	1199690.205	1872133.554	1231273.12	1339757.933	1800164.589	[141][M]-		165
328.1019886	328.1016097	328.1032645	208.8980028	207.9639977	211.5799997	14	4	5	5	78641.67759	58086.56676	48341.69074	177977.9073	107764.0009	90714.81809	114257.4556	139943.2544	130954.8239	92031.46236	94810.76532	100926.1475	120492.7109	86113.51686	107447.8211			887
328.1829698	328.1825119	328.1834216	233.7129988	232.6700035	235.205994	15	5	5	5	160716.6102	166350.6051	155218.2761	184601.9075	150390.4257	213134.3205	169712.5508	190172.8377	165146.479	201935.9789	191348.3795	216366.472	190551.4658	220282.5411	197228.0075	[138][M+1]-		1909
328.2186012	328.216817	328.2208772	221.5140032	220.0750022	222.5869933	8	5	2	1	61061.02892	70120.81827	49537.28727	52341.87075	37452.95751	46535.73973	65820.26237	6350.995693	4651.520706	10019.08357	3011.812131	29976.16665	11190.068	4646.387696	32618.24077	[139][M+1]-		50
328.2910316	328.2886904	328.2934329	446.4039905	440.8520136	449.0620136	15	5	5	5	41848.55566	49708.44964	62009.09143	42138.96293	81904.78935	23359.1393	48396.67959	50866.25942	49029.78961	48883.62945	85496.25929	39263.12955	66973.20598	80619.73489	47837.29403	[140][M+1]-		347
329.0031903	328.9998355	329.0111611	28.27500071	27.28299954	28.97000071	12	3	4	5	22824.20381	20755.32076	21531.16458	22031.13167	12477.11837	24707.23773	23261.227	52827.06372	32227.47952	78518.78696	44263.64329	117811.9131	150277.5657	88102.04993	175202.4838			140
329.0658547	329.0655212	329.0665178	190.3430026	188.6459937	193.3930026	15	5	5	5	1222961.674	1802764.778	1025753.939	1649976.508	988621.8569	1550562.736	933874.434	1246378.741	976808.2897	1102583.961	1398968.219	821375.0361	1421883.467	1406350.734	980961.4392	[142][M]-	[M-H-H20]- 348.099	158
329.0651261	329.0645941	329.0656133	218.608503	216.1809954	219.0029982	6	3	1	2	262740.9221	141169.5379	255673.5079	238190.4501	115326.5567	161770.3629	176899.1175	175437.3838	185654.2183	172702.9048	267970.8142	151536.4854	363854.6906	138544.004	187037.4063			234
329.0856163	329.0842699	329.0877621	37.37199861	36.70299913	38.66899977	15	5	5	5	162425.7421	88199.92056	153218.7082	150998.9483	181529.3888	149319.9194	126379.041	170236.6861	177977.924	162562.1541	206312.6591	149371.6572	150706.3084	185838.7701	133354.5842		[M-H-C6H10O5]- 492.142	31
329.105694	329.1047172	329.1064026	96.36299713	94.10899797	98.57299713	15	5	5	5	156365.6361	145900.136	127615.8333	166316.5156	228014.5821	209232.2159	306904.6282	267216.3302	253983.194	215589.4862	172035.9005	285023.9827	179684.3632	192441.1413	293994.7135	[141][M+1]-		1702
329.1135487	329.1087403	329.1144736	198.1159962	188.1809944	201.7749969	18	5	5	5	248327.6995	252466.6479	231589.6253	207226.337	200321.6217	193464.8654	201498.1104	242654.5254	123529.5415	166972.8363	89621.66518	225506.2025	234506.8488	163230.0142	238414.0459			585
329.1220627	329.1214308	329.1226402	193.8450039	191.8800004	196.2859937	9	3	3	3	149627.106	122140.4778	119161.0081	394713.1565	893811.8222	170086.6002	868885.5311	340389.9135	130029.3471	110746.385	200843.1443	115573.3642	1279768.592	297814.8677	116130.3			581
329.1719487	329.1705092	329.1734333	283.7615047	283.7549877	283.7649877	6	4	2	0	32947.76126	42599.67334	35806.53465	25124.14985	33679.83572	48349.29049	42290.91315	8226.124492	6167.883396	5909.761492	3913.207232	17957.92314	15301.20793	6222.845981	24440.26029		[M-2H+Na]- 308.197	67
329.2299042	329.2290996	329.2318446	231.0480022	230.6599934	231.6669981	3	3	0	0	44388.31183	36721.06527	31067.10743	19551.76206	28206.71529	42505.49082	35998.36364	23490.45222	17484.44979	27291.26005	22517.95758	30609.1069	21637.72915	25856.37308	24561.35709			306
329.2489028	329.2472694	329.2497238	536.9650043	532.9700089	545.217023	11	3	2	4	100195.7674	153405.0874	142140.2951	230782.6858	128284.7297	174226.2662	119516.7353	130718.5464	109582.3022	118528.7411	71098.73601	150872.668	97086.43645	93521.4946	47237.33925			246
329.2491024	329.2469675	329.2501788	515.087979	512.1880145	518.5190256	7	3	2	2	160924.6209	90795.3075	131919.9428	72920.60527	111104.0474	131988.2531	95183.08443	72318.74557	129273.0017	136045.6752	97458.89738	141678.9113	140422.4708	185439.5333	144439.9493			1098
329.2487647	329.2479644	329.2494076	502.2640083	499.2609787	506.1769867	6	1	1	3	68903.67803	40590.67598	72391.28364	70420.08225	64230.29029	74546.6637	54021.26119	108045.0415	65373.40097	61095.83825	84350.21095	66640.31112	67964.23398	22126.71821	160948.3174			1444
330.0688621	330.0674778	330.0697275	190.3430026	188.6459937	193.4729999	15	5	5	5	214295.2816	325417.3512	163324.4479	314362.2387	169767.7787	276181.4044	147771.1763	224108.0509	149223.4878	183189.0443	255565.0718	129922.2646	296314.7721	245714.083	172570.1673	[142][M+1]-		158
330.1078963	330.105534	330.1089104	95.73299724	94.10899797	96.81399849	8	1	5	2	20278.37443	19155.34353	11217.22712	21605.23676	22091.62742	25614.43597	40475.12159	28973.5881	32790.33909	26257.94346	21494.45862	30767.51237	26557.2359	26895.47454	37917.68339	[141][M+2]-		1708
330.1173067	330.1137078	330.1243987	200.1445034	193.2659937	201.5149942	8	4	1	2	47465.97226	39795.18129	47074.17281	36284.84453	37586.80265	24457.38874	43677.96415	41465.35672	34698.02041	27579.30822	32449.797	39885.59565	37584.80423	23455.54454	39336.67015			958
330.9879673	330.9844884	330.9914723	27.03299954	25.66599934	28.40099945	15	5	5	5	71514.59236	80866.53972	23270.84918	82314.8427	24901.94748	71996.84445	43914.69407	96332.88566	57816.83658	71094.24829	25433.79626	87156.11364	91918.80895	60456.87046	125039.1124		[M+Cl+CF3COOH]- 162.016	140
331.0664189	331.0658035	331.0669793	59.27800151	58.04599962	61.16700015	15	5	5	5	227197.1557	156817.6931	177482.1347	282243.05	95730.27132	256404.5098	301496.5515	262333.1853	221420.8406	196645.7945	350623.8074	239061.9109	308495.7659	377219.166	140912.105			1834
331.0663208	331.0653407	331.0667379	42.68800088	42.02900141	43.76900141	13	4	4	5	166617.381	108085.3626	160155.9581	171175.4367	218788.474	156358.0208	340303.7411	209180.3353	196017.7922	157338.6726	366520.5076	220866.1102	329573.4507	275118.3492	203307.8533			7
331.0719462	331.0681073	331.0728273	188.6459937	188.1499931	190.3430026	5	3	2	0	29672.11597	41776.76612	7494.80575	40377.27879	7286.194203	32209.63518	8666.471354	26444.45829	7053.710319	23105.76947	7409.122798	19137.02455	7954.325017	33472.64981	5972.918834		[M-H+NH3]- 315.049	1950
331.1747563	331.174269	331.1751998	249.5159919	248.6349878	250.3410069	15	5	5	5	795468.7076	691260.8102	1187284.358	749964.0711	909375.237	776701.6475	1555099.467	1260191.322	999965.4394	1260070.073	1205334.569	966383.2499	1155016.864	935726.6918	1040013.103	[143][M]-	[M+Cl]- 296.203 [M-H]- 332.181	195
331.1742077	331.1734456	331.1753894	204.728004	203.5830005	207.538004	15	5	5	5	129170.4385	94060.64779	193873.992	124842.1962	114674.0734	126695.9657	216271.1662	159396.3656	105376.8756	157554.6516	149094.2051	158287.1478	181113.1198	129715.9902	163871.3491		[M-H-COCH2]- 374.193 [M-H-CO2]- 376.17	39
331.1851099	331.1834529	331.1853616	270.135987	270.1350143	270.1720047	4	3	1	0	29569.67713	42343.62554	26562.71316	26399.76968	41633.21941	32123.92881	38266.07618	8274.963718	6129.428703	8087.608497	8151.484777	12562.82182	14880.35961	7793.181678	14955.81894			2115
331.2656006	331.2652002	331.2659059	777.192018	775.6279935	784.945027	24	5	5	5	19098484.73	59484130.71	55788988.74	59186557.61	35955151.08	19592806.32	54471281.62	32834402.11	15511784.68	33330981.7	30786026.8	53581919.94	49290807.59	31768612.98	32276975.66	[144][M]-		102
331.2660089	331.265339	331.266626	673.1489963	672.4910017	674.3340099	21	5	5	5	12720294.07	12884543.67	11284820.48	12921396.26	11715195.52	12680786.01	11195814.29	12164054.85	11258091.06	11460124.31	10675609.64	11384970.59	10559623.38	10674437.09	10569392.74	[145][M]-		139
331.2657173	331.2652947	331.2660817	805.9010057	798.9560103	807.2960165	25	5	5	5	20571534.84	19945996.99	42824371.83	42592367.27	41071798.57	18023995.93	41118446.16	41987814.32	39937978.51	41394016.11	37857613.48	39204353.59	37211759.05	37983757.87	39951613.97	[146][M]-		94
331.2659482	331.265811	331.2665031	716.9270177	716.3759727	717.2749901	20	5	5	5	12037112.98	15975297.87	10955480.8	11562012.18	15379408.89	11695273.37	10563609.82	15024441.15	14138345.75	15545550.59	13721388.01	15477317.31	13592002.6	18830308.89	18156500.53	[147][M]-		128
331.2660986	331.2655829	331.2666309	625.5019954	624.6910226	626.1040009	17	5	5	4	15124887.25	7346841.514	14328971.57	8498186.879	6768149.619	8227954.749	12635786.66	14505425.03	7060448.898	8221173.595	11970425.43	10876242.87	6663143.493	6061252.148	7383185.275			1624
331.2658526	331.2654494	331.2662183	742.7549796	740.5220015	743.4820232	18	5	5	5	15849789.33	14737006.22	14512520.25	16869580.71	17947532.95	16336037.04	16188043.79	16231070.73	17439281.67	18030068.64	16210945.8	17334479.3	14359123.81	15037017.31	14314458.53			113
331.2659185	331.265387	331.2661886	691.6860159	690.4300269	692.5249777	17	5	5	5	23664317.33	23159938.09	20133643.05	23082298.28	21598337.3	23226421.18	19951955.79	20501558.41	20018092.61	20966343.24	18913414.12	20598936.42	18607767.4	18762706.09	18685235.1	[148][M]-	[M-H]- 332.273	129
331.2660926	331.2653866	331.2663505	614.3154851	609.7209947	615.2230219	16	5	5	5	11343305.33	11575346.55	6247870.466	18853422.3	10203855.84	11250505.44	9554360.804	10812456.39	5465839.285	5876892.679	4713717.324	10448617.89	10124146.65	5147357.126	14899158.07	[149][M]-		173
331.2658987	331.2654293	331.2664017	660.6070238	659.6439993	661.8830238	16	5	5	5	9061249.958	8987608.261	9830549.197	9533970.731	9222273.403	9123298.338	8983059.8	9099385.599	7787381.983	8314499.387	7578812.256	9086542.726	7325936.163	7596975.693	12768058.78	[150][M]-		144
331.2660383	331.2657022	331.2662017	733.0399843	732.6710143	735.3040251	15	5	3	4	17244282.14	16453074.16	15486948.39	14070103.75	12475059.1	15183418.24	12800135.51	13683407.68	12351803.07	13517650.99	12371541.25	12368304.6	11226807.83	12580418.18	12194637.83	[151][M]-		116
331.2655706	331.2653352	331.2660174	838.4210014	836.1550278	838.7230168	13	5	4	1	109564494.5	110869579.5	101145695.6	102873982.1	30102722.5	112745703.3	95786461.85	104446331	29847474.68	91553243.15	88686511.47	88022827.33	83764146.46	88622254.02	84180430.72			77
331.2656472	331.2652672	331.2659415	764.1509883	757.3470229	764.7789828	15	2	2	3	16267826.83	15368036.13	14667636.64	16040105.86	14767086.21	15756348.1	14258753.65	17130014.24	14940103.71	13922032.59	13727831.05	13694943.4	13636698.01	14442026.63	13351629.7	[152][M]-		106
331.2655633	331.2652924	331.266016	829.8650006	828.3369844	830.8619952	11	2	3	4	29855628.37	30053088.07	54103884.32	28803093.25	52720330.22	30135409.41	25059704.09	30173149.99	26212261.99	7020447.769	23168346.99	22847774.03	23734095.72	25518141.31	23055936.56	[153][M]-	[M-H]- 332.273	81
331.266037	331.2655434	331.26639	684.3929889	683.6429861	684.9760216	11	3	4	2	7569796.796	7945653.293	7397234.063	8685707.193	7880473.221	8985140.805	7604024.895	8185249.411	7355512.428	8992168.792	7168407.846	8435271.805	6280505.233	6841930.924	7315660.015			1449
331.2655258	331.2648889	331.2658339	887.3260242	880.0580107	890.1309778	15	4	5	5	92194099.41	84792505.77	81956144.4	91407860.43	86582464.56	92700778	19405518.4	57682479.88	83320055.45	94081148.02	86581938.34	93809167.61	92906778.58	97886583.96	95929406.99	[154][M]-	[M-H]- 332.272	79
331.2656218	331.265225	331.2658503	851.0349957	850.3850012	853.7909848	11	1	3	4	35765661.61	34042481.69	30715168.77	32369389.68	31404750.28	32141945.64	29809949.32	30645624.71	25482514.29	26817571.57	26374677.98	28880893.78	28142178.24	28521021.11	27057529.66			1040
331.2652181	331.2650731	331.2657477	868.10901	864.5979773	870.4029881	13	2	3	4	42950828.35	37987583.73	37263529.88	37513329.14	37698706.22	36487093.19	4004660.291	22008752.64	32097849.01	18786176.07	17513088.14	33156580.48	38135245.02	40358327.52	17201796.86			1054
331.2654455	331.2646808	331.2665805	1094.929962	1094.012022	1095.010992	5	3	2	0	178040.588	168357.4348	172578.4811	188699.0743	188600.1743	185691.2965	179393.7537	186636.8557	201138.5888	209886.0407	183179.4249	190905.6648	172550.6296	164632.5456	194068.6219	[155][M]-		151
331.2659559	331.2658669	331.266176	944.5790176	942.9129741	944.8559795	3	0	3	0	24288565.95	24363168.93	24133952.53	25267907.4	25333584.25	26459463.84	28304744.09	26392779.17	27856803.56	27873298.97	27724642.03	27469804.59	26079506.08	26133060.97	25679183.47			848
331.4875999	331.4853597	331.4882571	806.8399947	805.5869893	806.8409729	3	3	0	0	665948.9543	631113.2131	1329037.942	317237.2815	22274.2599	219755.6159	17018.33168	20806.41103	16022.19357	444553.8178	22720.9763	31351.12436	19328.80837	21246.14236	25172.54308			94
331.4864883	331.4852911	331.487879	778.1609862	777.5340271	778.1759726	3	3	0	0	1371319.517	1297604.851	949170.9844	573648.0679	38039.56559	352112.2179	34911.03117	34954.68529	34953.57693	935423.1976	41860.95167	59723.4856	37609.25065	43183.2366	54046.71174			102
331.488111	331.4851869	331.4916692	884.4640187	880.6679752	887.4260242	5	3	1	1	3585713.782	2924268.91	3048214.863	1740318.373	139973.8254	1410856.699	121659.0811	126659.7522	98931.1107	272009.9735	187882.8887	269356.0363	165908.947	232338.4246	244678.5006			79
331.7055023	331.7033471	331.7094164	400.1384944	399.8099992	400.9440086	8	0	3	5	28897.31993	19146.15141	25103.86556	25756.24389	18360.46314	18436.12441	15220.62651	51654.16625	51883.83791	56018.0272	54206.73485	39742.9892	46886.45795	54844.37046	26628.54446			1455
332.1777159	332.177141	332.1782012	249.4759919	248.6349878	250.3410069	15	5	5	5	123680.9562	102603.0632	209741.3744	116482.8648	146018.1488	120578.9699	236045.7755	207001.8807	149755.6384	199094.1737	202197.6478	162336.8187	200131.6459	137723.8474	152825.8837	[143][M+1]-		195
332.2686588	332.2684969	332.2689432	776.5319716	774.9590262	784.8769725	22	5	5	5	15418358.45	14978525.25	4464591.872	15112551.89	14342371.88	15148054.42	4224630.649	8344113.772	3940763.49	8470755.239	3868471.164	13892057.82	12785511.66	13598407.55	8353678.618	[144][M+1]-		102
332.2688334	332.2683735	332.2691613	805.6119785	798.3980157	807.2960165	29	5	5	5	11810663.54	5007709.12	10791731.4	5056630.339	10375764.46	4528477.546	10405092.07	4615343.011	10067689.56	10435551.24	9841216.107	10066849.1	9582293.827	9712571.285	10285043.63	[146][M+1]-		94
332.2688933	332.2685169	332.2692796	741.5530014	738.522977	743.4820232	17	5	5	5	4605436.814	4537492.155	3689319.614	8952215.923	4562703.179	4126744.97	4425415.18	4132264.856	4234690.393	4615060.298	3847335.343	7779895.446	1207193.133	3652278.559	3733916.255			220
332.2687987	332.2680862	332.2694452	673.360014	672.4910017	674.2480208	16	5	4	5	3296041.644	3299366.743	2898220.471	3305348.408	3014928.977	3258916.209	2909372.291	3115399.499	2786157.785	2964005.338	2793459.365	2990925.142	2805075.762	2798788.669	2724319.573	[145][M+1]-		139
332.2690031	332.2686633	332.2693563	716.9585095	716.2600136	717.9269928	16	5	5	4	2934757.912	4095230.769	3668061.226	2793465.024	2791495.44	2978570.701	2733848.736	2842396.57	3629742.612	3997979.741	3588949.808	3189715.222	3579222.382	4931112.815	3586211.476	[147][M+1]-		128
332.2687199	332.2683327	332.2691544	660.7250156	659.6439993	661.8830238	16	5	5	3	2756098.254	2476343.162	2521294.23	2454006.268	2371647.399	2486997.766	2319585.085	2348912.909	2014452.795	2145001.938	1982814.163	2395208.705	1938326.986	2070101.381	2140861.41	[150][M+1]-		144
332.2688691	332.2683291	332.2691607	691.3540077	683.8089752	692.5660159	19	5	5	5	6082818.817	5934447.773	5192681.601	5891440.382	5562118.661	5707242.544	5166076.482	5477490.606	5541489.991	5297466.433	5265754.138	5514430.559	4922107.119	4914841.564	4969319.198	[148][M+1]-		129
332.2690526	332.2686327	332.2691531	732.7599843	732.3629897	735.3040251	13	4	4	4	4094924.43	3908882.942	3929584.934	3579613.014	3178015.028	4131453.173	3510096.781	3486315.575	3253385.205	3223236.397	3187740.55	3226532.452	2909708.886	3491531.668	3171392.546	[151][M+1]-		116
332.2685928	332.2679481	332.2688273	887.5049915	882.5540187	889.7170241	13	4	4	5	23239649.88	21796500.06	20368502.17	22849597.27	21734237.55	23423359.85	21622815.48	20944218.26	20960284.07	23595697.74	21963357.69	23832511.58	23687020.17	15075278.37	24422437.68	[154][M+1]-		79
332.2686272	332.2683313	332.2691305	830.5059789	828.3369844	839.0500259	15	5	5	5	26360170.34	27837838.34	13423592.01	13480422.01	12761042.45	27959196.6	6543736.012	26055542.93	6549876.182	4925983.311	21606935.33	5783761.556	6039729.006	10853298.25	5556903.545	[153][M+1]-		81
332.2686482	332.2682904	332.2688652	764.7065019	764.1480074	764.7900128	6	1	3	2	3906934.624	3863585.815	3741997.397	4043822.235	3565183.919	3981966.387	3774364.59	4327360.873	3567697.365	3539339.768	3504898.985	3603341.304	3321953.822	3717036.168	3472804.534	[152][M+1]-		106
332.2686818	332.2681612	332.268807	614.3535082	610.1000165	615.2230219	6	4	1	1	5066463.769	3081301.687	2850844.744	2881372.814	2782705.846	3112098.577	2722265.508	2930214.169	2649010.185	2699196.357	1229061.391	2751940.086	2554985.641	2719059.645	2657911.307	[149][M+1]-		173
332.2680792	332.2639271	332.2687908	1094.549044	1093.809959	1099.788014	5	0	2	3	28181.87582	31535.37615	26471.70401	31871.66938	33493.02946	29660.11729	30591.17166	36795.08618	30198.94173	31996.44339	21515.04512	26537.47533	29972.90425	26042.63321	32587.59586	[155][M+1]-		151
333.0244709	333.0209808	333.0293749	36.05500102	35.42600155	36.21500102	7	2	4	1	31382.22511	36861.45048	21284.82519	41320.57387	19405.00505	36736.41565	18355.47052	33150.64173	31419.00687	43360.53439	18373.66725	22037.50017	17220.6007	19854.25464	34405.2339		[M+Cl]- 298.063	31
333.0606382	333.058713	333.0619327	31.35450055	30.41600134	32.19400028	14	5	4	5	133996.4522	133469.8015	75119.47535	177597.4837	75615.89622	169215.6264	52456.67728	104961.0403	161645.6308	140869.7328	146269.4774	83178.01582	100752.5918	158310.3677	68534.55086			1409
333.0735467	333.071484	333.0743875	188.3634975	186.8930026	192.6249965	6	1	3	2	33242.1302	38607.89366	37294.75091	42417.14071	33859.04806	43860.40532	44253.01606	32831.24627	42125.65324	34998.68688	34389.92325	49122.39869	36233.99076	31446.6764	45007.14345			1951
333.2183276	333.2165635	333.2204183	826.2989926	822.3149817	828.4920035	15	5	5	5	25896.13386	101912.2787	69631.45955	121586.6197	160589.4232	87888.0807	106163.8773	61034.85119	47244.95583	108629.4109	169916.4159	100653.603	74568.77318	198706.1529	88719.65824	[156][M]-		210
333.2665092	333.265996	333.2669166	806.2319785	799.2950194	807.2960165	21	5	3	3	1473167.934	1529126.783	1375496.963	1534194.545	1379411.544	3086948.714	2974497.263	2977027.64	2968214.73	2844999.228	2822827.857	3081729.766	2933769.707	2669790.244	2647749.467	[146][M+2]-		94
333.266189	333.2660867	333.2666154	776.9040244	775.6279935	778.1629944	11	5	2	3	1456663.93	4587781.352	4341637.381	4625745.521	4329611.08	4500104.231	2552772.545	4198753.941	1181522.212	4176557.338	2486812.225	4396563.135	3938436.947	4138075.452	4069866.14	[144][M+2]-		102
333.2662404	333.2654711	333.2665197	887.5049915	882.5540187	888.932986	11	5	3	3	7163066.894	6681602.005	6388860.149	4118859.899	4170442.346	7253201.746	6835292.007	6949072.588	6770218.471	7497414.549	7335561.089	7807225.976	7530010.632	7409915.552	7138661.309	[154][M+2]-		79
333.2663759	333.2661764	333.2665725	692.1819859	690.0969887	694.4169832	8	3	2	3	1635729.829	1970646.566	1517853.048	1682754.401	1519950.839	1621463.849	1509450.183	1513618.754	1427582.408	751169.1818	1427974.128	859346.7811	1491285.461	1488339.458	1492262.48	[148][M+2]-		129
333.2665239	333.2663148	333.266751	817.9149886	817.5360054	818.5479955	6	3	2	1	1708786.601	1650374.88	1692866.867	1554401.642	1468853.403	1636711.111	1417838.094	1583193.853	1461788.004	1496704.52	1366078.048	1414050.833	1423468.057	1472962.748	1433341.05		[M-H]- 334.274	308
333.265676	333.2648203	333.2668666	828.8150062	827.5860117	836.1580032	8	3	3	2	2155099.078	4197235.733	2160567.162	7918480.035	7784155.306	2296499.303	1792904.951	2044653.61	1940437.404	2146977.558	1866683.256	1782255.629	1928491.067	2013869.324	1952958.642	[153][M+2]-		81
333.2662711	333.2661666	333.2667117	673.5725058	672.6180235	674.2480208	6	2	0	3	908185.8313	927714.9809	839347.9142	957172.2255	820380.7328	934029.4796	806802.3902	851854.2866	804194.8178	856001.2807	825132.2207	897988.7286	846057.0868	833483.7891	807985.0021	[145][M+2]-		139
333.2667079	333.2662873	333.2669	717.0049973	716.9120163	717.6940245	5	3	1	1	804409.9509	1231779.396	1072166.356	821907.3119	733315.7558	798903.6031	805497.7849	793970.1318	724786.5288	784815.1658	750776.6872	1147820.731	726476.1044	794665.0361	773495.4596	[147][M+2]-		128
334.2275129	334.220971	334.2305887	825.4689926	822.9460144	827.8440062	5	3	0	2	4686.888724	23653.61176	19355.15479	25284.05428	45000.42615	24710.46722	37672.35504	21297.87542	20058.35367	32682.64641	46617.10059	31533.74692	23885.85062	51520.97256	24593.68189	[156][M+1]-		1914
334.2666165	334.2646697	334.2674966	777.583007	776.8259853	778.1830043	7	3	3	1	184708.9448	331108.3583	203779.7875	573716.6062	299235.1615	296461.3173	153802.7775	296175.6335	458778.3823	281926.8306	283017.331	219355.2866	278340.7636	298826.3048	292197.9601	[144][M+3]-		102
334.2664449	334.2661543	334.2675845	890.0270255	886.7949942	891.1479968	4	0	1	3	580666.1827	540526.1734	532118.5916	562697.3748	555207.1408	640795.9158	586134.4594	542781.4425	563368.5595	595166.4471	589270.8935	810538.1198	653214.6522	682034.3664	769291.8215	[154][M+3]-		79
334.8957401	334.8950539	334.8973357	1166.366004	1165.471996	1167.764053	15	5	5	5	134640.5991	137075.2456	124755.7574	145863.6325	169534.8758	150658.112	143605.3044	135748.2177	136441.9125	98419.29125	149695.3173	130710.0206	116944.4471	128416.9589	142468.6021			2482
334.9066676	334.9042083	334.9120978	1098.784525	1098.729981	1104.508036	6	0	1	5	26997.97483	30169.20596	29236.0834	29455.7073	29617.26039	31682.71943	31669.20089	33787.59021	42292.48292	49826.36136	53722.11951	57997.6455	44515.30314	51527.11721	72109.2472		[M+Cl]- 299.928	261
335.0322185	335.0312044	335.0371255	36.68299913	36.05500102	37.18500102	5	3	1	1	23130.37551	20635.68452	24511.53221	32024.21165	53292.93701	27188.79147	29695.59699	25207.52387	21374.0052	27233.07165	16878.89766	29503.60901	15535.36694	24432.16158	32580.36061			31
335.0748968	335.0740804	335.0801503	36.07000102	36.05500102	43.31700035	16	5	5	5	409723.888	490349.9324	301359.8628	407330.3853	87681.61712	453881.166	171861.2167	267290.6723	384488.5047	384576.9948	635694.2809	320138.4728	343569.6576	510861.4451	202319.868	[157][M]-		31
336.0783423	336.0769709	336.080986	36.06500102	36.05500102	37.18500102	13	4	4	5	41106.96768	60884.9151	41306.38934	56264.44637	13445.52282	52803.67609	19492.46653	30597.03644	37621.36128	47442.82628	94898.48764	36491.37184	40599.27046	71503.93594	20798.51782	[157][M+1]-		31
336.1071618	336.1066288	336.1087766	182.5429953	180.6029953	186.5920038	11	2	4	5	68382.59665	52074.27508	7041.189379	87895.47372	15699.05955	89897.34749	27314.3851	58661.27472	53996.49958	40569.12682	44549.1808	49418.60788	63454.53752	57543.02546	54671.7322			24
336.8174938	336.8171839	336.8183216	61.34499716	54.01399836	65.81600126	19	5	5	5	3136091.278	1557593.841	1417135.914	1009132.946	1069963.474	1423960.5	1232483.641	2834162.324	1501794.077	2887206.421	1856398.069	1268730.547	1358647.325	1039896.949	1280567.053			162
336.8175841	336.8171035	336.817981	75.1789999	72.01400337	78.50299927	11	4	2	5	1200269.713	1215280.079	930557.9444	1091286.539	1164318.981	1048243.167	1060345.354	835317.2132	1138473.185	735722.1654	1079953.75	1076047.801	1263267.758	848679.258	1165075.432			247
337.0347027	337.0339241	337.0352802	183.7695058	180.565006	187.5660048	16	4	5	5	1332184.321	883338.9525	676870.4884	884706.2172	1002800.619	494258.4587	1097752.651	676579.1155	522215.3468	1372759.742	912772.7912	1756286.818	1287729.825	1588387.301	957034.3295	[158][M]-		70
337.0339696	337.0331504	337.0345115	145.2749961	142.007994	153.1370016	12	4	3	2	1705514.816	2026551.236	2601159.562	757022.142	3030347.19	451736.2151	1552895.744	933577.8788	661873.6735	1356182.82	991777.1394	957399.3331	1114464.306	1224457.945	375014.8822	[159][M]-	[M-H]- 338.041	21
337.0340415	337.0335862	337.0344971	168.4959993	160.7730001	173.068998	8	0	4	2	314027.2803	604723.6986	429002.9207	319270.343	740962.4757	296282.7036	513981.7339	969037.7264	403074.5825	901552.6266	368561.6301	982661.0707	377589.4538	939540.4271	475366.1174	[160][M]-		266
337.0882438	337.0840069	337.091548	37.61799913	36.67299913	43.07999919	18	5	5	5	890545.8577	1817545.069	759027.2717	1186476.221	701583.1263	1291455.12	630177.6397	699115.5442	1091354.388	648403.2617	1250976.645	1291898.54	735358.7686	1611831.23	496173.3137	[161][M]-		31
337.2000543	337.1982028	337.2009227	236.7070055	236.1679953	238.1500008	7	5	2	0	133490.4385	107760.8268	174005.5986	58301.1687	127636.1819	47744.03236	191292.8253	8896.656363	6121.539205	9290.419681	4821.328317	13861.07615	19900.31269	7380.418469	6260.830928			164
337.2030746	337.2020985	337.2050542	421.6509942	419.2919955	422.2899928	15	5	5	5	68400.62814	65836.46214	66958.04305	79720.08276	72517.96461	80950.09373	66941.80598	77241.80385	74912.6271	77724.25794	80687.24097	97292.11158	81267.50428	83637.36235	81721.2283			285
337.2363617	337.2352315	337.2374228	341.656003	335.1539871	345.4159974	12	5	2	2	198701.3283	314193.0225	252447.8423	221945.8738	301477.6035	201316.2831	297047.5905	27396.82672	16694.81728	33616.49127	13828.19922	89851.56293	69397.00253	23550.90691	23554.83462			371
337.3084894	337.306261	337.310079	472.550004	469.7759917	475.8889726	8	0	3	5	46646.33448	49735.1705	40647.3115	53150.88696	45950.86525	59585.90956	62176.53473	149739.2671	115826.8973	120742.6087	119437.9174	148363.446	142365.7687	134303.9909	163361.61			2359
337.3086945	337.3063643	337.3102593	480.9374986	478.9920081	481.9000053	6	4	2	0	100015.2198	138247.6881	107357.7666	130032.5459	108533.5957	132887.1313	114374.7882	44362.62284	41950.38795	35061.73295	41440.04847	127248.0676	48311.40524	44597.90768	35718.24494			207
337.5921945	337.5907994	337.5926868	175.2790054	172.0330006	177.9809993	15	5	5	5	121525.1093	381290.7547	215482.2408	97651.73305	444341.221	91065.51382	199416.7834	191942.13	110168.2198	163722.7562	98062.61908	152304.5622	138126.2499	141913.4755	133860.0178	[162][M]2-	[M-H+Cl]2- 641.218 [M-2H]2- 677.194	589
337.9815389	337.9807806	337.9842005	66.39600147	65.18299885	68.10699842	9	3	3	3	29801.35513	25835.40197	32718.43526	18657.69623	41600.04623	8512.174231	44823.0903	29580.61402	56610.84365	21165.63804	37241.20151	31110.31588	46067.97623	29535.82396	53017.9768			54
338.0374566	338.0365223	338.038396	185.0750065	180.565006	187.5660048	14	3	4	5	189228.0526	328340.0571	130363.0569	82445.34597	180899.4656	56932.55803	180346.0585	114397.2886	277940.9042	369872.1513	219816.2123	320304.5645	224128.6882	213416.8148	90062.9824	[158][M+1]-		70
338.0372126	338.0366612	338.0382864	168.9030048	167.6470041	173.6670069	5	1	1	3	87056.10672	158768.4973	102900.9438	71505.41421	133747.3144	81524.95512	122932.1094	133722.0571	91996.48114	223073.3495	80500.77461	165740.7302	91754.86819	265137.4246	138197.0951	[160][M+1]-		266
338.0375854	338.0372657	338.0380283	146.5119982	140.0619934	154.045998	5	3	1	1	161979.3372	133889.8792	422152.6214	99325.2967	524705.2999	70099.71379	196177.0396	98832.05614	151766.4994	185691.0554	116399.1466	151453.7902	132434.5252	182615.3134	160922.2938	[159][M+1]-		21
338.0929097	338.0877727	338.0947251	37.29849981	36.05500102	43.04900141	18	5	5	5	198308.8092	303379.4239	94549.08304	143975.356	100128.6617	218373.9131	143412.9987	96925.62297	138017.6689	92260.2543	122490.9532	65235.13395	219055.0796	107660.7848	76690.36297	[161][M+1]-		31
338.0930247	338.0913334	338.0961952	172.8059958	172.0330006	177.4209993	9	4	3	2	33035.59467	113287.1287	64764.16286	15661.28392	145835.2538	27994.91771	47196.53685	55445.58363	20152.73608	43851.1697	17835.62252	46845.70227	32748.57443	37434.71864	22752.02055	[162][M+1]2-		590
338.1313732	338.1288872	338.1337273	549.0249931	534.0920094	549.7629877	11	5	4	2	38294.89103	28088.70866	26144.77047	25190.13925	18096.65404	38657.61962	23195.92374	33012.76389	23301.79967	25326.16281	6512.401113	33311.68322	27041.78596	5787.59544	30727.42306		[M-H]- 339.138	47
338.131245	338.1306803	338.1322257	564.7599774	559.3399802	565.1779747	8	3	4	1	31714.59155	23867.31783	33324.47133	26243.25939	24071.76186	33128.54539	20504.37775	32256.25438	13952.62509	26869.55493	15471.54566	35832.25775	2344.900339	5961.868483	29400.62476		[M-H]- 339.138	49
338.8160413	338.8153433	338.8168537	61.42149974	54.60200005	65.11699821	18	5	5	5	872294.1515	428019.8767	422887.2925	307442.7295	270500.2289	827640.1064	288185.2113	778063.4948	430088.0121	790048.2821	518265.2767	382458.5725	554961.2102	298811.223	310324.1292			162
338.8159929	338.8127543	338.8169239	76.21299927	72.63299927	79.90999685	13	4	3	5	326633.7524	353213.6121	256790.1494	278367.0312	329600.4941	283906.5739	308080.0205	239482.7526	260760.8937	209471.2847	407618.4551	281213.2441	323459.0667	295365.5322	361190.9594		[M+Cl+HCOOH]- 257.851	247
338.9895961	338.9886504	338.9921739	66.48600147	65.18299885	69.38699863	15	5	5	5	187707.7287	154413.2426	195621.8343	71931.26443	314246.4311	50870.20523	297037.9689	161288.1761	279741.7732	174809.644	276403.7992	192539.9445	221669.0972	151537.7283	255158.653		[M-2H+K]- 302.041	54
339.0709687	339.0700263	339.0719757	61.71600126	60.63499909	62.87699821	11	4	5	2	168167.5404	115432.6803	166927.513	166019.5706	108057.8998	206927.9273	119169.7352	189991.8057	176639.8211	147555.0542	176628.9375	174742.2881	196921.9802	200998.4593	150485.2173		[M-H]- 340.078	162
339.0710171	339.0706066	339.0716863	70.03400316	69.31600147	72.86299906	9	3	2	4	143671.1861	45562.14296	272207.8574	68856.07974	201775.843	52319.19692	174065.7112	94891.11687	219697.5929	73021.78935	213147.1981	99429.34453	299640.1383	101241.9293	210872.1174			89
339.0714796	339.0708743	339.0724375	198.5249969	196.9390064	201.4649969	15	5	5	5	1342437.577	1010255.867	1026972.717	1834033.206	1201043.572	1420845.674	1882455.713	1733414.242	1457876.561	1169660.929	2102517.671	1419134.258	1595831.839	1426069.022	1419877.007	[163][M]-		149
339.0718825	339.0704356	339.075044	36.72000102	36.05500102	37.86299913	6	3	2	1	42017.8548	37757.82314	63856.40913	57639.65657	87462.1531	51024.59356	110111.7172	85082.30323	62745.79115	53572.87253	39988.58833	56848.81088	51550.79238	56948.02347	71274.37869			31
339.116894	339.1145611	339.1178782	200.8960011	196.9430058	201.1860011	7	2	3	2	130188.837	62368.12273	828643.7169	30338.70047	29599.71538	111657.333	38195.62403	37396.78851	29672.90708	57410.57698	42772.43523	33881.13873	1228563.709	101269.4515	1041689.86			966
339.1286028	339.1271453	339.1336608	36.70400008	36.05500102	37.37299913	12	4	4	4	41602.96435	48605.26618	42339.57497	44745.99644	52895.72435	45487.35848	49871.569	33398.18988	32327.76699	53572.87253	28905.21724	29761.90248	54346.53572	19727.59729	27521.05403		[M-H-CH2]- 354.153 [M-H-CH3]- 355.154	31
339.1790867	339.1784733	339.1807351	218.2995036	216.6969961	219.5719941	10	5	2	3	302649.0456	207034.7215	150168.2835	325884.7695	134066.7311	451187.075	260071.2526	31539.51233	18587.51018	24670.43021	10182.36677	165276.4585	48799.35317	18061.53803	192059.7322		[M-H-C4H8]- 396.253	174
339.198448	339.1976363	339.1991375	419.1469875	417.0670133	419.7269875	15	5	5	5	1728391.538	705154.2158	604531.4311	517724.9928	612842.9895	1822187.666	617357.7428	646022.405	571166.3634	593028.9119	729787.6902	882885.4137	562981.5109	1110766.957	552467.8646	[164][M]-		197
339.1965435	339.1953795	339.1981086	337.8124932	337.248998	338.2659884	4	4	0	0	30361.15303	77797.73909	37015.04772	29285.66419	37752.41701	31141.05424	29038.34875	8399.235087	5574.384623	8675.919301	7327.685226	8732.980879	12446.32749	7633.980694	6812.932337			2429
339.215183	339.2141344	339.2158577	250.7730109	248.4100056	251.5330082	7	4	1	2	249614.9911	295063.6743	263849.4332	106540.1607	210720.5861	310544.5118	300771.738	29740.66934	15297.83737	25310.55553	10529.63767	123746.1588	62665.30655	20665.85461	168359.6162			1855
339.324674	339.3243362	339.3251107	538.4570097	535.2889879	539.7130016	9	5	2	2	837087.1178	902348.4921	897383.2901	846794.2642	1113253.121	721420.4272	1119588.12	454862.5825	458624.5125	599828.0517	718314.1778	784460.2824	157461.3311	536421.3808	884689.0791			2089
339.3248891	339.3247083	339.3253705	529.3369947	524.2929961	530.7570097	6	0	3	3	290459.7905	382165.1575	406504.8554	366532.8718	617311.7661	427740.371	541210.4364	745210.7193	733175.0414	795728.5184	994529.6005	497109.9718	790092.3284	979383.4943	835181.5696	[165][M]-		321
340.0746192	340.0735973	340.0754927	199.5715017	196.9390064	201.4649969	14	5	4	5	201695.2659	144752.7133	158623.1664	266453.7826	182983.6548	229030.424	302670.507	287684.403	214741.1316	186414.6032	340365.9374	230910.5211	246512.697	233141.878	222308.2327	[163][M+1]-		149
340.2011235	340.199254	340.2019646	419.1379888	416.7550106	419.7269875	15	5	5	5	327193.8668	113278.7958	73287.06103	82293.6535	75088.39375	350033.6215	82532.91243	78818.36849	69607.89914	87807.69783	88736.95492	146996.8657	89390.39538	199721.0436	76909.42993	[164][M+1]-		197
340.327677	340.3271364	340.3284116	538.9270097	535.2889879	539.7130016	9	5	2	2	174037.3216	167775.8372	171034.5278	139284.9488	210944.8122	124453.5076	204637.5651	59709.53426	71791.24259	101722.6241	98851.8719	151553.2134	22790.72785	75543.81184	171859.7486			343
340.3279369	340.3272135	340.3290028	529.091022	526.0889824	530.7570097	6	0	3	3	58942.09818	76543.5002	66482.51589	71435.26517	105188.8365	70647.12463	113116.1633	135432.9518	144491.7934	150031.121	189262.7237	100499.0147	147399.938	181974.8186	172946.1898	[165][M+1]-		321
341.0742928	341.0729966	341.0761963	199.549	196.9430058	201.4649969	6	1	3	2	50062.35178	48618.88149	54722.82299	33308.10403	45214.85027	46174.26732	41669.83971	64663.85169	35362.58152	34155.64589	49710.64824	33790.20671	66407.05442	47303.64722	53457.2459	[163][M+2]-		149
341.0920068	341.08698	341.0949537	36.70500102	36.05500102	38.03199861	13	4	4	5	172190.8356	100635.2658	115063.9666	95742.62816	110049.5669	137095.7526	191203.0795	117260.1815	189068.2804	200924.3823	198830.4414	75210.13129	74968.745	137726.8102	209265.887	[161][M+2]-		31
341.1082138	341.1077594	341.1090397	70.73299906	67.09200211	74.97899969	13	4	4	5	2668748.227	1966112.402	16449097.63	2302455.524	1703231.995	1613023.714	12881057.89	2903449.642	2501140.647	8944590.257	1950149.599	7639094.945	2094480.249	1733872.084	2221870.452	[166][M]-		1133
341.1083306	341.107899	341.1089525	81.84999706	76.83999706	86.23900011	15	5	5	5	7768001.806	7697434.579	5044672.712	3576852.493	2820736.534	2925954.17	3890653.837	3893548.295	3825669.949	3487314.179	3238602.025	3122373.538	3282191.358	3344348.544	2875128.366		[M-H]- 342.116	236
341.1069062	341.1042173	341.1099043	1094.595989	1094.106984	1096.119959	10	4	2	4	61734.05231	58471.4304	80390.90954	68397.43673	46111.70017	20335.98128	40920.12649	55906.166	45500.22854	50349.01448	49759.35854	47710.70029	53386.34019	4925.941688	39349.4023			151
341.1111589	341.1108038	341.1118272	42.72800088	42.36900141	44.45800088	15	5	5	5	66233613.87	55415442.13	82750322.8	63177631.28	63488959.12	52444033.99	69986721.78	70522345.16	64813831.77	62321486.67	56813024.57	60095288.95	61538685.53	53466109.13	63110466.8	[167][M]-	[M-H]- 342.117	7
341.163781	341.1623758	341.1654624	50.09499867	47.75800109	52.40099931	13	4	4	5	178813.0043	161564.4524	192540.0672	160250.4217	191973.8066	161942.2564	168350.9609	167225.6376	164051.2704	164324.1746	148483.6234	180270.9893	161562.3765	150414.8014	176128.9342			1763
341.1949145	341.1927852	341.195645	208.9570045	208.3439977	218.3959962	11	5	2	2	210287.5527	321542.7977	119724.5612	251971.51	135240.3014	323401.3952	310478.6751	30016.30908	17060.37207	26793.4537	12524.91932	135231.8639	43950.92421	21800.95105	174650.0427			888
341.1963599	341.1952948	341.1964743	287.5179903	286.8789944	288.1630039	3	3	0	0	33002.51956	85696.0645	67543.43881	22781.78643	113845.9586	17633.7068	39822.23389	9527.992198	7564.463855	8539.059062	7353.570064	9347.365352	10876.80868	10722.05657	10868.07438			1800
341.2316625	341.2304352	341.2321491	243.7619894	243.0259988	244.9919894	15	5	5	5	10272751.6	14963484.64	12522618.8	9724221.265	12558153.91	12690930.9	14980777.21	1418679.853	611423.8782	1274694.909	322879.6094	4660605.556	3018009.845	846109.7969	7099399.3	[168][M]-		83
341.2650508	341.2644402	341.2687925	42.37900141	42.02900141	44.45800088	15	5	5	5	1299020.899	938343.2753	1635111.999	885375.9662	677679.942	493193.1224	668158.744	701920.018	571930.366	582470.0966	501812.9784	536043.9444	569422.3223	475730.381	549893.8814		[M-2H]2- 684.55	7
341.2798807	341.2768166	341.2821546	244.6380043	243.3590084	245.5810139	9	5	2	2	172089.0253	205642.2844	210141.5902	155909.3418	220054.5205	175044.1327	220151.4885	13490.04219	9355.672955	17816.33029	7035.226703	106571.5878	52214.32304	8033.40776	161988.4113			1026
341.332288	341.3272868	341.3339227	42.36900141	42.02900141	43.76900141	15	5	5	5	3765733.002	3176654.283	4886826.074	3644533.52	1933866.856	1123267.904	2193870.455	1555471.458	1321796.911	1352741.346	1228602.244	1303344.254	1342314.762	1092580.186	1333321.1	[169][M]-		7
341.3598853	341.3545232	341.3627962	45.21400151	44.39599982	46.42300098	9	2	3	4	1858710.93	1707277.156	2650923.251	113104.9547	761652.949	1080959.295	281626.2159	1365034.436	21627.10214	35765.94902	45853.71283	21000.51882	66087.04311	1032769.346	69416.56819			1815
341.3832366	341.3824158	341.3842425	42.37900141	42.02900141	43.76900141	15	5	5	5	1877681.715	1700935.703	2959076.956	2470520.571	2213419.462	1112600.111	2482290.349	1356401.192	1232268.096	1265013.785	1151885.373	1212925.553	1256915.838	1045932.967	1349200.042	[170][M]-	[M-H]- 342.397	7
341.454517	341.4493767	341.4558575	42.11900141	41.44099972	43.76900141	12	5	4	3	170492.6511	170892.8381	246264.389	225377.4353	272452.015	992209.0424	190425.7542	163725.7936	93761.3511	68930.5792	1027380.922	41241.14398	40641.9783	884495.5322	44642.3535			7
341.5371939	341.5358963	341.5383446	42.13900141	41.44099972	43.76900141	7	3	2	2	164857.6954	159521.5979	225042.3117	180288.9591	225930.2568	97264.28991	197787.2116	86384.86306	119126.6098	100431.048	75985.92537	87608.90684	84969.03782	81994.37014	115406.2257			7
341.9189558	341.9182935	341.9201239	57.81800151	57.37899846	59.13899846	3	3	0	0	17958.81982	151344.226	11359.57695	32585.80922	45676.20784	10077.4738	12964.94422	1615.24311	1599.197999	3597.241526	1203.022074	2292.881053	3921.498836	2319.93302	958.2956519		[M-2H+K]- 304.97 [M-H-CO2]- 386.915	52
342.0266422	342.0256012	342.027664	66.07699842	64.61600126	67.63499737	14	5	4	5	214050.2158	164475.4602	230364.9222	82547.46024	279836.8649	13260.36974	308509.0163	134845.9212	303408.3857	125822.2435	304131.9687	157588.7185	271501.7527	122707.2446	272868.02	[171][M]2-		54
342.0818138	342.0808542	342.0823132	108.5329994	107.3880029	110.7380027	15	5	5	5	7763206.278	6151853.564	6825405.011	9182902.628	11669912	11415481.9	14527808.21	15300468.79	15129978.93	11690515.5	11308366.87	14257941.67	9520122.82	12657142.25	11985350.5	[172][M]-	[M-H]- 343.088	73
342.0818328	342.0806512	342.0824802	183.8969946	181.2310041	186.9769946	15	5	5	5	209644.274	190794.569	85274.4673	315078.4103	241478.306	288690.9332	251616.2003	361050.9333	281904.3632	182864.6843	217227.3551	244909.6382	234773.4341	228580.9361	222599.2325		[M-H]- 343.09	70
342.0860396	342.0813353	342.0940268	38.03650013	37.30199861	38.68100165	10	2	3	5	46915.1875	783662.5038	33738.78299	1198428.481	46705.84423	519647.9214	50610.90548	77697.21983	283162.5271	50837.58891	53495.3502	52126.09752	58896.47337	35625.38024	50681.35932			1276
342.1113374	342.1107985	342.1116355	42.36900141	42.02900141	43.76900141	15	5	5	5	10884071.18	9039877.628	13797183.87	10525319.75	9777435.714	8703774.945	10870703.77	11804096.1	10494771.12	9869837.202	9310128.169	9234242.117	10000960.95	8629209.409	9443769.442	[167][M+1]-		7
342.1095221	342.107176	342.1115252	73.190998	61.34699821	79.38900011	17	4	5	4	309989.6307	553830.1017	578042.8449	647606.8837	291144.7988	439995.2837	2958768.034	347873.8124	1931501.582	446925.8525	369959.5482	2154556.407	315636.3727	201296.8887	303405.6415	[166][M+1]-		1134
342.1099139	342.1088721	342.1108166	84.73049856	81.70299948	87.37399807	8	3	2	3	389994.0706	389025.1321	536454.5588	479543.0542	1373003.931	273888.7477	421894.8964	420651.8884	374135.5262	293075.7923	1054014.519	321689.5081	365448.8387	360529.6945	322682.4979			317
342.1172865	342.116299	342.118184	234.8205028	234.1910049	236.3840001	12	4	5	3	96278.94058	41875.20552	31923.65665	62592.65024	59479.11753	85791.12952	129358.9998	197221.1021	156406.1478	121734.8555	125292.1987	186017.329	121794.7316	90605.26988	131959.7248			1687
342.1178275	342.1166954	342.1189878	211.7979993	209.8399983	213.2960004	10	3	2	5	98989.34994	13398.46778	60740.00632	46462.62421	18392.18691	47239.48007	51295.18999	149777.8784	602108.0096	279649.1918	1064340.14	164602.869	201189.0213	669543.9718	240077.5308		[M-H]- 343.125	44
342.1349873	342.1314758	342.1372789	108.6529994	107.3880029	110.7380027	15	5	5	5	100874.113	85084.1693	104101.6696	116639.6331	134499.6563	111544.115	133469.062	116000.5917	124724.1805	104841.403	128444.276	140629.2104	130506.9361	135288.0864	139572.4059			73
342.1647961	342.1636271	342.1667118	43.70700035	42.64800088	46.52400151	15	5	5	5	108501.658	83861.93831	135741.7189	89689.08499	109384.8668	76731.37683	109492.7499	106409.5887	103583.4044	89826.21915	95075.36433	104618.0227	111663.4463	91514.6414	107000.9241		[M-H]- 343.171	7
342.2351812	342.2342959	342.2358649	243.8244948	243.0259988	244.9919894	14	5	5	4	2190289.182	3204078.348	2676678.446	2080017.929	2663185.047	2708906.13	3207839.535	249371.7115	63345.17186	227793.3754	46762.17676	1021096.321	632981.5539	132950.8251	1563099.518	[168][M+1]-		83
342.3082614	342.3030672	342.3113714	108.6740035	107.3880029	110.7380027	7	4	2	1	60500.08366	23904.54426	64552.12386	158074.8745	72789.98611	7924.209634	135263.1388	25391.47438	31573.57689	12463.46096	14230.8513	35427.83096	9823.266379	17106.61754	15083.96617			1011
342.3335408	342.3293072	342.3369604	42.67000056	42.09900141	43.76900141	6	5	1	0	284032.4489	252459.5294	458993.3183	303207.2214	100110.7295	24509.05482	96462.79942	30772.96286	29955.61843	28913.19595	28510.92739	30434.42395	38883.73614	24602.19971	45595.32858	[169][M+1]-		494
342.3867936	342.3852719	342.3882698	42.73549945	42.13900141	43.76900141	4	3	1	0	29322.63504	34702.69467	111082.3762	110333.4428	115541.311	9436.591801	96521.23198	6765.021437	6827.200485	8893.64228	8643.992974	9786.199157	11793.70103	7175.250953	16329.3988	[170][M+1]-		495
342.5277281	342.5250513	342.5285285	66.3320019	64.61600126	67.63499737	13	4	4	5	53501.24275	40818.13373	59169.00256	19399.28594	68942.70431	4251.908569	77897.87911	26530.03608	77754.86907	27892.72072	77555.76864	44541.76834	62317.10342	27749.26933	70766.77055	[171][M+1]2-		54
343.0296541	343.0259303	343.0331718	65.98049932	64.49499716	67.63499737	12	4	3	5	37968.49546	35761.32438	46079.49969	16950.07942	54721.77213	5960.391381	65454.95555	23164.23547	61363.63135	28397.32193	55422.25174	41451.46191	55669.5734	27332.77759	58476.63042	[171][M+2]2-		54
343.0854679	343.0845853	343.0861451	108.5329994	107.3880029	110.7380027	15	5	5	5	1274455.615	1025227.897	1129308.223	1536566.999	1929441.151	1888089.979	2365807.92	2490683.911	2441922.981	1924776.988	1886072.1	2376978.761	1620625.416	2126683.471	2043310.224	[172][M+1]-		73
343.08435	343.0817698	343.0859037	182.178998	181.2310041	186.5920038	8	2	4	2	29905.87441	29509.81236	15910.89618	41371.1049	27594.03089	36646.3157	33529.12836	41892.96913	27671.71211	32169.9054	23219.39871	28539.33147	32814.80599	25619.8208	25793.01718			666
343.1008937	343.0996657	343.103482	37.30199861	36.68299913	38.01199861	13	4	4	5	69491.71583	63398.25215	75809.07391	66407.07185	80870.32209	49257.0365	79443.01138	69701.41219	92686.84655	81040.00826	58065.31489	93436.28206	78850.68283	90919.15077	58618.81246		[M-2H]2- 688.206	31
343.101878	343.0985447	343.103756	132.2529975	130.4710032	134.8080009	9	3	3	3	26526.59362	47281.17858	39345.44297	57202.562	105642.7664	43392.56412	73650.31754	65814.27364	61202.84359	26049.53118	46698.99721	63633.58695	45512.03589	54966.89141	54210.19297			2494
343.1128972	343.1124371	343.1132288	42.37900141	42.02900141	43.76900141	15	5	5	5	2465759.145	2034951.883	3126968.688	2373854.347	2304141.925	1938265.974	2495541.2	2705326.309	2400936.624	2339839.805	2125172.588	2284129.139	2306148.21	2020045.534	2248006.824	[167][M+2]-		7
343.1281371	343.1268211	343.1295918	108.6635015	107.4580027	110.1529992	10	1	4	5	1003385.375	743341.8101	787385.2164	1191163.997	20662.7536	1319094.734	31941.20158	31740.95456	33581.04555	15824.64244	19761.80868	31479.37459	21000.85085	27419.02903	24821.97516			1012
343.2103479	343.2093547	343.2128706	204.8594944	202.5649944	206.8309992	6	3	2	1	86938.25491	67729.43802	36609.05403	97156.71703	31509.10175	103181.9064	84273.4705	18711.6747	10053.61483	24423.14654	13210.53779	60361.91677	22305.29998	14642.10674	92009.94366			39
343.2370443	343.2352649	343.2377101	243.9604975	242.750988	244.4029935	8	5	2	1	285494.3787	641168.3593	521385.232	257846.6509	349339.0477	482278.2312	579986.7716	42701.7341	22890.96481	37277.92667	18869.30373	119270.2845	56278.54473	31405.47536	215569.3368	[168][M+2]-		83
343.2471609	343.2463389	343.2476638	257.8409958	256.5830013	258.1740054	9	5	3	1	786637.7626	1220210.523	1631655.459	667942.6798	1620747.781	802949.9768	939475.1012	26569.88948	25954.44711	71385.95249	19431.95967	140748.8945	169180.0868	69758.16487	202745.2915			2204
344.0867899	344.0860456	344.0873272	108.7760016	107.3880029	110.7380027	15	5	5	5	194931.4589	150890.0161	177980.2205	244435.2904	314849.3363	312561.8417	411925.3519	417010.0836	420506.8779	313106.6263	321458.8471	426898.6151	269180.3695	372921.4842	359072.2851	[172][M+2]-		73
344.1148143	344.1134878	344.1155562	42.37900141	42.02900141	43.76900141	15	5	5	5	201470.4963	167332.4997	267720.3949	205666.7041	196345.6083	154141.3517	214041.2091	228599.7441	177389.9809	182462.5588	178987.1006	189421.0924	198028.4947	173239.4648	188918.764	[167][M+3]-		7
344.1333375	344.1319019	344.1343514	209.4510066	206.087997	209.8729977	7	0	2	5	26153.19748	11309.35951	19700.80171	15542.88896	13811.09747	19454.01961	19038.50339	29424.99627	102471.7621	48546.78295	189711.7473	36303.34713	37999.50622	140447.5722	51004.80915			2312
345.0574453	345.0562138	345.0593989	65.54349953	63.90699821	67.01099779	8	2	2	4	29314.99034	23353.54604	26745.33409	10649.50312	30988.87125	4636.929596	42498.92181	23309.18956	42386.67823	19916.07273	31475.27874	23304.52022	26704.02775	23473.60289	41117.48919			54
345.1534114	345.1495307	345.1546273	247.3030008	246.7690015	248.5539906	12	3	4	5	54460.56447	40427.3223	66075.67461	43165.95117	86845.44523	41434.71315	152475.9393	119590.4386	71258.30832	61649.91543	86578.69549	51997.18235	72503.7864	52383.65064	41748.15363		[M-H]- 346.161	340
345.1534296	345.1526959	345.1551371	229.8709948	228.8430057	231.1149969	15	5	5	5	136462.1591	110546.9174	185306.6629	162358.8459	175070.7971	143624.4243	228652.1404	217565.6016	109895.1277	128075.8016	168598.729	122583.7277	187077.021	127984.4631	142197.9904			2457
345.1542161	345.1518931	345.156613	191.3149965	186.8930026	192.3159979	11	5	3	3	54691.43356	123218.5414	119532.2379	106658.318	97699.97612	72889.23762	122004.4781	105776.2474	68051.92855	99579.35864	60919.76102	116814.3767	88865.36738	115047.792	73350.82415			59
345.1807239	345.1805293	345.1833594	259.3809958	259.0979862	259.4479862	3	3	0	0	51037.79398	47904.8542	37246.14598	39792.37384	36701.55201	57832.92483	87041.86622	8486.870874	7010.998378	9338.419263	6051.51959	35645.48527	16527.22215	8751.478694	36048.8563			446
345.2442019	345.2427105	345.244744	587.4790242	586.9529779	589.097016	7	3	3	1	93060.73303	102365.5731	91499.87358	112366.9789	89658.60666	111634.949	94601.51844	141249.2527	91842.3004	96239.05088	89853.20593	79627.52123	81511.01573	86251.39401	96678.64814			2150
345.2443423	345.242862	345.245291	555.2110039	545.999985	563.89201	15	3	3	4	76319.32511	229160.2771	191001.5465	111746.9682	195609.4036	394456.409	194582.4276	188353.8184	251365.9963	198114.9072	420316.3138	172171.8947	106825.8319	151756.3876	195388.7969			1919
345.244556	345.2413712	345.2453606	513.7120192	509.6389873	516.7150092	7	2	2	3	93630.95509	82229.09963	75306.78711	89926.10233	147018.8168	98601.7822	80250.17234	99069.31225	66867.15412	99454.26239	80870.71502	159467.5893	93170.50242	119039.511	89805.6774			289
345.2443739	345.243308	345.2451003	526.9749879	521.5409816	533.0300089	10	2	3	3	190426.5064	154745.6764	135376.118	90881.9502	132312.5815	123643.1075	112089.8486	240942.7626	102460.5801	149585.6287	74958.31168	155636.441	151163.7719	224404.6942	164689.9031			910
345.243689	345.2432529	345.2459551	572.208018	567.17298	580.8059833	9	3	2	2	113394.6605	147925.1704	93974.0798	115501.6356	114393.9132	116009.0638	98193.27399	79942.65923	89272.14048	282495.6599	109953.8818	100787.5226	82864.42742	108556.6558	111658.8004			1017
345.2438375	345.2435219	345.2449201	503.1980055	500.6589783	504.9590256	5	1	1	3	140675.0049	139478.5895	124833.6656	149619.7162	121745.7847	139492.2588	101727.14	89459.5333	121618.8799	120563.5122	178207.3467	149038.5113	128679.4437	67043.3935	131212.6295			132
345.2771488	345.275932	345.2788306	427.9390104	427.928009	428.5570049	7	5	2	0	25852.41022	87030.69379	98288.71273	45999.87939	124020.0988	79802.54689	33682.39835	16698.56191	11487.65855	16332.53614	13055.36325	16472.65652	22426.04605	14578.53821	17267.03385			2155
346.0518186	346.0506378	346.0528714	65.45899673	64.49499716	67.44899673	14	5	4	5	204506.7763	146751.9742	174111.8018	93279.54071	161093.818	14295.7733	199271.4054	74378.01872	169148.7229	50165.24991	150266.6925	59334.91261	156796.9718	43119.38505	128181.5275	[173][M]2-		54
346.5524416	346.5500233	346.5549022	66.45500084	64.49499716	67.44899673	8	4	2	2	57228.4498	43582.60516	39494.81497	26203.66096	35216.48341	4686.441952	52681.71744	18765.37447	35952.63735	13825.56957	45166.19642	14911.7717	42707.5312	14579.53911	28231.65099	[173][M+1]2-		54
347.1694879	347.1688854	347.1701549	217.6689988	216.7060063	219.6730009	15	5	5	5	266438.8561	203134.5027	359529.5741	250507.5249	258959.9617	248003.3786	537775.6765	505408.6458	313281.907	365041.1011	299572.0498	420453	437124.2568	273258.8534	362995.8204	[174][M]-		174
348.1147596	348.1122466	348.1163596	196.8360011	195.0870024	200.0089963	10	4	4	2	37031.8591	36745.63248	32325.81579	64695.84971	28606.98976	66602.84348	45139.31158	61009.63136	35871.17789	26628.39037	38664.43807	41390.23076	48574.85402	52082.00663	38092.94758		[M-2H]2- 698.247	16
348.1719282	348.1694518	348.1739327	218.3500056	216.8290015	219.5719941	7	2	2	3	40315.71834	32465.79983	39041.44711	28822.35788	28703.40083	34457.70545	66610.14171	54599.9875	36361.00813	41570.45053	30927.82248	51284.1725	60904.77395	35648.91742	38830.43215	[174][M+1]-		174
349.020516	349.0184377	349.0236076	29.15900018	28.88000071	30.25700008	14	4	5	5	81500.76518	49568.77278	73987.09368	73546.0599	72704.26078	57376.3326	95605.6181	107070.3521	85496.29863	68827.38144	32749.70661	55178.33894	42438.88363	65849.52252	61612.73782			1501
349.0161611	349.0119163	349.019548	58.56899846	57.81800151	60.46899846	13	5	5	3	96565.82504	72413.68802	50101.02556	51464.9636	40595.02139	101036.419	64683.85893	83064.02448	86224.78149	104344.7322	118632.7383	97574.15265	96106.71317	127366.3636	48947.39728			52
349.057991	349.0569553	349.0610818	36.38000102	36.05500102	37.37299913	6	2	3	1	34634.83023	29398.91988	40373.11708	34430.03374	37312.68036	35061.03966	44181.02005	36225.37632	31813.34658	33576.73159	25920.90828	43762.10327	24743.57519	33427.62713	33902.96161		[M-H+Cl]2- 664.157	31
349.0894309	349.0888111	349.0898198	39.84699871	39.32799924	40.67699871	11	4	3	4	290888.3631	216597.8135	276993.631	239953.3892	227164.1894	223598.2124	288187.2614	350584.9789	383634.6299	322431.3445	326757.4776	377820.1065	329546.1215	369454.538	314360.918		[M+Cl]- 314.118	64
349.1843813	349.183786	349.1849618	217.6689988	216.7060063	220.2519968	15	5	5	5	150712.6749	129519.6598	244046.1676	104394.8533	205845.1906	89737.12458	274373.7718	211854.1074	143979.4839	182877.986	155398.6099	192739.369	199919.242	152606.0986	211955.2122	[174][M+2]-		174
349.1850713	349.182601	349.1882228	201.8159976	199.3520033	203.5409976	14	5	5	4	55226.62299	50250.53641	75281.95323	52844.89454	59095.16701	44780.34071	74566.01598	77442.74034	69255.74492	59097.79802	43234.23462	82084.84653	79087.39163	58835.52777	72428.91108			960
350.1226115	350.1206031	350.1236505	242.1229935	240.8650017	243.7939976	5	4	1	0	58941.75073	167557.1046	42722.56539	131507.1452	41713.15952	159114.5079	30072.07558	36308.26312	19506.2013	20098.73676	22251.66909	25994.20921	32713.51927	26434.79664	24112.67694			2366
351.0350631	351.0325781	351.0384345	32.88149992	32.2719984	33.54000092	4	3	1	0	36281.57103	25905.67412	33247.49279	52706.00922	33058.29493	43405.25512	34314.42837	39632.16709	34154.00371	28106.73704	15714.33878	23416.31854	21213.11461	22956.10915	27109.70649			127
351.0716279	351.0661879	351.0731456	37.30199861	36.67299913	38.06100165	13	4	5	4	69722.73721	44392.53127	98292.962	157180.6027	82830.98469	112205.1363	96352.53596	100827.4371	102730.23	93254.22694	71808.07455	100359.4004	198906.7207	95417.28703	95276.27495			31
351.0830071	351.0799192	351.0831651	39.28799924	38.58899977	40.65699871	4	3	0	1	186124.9229	115323.6419	208993.1718	160097.5951	101271.1348	171677.6389	208226.4763	217933.2505	236937.5537	226061.0348	205675.4115	259444.4575	175519.6802	244769.9596	219674.0001			64
351.1277133	351.1248919	351.1302406	174.2560028	170.7759958	177.0720034	15	4	5	5	51296.08484	50928.77043	64361.34523	52512.43231	66874.43155	50957.40959	101290.9704	70143.60208	107214.6927	71565.2629	125760.1614	100148.3176	68915.09221	107139.3569	75655.9951			592
351.2155822	351.2123039	351.2159888	276.4599895	275.8319923	277.1399895	9	5	2	2	264775.9124	297737.2347	327525.6908	144746.1387	286250.989	200266.6945	419720.9793	18596.46354	13809.93064	18580.67465	6650.268447	28786.971	46177.93827	15762.11644	11062.56379	[175][M]-		167
352.0872973	352.0851185	352.0902035	41.42800006	38.02100165	43.07999919	4	1	3	0	170069.2054	161810.1866	244714.9205	137579.2546	54260.64821	158582.5427	79706.04221	102623.3357	159732.3632	194026.3434	170080.0648	240076.1419	160509.7304	296445.9089	194164.1796		[M-H-CH4]- 369.132	7
352.0969512	352.0931942	352.1015749	37.97600165	37.30199861	38.68100165	14	5	4	5	163937.3051	136840.9873	171917.9911	123849.8781	211304.0696	132558.0514	182201.6676	139634.1537	169383.3926	162335.9644	162016.1221	198126.3766	126605.5294	277559.3529	172990.7217			1274
352.1026517	352.1021208	352.1035516	176.763002	173.2900053	179.3969999	15	5	5	5	502847.7985	481687.0761	423811.6887	556285.5033	341761.6006	566337.3288	478154.382	511518.0571	444557.5864	384091.3297	436649.0129	513112.911	506430.5853	451697.8478	526246.6297			726
352.2188925	352.2178797	352.220224	276.4329991	276.4329991	277.1399895	5	4	1	0	39632.23698	36454.20935	35195.36622	23502.31035	34617.59587	31110.25789	64050.83542	4332.864483	3147.309726	4342.206769	1814.755702	7725.639239	10986.70303	3315.32709	3408.945281	[175][M+1]-		167
353.0324099	353.0291345	353.0336967	38.58899977	38.04100165	39.32799924	7	2	3	2	27093.17922	15911.11032	18727.9764	34003.43404	63294.85588	33914.87109	21273.57424	22815.48747	20087.81968	19528.75489	46100.07393	15188.73818	21878.4852	31805.45826	20202.06942			1277
353.0499995	353.0459525	353.0519281	27.81099945	26.3050006	33.54000092	18	5	5	5	390731.7135	312773.6425	147723.871	555700.6387	626852.4566	476020.9646	428449.7727	432524.757	490456.5882	332194.245	474711.1529	402310.9475	246002.3092	604490.8389	311072.8244	[176][M]-	[M-H-C6H8O6]- 530.081	140
353.0866319	353.0857796	353.0870979	36.68299913	36.05500102	37.37299913	15	5	5	5	22167362.14	21474037	20721316.57	20385668.29	23185200.62	18863546.93	22905948.98	21191750.75	21203726.51	21405524.56	18557287.6	20073053.46	16396434.73	22473587.43	16385476.73	[177][M]-		31
353.0866476	353.0854286	353.0883198	1097.573995	1096.856978	1102.742049	13	5	5	3	144123.2904	130538.0655	142765.8745	111015.1526	124145.9031	100832.9267	144608.3384	94421.31926	104344.2858	92137.71614	109269.3491	112476.7536	96847.92947	99759.46642	105266.7688			2349
353.0869179	353.0866602	353.0871355	77.54299948	75.36800295	79.90699884	5	1	1	3	1439212.074	952494.0452	2075229.807	1030632.045	1121499.466	775038.5215	3082762.36	1423466.707	1560935.866	1289427.818	756399.0034	2782531.004	1354068.121	1537712.418	1659961.679			2094
353.1033656	353.0993396	353.1068305	175.3010067	173.2900053	178.5599952	11	3	3	5	59603.42826	106286.5146	88372.28904	71105.91189	76454.83587	107916.1119	97317.09668	104345.1417	90054.29705	92080.62299	72143.97592	116648.7776	81619.74524	75335.83039	71800.56265			593
353.1459861	353.1441317	353.1467227	37.38199861	37.30199861	38.54199861	15	5	5	5	94659.80151	98534.68159	97171.07464	99640.12955	103080.0174	112472.8332	87696.91517	97864.25436	84954.10693	95597.77332	82131.65294	91498.47685	85484.02562	96602.1508	89054.77705		[M-H]- 354.153	31
353.1516729	353.1500617	353.1563469	249.6469933	248.6349878	250.3600056	11	2	4	5	40272.87871	32058.84188	39817.79	33912.74164	28760.26532	39077.56987	49812.8	57770.41239	44358.56186	72585.30107	77026.25768	63190.28306	92634.88117	61804.38299	66572.79863		[M-2H+Na]- 332.181	195
353.1985485	353.1956333	353.2002518	400.7469896	400.4489951	401.4359882	15	5	5	5	74963.36635	75152.38499	60397.71827	69965.00945	64714.25375	79346.73203	62218.49578	72312.01333	70370.67341	84192.42368	78048.59689	98940.48115	85420.23805	85280.97557	76145.34741			1456
353.1951082	353.194557	353.1958524	214.7370003	213.5819995	217.3380044	15	5	5	5	95142.98814	95249.84579	94463.95818	74458.28512	130719.0504	75098.93974	141464.8811	105531.9822	115787.1284	116559.3061	105079.5851	119743.5825	97055.31136	105419.3823	109445.5285			97
353.2300909	353.2291268	353.2329502	312.1339962	311.6750003	312.4409866	3	3	0	0	30458.36113	31916.07002	33252.95587	21865.71129	28487.81535	36283.18933	46276.07212	7029.70471	5552.539484	5420.220081	3705.494735	19464.82029	12279.47391	4782.133739	22288.26228			441
353.2445131	353.2432732	353.2486315	36.06500102	36.05500102	37.37299913	15	5	5	5	289323.5367	254801.2446	254068.9465	155794.51	117106.6782	71589.86359	110382.627	86572.65048	85473.44425	89381.51093	60071.03463	88985.29417	50220.85707	112413.3006	50651.13934			31
353.3178322	353.3113747	353.3201722	36.07500102	36.05500102	37.37299913	15	5	5	5	846900.5999	839706.9982	809132.6984	807806.8741	426849.2385	215354.5957	453312.7407	247063.1164	239503.9772	261909.5022	221369.5905	259605.985	186290.2157	283928.3285	171088.8968			31
353.3401048	353.3382981	353.3413523	586.9529779	579.9479887	588.5270187	15	5	5	5	215872.0993	221536.1367	274731.2426	232271.7007	319357.2788	179038.5891	411283.0815	167300.4874	193852.2687	206994.4014	271926.2674	187241.0853	196086.4217	231751.8844	205616.8321			2151
353.3682539	353.3673768	353.3693645	36.07500102	36.05500102	37.37299913	15	5	5	5	372352.3991	405148.7547	425881.6487	491100.1159	497195.1259	201630.2169	503603.1085	190884.737	203541.7974	229347.7357	182072.4648	219774.131	145881.2352	254365.5778	165037.4231			31
354.0409736	354.0401628	354.0417779	37.30199861	36.70299913	37.45199861	5	0	3	2	26746.23568	22450.66901	22144.70386	32922.37561	25408.80526	30307.39739	23420.89851	29234.67898	33723.63947	24836.58131	33164.85351	24878.88148	22552.64024	23935.02659	21685.24974		[M-H-C6H10O4]- 501.116	31
354.0514566	354.0449054	354.0541384	27.4819995	26.3050006	34.7969985	8	2	2	3	66535.89004	62131.23694	59765.86219	90774.69933	100120.9478	47693.34727	52755.18834	61997.97726	31351.44905	42493.66705	26213.04255	48002.738	40278.32777	57243.79608	34210.64594	[176][M+1]-		140
354.0810464	354.0803531	354.0818889	252.8110027	251.7479932	253.4099959	13	4	5	4	45447.76452	30330.32595	28540.07784	61739.58249	80778.92176	147423.4632	51726.65641	85773.83538	79601.86173	55104.1919	77764.36703	69997.31746	33494.34129	102503.884	62641.55933			82
354.082319	354.0808352	354.0844064	113.6339966	110.1529992	116.1899972	9	4	3	2	63712.57143	103727.4923	54652.85415	179747.1378	125303.1872	207119.7068	72884.10476	79758.35857	64455.44242	52589.30385	53517.58472	67437.37503	51142.91551	63020.13492	57056.29678		[M-H-H20]- 373.1	71
354.0896151	354.0888513	354.089988	36.69299913	36.05500102	37.37299913	15	5	5	5	3982037.604	3825805.173	3675746.353	3693741.775	4102955.338	3396149.317	4129869.287	3827063.417	3839453.861	3840660.709	3314533.669	3638422.817	2984120.919	4070857.76	3016623.995	[177][M+1]-		31
354.1453739	354.142235	354.1459294	36.07500102	36.05500102	37.37299913	15	5	5	5	50268.54644	53441.97352	52249.62231	40257.04634	54290.42186	43035.15468	52599.28099	45882.28154	45669.8628	45751.33447	38452.82472	46035.90413	38292.54378	51921.9275	45473.06449		[M-H]- 355.154	31
355.0910279	355.0902837	355.0917513	36.69299913	36.05500102	37.37299913	15	5	5	5	780312.5526	750655.1384	704701.2462	717606.6671	830080.8897	687007.7298	808070.2945	755373.0107	765848.7551	756116.7772	680717.5613	738289.899	598010.0121	813621.8311	622214.0751	[177][M+2]-		31
355.1012823	355.0997578	355.1033866	58.57899846	57.01899846	60.46899846	15	5	5	5	57766.93078	33641.06091	91858.21895	39251.84355	82490.36743	46299.57595	71028.65752	49086.04352	58038.26096	69444.41927	56412.03279	56194.45875	57281.61243	64256.3228	73489.01602		[M-3H]3- 1068.34	52
355.1006724	355.0986751	355.1018026	147.1405018	145.4640062	148.4520051	12	3	4	5	37167.33206	15662.02836	21405.10361	24166.4133	75896.86232	14799.20873	55854.09708	41330.76745	511232.458	325343.4728	950971.4476	96971.16662	54719.57026	441590.5561	58284.20034			21
355.1565636	355.1545599	355.1589657	402.0350114	401.7260141	402.3930073	14	5	5	4	177650.6733	235253.3428	182665.3618	161642.9752	190198.7373	138765.3086	195820.3205	61240.30558	49454.91347	76922.09036	38623.52541	100270.2541	75895.2882	60745.58668	129143.6335	[178][M]-		3
355.2104124	355.209511	355.2112276	236.5665048	236.0779953	238.1500008	8	5	2	1	89291.98554	142157.439	107600.2745	79026.70164	102884.4924	136380.1553	91236.81833	13521.64604	11476.45113	24450.13523	29848.67365	41342.81146	30990.71376	21370.20812	37547.40835			1695
355.3197318	355.3189927	355.3200692	480.1009928	477.787986	484.8719969	8	0	3	5	27047.68038	46094.80087	83935.4535	46678.04135	154734.2794	41987.68241	251880.0769	638447.0585	630277.5885	719221.5423	834920.8165	671069.7104	798553.2349	902105.4719	624464.3933	[179][M]-		358
355.3194785	355.3191635	355.3200136	491.0159969	488.1919969	498.0559729	8	5	2	1	582610.094	683956.6487	835801.2552	581048.4949	1166289.259	448074.0135	761319.0669	175153.3952	140851.6857	155983.416	215189.8158	449143.1013	186412.4302	236259.6447	124677.3375			1927
356.060955	356.0599525	356.0617442	108.1169986	107.279	110.0489996	15	5	5	5	325932.917	291469.625	283743.4081	366894.8959	335121.6043	374058.4929	391476.5088	389435.2992	390686.8041	337939.6596	366588.4059	377980.7156	331937.3219	381954.5483	370195.4016			73
356.0792256	356.0781685	356.0817635	36.70299913	36.67299913	37.86299913	15	5	5	5	335103.3248	263893.4653	228770.2474	354045.7163	201608.9409	290832.878	335916.8482	337855.3494	390333.4084	317570.7689	315320.8149	329846.4809	263328.9931	302811.219	306959.2304	[177][M+3]-		31
356.097223	356.091287	356.0977894	252.8110027	251.7479932	261.521009	16	5	5	5	2417862.616	1630140.299	1450908.609	3694585.661	4636010.072	6938500.43	2669761.527	4242554.487	4032069.084	2728666.361	3861872.348	3548521.55	1724057.152	4787435.159	3086413.087	[180][M]-		82
356.097588	356.0971387	356.0980291	221.1590004	220.2059936	223.259993	15	5	5	5	2615451.557	2669707.021	2048862.639	6330481.465	5571386.402	10196657.64	3523715.352	6064042.217	4424748.652	2776204.151	2333378.499	4478669.77	3038279.861	2821524.437	4133387.213	[181][M]-	[M-H]- 357.104	50
356.1075156	356.097555	356.1120143	185.3530003	183.1210041	194.5499931	8	5	1	2	68164.12569	116372.4338	41224.65258	119609.4272	93682.9143	134061.7406	25343.18178	49729.57593	25434.29766	36576.95906	49161.26655	39716.5456	36708.58179	27348.00832	27301.54627			973
356.1466674	356.1428558	356.1517477	252.8105007	252.1640096	253.4399986	14	4	5	5	45167.93811	28985.72616	1304359.556	46431.64257	81319.83722	74481.90389	58468.94207	72952.63653	77486.51494	57655.03415	78611.95346	79510.14011	34961.12694	83352.53822	67687.89951		[M+Cl+NH3]- 304.162	82
[truncated: 6,513 more rows]
