# Supplementary material for: UPLC-QTOF-MS metabolomics analysis revealed the contributions of metabolites to the pathogenesis of Rhizoctonia solani strain AG-1-IA
Source: PLoS One. 2018 Feb 6;13(2):e0192486. doi: 10.1371/journal.pone.0192486 (PMC5800620; doi:10.1371/journal.pone.0192486)
Supplement: S3 Table — (CSV) [file pone.0192486.s003.csv]

mz	mzmin	mzmax	rt	rtmin	rtmax	npeaks	bs	ps	rs	bS1	bS2	bS3	bS4	bS5	pS1	pS2	pS3	pS4	pS5	rS1	rS2	rS3	rS4	rS5	isotopes	adduct	pcgroup
53.01909059	53.01900477	53.0193687	34.16900039	33.77000175	34.49799903	11	3	3	5	20785.94651	20261.23591	20156.04298	19329.9271	17257.4575	13844.43307	22586.50474	17366.43325	23756.04388	19372.07182	23506.00278	17092.56248	17461.02671	18504.44584	22289.21443			50
61.00811115	61.0078973	61.0082405	1111.061054	1110.070024	1112.010024	15	5	5	5	112200.3223	105472.6279	114714.5885	112542.3814	108390.6385	101667.3582	104430.6028	102794.1973	106875.2455	103862.7638	107058.2217	97713.26654	99903.37665	101403.1653	111571.4613		[M+H]+ 59.9984 [2M+3H]3+ 89.9915	146
66.01916259	66.01872483	66.01932144	34.43799903	33.77000175	34.84799986	15	5	5	5	31226.94224	30891.56434	25138.52163	28208.14596	23302.87359	21844.38079	23792.07188	26474.83213	25591.78162	30440.1535	22435.90029	24931.39569	25083.0214	26685.94418	23222.08686			43
68.98231584	68.98202272	68.98234701	34.22000175	33.77000175	34.84799986	15	5	5	5	67822.37856	71819.80976	57092.975	64677.30666	52000.58745	55037.87524	52929.91041	62556.86626	55539.06327	64080.12706	51025.20781	47455.27779	55923.31605	57680.39591	49508.38736		[M+Na+2K]3+ 106.029	50
68.99793564	68.99773054	68.9980983	82.66100006	80.78999706	83.63900175	15	5	5	5	60768.30979	103649.873	63376.54984	78020.02165	46364.38643	50857.74082	81281.97045	46050.81552	83781.21573	93185.55993	74973.63372	105224.8938	69128.49846	76008.04757	124492.705			120
68.99444802	68.99425283	68.99460746	1117.44502	1116.443993	1118.23296	15	5	5	5	3042760.218	2987841.657	3004057.731	3001584.174	2935594.726	2877029.43	2949188.801	2882015.471	2900371.621	2900673.883	2795618.319	2781411.476	2728735.791	2785287.435	2806369.612		[M+H-CO2]+ 111.977	151
69.99425764	69.99406235	69.99449761	1109.234954	1108.063008	1110.254038	15	5	5	5	336015.1442	319399.1689	318493.4069	320591.7925	315408.4717	314736.9596	319407.8729	303843.6622	312541.6085	304219.443	292717.3081	300622.0801	302159.3993	301700.0132	295294.272	[1][M]2+	[M+2H-H20]2+ 155.987 [M+2H-H20]2+ 155.987	19
70.49483401	70.49478747	70.49520184	1109.215009	1108.375984	1110.084038	4	1	3	0	21688.78645	19596.6623	20975.39898	21263.20502	21308.70859	22829.00208	16595.5278	18619.18043	19278.34329	15345.02883	19075.90627	17523.12464	15904.66555	18045.97543	17102.82949	[1][M+1]2+		19
70.99194015	70.99179599	70.99212109	1109.234954	1108.063008	1110.254038	15	5	5	5	128451.4476	117015.6209	121044.5702	106256.0566	118827.9206	121382.1031	119352.024	121703.0601	108376.5401	111856.1821	112238.0321	113264.0892	112620.2347	114735.9307	108745.146	[1][M+2]2+		19
72.93762168	72.93750603	72.93780147	1119.831003	1118.662039	1120.459973	15	5	5	5	629393.0676	623205.8525	612835.7645	611259.4135	593161.4345	585471.2617	601130.4015	584331.8862	564218.5449	570498.8699	551238.1129	536458.8216	537800.0424	542337.8182	527454.4744			48
73.53343229	73.53329132	73.53361292	34.16900039	33.77000175	34.49799903	15	5	5	5	206671.0303	176534.5651	194763.8796	193433.5991	157950.9344	136173.3458	229900.6918	155103.2771	213930.426	186178.9398	225789.5499	194336.1304	190633.9154	185108.9344	241578.9125			50
73.53338942	73.53318502	73.53355827	1110.721973	1109.401057	1111.421057	15	5	5	5	68560.87357	77062.95688	77529.89165	88398.3362	63608.20001	80712.53313	74268.41599	66658.04846	76932.9985	76416.82284	75994.74795	76688.25532	82286.96913	75237.46317	70304.92624			146
74.0340377	74.03378951	74.03426471	34.16900039	33.77000175	34.6069985	15	5	5	5	47711.39129	41223.52897	44318.22696	44755.94846	36183.69912	33187.40969	59032.6619	35781.83124	52109.9421	40855.39036	53651.92934	42651.65054	47929.30672	43721.92891	53270.56315			50
74.53234443	74.53208228	74.53252373	34.16900039	33.54000092	34.49799903	15	5	5	5	43603.77337	38268.31074	38043.17318	36083.30018	33471.93732	23365.15559	48095.44644	33714.31427	43821.62547	36072.77123	46730.43638	37440.84171	39914.35752	34348.60802	44987.223			50
77.0396417	77.03940637	77.03977438	208.0924971	207.8790011	208.9019964	10	4	4	2	32387.69426	22689.96489	27051.37557	32442.43116	51953.17972	30635.58894	23171.08667	35929.58841	26037.75943	26516.1667	35761.34899	19669.74695	27344.90438	24466.00523	21962.06211		[M+Na]+ 54.0491 [2M+Na+2K]3+ 65.1001	105
77.99957366	77.99944205	77.99973154	1116.69651	1116.036971	1117.952957	6	5	1	0	292706.9916	172588.8804	291654.3728	210788.266	190900.0051	274076.292	245072.3185	233130.7557	240290.9901	226570.2033	224676.6575	217446.2228	210529.6784	223230.1693	212041.1151		[M+K]+ 39.0369	151
78.99972476	78.99946457	78.99987295	1109.393005	1108.063008	1110.254038	15	5	5	5	66399.66576	60447.6689	67199.1793	60975.73246	60965.05408	59864.15413	64229.14713	61213.97481	53922.22528	55088.78879	58699.04945	57104.09921	55039.24572	53647.99776	52968.91342		[M+2H]2+ 155.987 [M+2H]2+ 155.987	19
79.05524925	79.05495964	79.05540826	208.0289984	207.5140018	208.9019964	11	4	5	2	42429.17696	26763.02975	36273.68754	34368.86807	60818.55418	36632.94952	21744.72907	38410.9831	33376.52865	31327.86348	44238.83115	21227.47919	40419.16654	29721.59144	27132.7843		[M+H]+ 78.0474	105
79.99738597	79.99724265	79.99762282	1108.900011	1108.063008	1110.254038	12	4	5	3	27041.64028	28567.81148	20712.99573	26074.15693	24158.56155	25700.79267	21735.17648	25660.69857	21798.81866	20434.44208	24629.91142	23320.20041	19048.1252	24779.86739	18046.22594		[M+H-CO]+ 106.989 [M+H-CO]+ 106.989	19
81.52221942	81.52193553	81.52246882	34.16900039	33.77000175	34.49799903	15	5	5	5	38186.82545	58386.91157	74717.5241	59958.34199	100059.4203	109544.8837	47918.35338	60610.15501	50900.16479	45981.81089	45684.35731	53595.36311	47852.14292	42916.48752	45148.35663			50
81.52225713	81.52211485	81.522436	1111.061054	1110.070024	1112.010024	15	5	5	5	585182.76	569538.2235	579967.2739	572210.352	558941.782	566613.3203	567109.7364	564767.1086	551441.6553	560308.5266	549054.8381	546433.5649	536124.025	552073.7317	553289.6464	[2][M]2+		146
82.01490009	82.01473293	82.01506128	34.7969985	34.39900122	35.1269985	15	5	5	5	279806.1144	255540.3036	387865.4906	268104.9646	362771.4561	319750.5793	301824.8069	374912.663	365300.0267	323304.7012	304806.3116	216435.0043	355632.6768	278325.6377	276143.6475			43
82.02259127	82.01411378	82.0241666	1110.951511	1108.063008	1112.390022	20	4	5	4	48740.98833	56843.38006	36791.82712	36835.05067	32790.44547	43920.42443	37965.64938	40439.09309	28325.7798	21564.69777	59297.53614	41969.25211	35630.18846	38524.50024	26631.35988	[2][M+1]2+		146
82.05357551	82.05339281	82.05378333	1097.669038	1094.882022	1104.835049	11	3	2	5	57581.82042	37418.36622	69098.66065	58076.11787	57997.97022	62407.88833	71193.01778	60935.28796	50192.00598	43509.91231	57250.71016	63130.34517	63298.02619	87434.15863	76913.21412		[M+H]+ 81.0443	7
82.05369743	82.05354757	82.05373337	944.7999863	940.1019861	946.5749776	4	0	0	3	76743.31294	79530.5263	80124.21245	73998.15488	46884.84295	43621.81285	59856.83313	48011.23885	48052.26058	51667.4131	41757.3677	97112.4711	64074.00223	151917.6219	50534.14501			10
82.53900821	82.53883946	82.53928497	34.16900039	33.77000175	34.6069985	15	5	5	5	48960.51505	39325.44637	45941.5374	43676.93705	37695.35476	30601.73566	54666.24961	34629.8783	47808.00167	38250.47852	52320.63391	41289.57268	45329.83484	39364.92212	50132.76815		[M+K]+ 43.5792	50
83.01579983	83.01558121	83.01603531	34.7969985	34.22000175	35.1269985	15	5	5	5	43752.37156	43829.69736	66961.08098	45072.55709	59257.58821	51699.35919	51005.85674	62322.67472	62291.84501	54772.24973	51528.7499	34708.42404	59571.83612	44387.11905	44975.0326			43
84.0124541	84.01218146	84.01267802	34.7969985	34.39900122	35.0769985	15	5	5	5	58257.44726	47965.66319	74921.76536	51842.29565	69036.8466	61452.65994	56739.08243	73436.33502	69045.77282	63016.05183	59717.46692	39465.19529	67524.97825	53657.39328	53275.52969			43
84.04534945	84.04501822	84.04583121	1094.933052	1092.127046	1097.492022	14	5	4	5	30351.29876	33485.66194	30810.43016	23556.93736	35763.97795	27023.55522	30666.1342	31248.35966	21783.58346	25603.95721	33214.79047	35347.63353	37615.41251	28566.9789	43122.46846			1913
84.04538237	84.04525003	84.04555416	39.19899881	39.03799924	39.59799924	8	4	3	1	82970.06845	58216.55229	35555.28362	104117.1034	35768.98182	39642.77546	54862.6186	33985.08108	11201.66762	16197.5584	24830.5715	15475.30903	19517.68257	22147.01205	8914.650943			79
84.04534853	84.04528963	84.04549962	69.520998	69.22299906	70.14000105	7	4	2	1	184826.4465	120740.3367	106944.8948	371568.9453	105826.3454	90118.26326	104196.1437	70385.29467	21881.40974	40803.32889	77931.58877	26744.28189	52112.29832	62515.99154	23874.54353		[M+K]+ 45.0822 [M+Na]+ 61.0561 [M+H]+ 83.0381	238
84.96049549	84.96027708	84.96068561	34.7969985	34.39900122	35.1269985	15	5	5	5	296735.1206	468730.1502	684971.7091	489120.7669	917930.2793	1035883.875	349443.0218	565444.5252	414936.6476	401109.0252	357519.0028	320902.8035	445066.7533	391671.6803	295196.899			43
84.96014459	84.95995362	84.96036342	1110.721973	1110.070024	1111.791054	15	5	5	5	218660.3473	213841.5	212427.3339	208255.5819	197084.4213	202382.6419	192936.8372	199625.5401	193446.9179	187003.4458	186683.8715	184380.2938	170026.6982	186846.213	180399.0516		[M+K]+ 45.9994	146
86.09735549	86.0972294	86.09757206	103.5825006	101.6949986	104.2089996	12	4	5	3	306964.5582	184249.2564	114404.953	309839.6221	84645.86025	89029.17041	177505.171	178543.7369	99472.70443	98941.86869	74762.22045	136447.5847	77690.97891	95453.89486	114871.3068		[M+K]+ 47.1341 [M+Na]+ 63.1081 [M+H]+ 85.09	403
86.09733428	86.09720523	86.0975173	113.5200007	112.3510011	114.4079987	10	4	3	3	195926.556	114529.1405	45098.05318	219541.607	62551.19022	53298.50371	112336.0532	73382.97103	78940.83389	68286.03926	63044.56238	89407.43147	75826.43508	48270.2739	95581.31105		[M+K]+ 47.1341 [M+Na]+ 63.108 [M+H]+ 85.09	357
86.99346113	86.99315014	86.99373111	34.7969985	34.16799903	34.84799986	10	4	4	2	19973.99879	22461.08909	15314.6037	20213.97859	14035.61353	16519.39908	14987.43156	22533.82448	15963.44117	21188.64148	13560.84046	14757.23517	14996.05726	18966.60847	14563.42519			43
87.00868333	87.00855511	87.00878113	82.55399807	80.78999706	83.63900175	15	5	5	5	76052.50554	143515.6252	87237.3429	95442.96218	65584.52009	69159.09596	91422.24707	71545.33464	116230.5027	130255.7005	96320.44913	146053.9676	84526.38478	92776.05242	144611.0396		[M+2K]2+ 96.0921	120
88.51068572	88.51049454	88.51081886	1116.236971	1115.949031	1116.766055	15	5	5	5	1474257.759	1491849.567	1093241.868	1446026.258	1441704.236	1449810.78	1427399.357	1355259.085	1375852.564	1367508.794	1355755.525	1314838.841	1300555.517	1329442.153	1309838.661			151
89.00992956	89.00978778	89.01006785	1110.021973	1108.731975	1110.841975	15	5	5	5	283784.0587	272732.9339	281848.6004	318116.2567	266973.4635	268712.0408	252900.6433	260478.2819	250172.2718	253713.7391	242277.3249	236828.0463	247675.5621	243794.8379	254575.9982			19
89.03955241	89.03943776	89.0398764	213.0480051	203.4229931	213.7620037	16	5	5	5	277486.2663	262030.9798	122188.7271	270868.7774	176030.6818	110089.1796	258670.3387	154928.2613	178994.7532	122603.1463	115922.969	225620.3367	116173.3769	93245.31185	137436.9416			27
89.03955192	89.03937287	89.03970399	233.2374988	233.0769954	233.6950042	6	1	3	2	110067.9609	109225.4517	146394.3915	123552.8052	172688.0904	149899.7174	104164.5357	228497.6108	135826.3893	140837.2138	145043.3628	106061.3661	148524.8854	120063.4599	122072.8211		[M+H]+ 88.0362	64
89.5082433	89.5079274	89.50846947	1098.456052	1094.569041	1100.953995	27	5	5	5	341897.5233	384741.5128	410182.1034	385389.0961	381468.6851	367425.9832	445065.1627	379120.6631	415472.261	61221.24921	71342.3953	402264.6015	75997.61515	392436.9248	96928.28761			7
89.50841929	89.50820825	89.50855025	1116.306971	1115.786055	1116.926971	15	5	5	5	23902321.91	23616555.9	23573552.39	23211477.1	22509866.94	22630809.27	22452191.8	22216913.18	22079375.48	21921502.45	21568619.89	21453971.27	21079065.42	20914414.45	21222287.16	[3][M]2+		151
89.50843467	89.50822737	89.5085407	1126.682014	1124.799995	1130.527039	10	3	4	3	8760578.194	8636222.887	5993953.767	8827825.417	8676774.916	8533435.093	10293951.97	9388073.343	7768804.473	9162148.438	8475286.311	7927216.321	8656389.857	8613373.223	7721470.709			48
89.50827605	89.5078732	89.50850495	1190.786018	1183.241959	1194.524003	9	3	3	3	173278.9484	216740.94	202539.6817	262352.5911	192319.9199	192806.7866	139709.1732	141191.1745	173913.4239	157313.361	124969.3228	164737.0511	148867.6533	150133.249	131594.5117			485
89.53486929	89.53465333	89.53502446	1116.306971	1115.786055	1117.952957	15	5	5	5	1609673.559	1544887.483	1520752.977	1488800.81	1433052.906	1433585.543	1432533.487	1385169.682	1400898.759	1364134.847	1334319.979	1337778.63	1291687.958	1300618.249	1313658.321		[3M+Na+K]2+ 39.0369	151
89.5348701	89.5346445	89.5349625	1126.576499	1124.729998	1129.111049	8	0	3	5	10309152.59	10181941.77	9966664.113	9783519.195	9604238.387	9481847.557	9476064.069	604430.6007	483050.5722	598201.1125	533276.4718	638229.5931	544370.0578	555661.1453	581338.6199			48
90.00939808	90.00916555	90.00955865	1116.306971	1115.786055	1117.952957	15	5	5	5	2709505.066	2571697.218	2550059.446	2580821.997	2450112.724	1746876.855	2497554.753	2405990.338	2452644.858	2395940.166	2380702.044	2345146.732	2287194.223	2270798.38	2296515.112	[3][M+1]2+		151
90.50846037	90.50829309	90.50866151	1126.945525	1124.070001	1133.670959	28	5	5	5	3085868.821	2700018.294	1132933.192	2998288.04	1196647.443	1433166.12	2734911.034	2715203.116	2645921.242	2796610.555	1074575.122	2671248.256	2783710.035	2607205.817	1153369.239		[M+3Na-H]2+ 113.052	48
90.50846253	90.50832402	90.50869639	1109.234954	1108.063008	1110.254038	15	5	5	5	5208462.906	5057979.654	5090945.053	5032642.589	4977157.635	4946268.534	4935672.283	4917339.103	4818464.194	4792961.813	4810038.894	4707161.655	4670989.025	4628916.483	4637487.518	[4][M]2+		19
90.50814171	90.50785169	90.50827844	1097.799036	1095.925946	1099.796976	15	5	5	5	611172.6523	572698.5816	593826.2562	593822.6227	572057.1535	583843.1798	589803.0461	537692.3539	554313.2145	548047.1907	534956.411	567910.196	575115.5029	563668.9774	550586.2026			7
90.50821335	90.50773619	90.50827664	1182.613964	1179.468956	1185.125999	4	4	0	0	117720.2233	80410.31915	72316.95225	81028.15922	87247.75208	68381.53283	63463.97773	64450.46375	61753.29242	62283.24321	60903.74027	56482.27757	52145.34234	53937.60786	51234.09973			507
90.53044288	90.53023698	90.5308824	1113.096008	1112.278989	1113.766011	11	4	3	4	66558.1203	1244557.044	57808.2211	54008.0096	76452.76202	1006587.838	63416.75927	62494.16864	69192.07274	1416084.359	61076.08805	67664.41483	1504381.596	78445.29477	55542.98396			146
90.52771817	90.52753651	90.52783598	34.32900039	34.16799903	34.5869985	4	3	1	0	14390.59303	18080.20605	18311.75936	18472.02537	24971.01311	29049.46794	19352.544	16707.89045	17041.12553	15275.77013	15160.47992	13573.59232	17007.54945	15028.64791	14004.83553			43
90.53442094	90.53426192	90.5346455	1109.234954	1108.063008	1110.254038	15	5	5	5	321697.8354	312823.2368	319777.1998	315868.7826	290706.7522	318118.9742	287300.5943	290373.774	282413.6467	285525.5646	280965.135	267090.5345	274077.2923	250119.5229	278045.6089			19
91.009318	91.00915311	91.00957019	1109.234954	1108.063008	1110.254038	15	5	5	5	494812.686	485765.8101	470165.2869	474960.5216	470718.9005	463985.7839	468159.2437	463901.2327	455276.8203	460089.254	448260.9301	441942.5101	441255.6647	441458.4402	434231.0856	[4][M+1]2+		19
91.05511589	91.05502136	91.05532311	209.2860031	208.3360059	210.1190011	14	5	5	4	277535.1394	195215.7333	145662.1671	262624.0828	148051.3689	134924.1849	167940.9072	127043.4755	120074.1198	105395.7539	91327.2791	103007.3184	79424.87963	83581.96374	94747.96888		[M+2H-CH3]2+ 195.127	44
91.05519427	91.055057	91.05537216	83.73900175	83.11300112	84.25700344	15	5	5	5	1473051.51	1212079.471	832598.0591	1544835.112	760242.8566	752138.9862	1107858.086	788638.398	573584.9827	649870.4737	656115.5802	739902.1827	628288.2319	663356.1299	548388.4658	[5][M]+		120
91.05512055	91.05487362	91.05545153	187.5230026	186.8920013	188.5380061	15	5	5	5	130283.8363	68703.9973	51790.62874	123592.475	50243.21614	48709.93688	62065.60955	61640.10283	35784.28716	40931.3246	33484.64714	40979.59421	44146.35708	29180.55384	37023.18359			69
91.05502713	91.05497292	91.05530787	104.5634999	103.3789996	105.1720022	4	3	1	0	476032.8339	360934.0374	334683.321	539688.0605	418311.3143	333688.5191	324212.7081	362395.8214	308682.0424	265270.6588	336557.3272	312419.6354	309636.9446	228979.6446	257997.9791		[M+K]+ 52.0966	161
91.50617766	91.50600894	91.50637282	1109.234954	1108.063008	1110.254038	15	5	5	5	2185684.198	2108832.481	2108765.251	2072801.924	2053590.438	2045192.01	2049758.126	2038327.604	1989057.839	1984963.48	1980839.753	1945767.112	1921186.504	1928266.995	1947748.792	[4][M+2]2+		19
91.50591077	91.50545195	91.50597644	809.3569928	803.6490227	817.2760272	13	0	3	4	75641.93451	69459.12292	67919.53079	95575.42374	107224.4758	92666.33719	76060.04813	118634.4331	92473.9814	82302.95214	97864.10941	79850.14558	94023.85191	82906.05613	64320.89032			1436
91.50580896	91.50560791	91.50608381	852.2950258	848.4850146	853.8800128	7	0	3	3	48423.85518	47501.16269	44533.99996	68559.16744	82897.64006	73624.2401	72848.90892	71390.71423	72470.41008	64113.04922	65924.5163	101384.6545	84981.00779	62784.31355	138865.984			1754
91.50575651	91.50566264	91.50604691	605.788997	601.2380215	612.8040079	9	0	2	5	148234.9959	138893.5118	135895.6099	140323.5666	126817.6614	119446.3106	115456.4944	83087.25611	114464.0954	97619.87077	40458.91691	51551.75918	73978.59684	174585.2256	45138.9262			2707
91.5057814	91.50566934	91.50605768	796.292996	790.8300003	798.9469838	8	0	2	4	66940.56607	64252.06156	64122.84488	78932.94781	82515.09302	81382.05061	82656.00166	102483.8638	77360.47579	70690.55102	50764.67198	76207.13302	25244.57841	67578.60859	59975.95654			964
91.50589589	91.50578659	91.50600908	758.0889983	752.1010262	762.839978	8	0	3	4	230036.643	236605.0586	220639.1368	259571.1831	265104.9739	250379.0926	158493.9202	66915.93082	218281.9581	101938.4067	69027.79551	156233.8247	217679.0088	200318.003	201175.1115			2929
91.50593064	91.50574198	91.50613461	861.4909856	857.8939798	869.4999773	9	0	3	3	42557.67198	41539.42392	39564.20048	65389.51215	71757.64138	71160.57905	58302.18072	76513.74411	78103.22156	59893.19627	156182.5047	212616.6655	99088.20551	64294.51498	59837.81926			1608
91.50584329	91.50577206	91.50629667	822.4149973	818.7049818	823.3070123	5	0	3	2	70995.82507	66977.76553	61314.62042	92471.57759	109421.9537	96794.94845	118562.8713	102308.0946	92806.05528	73331.19675	230040.3208	91236.25061	68104.28921	75801.40533	77238.98121			90
91.50598567	91.50569576	91.5061616	833.6094952	829.4100171	837.468985	6	0	3	3	51985.38994	47039.29678	48248.00154	73262.29304	90993.09693	80343.28143	113839.1975	80124.48203	81235.65571	102253.9945	61917.79364	107345.9002	73449.66138	63573.77164	99851.9958			1685
91.50595521	91.50568012	91.50603226	573.7230042	568.3739911	577.4929828	8	0	3	3	115087.8528	110424.3486	111396.2655	106428.6682	107645.8022	100631.2989	102393.4752	63087.81955	90967.29212	99276.58133	54669.91763	67552.04691	84643.92246	82721.60179	58045.22065			2235
91.50583186	91.50562316	91.50591991	722.6289806	718.2770285	729.4080103	6	0	3	3	153199.9175	156849.288	155187.6875	155018.9901	148330.2095	143719.0047	124900.4653	63116.17099	128331.4783	62889.14968	126932.8895	71327.40718	79689.93303	119224.5906	68610.74848			1243
91.5058572	91.5057361	91.50591376	596.1500208	591.0360098	597.7529996	5	0	1	4	121226.374	119877.4453	113259.7769	114526.0094	106142.3515	105393.6477	146583.1743	103440.2481	87939.99476	89024.24475	17791.91834	90334.11479	61083.93102	86076.29337	58542.70407			3300
91.50589491	91.50587542	91.50598466	842.5320065	839.1700032	845.726974	5	0	3	2	57300.94	57044.60301	54551.4352	79259.5284	95965.63386	84182.86253	81662.19245	88270.17781	91657.66888	102171.666	71914.78714	92038.14999	87372.25863	66928.44987	73724.63551			2067
91.50586381	91.50568177	91.50591049	686.1869734	682.1600089	687.6699788	5	0	3	2	165355.2779	166384.0524	152405.0384	151306.6992	135581.1309	149116.6971	62896.68974	60565.14463	127539.9932	75218.52164	122181.3869	68690.07601	103125.6249	108356.1789	218891.666			3241
91.50580652	91.50540402	91.50599345	623.5060049	621.3609914	626.6539967	5	0	2	3	187080.742	179947.9174	176233.4817	160049.1672	156648.5165	153139.5164	132244.4486	54753.85494	133970.3348	129972.6241	93010.54738	132836.5663	85359.93539	115023.1195	57365.21183			3213
91.50580151	91.50578443	91.50601526	705.3049986	702.0439848	709.164021	5	0	2	3	200076.7935	194618.0541	181595.1821	186402.9361	172813.7131	178054.1465	78009.76504	169147.3549	150849.6734	88306.06165	147577.8733	73303.68064	140433.1041	141550.0586	81613.29971			3520
91.50576302	91.50555106	91.50608024	780.4019954	770.3299786	785.930022	8	0	3	3	111704.0954	115581.953	105134.9702	126392.933	136356.9039	127227.6927	84163.01805	56816.04836	119505.4305	81898.50984	91980.39123	115918.1617	66854.42078	101823.3253	73631.19398			1280
91.50585188	91.50572025	91.50607743	649.4239925	641.2269894	654.5480055	7	0	3	3	221413.5923	215922.0803	208163.188	201384.1736	188041.2569	178314.5609	99599.36137	66613.40485	163138.372	204350.722	69722.01415	154470.1843	190007.2438	143361.6738	79805.24862			3302
91.50588351	91.50581534	91.5060513	668.0870243	662.7229926	676.8289879	6	0	2	4	197130.3157	180550.629	194203.6584	182106.2486	166690.3301	163077.9192	76042.30001	157878.7028	136142.5183	53798.84652	99671.23815	97427.81339	89120.38718	131156.9621	44024.80702			3008
91.50586631	91.50572608	91.50594174	559.6969975	557.0030066	562.5820184	4	0	1	3	70765.37869	70219.3215	70598.90914	69375.59481	61123.07307	64232.85012	109010.8551	65680.53112	58668.33321	52442.75159	16455.05011	61206.2198	51722.95829	38790.80048	53369.50981			2042
91.53269746	91.53251032	91.53292228	1109.035984	1108.063008	1110.254038	15	5	5	5	85281.91992	79695.65499	77322.18277	76085.46254	74010.11346	73750.71772	73758.5806	71924.93037	70941.81798	66272.44871	69438.74307	66666.47337	67065.0826	68959.03944	67919.15897			19
92.00688707	92.00667929	92.00711386	1109.234954	1108.063008	1110.254038	15	5	5	5	280390.297	270208.7283	263614.7876	267413.0806	266423.8025	257117.2675	262383.1042	254729.7303	258144.9387	251439.7835	257073.4673	251959.1004	238993.2604	241578.4204	244759.0684	[4][M+3]2+		19
92.05843734	92.05814523	92.05868294	83.73900175	82.47399807	84.7099987	15	5	5	5	121640.5783	98711.62792	66094.19026	125259.2202	51406.32879	55804.56584	83962.92874	56715.45324	34849.68171	48283.89381	43715.45883	51454.66745	44429.22641	38162.11393	25935.15613	[5][M+1]+		120
92.50491481	92.50480837	92.50514943	1109.234954	1108.063008	1110.254038	15	5	5	5	350792.0329	329599.03	337307.9168	331688.4867	326698.4849	328120.1219	319463.9858	317165.4889	322165.543	313957.9559	310998.1963	310292.9135	302796.4044	298773.6521	291355.6377	[4][M+4]2+		19
93.0061053	93.00548553	93.00641001	1108.764038	1108.063008	1110.254038	11	4	5	2	21912.00797	28129.81265	20931.58861	26789.5094	27115.09267	22451.88884	27280.56489	23652.19997	29369.22967	17021.80255	20361.29461	24013.14208	21891.22985	23603.83383	16964.48518		[2M+3H]3+ 137.995 [2M+3H]3+ 137.995	19
93.07071213	93.0704069	93.07108328	104.8280027	103.3789996	105.7899968	15	5	5	5	107715.7259	77660.46221	110818.7114	190464.9104	162991.0686	124116.3971	72346.04653	137879.5514	73702.64606	68609.52471	123348.9626	114033.2746	106454.4161	75589.64798	88585.86941		[M+H-CO]+ 120.059	161
93.50467505	93.50436562	93.50486786	1109.393005	1108.063008	1110.254038	15	5	5	5	109958.0119	98451.03976	107175.701	93769.44645	91193.91988	93318.07834	99209.77068	91312.19144	86512.04767	85485.43555	88620.73543	83557.58859	81040.10795	89002.39255	85769.33416			19
95.05004933	95.04996419	95.05022141	83.74000311	82.47399807	84.25700344	15	5	5	5	936566.244	837402.1933	561425.7425	1018209.834	502737.1456	474441.9203	715518.5798	528304.5553	379982.4304	450564.5587	427410.1501	543800.8456	408036.647	437772.4048	371875.7825	[6][M]+		120
95.0501007	95.04984344	95.05041232	187.1530054	186.2740067	188.5380061	15	5	5	5	104027.4324	53367.43404	33926.62076	99038.41091	32181.83934	26023.32637	52008.79744	31959.28997	25983.99732	25407.42145	28377.97536	29626.07496	27844.09896	25096.34801	25401.90547			69
95.05007747	95.04994458	95.0505421	208.0829977	207.0590011	208.9019964	12	4	4	4	65418.97375	43545.07656	52904.56703	63226.62829	94015.37741	66052.88836	40292.68877	67682.01024	55009.09715	61959.17988	64681.35387	35575.60383	53585.4159	38821.37832	39534.11584			105
95.04970706	95.04935428	95.05005744	227.2665017	226.9000003	227.9249996	10	5	3	2	250082.8194	236756.9628	164366.8868	233409.0214	169269.2815	161553.5453	228525.2745	144190.0739	142628.1144	128486.9472	126111.9617	201135.1047	135674.0278	116382.1065	110819.2388		[M+Na]+ 72.054	11
96.05315058	96.052881	96.05316869	83.52950243	82.47399807	84.25700344	4	3	1	0	63515.41152	53758.72108	38777.96168	68454.46664	38818.98336	34567.23983	34692.94667	33809.25999	22459.63447	29116.36773	30876.65675	31969.23156	28649.14907	29539.15036	23096.76581	[6][M+1]+		120
96.96176804	96.96159963	96.96196461	1121.141994	1117.32399	1122.355042	16	5	5	5	2384705.132	2319189.302	2284508.248	2293805.462	2275936.948	2140352.721	2100362.028	2102219.677	1987904.268	1991407.169	1937968.157	1964839.326	1922967.048	1798604.794	1839519.696			48
97.00177107	97.00156002	97.00203645	34.7969985	34.22000175	35.1269985	15	5	5	5	71091.15051	66914.82972	99226.57199	67839.9525	96069.65254	79402.0596	75124.42561	98129.68024	91185.05291	79776.14983	76890.63614	53860.88437	89909.27577	66883.73234	65881.15528		[2M+3H]3+ 143.996 [2M+3H]3+ 143.996	43
97.02943018	97.02925477	97.02975363	49.6449995	49.51600086	50.96099931	15	5	5	5	461345.7042	439991.6749	356916.4514	344020.3947	240604.3962	237480.9165	437205.0782	307272.1888	286629.4714	216609.0587	153862.6538	319337.942	238135.381	237202.5901	280089.6503		[2M+3H]3+ 144.042	257
97.02923802	97.02899811	97.02957284	41.47099972	40.87600176	41.86999919	5	1	1	3	105115.0844	87045.83607	75147.93409	72934.64743	50013.80229	56766.89733	97063.28183	84457.33802	54256.97273	61077.73903	50437.0442	57857.20821	52074.5035	70051.91059	70736.32997			1702
97.02939035	97.02931956	97.02940467	73.70400337	73.60299652	74.52999685	3	0	0	3	342423.9794	363361.1689	282870.2147	261500.5804	228429.9807	193834.7859	315214.6937	267769.0913	243285.3449	254182.7755	193014.886	256996.9351	209794.4463	184561.5823	247625.4182		[M+H]+ 96.0237	343
97.07690563	97.07669233	97.07727824	1107.438967	1106.057022	1108.847019	15	5	5	5	45422.57099	55778.7527	50482.39933	47644.09687	53586.8251	45318.78753	46913.64856	39651.06813	53020.08481	41676.59515	40736.64177	45205.90078	36745.89865	38562.09542	45705.39594		[M+H]+ 96.0725	147
97.51633251	97.51605425	97.51644658	1115.993001	1114.104975	1116.896055	12	5	5	2	258929.8969	281651.3459	383388.7109	240461.2833	339873.9688	216850.1006	367210.8011	343501.2964	165803.7888	348969.43	230509.9603	234617.6836	215154.3117	167226.4069	220634.2303		[3M+2K]2+ 39.0369	151
97.96953808	97.96931445	97.96972993	1122.354014	1116.306971	1124.868965	29	5	5	5	4954365.752	4848052.056	4799244.91	4740267.733	4598837.044	4646785.326	4521281.353	4400945.576	4262730.286	4307842.401	4065217.368	3953471.369	3936640.993	3921433.253	3947426.673			48
97.99317599	97.99263761	97.99346043	34.7969985	34.39900122	35.1269985	15	5	5	5	38181.40525	51795.57184	126520.4478	61842.97275	187966.2498	183323.7395	54041.26061	102058.0183	70297.82803	54896.58078	53870.49629	35672.57313	78061.75732	47828.08865	40200.53203			43
97.99253567	97.99229491	97.99271666	1110.651054	1109.401057	1111.421057	15	5	5	5	335136.8953	310982.4057	318760.8796	319183.5809	308176.0039	310474.0386	307826.1868	303008.7135	298180.2251	296800.2485	294362.3095	292396.2442	285737.317	292887.6281	292940.5006		[M+H-CO]+ 124.98	146
98.07238502	98.07199957	98.07264386	1104.045962	1102.684016	1105.325046	15	5	5	5	34466.68701	41642.48631	31468.53347	42914.59095	38432.21959	30786.31696	35782.18113	38498.24406	29426.53181	32720.48645	26641.51141	34331.7135	38335.92903	37500.24638	31378.50476			2755
98.51412981	98.51392585	98.51429841	1116.066971	1115.126974	1116.466974	15	5	5	5	4145951.181	6061958.991	3865486.697	5740332.84	3499202.766	3599452.081	5574835.305	3441343.541	3507738.807	3441957.098	5127975.36	5077997.631	3293862.126	4955640.885	4991792.735	[7][M]2+		151
98.96317131	98.9629628	98.96336021	1124.516028	1122.942982	1128.00403	20	5	5	5	1404234.745	1272751.335	1417849.197	1374588.331	1304513.325	1252484.701	1308602.889	1272209.6	1246143.17	1257677.681	1190677.141	1199741.183	1165013.62	1187850.467	1154828.679			48
98.96237031	98.96217696	98.96262927	1109.035984	1108.063008	1110.254038	15	5	5	5	2406437.094	2309761.073	2260358.778	2252025.927	2200942.895	2186767.899	2147753.465	2120161.811	2067023.883	2187757.299	1996443.672	1963082.549	1913518.032	1897401.612	2038488.21	[8][M]+		19
98.98507999	98.98490296	98.98542554	558.7195079	548.4469986	562.0400229	8	3	2	2	91687.83853	65290.71006	67293.64768	79072.59585	48713.80101	90069.58981	52691.86075	58419.58275	28520.9702	30843.42874	56462.85723	48386.67847	38083.05908	67244.41458	68899.77017			315
98.98526875	98.98522374	98.98531416	1153.35849	1149.667034	1155.032035	4	0	0	3	163930.4875	148745.6479	141208.8518	135636.3797	133882.2746	128420.1627	124527.8471	115753.4292	120124.1628	106113.3588	106276.4484	103432.656	370829.1758	92766.53255	116097.3435			367
98.99033975	98.99013109	98.99050418	1108.835986	1108.063008	1110.024954	15	5	5	5	95264.67752	90445.31775	90721.25612	91847.75557	87769.55371	83998.21514	86884.96616	80368.03714	82105.44774	74030.71192	73283.3065	67435.98439	66538.19964	68456.87378	65402.51955			19
99.01501982	99.01480479	99.01520675	1116.119034	1115.126974	1116.846053	15	5	5	5	471322.295	469410.7281	459189.8119	668959.7427	684431.7181	641711.5442	413035.3517	374293.7675	383643.854	348490.8277	397061.3137	596855.6795	364276.2815	357645.915	336014.2397	[7][M+1]2+		151
99.51428235	99.51408967	99.51454148	1109.234954	1108.063008	1110.254038	15	5	5	5	2168278.539	2085296.378	1969478.658	1928979.681	1894075.717	1871736.219	1855657.167	1844844.403	1810749.374	1812123.688	1797610.689	1738091.644	1721665.915	1694834.26	1721019.569	[9][M]2+		19
99.5142291	99.51398717	99.51452158	780.3300024	775.5069832	785.0109975	9	0	4	5	96142.44518	97558.84602	87746.3867	109765.8447	126178.5383	122751.3498	108015.2528	101824.4985	83029.37292	51870.55836	95379.20317	81572.77916	45705.06591	57647.65585	49339.69918			1254
99.51419751	99.51398325	99.51448492	812.2759818	806.458011	815.6460278	9	1	2	5	62664.91392	60336.11491	56029.92308	78163.31453	71730.90277	77307.88206	73542.34068	72923.30461	76456.85002	143702.3344	11334.04723	72480.07147	60582.85949	168864.6272	60456.37739			1437
99.51419239	99.51402055	99.51445174	825.171973	818.7970117	831.3620015	11	1	2	4	55862.01162	56195.35485	50797.0323	80338.89957	108981.132	269229.847	85744.23222	78895.81775	82391.5239	84361.89405	53281.03012	75006.50679	49854.18866	63946.22062	59520.429			1480
99.51420435	99.51396465	99.51436104	662.4474845	656.2060223	670.4010199	12	1	5	3	185549.0314	180728.9008	171777.7855	163255.9677	91651.51809	88064.82106	107799.0526	59365.90165	46364.73657	25678.83674	54506.76066	92589.17348	120787.202	37990.77191	112446.2564			3496
99.51412689	99.51388703	99.51425948	751.7399979	745.9889746	757.0310107	10	1	4	4	118352.7661	123668.768	115101.9886	125543.9063	80196.07761	94548.66573	76101.61802	114527.6057	65891.61574	99284.6056	68902.77675	69655.64814	97943.70292	123978.2617	52118.66387			1051
99.51417191	99.51411947	99.5143772	791.2619946	788.227988	795.751973	9	1	2	4	78548.90682	75821.81518	68155.27081	86873.56128	164207.2382	88903.67592	80153.57302	52455.81343	83854.69706	58401.4006	38794.24213	76506.15612	49577.91945	56124.74151	35231.5219			2027
99.51425794	99.51394028	99.51438572	563.9509885	557.0030066	572.4230045	13	1	5	1	109207.2866	111380.7322	106513.2604	102491.473	59385.70291	108415.351	54387.40646	102181.7146	38444.34393	57713.64952	69524.71953	82942.99614	69280.99478	67882.04826	70101.87966			924
99.51416711	99.51402998	99.5143836	838.8229715	833.2309926	842.600006	9	1	3	2	56753.0848	52519.70262	53356.1577	76931.86097	75704.37238	79210.74224	127122.7194	66394.56244	87068.57677	61386.0605	63206.64194	63401.68978	119838.5509	63599.09907	67673.98222			96
99.51422712	99.51387954	99.51445987	690.6349959	682.8170279	696.9769803	11	1	3	5	186802.4982	194896.4323	173756.8384	174905.6303	67565.45658	67066.97628	67134.51566	160837.819	136885.9098	71243.33314	131843.3607	90082.30163	84181.32146	97763.36421	274946.3809			2589
99.51428693	99.51398004	99.51440191	739.2409773	733.8069803	742.8400046	7	0	4	3	120675.3968	117663.7543	111179.0089	114884.3924	120307.7545	108459.8048	133030.9378	167343.8416	76254.97871	102150.5724	96084.08723	94401.422	13457.4899	55803.88917	53153.21233			2339
99.51420381	99.51406782	99.51444813	709.6170068	705.5320171	712.2120149	7	1	5	1	165550.1446	169895.0076	158011.9874	171257.3358	75493.33269	86362.53844	100987.0177	104576.804	105759.1129	70447.25994	125819.9944	141072.7394	138478.2163	73333.78573	127138.2288			334
99.51414294	99.51399451	99.51422393	675.9135148	674.9040274	680.1420171	6	0	5	1	153178.9563	150396.1215	143162.1281	139507.1131	127960.5817	71031.50797	64193.33502	149532.303	78428.64754	75818.99792	110479.6537	116221.5162	69513.95881	97643.47157	101059.8722			3602
99.51412161	99.51399687	99.51435635	646.1949896	643.5920268	652.2180055	8	1	4	2	115927.0489	113796.7401	108175.958	106387.9875	66054.25191	91225.22836	63870.79515	72347.83886	67164.47096	12858.32967	77188.45954	74588.2219	47272.4237	65434.76244	73244.17508			2378
99.514181	99.51376762	99.5146273	586.0120052	575.8339772	596.955005	13	1	5	2	92541.31369	91376.7943	86198.6315	84619.61226	168719.8502	122014.7145	95064.7026	14879.1871	46275.46745	45969.65399	45722.68528	40380.09189	56917.86336	64178.93985	64780.29443			2160
99.51412405	99.51400073	99.51455674	723.7160042	719.9030121	730.0229932	7	1	2	4	118285.6842	112794.1957	111920.688	114152.4961	73587.2657	108525.7766	110150.9723	98356.27064	78244.51386	96588.43778	84572.60052	54657.97496	72318.23533	59749.6588	53696.67669			1244
99.51412865	99.51392762	99.51447699	626.2500186	621.9550217	634.0539813	7	1	5	1	182480.4672	173784.2786	167049.1672	153896.5961	88581.03621	82965.36949	94563.42399	80858.99676	54201.48389	94240.63996	124125.7223	77146.62672	113104.4651	107061.9993	109892.1428			2579
99.51428141	99.51411984	99.5144243	537.3480121	533.374017	541.504026	4	0	3	0	94813.68423	95705.79674	91104.7276	93016.58229	94080.56289	159949.7429	80934.41594	62666.06042	60372.5074	70969.79154	72050.18566	71079.84122	70382.45368	68227.02404	69077.76901			2038
99.5141422	99.51407011	99.51429654	609.0074965	605.3780026	614.6990187	4	0	3	1	148184.4926	141288.3591	141111.1262	124644.5144	121949.7619	117016.2627	120449.7769	83681.43095	66206.50235	93574.45447	105318.0557	67980.41896	101250.3197	93855.60009	93449.01154			941
99.51414572	99.51392449	99.5143061	511.2230247	509.8660057	514.1059973	3	0	3	0	93776.66219	91815.67429	89113.8435	86428.37226	82703.81304	78060.56621	75627.58641	99843.59239	78967.99781	69542.99334	70771.28739	69952.5914	62506.59354	61073.75592	63898.46666			1495
99.51414368	99.51359619	99.51441392	492.3440024	487.2739807	495.8779832	4	0	3	0	79858.65565	81549.64309	82029.11047	79527.02684	69488.20085	69615.03922	76670.34842	47769.91683	103898.2435	63446.26678	64633.05571	67024.35256	59728.54381	59347.49824	56386.54611			386
99.54184385	99.54163223	99.54213059	1109.234954	1108.063008	1110.254038	15	5	5	5	83365.29555	76848.99144	78639.27528	71797.92235	69767.61724	68589.37105	68585.1013	65744.81934	66355.68401	62799.40331	64444.67984	58158.29918	58923.89288	59800.55686	62581.35773			19
99.96625674	99.9658144	99.96682607	1109.035984	1108.063008	1110.024954	15	5	5	5	99319.47565	104862.4458	96267.86265	95303.2361	83903.48867	92503.05674	92849.00829	88629.19073	79578.87555	83269.9539	80532.72791	81925.04783	64371.71621	77114.84542	69848.06809	[8][M+1]+		19
100.0151547	100.0149699	100.0153717	1109.234954	1108.063008	1110.254038	15	5	5	5	211292.8966	208525.415	203454.5276	191487.356	183082.8615	180571.793	182301.1879	182198.1101	182454.242	177597.0698	174404.479	163638.5048	163789.6476	162635.3267	154726.9804	[9][M+1]2+		19
100.0255189	100.0250944	100.0256625	34.7969985	34.39900122	35.0769985	7	2	4	1	19574.51895	19889.05019	22311.61897	19605.79659	21610.32285	22599.99537	17327.90618	26997.81519	20960.21734	22242.5948	18205.92501	14070.21613	20573.91314	19079.81403	15382.46886			43
100.5120191	100.5118197	100.5123152	1109.234954	1108.063008	1110.254038	15	5	5	5	949986.4464	916985.3589	868245.362	837704.2095	819345.5554	816678.0723	813256.873	806977.3014	786866.5226	791708.7608	778031.2701	751173.0762	747668.3246	736497.8761	747633.025	[9][M+2]2+		19
100.9577991	100.9575816	100.958072	1109.035984	1108.063008	1110.254038	15	5	5	5	982145.5142	939598.7747	907502.9732	915417.9726	895043.1068	879700.5075	870237.7999	863816.9655	842248.6401	820776.1074	820044.1862	789587.0996	770986.9076	772643.3031	815449.8223	[8][M+2]+		19
101.0126504	101.0125091	101.0129537	1109.234954	1108.063008	1110.254038	15	5	5	5	115609.8048	109483.6288	100882.144	101201.9371	110764.9075	96835.31116	96894.96317	94354.79506	96661.39272	94830.72783	93081.80294	85498.52633	93120.46025	88542.66595	92251.39055	[9][M+3]2+		19
101.5107784	101.5106646	101.5110027	1109.234954	1108.063008	1110.254038	15	5	5	5	158209.3653	151785.4828	143887.6858	136641.2327	127306.8332	130113.2702	131436.0946	129841.5318	121796.2425	125653.1714	120639.3261	113521.2678	111016.5379	118748.5735	116363.5596	[9][M+4]2+		19
101.9596837	101.9593724	101.9601847	1108.900469	1108.063008	1110.024954	14	5	5	4	72517.82634	69521.54801	69845.79633	74076.71768	59154.5692	63277.60992	63205.63814	58527.50203	61630.00541	51321.50428	54888.83733	53070.64817	52655.56054	47810.83674	59310.40852	[8][M+3]+		19
102.0136701	102.0132957	102.0141403	1111.980022	1110.737962	1113.766011	15	5	5	5	158715.9892	167484.608	132461.3128	102926.7466	156383.9602	110866.6176	104263.9285	123139.8838	85904.92714	147785.4973	72442.24944	111588.2094	86243.27216	120291.7983	123310.3496			2175
102.0357234	102.0353932	102.0359913	1111.061054	1110.070024	1111.840024	15	5	5	5	49904.97015	46389.76011	51702.91855	41835.93317	43724.18441	40639.64088	45958.19765	37350.12881	44110.06298	43602.57983	34275.03048	31971.41815	31711.67385	37628.91545	60560.39102			146
102.0470579	102.0467613	102.0472645	187.5210037	186.2740067	188.5380061	14	5	4	5	96838.14569	56771.80243	32588.68036	100001.4325	31062.99797	26583.55389	48339.17422	39796.1072	20044.35923	27072.18061	25157.90194	26078.92205	26565.21163	23806.5038	28641.84801			69
102.0470451	102.0467881	102.0472698	104.8455009	104.2540005	105.4859972	4	4	0	0	34019.58041	47772.80443	23522.88343	72875.30221	64564.94749	49584.92818	43706.44231	53124.14353	45720.00153	40328.18825	47930.13655	43586.48128	45496.24967	35961.71721	38664.14509			161
102.0917699	102.0915083	102.0922478	41.98549945	41.51200108	42.09999919	4	3	1	0	26421.42345	29177.06278	34107.75209	73316.24854	21653.0526	31834.75639	33006.31516	32292.74615	15337.60656	18054.39179	24030.88489	21826.43709	23414.58917	21774.14032	13877.87158			25
102.1286592	102.1283049	102.1292267	1106.311033	1105.072978	1107.170003	11	2	4	5	30828.18153	16722.62821	34343.19639	32415.72504	21117.66925	31133.92058	30763.01428	29347.97309	31324.17824	35221.79895	41813.37218	40413.16446	27607.26155	35062.41875	39843.28793			3217
102.5104964	102.5099473	102.5108121	1109.234954	1108.063008	1110.254038	15	5	5	5	35636.78562	36267.98125	42873.35867	34491.64574	41412.1857	31474.84571	29146.05768	30343.73701	35428.59747	32084.23876	27924.31504	32154.22366	25541.93954	29923.99907	27560.60224			19
102.9552643	102.9550379	102.9555411	1109.035984	1108.063008	1110.254038	15	5	5	5	127914.6321	129224.291	122093.8806	119678.6918	119810.8067	110835.7056	107816.7088	111452.6336	107078.479	107099.5721	102414.2435	95666.77049	91421.14284	95475.82001	104226.842	[8][M+4]+		19
103.0550599	103.0548328	103.055296	230.2649941	229.5930057	231.0890063	15	5	5	5	1170180.339	1154905.391	1104041.609	556290.3375	1059142.333	591483.1528	1003083.173	1153975.7	522843.4584	594915.2386	569561.6011	1035860.814	554381.9296	565193.6821	555812.4591		[M+H+K]2+ 166.137	65
103.0551275	103.0549722	103.0553904	187.5230026	186.8920013	188.5380061	15	5	5	5	1357139.539	823085.0261	575005.5934	1350658.097	543528.4222	481234.9666	744604.6675	531098.129	388623.2505	431072.9659	449399.0648	430901.721	466748.4953	416973.8491	457084.3232	[10][M]+	[M+K]+ 64.0919 [M+Na]+ 80.0658 [M+H]+ 102.048 [M+H-HCOOH]+ 148.054	69
103.0551418	103.0550248	103.0553887	208.1229977	207.5519964	208.9019964	15	5	5	5	571055.4314	436905.0334	517382.2821	558976.9921	841915.3435	656956.3273	368831.3689	685047.5931	506328.9472	529018.9741	619647.5394	315337.8186	576320.1497	479122.2807	364560.0541		[M+Na]+ 80.0683	105
103.0550985	103.0548572	103.0552035	104.8280027	103.3789996	105.4999982	15	5	5	5	552280.9294	402706.9582	629359.292	1005456.385	845795.8794	692087.0113	585665.0097	758202.9406	647250.2252	340728.9484	683067.7822	407423.2868	617287.8914	311215.1063	335108.4779	[11][M]+	[M+H-H20]+ 120.059	161
103.0550317	103.0548224	103.0551841	223.6629984	222.8550038	224.1750038	11	5	3	3	639884.3273	606234.39	530956.7595	648719.5185	589779.1077	615775.6419	530464.6714	594418.4202	515656.2091	564831.2426	500345.5636	556308.5797	480288.4086	520494.2455	499981.1857			75
103.956734	103.9564882	103.9569077	1112.887956	1112.066011	1113.766011	15	5	5	5	1111177.821	1086009.301	1079563.617	1070645.229	1046497.649	1054999.743	1021128.962	1026789.85	995758.2824	997295.8191	981694.2015	927583.8651	917894.972	919187.8113	927824.2566			2171
104.0538325	104.0537081	104.0539871	63.23400021	63.10500156	63.42499716	4	3	1	0	61372.33606	31516.41637	75414.52003	47439.20918	127566.8628	189688.0002	26869.83841	73608.42153	71515.76518	95515.8326	109683.7613	81500.25226	183292.7113	326425.0011	85719.09401		[M+K]+ 65.0905 [M+Na]+ 81.0644 [M+H]+ 103.046 [M+H-HCOOH]+ 149.052	346
104.0581379	104.0578079	104.058735	187.5080061	186.2740067	188.5380061	15	5	5	5	127534.0072	71723.34789	43722.57313	128045.9675	42956.74644	36202.69948	65880.427	38287.5462	33351.90315	33041.54853	36946.71168	34827.37232	34748.55116	31939.70134	35723.88432	[10][M+1]+		69
104.0589201	104.0587368	104.0593111	208.0289984	207.0590011	208.9019964	11	4	4	3	59920.93744	34344.0313	46370.34951	53600.40385	87660.35538	53116.37256	31554.8654	67809.62499	45257.58764	43176.25136	59549.41868	30227.23143	52632.83332	32815.3866	34727.23327		[3M+2Na]2+ 54.0491 [M+K]+ 65.1001	105
104.058333	104.0581806	104.0588728	104.5410016	104.0180027	105.7899968	10	4	3	3	74598.30281	27760.64916	53009.77592	86465.17612	68009.1117	51822.97968	16793.57189	55165.05657	50750.67168	43146.64038	32366.23467	23953.33008	40350.70781	38753.16302	41838.49385	[11][M+1]+		161
104.0592342	104.059048	104.0595973	229.9820016	229.5930057	230.4199934	4	3	0	1	151319.1305	143613.9899	120703.2153	117873.858	77744.65649	124036.3118	102891.8608	123476.4924	101426.7635	117671.937	108048.135	111638.5929	100655.3326	109982.0369	63862.44126		[M+H]+ 103.055	65
104.1080119	104.1078881	104.1082281	39.19799924	38.84999838	39.59799924	15	5	5	5	4272907.577	1934765.628	2137464.776	2575170.465	3045433.275	3974376.008	1482221.402	2207294.364	3042497.533	3163391.268	3001568.075	2348567.329	3935424.701	5007065.317	2500805.391	[12][M]+		79
104.1079861	104.1078171	104.1080503	48.38700056	47.75800109	49.01600003	6	3	1	2	1226627.259	417255.3324	352020.129	667984.1714	648687.3495	1129064.392	345552.1253	410576.6493	379687.1364	489592.3719	625235.2967	397296.9527	1011269.517	1822563.195	369621.6222			221
104.1366444	104.1363517	104.136847	39.1990006	38.84999838	39.82900143	15	5	5	5	248217.0928	102080.826	113936.8086	146849.1493	178296.6295	221405.6995	56875.97264	116644.5656	184886.033	188249.0543	167007.9871	127284.0466	236057.269	272442.5047	140727.8103			79
104.9552545	104.9548934	104.9554772	1108.754038	1108.063008	1109.394035	7	5	2	0	30942.84665	29362.24492	25395.36984	28829.66096	27721.46473	26721.84397	28099.54096	24661.36596	26098.97921	19175.31219	21708.03672	22095.8265	18131.57061	22225.28135	16213.64626		[2M+2Na+K]3+ 114.959	19
105.0708315	105.0705897	105.0710485	230.4199934	229.5930057	231.2280022	15	5	5	5	3428917.79	2620912.421	2912578.149	2559827.229	4881650.033	5625872.142	4739134.988	2688474.022	2535744.135	2836230.301	2705580.25	4986003.436	2489897.34	2743073.659	2683776.418		[M+K]+ 66.1048 [M+Na]+ 82.0792	65
105.0708455	105.0705921	105.0709255	222.966995	222.0880018	223.8469977	15	5	5	5	3023490.11	2838785.562	2588171.725	3094685.629	2859602.573	3047140.987	2416379.268	3039165.043	2554702.297	2757318.783	2533973.558	2733881.647	2615819.831	2623372.678	2265422.388		[M+H]+ 104.064	75
105.0708758	105.0707089	105.0710598	208.1229977	207.5519964	208.9019964	15	5	5	5	3353607.207	2510449.642	3137820.089	3304025.837	5199892.894	3995625.012	2182429.01	4155708.99	3127153.896	3234035.535	3881686.066	1840783.262	3559665.841	2994483.801	2216540.96			105
105.0996508	105.099461	105.0999123	208.0359981	207.5140018	208.9019964	10	4	4	2	172982.3661	1836064.858	158926.9143	169122.8474	271893.688	186726.1931	101298.2872	190444.2728	155218.0034	2805305.324	193454.737	1677088.421	177425.4231	2264528.544	2018936.233		[M+2H]2+ 208.182	105
105.1111325	105.1109203	105.1113346	39.19799924	38.84999838	39.59799924	15	5	5	5	283580.2128	134549.928	147968.4348	179564.5763	207163.7336	263760.2764	102512.0775	147775.4963	211509.0232	211513.5773	199740.8396	157149.9551	266658.8478	324564.8592	176111.8948	[12][M+1]+		79
105.9548605	105.9545793	105.9550926	1112.887956	1112.066011	1113.766011	15	5	5	5	507389.241	496950.9163	491507.1969	488234.9153	472271.9945	478276.0677	464204.0723	457026.8192	448245.38	425051.5129	441993.2126	416498.044	409006.272	408933.8346	396274.7754			2172
106.0294884	106.0292984	106.029982	227.276001	227.0510017	227.446001	5	3	1	1	42496.316	37742.03394	20552.31799	46305.24114	20790.0633	16428.54149	42286.52348	16303.56577	15312.25417	13269.77321	13741.44072	29990.21412	10896.56098	13526.95245	10915.89893			11
106.050832	106.0505513	106.0509984	43.90150009	43.38800171	43.98599982	4	3	1	0	130100.1574	63721.67781	19048.17353	84279.68072	12642.84526	15789.66788	66476.91472	30743.20258	7643.514523	10339.80192	7902.846123	15291.59551	6638.381142	16778.6778	6242.105383			1
106.0664743	106.0661824	106.0667205	230.4199934	229.5930057	231.0890063	15	5	5	5	3972890.22	5415139.358	4281964.78	5406152.386	4098162.648	4050421.536	6781044.773	4199854.035	3944126.83	4168311.974	3957898.656	3521458.184	3881817.168	4022070.757	3878177.868		[M+Na+K]2+ 150.17	65
106.066503	106.0662375	106.0666695	222.7100045	221.5669977	223.4290004	15	5	5	5	3721596.15	3792338.094	3077343.8	3751132.537	2835806.358	3777624.261	3001494.753	3452166.339	2784594.262	3440071.676	2805733.166	3566490.162	2724451.52	3337986.203	2768601.563			75
106.0730655	106.0725871	106.0737143	208.0600025	207.5519964	208.9019964	15	5	5	5	330347.3671	195237.5083	297214.1252	323145.1089	488467.1269	364935.8667	237067.3549	372158.016	311439.2165	300639.4642	370950.0896	185144.6155	345386.8518	252988.2863	215597.8592			105
106.0949675	106.0946375	106.0951677	230.2649941	229.5930057	230.5990063	15	5	5	5	119686.2829	110547.9497	131746.3342	199831.6686	111824.0974	121851.7749	91436.52377	116586.5438	94265.54023	107624.9634	100082.9356	133596.5177	89682.81986	98305.48864	88632.8562			65
106.0947845	106.0945504	106.0949188	223.4615014	222.8660052	223.8059936	10	4	4	2	80636.87309	77378.63043	2741926.236	82122.55973	50889.40573	65351.9614	52197.08576	61735.03108	2371454.005	53916.18183	2197022.567	55988.57762	40963.88024	2783866.491	2455619.008			75
107.0374645	107.0372639	107.0482758	227.2970051	226.9000003	233.6140029	11	5	4	1	187660.9537	185635.9804	66041.29641	196537.2445	29099.06169	43703.41078	195023.1826	47866.57931	43561.97534	46717.80696	53052.02723	129446.7299	45837.80763	45212.82745	38565.41898			11
107.0497588	107.0494321	107.0501471	213.0430051	212.4299955	213.7620037	13	5	4	4	83002.38159	87050.24587	37178.13434	86662.84001	53341.03277	27984.82313	81667.33818	415732.9099	57970.45181	38027.25939	37029.33547	77667.15463	34998.87655	610884.391	41523.83098			27
107.0499293	107.0497481	107.0502504	83.8184997	82.47399807	84.368999	10	5	3	2	86327.73764	72693.53217	37804.86729	92464.42394	37061.39192	42186.818	55753.54873	26271.17316	33518.91147	36024.4917	38547.36235	28249.25824	37197.35306	32451.0981	30228.82674			120
107.0735921	107.0733156	107.0737698	230.4199934	229.5930057	231.2280022	15	5	5	5	4486266.274	3664686.006	4047971.401	3572191.412	3658946.934	7663364.166	4104748.487	4018855.942	3787328.991	3979603.657	3542836.276	4335347.367	3714362.811	3833504.73	3765162.33	[13][M]+		65
107.0735902	107.0733071	107.0736971	222.8329991	222.0880018	223.2390032	14	5	5	4	3583599.389	3649187.487	2975875.669	3768260.146	2980138.263	3678906.456	2919175.304	3364347.8	2724384.282	3376138.547	2991716.957	3217188.824	2705309.318	3264504.228	2695496.55		[M+2H-C2H4]2+ 240.157	75
107.102255	107.1020108	107.1025123	230.1540071	222.8550038	230.5990063	19	4	5	5	3642977.532	107922.6017	109206.4087	96189.53121	100067.1456	103423.7082	124111.9103	94865.29855	77724.22646	94841.14455	85980.56339	67782.18204	80681.30353	84145.36257	83972.60015		[M+K]+ 68.1385	65
108.0770532	108.0766425	108.0772527	230.2095006	222.236995	230.5990063	20	5	5	5	402063.4041	398277.3341	356985.522	310599.6625	597024.5709	663362.3516	362784.0311	344264.513	298358.0649	335008.4866	303353.68	280367.815	293454.4019	318894.4267	311895.4195	[13][M+1]+		65
108.0813454	108.0809971	108.0816139	1106.311033	1104.342984	1107.67	15	5	5	5	142535.4779	130788.7462	129653.3718	113032.4272	124901.8778	113412.9824	123537.4783	114496.3173	112521.136	101918.288	114203.9754	99364.78473	100516.8126	92551.40767	102747.1797			3218
109.029417	109.0280248	109.0295927	49.6449995	42.72800088	50.32300119	8	4	3	1	187363.0579	27245.52096	125278.6738	130857.6138	99914.37301	93327.06923	169051.589	131276.5885	124885.3399	102656.9415	95737.74645	126685.1779	91485.04893	87768.69598	104276.3644			2998
109.0655273	109.065113	109.0661852	83.73900175	82.47399807	84.25700344	12	5	4	3	105352.8274	79063.78583	58279.78919	102316.6115	48272.42573	45996.03969	71006.85513	49155.11868	28930.45804	43875.21987	25036.09862	45197.9972	29902.65653	42032.93773	37284.88592			120
109.0769953	109.0769165	109.077292	1107.568967	1106.057022	1108.915989	9	2	5	2	69166.83512	70682.49757	62682.44282	63264.82144	65143.59488	64197.0531	62747.59347	60718.42447	57074.20471	57758.52751	59661.88943	59251.49407	56806.90986	62697.7663	57544.35517		[M+H-CH3]+ 123.083	147
109.101893	109.1016122	109.1020963	350.3210082	350.2690028	350.9600041	11	5	4	2	44057.1171	35565.09547	42670.86768	49290.74229	52224.75423	39907.66112	31271.36871	45856.29791	33008.65898	34811.84396	36928.43423	27109.53642	33467.2377	28258.92857	23585.48149		[M+Na]+ 86.1091	413
109.1018901	109.1015841	109.1021433	848.525008	847.0890039	854.4599794	4	0	3	1	12482.58015	12332.23415	11146.3043	9654.443165	8227.721199	45259.4173	26665.65613	9726.042266	8927.559694	37715.0116	8685.587242	15974.28795	45307.61085	9594.84141	8015.204281			1566
109.9896731	109.9894172	109.9899411	1119.191009	1117.932957	1124.878965	15	5	4	5	419612.1586	515989.6701	460738.6733	436087.4038	472986.1755	442752.1433	458845.1154	400471.7322	642309.5853	404859.9296	387125.0235	423817.8395	347873.6642	384826.5233	390965.6016			48
110.0099037	110.009721	110.0101907	34.22000175	33.77000175	34.84799986	15	5	5	5	9996631.085	10203936.21	8895642.5	9529508.034	7974803.654	8115166.087	8508627.03	9283467.115	9140446.299	9651033.936	8461566.389	8230941.051	8878391.694	9471784.289	8310595.467		[M+Na]+ 87.0224	50
110.0097265	110.0093079	110.0103895	1110.011057	1109.401057	1110.911057	15	5	5	5	202065.8483	178582.472	180849.6371	203537.8978	183729.4314	174799.5817	165965.5619	157739.9646	118390.8307	167530.7305	168833.7836	134230.7125	157254.2171	133255.525	148863.1007			19
110.0096927	110.0094484	110.0097554	48.34250082	47.12900162	62.34799683	10	2	3	1	229347.7084	212868.1263	371829.0549	238625.485	547080.5888	573005.2499	165210.7966	552411.1678	299870.4753	253975.2728	208651.6956	135934.9869	333879.2466	264472.3369	122729.3616			2724
110.0210556	110.0207007	110.0213192	1114.810982	1113.39303	1116.119034	15	5	5	5	435861.0924	489321.5884	418113.9077	325181.8866	346799.8809	306960.4617	396582.5967	398458.178	308394.4547	396491.2236	363217.2012	276510.8745	427435.6481	320101.3516	323665.118			2216
110.0214441	110.0211951	110.0219457	478.7559986	473.1609977	482.8509781	13	3	5	3	103399.3354	151614.1448	165318.2964	99899.99789	92070.47494	78988.61604	110660.3438	78230.32912	71034.40313	91109.64133	159421.9543	121465.3801	73632.46527	55567.55232	73860.38625			3619
110.021475	110.0209552	110.0217609	539.0290152	533.0160252	549.3419788	15	4	5	1	119471.3371	74382.9816	166342.6429	222371.46	180662.4181	54542.80115	67478.61522	138099.1189	55717.25151	67037.74229	102082.6592	102159.433	99761.82414	91224.90508	95662.89868			2461
110.0214587	110.0211477	110.0216605	458.8699858	455.6530053	462.3300117	9	3	3	2	91086.27253	92536.01768	74490.85044	86486.27536	98096.48547	177974.9714	118316.7703	67581.15019	70391.61609	72674.61121	72308.98049	59636.71264	69007.8545	63304.87148	66088.21881			2994
110.0214223	110.0210657	110.0217624	518.7059946	514.9349974	521.0199956	7	3	2	1	94590.62997	105690.116	139750.4964	82438.74867	94279.15195	87714.49401	89441.41231	85289.22402	57763.89514	80813.07125	79191.38442	81316.74828	56250.86382	75039.27631	76823.87774			3376
110.0214736	110.021198	110.0219219	502.2074937	493.1029724	512.230011	16	4	4	2	109698.8995	128029.0152	70422.97031	72077.73819	291613.3374	130179.1203	95093.35103	65661.52701	94045.17208	92810.85652	58734.10911	87894.46013	78223.6031	84652.48928	83241.03573			1992
110.0214613	110.0212127	110.0217205	468.571506	465.7600047	470.3489964	6	1	2	3	82292.02087	83106.81277	50881.66114	83497.17687	70754.2643	68792.81954	70247.26004	109745.409	78050.03995	68003.12927	65492.27762	51458.53587	64095.06413	38653.33489	62140.09139			3092
110.0214119	110.0210736	110.0218868	559.7329939	554.5560014	563.9179741	8	2	3	3	130278.3176	116560.9991	141893.0872	119617.4885	115650.5339	115648.1178	88780.13626	113739.5302	79462.3653	98590.68495	58878.16766	113544.0468	99123.81263	118873.364	107199.934			2049
110.0215876	110.0213253	110.0218259	527.1480132	524.8219926	530.454998	6	1	4	1	92143.22731	73830.71237	89828.22681	95178.94604	86346.53789	86232.36912	86265.37257	117326.2091	54389.02468	83724.80692	73939.51073	76200.67462	72128.64451	69095.45643	61657.88158			1847
110.0215873	110.0213894	110.0216831	617.4410025	612.9280243	621.6630212	6	3	1	1	104431.4699	112234.3504	113583.8147	72077.20962	107599.1174	90069.16196	94301.77124	91512.63963	106406.2967	61514.00458	78475.2413	89536.63312	88080.10533	20285.16373	85059.7988			2353
110.021564	110.021299	110.0218591	576.4960234	571.3880202	583.9419807	8	3	3	0	145970.7919	145653.3025	67089.56761	119276.7662	97119.54985	121461.6687	99826.02581	125269.1487	124484.7224	106471.6603	109655.0056	120157.7807	113133.7826	106496.2743	102603.5375			3653
110.021663	110.0214207	110.0218055	593.6070181	589.9420135	596.8259923	5	3	1	1	97538.70744	199997.214	82875.76648	94360.86881	88166.12245	85850.97111	79046.38121	79255.55231	77446.74066	55881.45959	69964.8861	72714.50705	75367.64971	70331.79657	72958.49843			3539
110.0395012	110.0392597	110.0398156	34.22000175	33.77000175	34.84799986	15	5	5	5	534851.9808	543145.7468	484003.7538	516115.1622	438647.6964	450671.2719	450727.5709	510866.8359	481818.6839	503634.5099	444101.6635	432984.9892	470599.6576	492636.0922	432866.113		[M+H]+ 109.033	50
110.0609241	110.0606967	110.0611555	227.2780064	226.7070051	234.1919947	15	5	5	4	887089.7803	899525.2958	299848.7853	873966.0475	304700.4377	251350.9554	919550.0695	249433.9805	249013.9272	174246.3986	240294.0156	682935.814	174603.5122	185699.0006	137369.2498	[14][M]+	[M+H-NH3]+ 126.077	11
110.0609708	110.0608247	110.0618272	209.3334977	209.1560059	210.1190011	8	2	3	3	97150.47294	79975.42421	91886.69767	59447.2293	122283.6663	85658.52372	63656.06826	103245.5711	83182.5589	67777.1979	87527.73881	26821.6105	97407.78488	72057.94102	56161.23364			44
110.0721909	110.0719703	110.0724953	1106.94	1105.37897	1108.258967	15	5	5	5	144276.0811	141811.3237	134671.6252	134866.5052	128249.9904	136351.8056	129317.8896	122879.7616	125443.39	122080.4876	123883.1286	115913.1894	122579.3843	122339.9215	132457.7975		[M+H-CH2]+ 123.083	147
110.1395954	110.1393081	110.1399606	34.19450107	33.77000175	34.84799986	12	4	3	5	156227.1603	112571.7596	73087.1387	112205.6556	49980.28354	56144.49638	93659.87242	82439.27768	109924.3368	135431.0379	107792.4873	116210.4479	95568.19411	136277.4673	115109.6845		[2M+Na]+ 43.5792	50
110.1693185	110.169094	110.1699931	34.22000175	33.77000175	34.84799986	11	3	3	5	96195.96272	152428.0039	83730.28673	113447.2702	38929.39388	38907.11901	90428.04987	68292.93273	72833.73331	90834.66821	81269.97744	72908.76559	73063.29557	102454.8308	88745.16515		[2M+Na]+ 43.5792	50
111.0086523	111.0085183	111.0087654	82.72399807	80.78999706	83.34000311	15	5	5	5	1247838.487	1850375.764	1286660.965	1410251.914	1025294.396	954166.9536	1352544.163	986007.7701	1694460.692	1896320.431	1473801.299	2000036.58	1331203.9	1558834.44	1930111.033	[15][M]+	[M+H-CO]+ 137.996 [M+H-CO]+ 137.996	120
111.0087439	111.0085142	111.0089342	189.8720013	189.3730054	190.8830026	15	5	5	5	249350.268	388077.891	238937.6603	334876.6038	144425.0816	120793.4257	415730.7703	145569.6056	379817.6991	360351.9644	378902.4557	519055.5763	303530.8574	354121.937	607820.4036	[16][M]+		200
111.0109089	111.0107214	111.0111693	34.22000175	33.77000175	34.84799986	15	5	5	5	1791254.768	1814298.819	1576514.225	1676324.187	1404554.867	1441682.098	1490135.464	1651342.98	1588974.803	1691472.955	1477904.238	1430592.45	1558244.557	1655965.787	1447596.623		[M+Na]+ 88.025	50
111.0219267	111.021738	111.0221551	1108.835986	1108.063008	1110.024954	15	5	5	5	1787274.404	1743107.953	1800452.574	1742344.377	1667253.253	1694409.74	1697289.742	2450384.678	1617752.986	1644708.718	2413342.198	1594153.371	1589754.589	1609690.136	1567216.649	[17][M]2+		19
111.0219155	111.0216926	111.0220724	1097.448006	1095.248008	1099.796976	15	5	5	5	723834.056	698153.7919	666564.7448	648458.3799	630769.7022	640161.0705	653565.9179	653748.2796	615519.255	662288.4358	648387.3039	551574.7468	637517.1983	644239.3469	661238.0782			7
111.0403029	111.0401089	111.040536	34.17000175	33.77000175	34.84799986	13	4	4	5	79229.42709	77003.20115	49745.57469	65971.33403	1394410.505	1434357.502	55291.70784	48996.67049	54632.08531	62772.79097	53505.20868	49107.70384	47858.50263	60007.9929	53554.05366		[M+H-H20]+ 128.05	50
111.0449696	111.0447421	111.0452707	495.7520213	493.3629968	500.054024	15	5	5	5	87254.00928	77508.47135	91275.06087	107106.7957	96424.91965	62037.73061	59756.62808	84986.85556	90253.68827	66328.91928	74012.61078	51156.85517	67975.60475	30174.55339	51795.28506			169
111.0509294	111.0508541	111.051252	1108.764954	1107.394956	1110.024954	16	5	5	5	32835.10017	32481.67119	31600.15219	27055.41398	25227.6174	26548.6225	27309.72437	23164.75498	23619.92286	29671.01775	26168.21942	23349.78223	25007.68371	27008.54391	24598.56435			19
111.0639772	111.0635785	111.0641148	227.276001	226.6380064	227.446001	5	3	1	1	62508.63977	56936.27742	20024.8498	63740.73069	21360.10234	16060.68463	59615.13598	17361.09875	17107.28936	11102.72616	13438.11451	46320.64003	10986.82009	11642.26608	9299.620197	[14][M+1]+		11
111.09244	111.0920881	111.092703	1108.635986	1107.394956	1109.674956	15	5	5	5	100867.9387	99611.51513	90421.94631	96478.35771	95497.18891	98809.87732	98013.55735	93898.83406	102195.9959	88548.96559	88716.63076	94080.71437	86566.63379	103304.5529	82163.75979			19
111.5231356	111.5229489	111.5234342	1108.835986	1108.063008	1109.674956	15	5	5	5	216155.6973	196292.8284	206746.9961	200390.1301	187998.2815	189308.4704	195087.4277	233507.6849	180945.7503	186482.2671	227685.7421	180785.8484	258782.9286	181048.8522	195645.3915	[17][M+1]2+		19
111.9814144	111.9810003	111.9814857	1119.251009	1118.582039	1119.841006	15	5	5	5	11122011.78	10909875.52	10906700.23	11001991.95	10569267.05	10458112.25	10416891.12	10240845.74	10277880	10107612.68	9982113.087	9829583.69	9595461.762	9546377.223	9513172.274		[M+Na]+ 88.995 [M+Na]+ 88.995	48
112.0075454	112.0073479	112.0078127	34.22000175	33.77000175	34.84799986	15	5	5	5	1761391.154	1793817.32	1572955.454	1656542.584	1416879.963	1433397.633	1464979.037	1656583.26	1575635.145	1671873.797	1448875.095	1412542.782	1549886.062	1635592.888	1415692.32	[18][M]+	[M+H-H20]+ 129.012	50
112.011623	112.0108943	112.0118968	82.48199701	81.17900011	83.1099987	15	5	5	5	74288.44954	114425.6057	88683.43971	88938.30056	68402.09615	61061.51805	72200.37924	64920.17262	96160.03402	106940.2737	94438.39765	130188.4527	89232.42409	85876.52962	136176.9146	[15][M+1]+		120
112.0119118	112.0111409	112.0122892	189.6644995	188.8090033	190.8830026	6	1	2	3	43289.94196	19757.71742	44576.23341	38025.69235	40351.49825	35979.29947	21013.80605	30270.97165	21180.84921	32437.75304	33700.64267	21107.00425	30623.19282	19569.37832	29160.82113	[16][M+1]+		200
112.0194281	112.0192896	112.0195625	1108.835986	1108.063008	1110.024954	15	5	5	5	796829.0785	783354.9359	796270.4841	778544.766	739000.3385	748300.3777	758431.7393	1075302.141	730388.713	721560.1318	1064187.086	708881.3337	696620.8982	715616.9224	1077780.437	[17][M+2]2+		19
112.0196958	112.0194637	112.0197728	1097.799036	1096.469951	1099.796976	11	2	4	5	288786.3171	274967.5088	279392.8194	267044.9642	268904.7867	291182.1052	271372.8364	268296.8668	255696.1924	272703.7554	264850.5926	231806.6718	266056.1889	231674.727	269096.5807			7
112.0369718	112.0367154	112.0372095	34.22000175	33.77000175	34.84799986	13	4	4	5	69060.94379	69556.01024	44201.92302	59867.80322	1431211.564	1432904.342	48888.57935	47209.00066	46826.55735	54996.16206	45684.54412	42940.0904	42658.84337	53232.89421	44713.64868		[M+H-NH3]+ 128.05	50
112.0765465	112.0760547	112.0770407	197.2320017	196.9389936	198.1770052	13	4	4	5	110488.8359	129806.4291	30412.08897	98884.12808	36579.49227	34391.92222	122073.0203	30160.64623	54766.84828	40883.99926	22899.54821	123529.8648	32252.35099	25342.06616	46978.3776		[M+H-HCOOH]+ 157.075	88
112.1127788	112.1126228	112.1130389	33.54049981	33.1309987	34.22000175	14	5	5	4	309060.4	306093.4432	262177.0936	389050.2243	334893.5615	200718.6717	175717.5433	299935.1876	127180.3502	100270.3623	77631.17448	150822.9624	119336.9092	32548.209	42163.80233	[19][M]+	[M+H]+ 111.106	50
112.5205292	112.5203706	112.5207568	1108.835986	1108.063008	1110.024954	15	5	5	5	111811.9819	121316.4028	121751.2046	112315.413	114705.7818	108768.7279	104570.1692	113244.1712	98246.67579	107384.8818	101394.3816	108013.5032	91157.91121	99386.91181	97556.17919	[17][M+3]2+		19
112.8968383	112.896622	112.8972575	37.31199861	36.94400132	37.68199861	15	5	5	5	1174353.312	1235424.918	1238956.84	891012.5044	1203679.361	1107315.944	882104.1036	1229018.876	1652068.337	1518756.098	1160275.821	1430051.234	1371385.707	1044081.027	1305727.457			198
112.957624	112.95728	112.9580464	1120.468025	1118.582039	1122.354012	15	5	5	5	1278897.794	1169226.424	1211756.823	1168382.645	1170446.116	1120813.945	1247845.407	1170412.394	952460.4388	1093434.545	1158949.91	1052316.995	1077087.295	1008778.887	1036826.847		[2M+Na+2K]3+ 118.973	48
112.9759062	112.9720218	112.980878	1110.587488	1107.394956	1114.809952	22	5	5	5	611722.2678	735349.5171	891318.258	494564.1973	554895.0728	501118.4031	666802.7229	624148.112	736979.835	608858.4069	490086.0978	660760.8808	477959.6024	693111.1171	482818.3469		[3M+2Na]2+ 59.9984 [M+Na]+ 89.9915	146
112.9792795	112.9790782	112.9796183	34.7969985	34.39900122	35.1269985	15	5	5	5	61789.37882	83990.10159	285977.9786	106465.2774	428793.131	409836.7786	102196.6396	221272.8007	146253.6248	104597.4566	106714.6554	54888.40147	169590.6345	90659.6693	72704.60703		[M+Na]+ 89.9927 [M+Na]+ 89.9927	43
112.9847338	112.9824933	112.9869914	1117.124965	1115.126974	1120.356995	16	4	5	5	297862.1899	349866.6814	466191.9333	477653.0858	307429.514	244374.2467	204833.1677	270470.8393	265018.1842	313884.2713	293520.8319	339257.7812	307251.8229	275694.415	413447.5161		[M+H]+ 111.977	151
113.01044	113.0100061	113.0107972	34.22000175	33.85900039	34.7969985	15	5	5	5	74208.27396	78470.4079	70699.18298	70268.39362	66000.16218	66049.97515	62250.50729	72451.75562	66744.0404	69002.4823	62317.86405	57285.56835	60063.62903	66210.87347	57759.66776	[18][M+1]+		50
113.0181421	113.0179492	113.0188502	1109.035984	1108.063008	1110.024954	15	5	5	5	120133.8108	125727.3432	124015.433	118290.5419	115353.0226	112611.6361	110555.0282	116260.211	115861.9864	113240.3816	135167.4831	103970.6975	100605.3768	103678.1272	108411.9516	[17][M+4]2+		19
113.1158805	113.1155859	113.1161604	33.54049981	33.32000092	33.80000092	6	5	1	0	23037.21553	22280.06456	21575.9839	22425.84968	24939.8247	17594.87184	15882.27617	24206.70743	11753.05109	9139.392979	7165.760654	13580.77718	11159.52415	2796.13497	4877.862852	[19][M+1]+		1066
113.9648936	113.9645781	113.9650319	1119.332039	1118.052957	1120.398028	15	5	5	5	69072802.01	67810773	66765080.39	68345121.37	64784761.06	65631381	65444553.63	64431005.82	63438210.27	64782443.74	63781003.48	60509003.53	61429947.56	60948034.62	60934877.53	[20][M]+	[M+H-NH3]+ 129.992	48
113.9645483	113.9642264	113.964659	1099.333992	1097.273995	1100.953995	15	5	5	5	269466.8963	249777.9474	283136.7754	249899.0686	233804.1826	284303.852	2431550.433	2549583.062	2341615.172	1981881.231	1826341.776	1938386.24	1641239.661	1469616.63	1635439.752		[M+H-CH4]+ 128.99 [M+H-CH4]+ 128.99	12
113.9645309	113.9643517	113.9648457	1188.899002	1185.127029	1190.786018	10	4	3	3	523802.7149	498736.1121	1008965.827	545092.8167	534219.499	502881.1426	509668.9128	374775.735	991880.9565	467263.022	438390.2447	424190.5336	392073.3143	271014.4835	460515.5558			415
113.9646253	113.9641222	113.9647461	1180.737008	1178.209991	1183.87104	11	3	5	3	595038.6267	694294.4768	534642.6055	646745.4178	522269.2571	421856.3095	819982.5513	461704.2309	398964.6715	383945.8334	556067.2861	569347.1613	368698.9709	370003.4431	431789.3822			406
113.9645301	113.9644296	113.9646279	1171.537971	1169.650955	1172.167969	5	4	0	1	773937.6868	915898.5911	703259.1282	778100.7976	678221.4645	607739.5661	560543.9411	531129.7969	528578.6895	477216.9241	483122.1814	597692.8931	498610.8715	449600.4127	469881.6951			362
113.9951973	113.9949175	113.9953794	1119.211006	1117.952042	1121.095963	15	5	5	5	3943577.601	3786505.489	3735955.139	3728897.321	3582521.283	3552430.685	3562957.085	3486877.063	3477329.347	3444085.199	3368602.638	3345806.885	3261895.598	3265116.934	3242760.921			48
114.0184905	114.0183926	114.0195807	1108.764038	1108.005986	1109.234954	7	5	0	2	26703.87485	25419.98388	21123.27719	21540.58974	19207.52586	5752042.507	5427557.448	3530618.738	4068284.626	3357519.505	3253095.903	24841.23851	2957122.598	21677.24884	2335761.576		[M+H-CO]+ 141.006	19
114.0553153	114.0551158	114.0556079	1119.838028	1118.662039	1120.468025	11	5	3	3	66922.91889	54508.8227	47215.65685	42811.20157	44923.80406	418884.0731	50886.23423	54129.37615	428996.0076	58874.61114	410315.2828	67755.73097	417007.8164	57267.40025	59601.15543		[M+Na]+ 91.0656 [M+H]+ 113.052	48
114.0555559	114.0554365	114.0558807	176.9550018	176.2119965	177.076993	5	4	1	0	49371.30961	35557.07344	17799.138	85344.54764	34234.14057	37512.64095	21685.25032	33413.7147	29647.40427	27238.05529	31133.25914	25527.10205	24733.88967	28314.59722	29503.68084		[M+Na]+ 91.067	422
114.0557845	114.0556949	114.0559057	202.5844944	202.3699951	203.3120033	4	3	1	0	44494.5736	62122.1358	50186.48336	89008.84005	41497.75593	41571.67872	50979.538	43972.40888	36009.49054	40895.52585	42405.49864	34409.97678	37783.73002	41845.09318	35310.75604			80
114.0969254	114.0965557	114.0971026	1119.411009	1118.083987	1121.095963	15	5	5	5	458185.8357	534825.966	485755.5997	513959.9706	416332.2787	414328.8854	424334.9437	406499.3431	469853.3832	469007.8086	423395.1646	523428.6504	457283.6469	507238.8449	479130.0111			48
114.0920438	114.0917468	114.0923748	1095.932017	1093.889959	1098.069959	13	5	3	5	51279.41752	53083.37192	47929.47683	41977.76442	49699.92055	41428.03941	46033.21432	49657.75011	38613.69275	36843.82534	48160.09675	50271.46548	51730.88456	43852.78115	57779.53531		[M+3H-C6H10O5]3+ 501.319	7
114.0921927	114.0919115	114.0923257	215.495002	214.754005	215.6059934	6	1	4	1	79598.87382	94672.03029	90954.879	76347.02413	100623.8218	77499.10026	68649.96445	72694.99975	75567.65063	75899.42511	84170.7172	62105.34722	67376.99919	176445.733	76216.32459			103
114.1271144	114.1265125	114.1275721	1119.411009	1118.052957	1121.095963	15	5	5	5	547774.7856	662282.5374	505731.927	456981.4432	450137.5245	458602.9618	485381.1541	468149.919	452908.747	431053.4466	428626.7645	458863.0191	403612.7394	440600.1854	400947.3764			48
114.1284424	114.1281395	114.1287076	183.0730068	182.1410025	184.4269946	9	2	3	4	32556.98027	41112.64576	22657.55498	31916.23573	81275.52637	26530.43226	37864.67365	21918.05583	32292.69005	30256.85482	56651.56274	28228.27134	43309.59423	36624.7066	40901.85382			2140
114.1569218	114.1565955	114.1571603	1119.788946	1118.572039	1120.459973	15	5	5	5	155383.8884	143627.3894	139058.2542	149024.7871	146961.3802	126091.0105	121674.3485	119783.6693	126616.7779	122501.4428	112694.8741	119573.9193	103794.9018	114820.0797	108273.7802		[M+H-C2H4]+ 141.17	48
114.8941482	114.8935193	114.8945671	37.31199861	36.94400132	45.24300098	17	5	5	5	607100.0671	639095.7822	610904.1482	459888.4743	611376.9888	559946.4946	461332.4296	635424.4797	861638.4046	796749.365	592094.4579	731819.6879	711771.8525	537760.367	687212.4984		[M+2H]2+ 227.784	198
114.9664085	114.9660889	114.9666095	1119.332039	1118.052957	1120.468025	15	5	5	5	3724023.488	3700569.497	3573875.505	3650268.555	3435001.096	3489025.227	3481191.673	3396001.737	3398182.235	3421017.272	3377737.817	3183040.851	3208047.183	3224220.146	3207057.294	[20][M+1]+		48
115.0546158	115.0545111	115.0550528	209.1560059	208.6569929	210.1190011	9	2	5	2	104342.3649	81532.63652	83964.67103	102022.1603	71089.587	53907.12338	88929.23105	129280.7836	113890.1145	91145.26169	74172.21028	90736.57464	83528.75936	74513.20289	89700.0645		[M+H]+ 114.048	44
115.9651101	115.9648879	115.965308	1109.234954	1108.063008	1110.254038	15	5	5	5	2339612.94	2483184.838	2239267.671	2178197.299	2187083.53	2103543.765	2127892.096	2067374.592	2030159.888	2039567.407	1973973.723	1934432.722	1885014.799	1905297.019	1888406.198	[21][M]+	[M+H]+ 114.959	19
115.966198	115.965828	115.9671346	1124.140457	1121.746992	1128.011971	12	3	4	3	1275830.84	1286681.888	1172594.917	1275777.939	716802.0552	1201846.225	1214788.434	1323460.534	982879.7595	1316959.267	1091241.649	1225758.265	770439.3357	1283634.993	1197689.928	[20][M+2]+		48
115.9798141	115.978511	115.9811174	1116.926971	1116.036971	1119.209976	9	4	2	3	603180.877	221578.9862	372009.0191	834904.4991	610340.1154	502966.3819	340853.4466	811043.6531	811598.5502	944400.6319	145042.394	828832.7214	251069.1113	909412.6482	313263.5678			2217
115.9948784	115.9945305	115.9950463	1108.764954	1108.063008	1110.024954	13	5	5	3	59415.13734	57711.79617	56350.18967	53919.28547	52286.63957	50552.94798	50225.07783	48373.54933	48928.48011	47457.34533	44102.67413	1504092.343	40236.48957	1522994.622	41119.78892		[M+H-C2H4]+ 143.027	19
116.0712595	116.0709834	116.0712872	42.13100055	42.09999919	42.72800088	3	3	0	0	105735.8133	38123.1724	22602.03043	60703.95659	20305.19921	21228.38549	49901.3531	29780.61603	15872.06639	16451.39195	17223.29668	23085.08116	14631.02346	18080.44038	14637.51824			25
116.8918818	116.8915272	116.8921166	37.31199861	36.94400132	37.63199861	13	4	4	5	62066.98378	63289.34957	68810.62345	43478.83821	54702.31844	60103.49281	45957.22917	68013.02041	95628.46531	85673.05345	62717.05127	76623.93124	76277.21823	46651.75142	75360.47867		[M+2Na+2K-H]3+ 227.784	198
116.9690582	116.9688454	116.9694665	1109.234954	1108.063008	1110.254038	15	5	5	5	206386.8636	189242.1536	184129.1401	186613.3148	173929.9115	177509.0573	159924.6449	156013.2637	149526.2686	178807.2568	150133.2403	137525.5488	149532.8509	130248.4067	146998.5922	[21][M+1]+		19
117.0342943	117.0340194	117.0346895	213.0480051	212.1789942	213.7620037	14	4	5	5	163400.1216	157369.1922	60301.6861	157745.8187	90513.80067	46100.20016	145305.6649	66361.71552	93669.87684	64176.99169	58634.66438	127715.9647	50440.74014	34626.59584	63755.13413			27
117.0585338	117.0581757	117.0587739	208.7690011	208.3360059	210.1190011	15	5	5	5	76473.77641	49666.70522	49104.2167	80965.9394	40924.03383	40137.20908	51447.00473	108658.5043	68235.20486	62953.0535	43400.26258	59957.7384	55984.796	42452.6157	69738.21687			44
117.0581077	117.05777	117.0585341	83.34000311	82.47399807	84.25700344	15	5	5	5	120656.1192	97448.28209	65967.708	124820.4283	53444.48002	55879.56342	84063.96332	57290.92848	34371.54981	47793.7759	43953.02949	44296.35944	42458.2014	40874.71093	37980.61537			120
117.9604957	117.9602793	117.9607449	1109.035984	1108.063008	1110.254038	15	5	5	5	907094.1993	877649.8014	861384.5121	856721.304	846180.8856	815893.4539	805600.2809	799906.6751	790223.4322	818741.5075	760103.2906	734972.0337	727403.0104	728418.2892	722809.4444	[21][M+2]+		19
118.0660063	118.0657467	118.066106	222.966995	222.2059936	224.2450011	15	5	5	5	944077.4828	910425.7277	785963.8081	940791.0307	829321.314	932193.8851	778890.5001	971951.7384	723965.2789	839829.898	719391.2426	867881.1422	697957.654	785819.7766	699064.0063		[M+H]+ 117.055	75
118.0660299	118.0657364	118.0662393	229.9930057	229.3749969	230.5990063	15	5	5	5	1790609.028	1799020.194	1743083.928	1805726.305	1678650.234	1814266.007	1554358.881	1796044.197	893443.8648	942997.5406	1589270.367	786063.0213	890011.3961	912873.7802	877715.7615	[22][M]+		65
118.0658498	118.0656021	118.0660199	83.66900175	82.47399807	84.25700344	15	5	5	5	351377.9604	288972.0242	189010.0903	359018.3309	168322.0598	163762.5581	256881.0582	176189.4094	122079.9626	146193.053	148370.8855	160002.9389	133261.5894	147514.205	121799.1062			120
118.0659792	118.0658391	118.0662131	208.1600052	207.697997	208.9019964	15	5	5	5	694867.6663	460521.8637	558633.8514	687542.179	745003.6858	559205.0666	467128.0834	765555.4002	596224.0107	551111.4182	588281.2506	473668.5345	593904.7817	439782.7007	494581.7986		[3M+2H]2+ 78.0474 [M+Na+NH3]+ 78.0474	105
118.0658444	118.0656815	118.0660639	187.524004	187.5230026	188.3480061	3	3	0	0	238973.3205	137733.0361	98059.314	237507.414	96438.05648	83059.58697	125424.9364	93665.61619	57807.85523	73723.02644	67772.22665	70925.86418	78276.41762	71087.97913	72679.39451			69
118.0871926	118.0870169	118.0874421	39.82699871	38.84999838	39.86800007	15	5	5	5	4771203.718	5270362.513	3352003.725	6132677.212	3336618.004	3805384.62	4568917.412	4139273.889	2502677.651	1564088.65	2931524.851	3061568.175	1806576.497	2609664.869	1315455.661	[23][M]+	[M+H]+ 117.08	79
118.0872077	118.0869498	118.0874537	47.75899887	47.12900162	48.92700056	15	5	5	5	3237308.006	3097652.265	1856703.033	3916064.114	2288349.775	2994850.989	2465745.854	2330054.196	1455476.213	952405.6241	1840319.911	2371033.233	1398973.16	2105732.284	1017999.194	[24][M]+	[M+Na]+ 95.0973	1
118.087189	118.0870451	118.0874667	58.49249946	58.35700098	59.07499909	10	4	4	2	1780592.248	1600521.305	905345.8299	1966395.251	1001216.234	1144833.132	1276520.906	1150962.509	653000.4673	462281.6682	791696.4845	1130628.758	589961.6162	990818.0861	539939.5243			166
118.1177582	118.1168003	118.1181275	39.84350075	39.0890006	47.00999857	14	5	5	1	244704.5128	286669.9073	184891.4367	320081.6191	168584.9676	194619.0965	246478.1215	229780.0515	123820.1095	53251.96325	135772.7252	2533175.2	1677802.25	2398317.618	1292667.509			79
118.9639843	118.9635534	118.9645695	1109.234954	1108.063008	1110.024954	15	5	5	5	88463.9063	82885.52532	74245.79971	77972.50023	71251.94827	74820.34461	71842.56287	65670.35415	65204.94827	60064.80185	61915.40499	52901.73108	55327.83651	64927.54689	51828.86773	[21][M+3]+		19
119.0153557	119.0147906	119.0156572	34.72249918	34.16900039	35.0769985	12	4	4	4	25635.60419	22578.77297	27685.56409	22615.55014	26091.46299	20761.01176	25084.61123	28074.72282	28760.26398	24869.94854	25476.99038	17182.32347	27718.06954	23882.41804	21660.35695			43
119.0500018	119.0498794	119.0501531	83.66900175	82.47399807	84.25700344	15	5	5	5	3107241.603	2573036.152	1781129.379	3337987.566	1582658.196	1584600.467	2356316.28	1648342.816	1228354.955	1386636.288	1389398.092	1589646.65	1312178.311	1412157.557	1172321.822	[25][M]+		120
119.0499504	119.0495423	119.0502365	267.668998	266.9700007	267.6979952	10	5	3	2	201371.927	112788.151	177034.7124	305153.5076	200250.3408	256268.0361	123195.3034	130956.7512	131308.8195	146357.7543	157966.4807	168461.3722	180536.9588	310060.9553	147491.8229		[M+2H]2+ 236.073	71
119.0499174	119.0497716	119.0500591	260.3579862	259.7599917	260.814994	10	3	4	3	199594.4597	96651.28706	160909.8267	226544.3159	224051.7436	207967.6508	99558.82673	150962.4455	142153.4369	138059.7209	143525.9758	100911.891	177335.7369	137626.1962	121545.886		[M+2H-COCH2]2+ 278.085	54
119.0499839	119.0498936	119.0502914	209.3500025	209.267997	209.957997	9	5	4	0	647459.0519	436411.4981	287270.3002	643714.0511	272047.5762	176398.734	374144.6266	314172.8641	217933.4917	259505.2293	174976.4356	188877.1016	135741.2199	142422.945	156375.7115			44
119.0695901	119.0692152	119.0699238	208.2519964	207.3819964	208.9019964	9	2	4	3	288551.4777	159414.4195	44674.58433	278353.753	54835.83181	41137.18842	211751.3964	59231.72385	38344.29362	36492.96261	45598.20468	142538.8854	45661.28249	50316.50247	31942.73579			1036
119.0694233	119.0691988	119.0697365	230.5220002	229.5930057	230.5630002	6	1	3	2	136846.1019	100261.9641	100512.522	97371.62934	97941.58637	113226.0153	68234.83093	160456.9318	112239.2948	90055.94163	136138.3485	141582.7674	86125.95676	84511.24677	74780.98242	[22][M+1]+		65
119.0727207	119.0724616	119.0730533	187.1150037	186.8920013	188.3480061	8	5	3	0	79735.09666	39714.94713	28936.12777	74268.20871	24962.13242	21480.57312	28325.52334	24176.99752	19535.68255	23113.84375	20686.29814	22075.7479	21791.30166	19189.97236	20548.54213		[M+K]+ 80.1045	69
119.0861883	119.0858162	119.0863116	390.946997	390.6340011	391.5109943	6	1	2	3	30154.85388	30359.00893	39337.19376	32582.23177	44577.57623	47836.97134	26235.56403	31445.73786	28606.69663	38398.34477	30090.98431	25857.84413	37915.14139	17403.88065	31836.39131		[M+Na]+ 96.0968 [M+H+K]2+ 198.201	222
119.079073	119.0789226	119.0792653	83.52950243	83.11300112	84.25700344	4	3	1	0	69909.22956	44966.64908	703196.1699	76315.09715	558620.8312	1312329.524	36043.07653	591832.0443	512378.7881	552194.4469	956755.9411	1060247.024	832267.5841	688297.3609	272439.7435		[M+Na]+ 96.0921	120
119.0902777	119.0901367	119.0906103	39.59799924	38.9290006	39.85800007	15	5	5	5	308794.5239	349331.1904	210955.8562	397070.7426	229269.2395	244514.3057	301004.7754	261379.111	152368.8806	98488.62497	198216.2563	197591.8785	117737.2365	166968.3788	82849.62107	[23][M+1]+		79
119.0901272	119.0900788	119.0903263	47.75849998	47.12900162	48.38700056	8	4	2	2	225304.1321	212567.9288	112319.7588	265036.8556	153755.3827	195443.3771	155036.512	149436.5424	85282.23292	55793.39738	110698.3572	141980.0811	79760.85518	126752.9108	59084.94431	[24][M+1]+		1
119.9580632	119.9578032	119.9583334	1109.035984	1108.063008	1110.254038	15	5	5	5	116551.3348	114558.7679	106478.7467	108603.3187	101269.249	100420.0451	98942.28847	95920.80176	97589.1426	103879.2904	93612.47714	83701.80397	85209.75382	84321.43657	90866.97372	[21][M+4]+		19
120.0453474	120.0450986	120.0456427	216.704005	216.0309954	217.404005	15	5	5	5	484037.9202	627065.5562	738898.2216	416808.2134	757782.7299	703147.4975	462543.5457	690701.5032	451304.9923	491534.0623	603339.3652	299759.0072	608765.0476	490899.023	438589.4838	[26][M]+	[M+Na]+ 97.0526	103
120.0532715	120.0530843	120.0534231	83.66900175	82.88300112	84.25700344	15	5	5	5	304778.512	253309.2179	161752.6302	315776.1647	146447.6008	134195.4009	226817.6882	148099.4468	100803.1992	116625.8785	121161.1575	131830.3812	110803.6358	120896.1995	96278.3853	[25][M+1]+		120
120.0523397	120.0522076	120.0525923	209.2860031	209.2850018	209.3500025	4	3	1	0	48607.44106	33276.14332	35659.12005	49847.45664	31414.48965	33059.91741	31961.8461	32164.74322	27339.99249	26018.6757	20747.72595	29456.09725	26423.97672	34429.50383	24812.93446			44
120.0814999	120.0812155	120.0817668	230.4219989	229.5930057	231.2280022	15	5	5	5	743013.055	561421.1204	626861.3303	593743.8539	557435.3383	1190872.6	499776.5433	601828.7154	512114.5085	589652.2669	570169.5926	596838.1062	548392.7092	574423.2609	551200.3124	[22][M+2]+		65
120.0816487	120.0815326	120.0818804	187.5080061	186.8920013	188.5380061	15	5	5	5	8672720.777	5244556.33	3585728.97	8606005.904	3569577.01	3030840.875	4928342.051	3370491.219	2464942.687	2766037.56	2794715.373	2786053.754	3004736.633	2617932.736	2862465.819	[27][M]+	[M+K+NH3]+ 64.0919 [M+Na+NH3]+ 80.0658 [M+H+NH3]+ 102.048	69
120.0814447	120.0811992	120.0815773	222.2640018	222.2269977	222.7100045	6	3	2	1	522238.8892	566274.0377	466285.4204	562348.4264	468984.0414	574084.5652	435482.99	512148.8632	436971.805	513064.1602	421465.397	509543.4698	446320.5573	536050.7746	463728.0963			75
120.101877	120.100321	120.1024713	39.82800007	39.67699871	40.18699871	8	4	3	1	85450.97108	69397.0199	101358.2492	168166.9979	83770.5474	77709.51613	60797.66272	85924.62017	40049.27076	43896.16002	54905.36098	56612.797	62319.03472	30991.05914	38012.2184	[23][M+2]+		79
120.1123515	120.1121275	120.1125208	187.516005	186.2740067	188.4080061	14	5	5	4	432990.0373	253321.1311	165123.8826	428347.0837	164941.1	127984.8224	221646.743	151802.3118	83456.1809	103494.0703	110984.5881	99337.22339	2864586.263	93514.48819	106677.1914		[M+Na+NH3]+ 80.1045	69
121.0292112	121.0290537	121.0292831	667.3264996	664.9869846	669.2069873	6	0	3	3	10597.62617	10864.81153	10804.10316	9948.320619	49899.20214	60082.54758	12647.8576	52301.50252	7739.671897	66087.83156	9848.485323	16879.27268	39841.24203	52375.62127	42347.93312			3009
121.0290145	121.0289414	121.0292625	621.7760118	621.6660118	623.3460118	3	3	0	0	59643.0671	57607.92575	61644.71401	53695.14892	5858.111	5178.947954	6798.1407	6033.135887	6247.392484	5932.039429	32293.88509	5265.116257	5280.732794	5854.369158	4785.538156		[M+2Na+K]3+ 278.151	284
121.0485141	121.0480517	121.0489006	216.5025002	216.0309954	217.404005	14	5	5	4	35273.88684	39217.05408	56513.1025	25742.01416	53536.53213	43824.74585	33230.64508	43112.7916	31205.91624	35870.80063	42661.43746	19666.58133	38468.84624	27475.69133	27027.75389	[26][M+1]+		103
121.0656217	121.065438	121.0657663	104.8480027	103.3789996	105.4999982	15	5	5	5	4552401.922	3359389.076	5209231.048	5464962.903	7037392.738	5855252.136	4928734.839	6438171.056	5488817.948	3188215.904	5748570.674	3502534.473	5344556.545	4044697.011	2912083.485	[28][M]+	[M+H]+ 120.059	161
121.0847074	121.0845348	121.085007	187.5080061	186.8920013	188.5380061	15	5	5	5	850586.6964	523511.2183	363123.5526	849117.9594	345890.917	303006.3757	470784.1951	330368.2848	256323.4876	275247.1294	280404.5419	275890.6958	292513.8867	257434.3426	282971.041	[27][M+1]+		69
121.0891502	121.0888372	121.0894298	230.5440071	229.5930057	231.2280022	15	5	5	5	678553.1093	710809.0174	1003871.459	684656.9207	706598.7286	785677.4372	648122.2232	722789.8093	1321008.678	964988.0455	1380917.386	774909.5605	1309823.706	887452.9539	1371155.753		[M+H+NH3]+ 103.055	65
121.0961819	121.0958246	121.096346	104.8280027	103.3789996	105.4999982	15	5	5	5	304988.949	153224.6744	158408.0283	403325.1263	299261.1419	198351.1145	122909.8859	223452.4755	154173.6993	107609.4421	178985.0643	147027.9375	142697.3819	74626.61011	89722.05892		[M+Na+HCOOH]+ 52.0966	161
121.0890985	121.0887959	121.0893385	222.2790032	221.5669977	223.2390032	11	4	4	3	660008.7383	727513.5029	659730.7044	744230.0552	594865.7438	769746.2894	573292.858	714915.4564	592950.9216	708954.6356	633404.3629	665494.8343	582776.8082	728372.5706	643117.5564		[M+2H]2+ 240.157	75
121.0891055	121.0887127	121.0894134	1102.328948	1100.969978	1103.268948	11	2	4	5	87807.9866	84339.87608	81177.84859	70219.60205	70530.69525	70960.15503	71200.71857	60231.29706	72402.39622	66264.89383	75078.11177	62027.94693	69839.147	60432.85783	73657.20252			224
121.9588016	121.9578779	121.9657005	1109.559494	1108.063008	1113.164978	16	5	5	4	44611.27494	40480.34078	31238.84178	40138.64437	42923.03912	32264.94494	38421.67742	35452.80047	38747.36132	29901.08136	34341.52294	32295.45144	25201.27969	31798.67625	29215.0685		[M+2H-CH3]2+ 256.923	19
122.0603792	122.0601487	122.0606883	227.276001	226.4600003	227.5000003	15	5	5	5	606761.5256	586219.0109	232844.6942	595411.3442	243433.9778	200492.1501	597549.1513	193923.6389	194106.0472	158530.4564	158709.3319	448619.2212	148223.43	151233.3732	130735.5905			11
122.0609344	122.0607357	122.0614316	252.9085089	252.2149878	252.9950137	10	2	5	3	1865011.823	1707184.979	98322.77826	1829616.417	198327.7335	92238.58046	66902.80187	110985.4275	103952.4504	70617.52242	115596.9759	1558004.311	57701.61473	1706232.258	38596.36853		[M+H-C3H2O3]+ 207.054	36
122.0607455	122.0601561	122.0611327	192.0339984	191.4079992	193.2969978	10	4	4	2	30600.55046	32683.54521	34349.94893	131471.2307	46397.73095	32726.36431	23342.01556	38760.55131	30708.49527	121621.2286	31528.03635	105358.2316	38319.66586	122493.2815	89060.2628		[M+3H]3+ 363.171	199
122.0689569	122.0686518	122.0691293	104.8480027	103.3789996	105.4999982	15	5	5	5	505088.7841	535056.1082	531677.2213	549368.5524	713598.1244	583449.6181	492890.0386	435680.1458	363591.1898	311014.2131	569346.2513	341062.5884	514233.2127	261488.1394	431274.0918	[28][M+1]+		161
122.0974641	122.0971915	122.0976826	230.4499961	229.3749969	231.2280022	15	5	5	5	23631701.71	23411494.82	25663728.1	23217204.18	46521338.69	53555403.18	21553775.38	51808939.44	46220891.07	25553236.34	46567390.48	22067578.53	23926738.44	24744240.11	24700256.94	[29][M]+	[M+K+NH3]+ 66.1048 [M+Na+NH3]+ 82.0792	65
122.0973918	122.0971133	122.0975028	222.8000045	222.0880018	223.2390032	15	5	5	5	24577054.72	26018587.22	22630438.22	25854136.03	20700990.48	26089983.3	21217936.78	25621818.93	21066063.97	26109326.92	21335342.29	24708301.7	20883941.88	25204610.15	21217590.71	[30][M]+	[M+H+NH3]+ 104.064	75
122.0972459	122.0971712	122.0973437	992.9589612	990.4030481	993.2339691	5	1	3	1	2080053.158	1968081.278	1417374.85	2901835.112	3731588.021	5071041.75	5064447.133	8120199.162	13413324.13	13397535.4	5622456.472	4356646.859	4142701.157	5042226.718	6778170.285			2638
122.09722	122.0970108	122.0973955	851.1890039	847.6980284	858.9590067	7	1	4	2	1952813.827	1861730.235	1849882.509	1662899.572	1533422.893	1619883.405	1690013.893	1590738.954	1589062.36	1777444.504	1477804.409	1655771.759	3967630.71	1579025.805	1582254.213			1741
122.1287841	122.1284049	122.1290478	230.503003	228.9639955	231.0509948	15	5	5	5	1390484.194	2915660.63	2773954.662	1790624.869	1801645.7	1968120.125	1330077.192	1836023.828	2519906.013	1910169.586	2573597.295	1341325.295	2503274.577	1840412.231	2542832.385		[3M+2Na]2+ 66.1048 [M+Na]+ 99.1341	65
122.1286885	122.1284361	122.128874	222.3085011	221.469993	222.7100045	14	5	4	5	1385972.076	1464604.463	1271748.173	1456918.93	1167635.893	24637841.34	1188470.671	1404577.931	1149272.37	1045322.141	1180242.676	1353090.992	1144607.614	1364233.644	1161710.406			75
122.1913833	122.1908585	122.191738	230.4499961	229.9199961	230.783003	11	4	4	3	28701.49995	22527.84366	211778.1732	22989.83942	20312.60991	32413.8224	18001.43033	30520.54639	171202.3969	22382.8689	26342.23574	14509.50505	172869.0344	21696.61209	187191.9571		[3M+H+K]2+ 68.1385	65
122.2341118	122.233666	122.2342728	223.4940025	222.8550038	224.046995	13	4	5	4	201177.6763	105397.7442	114944.2689	146953.7424	98181.78553	154488.9562	109422.0273	150875.6071	99721.69691	148768.613	105927.7537	124757.2695	87758.94653	142272.0188	98148.64711			75
122.234139	122.2336611	122.2345051	230.4199934	229.5930057	230.5990063	13	4	5	4	306624.1446	181125.9454	240178.2481	190775.139	194197.9041	249245.8472	183282.0053	231078.2883	184292.3359	225346.1354	211166.301	156435.9819	202777.2995	214033.61	230051.2659			65
122.2655162	122.2651002	122.265986	230.4199934	229.5930057	231.2280022	15	5	5	5	113308.7021	208141.0913	267766.4882	183829.6538	176990.8518	177450.4608	172847.6416	196079.6421	151725.1141	194540.8154	171638.1105	130633.8523	170717.6906	163783.4581	176119.181			65
122.2657777	122.2656446	122.2664304	223.4940025	222.8550038	224.046995	9	2	4	3	71943.18911	159374.9906	125908.2859	136122.3477	79346.54169	89494.25277	71667.93005	111881.6574	61196.4252	90375.8483	52151.63038	93306.90876	61190.26214	93057.48401	73622.04548			75
122.2961704	122.2957002	122.2964431	230.4099934	224.2919942	230.5990063	16	5	5	5	76914.34141	55776.08174	70968.14589	61189.31062	73876.42287	90381.23877	49572.82693	65784.07704	36226.27322	64115.94749	45512.62138	37690.58454	36025.0123	43665.14803	37162.26137			65
122.9647252	122.9643846	122.9649665	1117.32605	1116.856053	1119.332039	15	5	5	5	663821.1768	916277.1719	854677.5008	912761.9294	837623.9046	844693.55	857068.4846	860732.9594	815852.0863	814543.1529	789174.931	802687.2834	810310.6096	764353.1756	773608.5817		[M+K]+ 84.0031 [M+Na]+ 99.9766 [2M+Na+2K]3+ 133.993	151
123.0413532	123.0411471	123.0416116	34.64799986	33.85900039	35.0769985	15	5	5	5	350310.8236	316741.1165	486630.9705	321105.0569	460112.048	398284.8926	370927.3951	468836.3906	445791.0442	382700.7295	371892.1504	261007.59	441034.6687	325132.3163	334423.5187			43
123.0411831	123.0409499	123.0413815	1110.023003	1108.731975	1110.841975	15	5	5	5	165100.778	161826.3189	159509.1491	175333.2771	151793.3313	156565.3936	151226.8015	139416.1721	144979.3129	135533.0025	143425.1029	143358.4539	139015.4344	139447.7614	135595.4877			19
123.0447589	123.044596	123.0452718	227.276001	226.6380064	227.5000003	15	5	5	5	645701.7512	611288.2794	216120.6357	622454.3813	220662.9232	177056.553	628061.9063	171006.2748	177005.8587	126660.0811	142318.6689	468134.6789	136411.6765	128422.1401	113750.7529			11
123.0446299	123.0444662	123.0449363	252.5589966	243.9700098	252.9540123	14	4	5	4	448245.052	124761.4335	144190.152	180794.2503	274431.6451	157753.2621	102351.3508	183653.774	156309.1387	107802.4107	178736.0876	52244.45515	166629.7899	66415.03871	59261.8595			36
123.0448703	123.0447775	123.0450401	83.66900175	82.47399807	84.25700344	15	5	5	5	4378203.418	3956083.575	2846815.633	4843080.624	2604429.187	2404759.289	3450193.282	2662011.314	1993361.261	2298044.288	2277285.159	2810967.172	2116493.765	2263041.166	1934566.49	[31][M]+		120
123.0549913	123.0538078	123.0558204	62.60499716	62.22699821	63.23400021	15	5	5	5	211962.9798	156400.1218	84656.66986	181744.6855	74880.01659	158414.191	134362.9133	106268.6728	90262.90098	87985.81317	89861.25586	168978.1068	100039.8868	682969.0714	107555.3804			1863
123.0754571	123.0752091	123.0755915	83.73900175	83.11300112	84.25700344	7	5	2	0	111185.2089	73170.37776	36852.98479	113570.9159	17598.41441	29741.08268	58526.3251	17328.89956	19586.79182	22581.97754	25237.20539	28266.95081	22143.93823	22157.79948	18100.94475		[2M+3H]3+ 183.096	120
123.0802804	123.0797589	123.0808603	1095.553052	1093.212022	1097.792019	13	4	5	4	160243.2479	161819.6403	226764.457	202073.039	167539.4533	196982.3344	152062.6376	215195.5397	111120.1335	166580.0067	156082.9904	169254.8124	192140.9215	176792.7904	201425.8663			1914
123.0937521	123.0931994	123.0980342	1103.095507	1097.209036	1109.354951	14	5	4	3	274762.8215	233774.2571	235142.2008	157169.5992	296633.1861	192381.5531	238623.0459	211051.8127	268579.4173	224892.0014	263180.8293	211845.5829	219284.3164	179624.3376	313371.9753			2733
123.1003641	123.1000959	123.1006015	230.4499961	229.3749969	231.2280022	15	5	5	5	2322760.358	2311096.415	2505587.746	2288785.05	4570676.183	5255256.103	2101719.067	5076343.965	4494678.121	2485747.703	4567690.606	2146003.973	2316606.943	2384971.275	2371465.912	[29][M+1]+		65
123.1003502	123.1000743	123.1005135	222.7100045	222.0880018	223.2390032	15	5	5	5	2434467.603	2470300.297	2231741.125	2562888.586	2053240.634	2572419.453	2089160.272	2499218.014	2050307.312	2546311.175	2102932.359	2404509.196	2042211.116	2450180.288	2085356.119	[30][M+1]+		75
123.1181486	123.1177765	123.1185518	388.5569875	388.2179889	388.806012	6	1	3	2	136823.3954	138271.1451	131233.9133	132665.2343	42291.48683	122297.1199	121881.7285	32439.5593	24404.28675	24729.23554	25008.14552	117840.1418	29452.62471	110575.9166	106730.5837			244
123.1183972	123.1183077	123.1187931	750.9869984	749.7290039	750.9899794	3	3	0	0	44977.84294	26943.96742	30101.41567	127290.0567	143074.7914	144857.7281	165222.4861	129346.9799	141126.2054	151322.4512	114290.7776	167499.8036	157205.3655	131585.8547	154891.7864			47
123.1187493	123.1181204	123.1190903	848.525008	847.0890039	854.4599794	4	0	3	1	155035.7092	150010.7762	146938.5826	122074.2129	90625.39287	45234.54417	24076.29639	93718.87873	137021.5305	26953.82423	88348.4173	128888.0919	46654.38834	102412.8676	110502.5653			1567
124.0422177	124.0417428	124.042466	34.64799986	33.85900039	35.0769985	15	5	5	5	68570.69806	58758.34791	98138.89085	64544.8055	90454.98432	76345.16059	72095.95022	95711.91445	84835.5083	70329.73783	72251.33606	49348.93282	83683.80947	63120.72946	62502.16138		[M+Na]+ 101.058	43
124.0403148	124.0401692	124.0404611	57.62899888	57.18899846	58.34700098	8	2	2	4	108222.5507	132189.6906	106191.3115	116057.6117	101930.6964	95457.45191	76137.08915	98045.11328	108301.9567	109619.1605	104592.4113	130554.9872	116230.6306	171198.6839	134052.6069			2311
124.0476178	124.047273	124.0479852	83.88199701	83.11300112	84.7099987	15	5	5	5	400502.2453	361864.2964	274344.332	407256.974	245012.0239	215563.5494	303615.7458	228536.6276	181398.8942	196557.4781	196124.9955	240784.0062	197019.8618	195067.6112	161952.089	[31][M+1]+		120
124.0465027	124.0463754	124.0466779	227.276001	226.6380064	227.446001	5	3	1	1	71995.68475	71704.4146	23990.3728	68063.55632	26505.70604	24302.10141	78583.23561	19897.68708	23072.62072	15745.06363	14546.48242	54793.85322	17482.297	11014.12957	11401.53548			11
124.0769543	124.0766397	124.0772822	196.6839956	195.7939956	198.1770052	7	2	2	3	196579.7715	38747.91377	30268.7514	56347.3123	33864.48289	84168.27245	28441.14526	24679.26855	24627.31559	36926.39284	50179.01913	27019.09874	38957.42518	52386.86777	24970.13323			88
124.076998	124.0763642	124.0775834	234.7910049	234.2950042	235.0000035	5	4	1	0	63738.35479	23984.50856	28439.83481	23394.82805	37452.1494	63405.61898	56332.88365	30245.59351	53645.86344	54396.15635	59158.59957	48390.04653	50663.80272	43852.85341	43490.78689			2766
124.0877615	124.0875146	124.0881184	1107.568967	1106.057022	1108.507022	15	5	5	5	3638912.136	3602817.092	3902462.452	3826717.565	3456884.358	3748588.666	3845408.107	3368733.914	3306996.514	3329241.202	3252208.846	3315272.946	3626741.385	3286886.207	3325183.569	[32][M]+	[M+H]+ 123.083	147
124.0874124	124.0870296	124.0875727	1094.239509	1092.101054	1095.987964	6	1	2	3	630582.4783	615999.3432	633796.5478	569145.7562	607287.3995	805470.7564	587174.5624	527431.9024	529955.5986	331253.6535	448199.1947	577326.8453	632795.2044	461261.0527	587242.5884		[M+K]+ 85.1256 [M+Na]+ 101.1 [M+H]+ 123.081	118
124.1035298	124.102959	124.1037919	230.5440071	222.3959936	231.2280022	17	5	5	5	105383.5064	102063.8325	109822.1983	180005.3546	103894.8851	107443.5909	92342.65265	203019.8773	87953.51569	186628.5627	180847.6664	83099.28878	168446.317	103155.8334	172134.7496	[29][M+2]+		65
124.1189274	124.1186021	124.1194678	1107.508049	1106.057022	1108.847019	13	5	4	4	130264.3682	119248.3147	115035.0517	109264.0085	115901.2999	113744.9176	111853.93	98822.75823	107372.229	2530369.324	94227.38759	2528590.785	99824.22426	97285.76571	98412.85601		[M+H-CO2]+ 167.11	147
124.9578732	124.9576612	124.9581042	1109.035984	1108.063008	1110.254038	15	5	5	5	1568808.881	1473685.406	1312964.509	1321439.227	1338700.294	1239421.601	1211538.698	1221517.395	1124146.359	1157338.547	1089631.55	1138742.674	1012043.347	1098650.551	980929.9924		[M+K]+ 85.9945 [M+K]+ 85.9945	19
124.9572674	124.9568893	124.9574371	1099.046055	1097.273995	1100.953995	15	5	5	5	551885.8731	530221.22	539012.2488	509721.1555	512324.2913	513449.6304	472035.4013	455035.0388	468732.57	442315.5882	461245.5132	404076.5595	427623.3829	415407.477	420013.0972			12
124.9575449	124.9573114	124.9577387	1126.135984	1124.688968	1128.011971	9	4	2	2	2013171.898	1222693.946	2012038.021	1959075.26	1827723.288	1978996.205	1881806.04	1838550.878	1775549.884	1840359.764	1815141.312	1698583.416	1707860.834	1675624.721	1707265.614		[M+K]+ 85.9942 [M+K]+ 85.9942	48
124.9571752	124.9567882	124.9574782	1196.203995	1195.572052	1199.347	5	3	2	0	60922.67969	84538.78776	30897.59001	56480.23412	55365.75087	53329.51718	23469.0895	47151.7008	46826.91108	41896.82277	40415.99389	41205.15022	41040.36042	40417.1749	38879.91054			510
124.9571902	124.9567637	124.9573428	1181.985054	1172.79705	1188.899002	9	4	2	0	88772.28549	129975.4086	68266.78451	48691.08825	85220.60636	76149.08639	69865.13339	75978.00639	74951.28306	70045.57651	69466.35791	68200.13918	60329.29045	63377.96495	60883.25244			3768
124.9569903	124.9569112	124.9575187	1165.251961	1162.738037	1169.024963	5	4	1	0	93936.89747	207020.3269	93357.55024	140330.6653	126772.3376	118684.1994	122916.4274	111038.9219	110842.306	103989.0948	104245.8865	93328.87308	98321.22168	96442.68507	86958.79117			495
125.0160912	125.0156573	125.016541	468.3110046	467.4630101	471.532006	15	5	5	5	97455.49117	52154.44618	56869.7175	46173.69259	66252.97035	94914.47774	50934.126	47525.89063	55443.21022	38653.59505	41355.74575	41163.40344	44344.34592	34905.62884	35114.30077		[M+3Na-H]2+ 182.073 [M+H-C6H10O5]+ 286.057	269
125.0242137	125.0239563	125.024439	190.0379992	188.9230026	190.8830026	15	5	5	5	123998.8926	199897.8524	116928.2571	161833.8173	70805.98003	59389.00948	213635.5832	72908.54977	179346.0052	179914.5838	189989.4113	266525.3582	156992.3542	167389.5215	312274.4316			200
125.0388143	125.0385035	125.0392128	34.7969985	34.22000175	35.1269985	15	5	5	5	63599.58881	57176.11304	91208.56742	61599.12591	87159.15119	77599.60196	63356.31246	86050.7549	77662.15018	67048.99392	69631.16559	46071.65743	79933.05482	56119.43604	60701.47741			43
125.0606647	125.06027	125.0609586	495.7520213	493.3629968	500.054024	15	5	5	5	169088.099	163497.6404	184213.0299	209481.0856	220566.5835	145253.2409	138434.405	202541.8926	181989.118	154112.4488	151285.7735	122033.3999	166416.8408	69497.5336	120100.8082		[M+H-C4H8]+ 180.116	169
125.0607692	125.0603741	125.0611799	204.9980012	204.7840046	205.395006	8	3	3	2	30650.87802	31849.77084	26855.14382	28103.08585	26660.9016	23340.36561	34151.89158	27673.5261	23673.10811	20213.791	21455.7761	24400.77071	22422.69115	18010.18496	27223.78109			3152
125.0725869	125.0719296	125.0730849	1099.046055	1097.273995	1100.953995	15	5	5	5	144168.3175	142523.3981	137665.2908	128166.5502	126622.0323	124601.0416	127402.5954	98755.76968	119094.5989	114002.0494	119161.302	125654.2469	137673.4107	124907.2977	138548.0153			12
125.0886825	125.0867262	125.0900537	1107.431504	1105.37897	1110.254038	16	5	5	5	575510.9308	541035.379	299642.7205	509994.722	291066.1891	52088.79334	282471.1913	484122.6059	537576.9837	127710.4535	313249.4345	297997.0065	147058.4429	274700.0542	159319.293	[32][M+1]+		147
125.9628958	125.9625654	125.9631063	1108.764954	1107.394956	1109.674956	15	5	5	5	646710.0476	587320.0601	550011.8636	573814.8556	529636.5559	516824.7223	516152.5212	479009.2727	485614.4942	459518.5549	474351.8521	431806.745	426244.6537	438598.5418	428744.0694			19
125.9636478	125.9633411	125.9639161	1099.19554	1097.273995	1100.953995	14	4	5	5	262040.2092	280189.3444	263996.1882	245285.5995	244945.6045	242765.3354	236893.7766	218884.7055	218772.746	228947.5285	224728.3746	222565.7939	198952.5542	184141.2271	200892.4215			12
125.9633828	125.9628373	125.9638518	904.0370082	899.3349811	910.1250006	11	1	4	3	56715.07327	52437.95109	53472.75274	96598.17841	107486.4696	215380.7954	99277.78895	102101.1155	87124.36479	93109.16598	87966.6843	167443.2314	186264.995	75483.5578	70057.90374			528
125.9633554	125.9630621	125.9636838	880.1900107	865.4870102	888.152984	15	1	4	2	80552.52816	82830.97759	67050.00835	94958.65957	143718.7063	153554.2347	90094.10614	396102.3409	86998.01784	69720.01571	74093.43338	144608.1421	236946.4598	74829.92479	67856.43551			841
125.9634474	125.9632309	125.9639811	917.2929958	913.9989815	922.4709848	8	1	3	2	47733.47672	42429.01183	39891.38206	79255.98724	199568.3875	65627.34961	96509.83168	194435.6902	135914.6588	89850.6028	81579.48769	82973.54606	73703.04757	78395.43735	72429.19551			836
125.9639844	125.9637228	125.9640974	1125.667532	1123.541949	1127.284033	4	0	0	4	1457274.374	1467668.869	1389869.023	1379774.954	1330925.165	1291121.612	1284628.229	1351737.069	1292066.501	1316745.618	952149.4643	925670.0556	1286054.471	880217.2032	643354.2373			48
125.9872738	125.9870967	125.9875809	34.16900039	33.77000175	35.0769985	15	5	5	5	2164004.967	3432155.684	4323324.754	3236690.156	5919813.063	6541693.383	2374194.188	3833951.995	2905712.475	2913074.212	2469836.729	2130854.199	3134335.865	2884300.697	2258074.561		[M+K]+ 87.0224	50
125.9866548	125.9864183	125.9868643	1110.90197	1110.070024	1111.791054	15	5	5	5	2055092.2	2013660.251	2019365.045	1992943.055	1919659.39	2004304.531	1949932.371	1912800.123	1873667.567	1879196.776	1895737.72	1860229.897	1814361.603	1845841.956	1800719.459	[33][M]+	[M+H]+ 124.98	146
125.9869082	125.986718	125.9870869	1135.316048	1133.451989	1140.345039	11	4	3	3	628896.8703	1328098.086	1417566.912	1310241.454	1108742.674	1135460.637	507012.4426	1095076.807	1241915.559	1215481.914	466596.0421	1385616.649	1110387.965	1095372.048	412492.0315			372
125.9869006	125.9865708	125.9870626	1175.695038	1168.394966	1181.357002	9	3	3	0	654757.2507	858535.3831	733151.539	777599.3306	613494.3616	358161.4633	798156.2538	596916.5809	574361.153	456109.1016	568707.704	558516.0039	562961.5417	562472.2578	537334.4874			2681
125.9869724	125.9868583	125.9872364	1194.945488	1192.950975	1199.344025	6	3	3	0	462366.7794	425591.0106	502579.1244	407228.3542	398808.5008	152818.7263	387245.2265	370907.4601	367786.9005	540165.1852	346258.3971	363628.9604	318000.4223	352034.2049	314268.5757			3033
125.9867103	125.9866087	125.9870267	1155.819969	1153.549004	1162.738037	5	4	1	0	811985.1638	500438.6913	463445.8338	1787702.091	497313.1436	516425.531	389560.8999	467211.9621	482544.0258	482268.5879	430659.2869	464856.2957	426104.7624	461270.787	437737.6876			366
126.0188463	126.0186088	126.0190682	34.7969985	34.16799903	35.1269985	15	5	5	5	75594.93701	157350.3617	236531.852	166873.6136	312223.1766	347624.2816	104567.117	158316.3561	117646.1422	112220.8887	100675.0278	84379.12241	130394.3332	114132.9555	77425.06203			43
126.9573553	126.9570504	126.957534	1121.006995	1119.929973	1122.354012	15	5	5	5	4309546.378	4046649.032	3820085.058	3880338.673	3768405.153	3727742.095	3798273.722	3624890.623	3504466.828	3624762.709	3457248.776	3399159.902	3385469.812	3315134.273	3190776.071	[34][M]2+		48
126.9902282	126.9897125	126.9906646	1111.141056	1110.070024	1111.791054	12	3	4	5	88610.69473	93016.0411	1110408.162	83442.07617	1065259.096	87147.04916	75555.95121	80128.76036	943947.674	81452.27132	69856.58461	74398.00165	67276.06182	67324.0176	73464.4302	[33][M+1]+		146
126.9909082	126.9904394	126.9915194	34.49799903	33.85900039	35.0769985	15	5	5	5	88516.65942	130871.3268	183428.1856	134083.9647	243772.8998	266821.1531	98199.9185	142535.268	112378.6215	104861.2792	96075.56234	88516.60907	115169.6428	104511.7625	80736.76751		[M+H-H20]+ 143.996 [M+H-H20]+ 143.996	43
127.0244667	127.0241374	127.0252919	34.7969985	34.5869985	34.7969985	3	3	0	0	17587.28258	20165.65499	16593.52495	151508.0721	264644.6227	277122.1272	114185.6716	156587.7745	118483.1712	117875.4817	108294.8339	101334.4644	126531.8025	112394.3466	94806.08055		[M+Na]+ 104.038	43
127.039826	127.0396255	127.0401153	50.16500033	49.54400172	51.50200067	15	5	5	5	516686.5457	529140.7398	540820.851	395554.4792	487327.3442	287913.7587	489964.622	389402.163	550112.889	420199.7449	368620.6842	530158.1201	215006.5224	295767.1056	404727.6133		[M+H-H20]+ 144.042 [M+H-C6H10O5]+ 288.085	257
127.0396889	127.0396464	127.0397584	73.92299652	73.26299927	74.36299927	5	1	1	3	467659.2669	482843.0139	411264.999	364006.2576	355227.4821	292787.5769	436465.3106	397719.184	373325.9739	378223.1222	290949.5403	366430.6219	306786.5849	274216.3481	378938.732		[M+H]+ 126.035 [2M+3H]3+ 189.06	343
127.0751521	127.0745356	127.0755956	495.4135104	494.1740268	497.504024	4	3	1	0	28711.90342	18026.18795	28805.47534	28260.49339	27047.25784	21159.22909	19792.58542	20848.16998	25088.66684	22470.75103	22873.75627	12055.56888	11290.46831	8232.229114	17953.23536			169
127.4580509	127.4577947	127.4582828	1120.392512	1116.238001	1122.352982	16	5	5	4	302413.0812	279673.8722	275935.5503	276311.4841	275739.86	258409.0584	202135.9693	267907.7473	258932.0878	257363.871	103126.6236	251873.082	241245.5901	253109.4009	220480.1191	[34][M+1]2+		48
127.9657247	127.9653954	127.9659586	1120.428028	1118.742039	1121.096992	15	5	5	5	4660614.98	4511955.767	4340456.961	4500527.857	4141916.978	4438978.57	4420669.758	4100121.845	4082161.196	4064952.342	3848741.71	3825045.274	3836462.712	3733833.711	3700658.44	[34][M+2]2+		48
127.9586955	127.9574039	127.9594119	1109.429494	1108.764038	1110.024954	12	4	3	5	311713.4609	431982.4946	436945.8576	485899.873	425757.234	563842.8922	466190.9758	402277.044	334236.6972	278053.2668	341120.6537	357891.2517	316646.9841	330133.2041	256412.6699			19
127.9852577	127.9834981	127.9861328	34.7969985	34.48799986	34.84799986	9	3	5	1	1138939.068	26728.19427	52410.19784	34821.57364	856035.7229	72401.73798	25698.87428	37757.22028	30688.99873	24536.90192	26314.09254	907297.657	927343.1697	1020364.934	884141.0996			43
128.0203343	128.0201611	128.0206571	34.22000175	33.77000175	34.84799986	15	5	5	5	1136079.376	1169077.314	973259.9843	1059595.823	867494.1775	903386.3173	916903.9486	1030513.388	962274.6363	1044738.977	888242.4372	906828.6333	919691.9997	1019170.523	875465.5972			50
128.0517728	128.0514411	128.0520486	34.7969985	33.85900039	35.1269985	7	3	2	2	35475.86549	34894.8583	20701.42951	28725.27003	13155.70545	13644.77185	22958.89234	21084.01525	20467.76799	24442.81838	20253.72387	21630.06604	16889.86739	23352.58965	20696.95739			43
128.95187	128.9515204	128.9520453	1121.078022	1119.708028	1122.354012	15	5	5	5	52099372.04	48393555.7	48080848.94	47868885.44	46668832.62	44577903.93	46755856.79	44663516.87	43261147.16	43733366.37	42750729.32	42181205.26	42772304.16	40776912.14	39458636.3		[M+K]+ 89.9883 [M+K]+ 89.9883	48
128.9515018	128.9514038	128.9516611	220.359993	220.3509943	221.1280018	3	3	0	0	1031006.426	966679.6883	976669.682	901817.6543	917419.247	907135.3576	818672.8054	818014.5602	798545.5759	807018.4362	822774.6243	689992.2198	739620.5993	724517.5684	725664.4332			2226
128.9837222	128.9833891	128.9839328	1121.078025	1119.998946	1122.364012	15	5	5	5	2853248.799	2703045.519	2683472.503	2583650.483	2493754.393	2444199.88	2446160.327	2323361.91	2362724.776	2293097.856	2215419.972	2189738.084	2108773.218	2125957.349	2059139.493		[M+K]+ 90.0259	48
129.0212793	129.0210586	129.021565	34.22000175	33.77000175	34.84799986	15	5	5	5	220690.7963	227694.0857	192628.2775	207631.1876	166313.5508	173176.3118	175691.7328	200675.1341	182846.8479	201133.0583	170859.7058	167830.8416	177824.5522	190732.6632	167481.3267		[M+Na]+ 106.029	50
129.0189469	129.0186208	129.0191569	82.40600281	80.78999706	83.07600079	14	4	5	5	98927.35093	145688.5435	105837.355	484923.7787	75676.33962	82794.04384	107621.4644	82958.24818	136609.6505	142031.17	113317.6014	156590.3365	115673.9601	112260.072	165111.3821			120
129.0188788	129.0184769	129.0191236	189.9600002	189.3730054	190.8830026	10	2	3	5	496071.4874	32327.7011	455257.0475	27992.77234	460893.3987	438773.7668	35516.80307	402204.6674	29699.40669	29249.47391	29915.46324	44111.95275	20837.29321	24748.10522	48923.35119			200
129.1393802	129.1391822	129.1396761	33.56549981	32.91100144	34.49799903	14	5	5	4	319670.3286	313649.1082	255384.6142	371519.1987	317762.8266	185561.5388	186191.7122	281486.3811	127463.9269	99171.83254	77466.15063	157391.4917	109946.7463	28237.00422	44295.94778		[M+H+NH3]+ 111.106	50
129.9585859	129.9582532	129.9587645	1120.539973	1119.831003	1121.096992	15	5	5	5	11747742.11	11534586.91	11131035.51	11079176.4	10971726.33	11125722.36	10844621.99	10592029.52	10250361.75	10360216.95	10181893.78	10082740.68	9875118.01	9745080.708	9459706.473		[M+K]+ 90.9935 [M+K]+ 90.9935	48
129.9559455	129.9557532	129.9562872	28.51000071	26.37400007	31.71500164	5	5	0	0	106852.9992	56432.15072	130647.6756	25267.43201	112356.4923	343878.3639	314937.5642	335302.9032	309015.2267	325035.3072	295719.7669	291562.3248	303435.2284	306968.3892	290195.6001			393
129.979963	129.9797837	129.9805073	34.7969985	34.22000175	35.0769985	15	5	5	5	51446.00304	82173.26963	134563.1247	91383.10425	179831.178	198174.1361	61703.93179	103774.2223	72941.76456	69014.34535	61389.924	51566.70574	74842.00666	65551.44797	46777.83131		[M+H-CH3]+ 143.996 [M+H-CH3]+ 143.996	43
129.9907714	129.990468	129.9910391	1120.498025	1116.856053	1122.355042	17	5	5	5	306761.4744	293542.0502	282588.4506	275773.8806	270972.1251	248990.4146	251132.3738	254494.4291	249122.3658	231847.8591	235443.6941	223561.7013	213554.0064	214255.634	214988.1766		[3M+2H]2+ 85.9942 [3M+2H]2+ 85.9942	48
129.9833121	129.9825884	129.9840119	1110.651054	1109.401057	1111.201973	9	3	3	3	19456.44096	23603.6021	25260.24213	923175.9339	872811.8607	26973.02383	919353.3172	23876.17311	20287.47309	567477.125	22602.7811	24990.38167	22862.0811	647047.9682	535840.282			146
130.0177687	130.0175727	130.0179917	34.17000175	33.77000175	34.84799986	15	5	5	5	224254.9507	226213.6487	195957.3453	205099.2988	168353.72	175039.2223	175501.8159	201468.8557	178949.9875	202220.0027	173390.2074	171694.9205	178002.8739	195562.5363	167812.3988		[M+H]+ 129.012	50
130.0507359	130.0506396	130.0510012	69.520998	68.79400042	70.14000105	15	5	5	5	1422658.871	956589.6515	1144488.696	2094760.198	851938.7919	729157.7063	861020.1691	575057.4265	171636.2393	336235.2706	582924.3684	207881.8457	418150.7256	576982.0447	186255.5929		[M+K+HCOOH]+ 45.0822 [M+Na+HCOOH]+ 61.0561 [M+H+HCOOH]+ 83.0381	238
130.0506947	130.0504716	130.0509948	39.1990006	38.84999838	39.85800007	13	5	4	4	682333.8064	419881.1614	330779.6073	952419.6091	286920.0251	302162.2649	465497.0139	257548.4594	70242.68769	116847.7986	207004.0531	83353.7282	136839.4174	215298.7885	61137.27796			79
130.0507309	130.0505626	130.0510385	48.33750082	47.61800109	48.39799834	8	5	2	1	642252.7564	398719.6078	343580.2062	867403.001	298913.8826	269738.1464	359644.7569	211263.281	63269.78213	112096.2214	189726.3753	89599.90032	125789.5671	176220.6272	46336.65757			221
130.0870901	130.0864765	130.0874464	58.49249946	57.81700015	59.07499909	14	5	5	4	120870.2262	126240.0665	51466.79614	71496.79066	36269.91905	50674.36718	94405.48057	76728.16734	51556.05632	41557.39496	38630.33834	93878.861	139497.2183	41427.56078	57371.90046			166
130.1596356	130.159494	130.1599506	234.822996	233.9940029	235.6289994	15	5	5	5	527074.2663	307740.6547	320579.4722	253851.0898	313313.6946	778042.3317	292103.3253	319254.9086	255766.7678	307835.9068	350137.3869	265949.0398	360035.8224	193257.4426	258136.4621			228
130.9670573	130.9667116	130.9672458	1119.889973	1118.742039	1121.095963	15	5	5	5	13152465.8	12590566.78	12322819.15	12305414.81	11663419.46	11613214.49	11995768.04	12048351.4	11581818.32	11203642.41	11311072.2	11222082.1	11107598.42	10703843.18	10530784.44	[35][M]+	[M+2Na-H]+ 85.9942 [M+2Na-H]+ 85.9942	48
130.9989048	130.9985417	130.9990067	1119.929973	1118.742039	1121.095963	15	5	5	5	246930.8619	215218.7789	200462.2103	198695.3371	183819.775	172877.3741	188781.9858	168207.591	171727.9494	160427.0144	157342.5409	171144.5162	156299.4116	160197.3049	143318.1902		[M+H]+ 129.992	48
131.0198711	131.0195894	131.0200549	34.09349971	33.54000092	34.49799903	14	4	5	5	362917.4752	345909.2993	253866.9925	341950.7282	231336.1917	215682.2653	312912.1648	255140.1011	272800.9966	315174.4381	315252.8249	359875.9028	259613.9544	317012.6571	336452.105		[M+Na]+ 108.033	50
131.0498002	131.0495683	131.0502842	187.5230026	186.8920013	188.5380061	15	5	5	5	102685.1477	59915.99217	47428.23678	107204.5568	39723.29166	37766.11906	49683.05283	38395.64396	27636.7318	27559.68154	27522.59643	31793.66492	32936.93003	26127.04926	31186.27658		[M+H-H20]+ 148.054	69
131.085622	131.0854658	131.0868313	224.046995	223.1869977	224.2339997	7	2	3	2	26776.71071	21976.69822	26424.60988	26421.88326	37059.25684	23002.99296	22299.40478	27647.72286	32317.61454	28043.65333	30726.51045	25377.00588	26156.8075	22024.75976	21011.26443		[M+H-CO]+ 158.068	75
131.0858087	131.0855683	131.0866446	552.2220094	551.590004	552.7729822	5	3	2	0	50800.2695	24232.7444	27546.2954	46285.08675	15425.42989	43138.72392	22644.16557	32082.27187	6114.732897	9545.318649	35310.62394	11997.37199	10493.82027	30413.67131	16809.43473			60
131.9305299	131.9301733	131.9307116	1117.526053	1116.443993	1123.591946	15	5	5	5	633192.9526	1245399.196	644127.0804	596100.9748	1207865.935	547395.5463	558929.8092	535775.5865	1077770.82	530948.1341	998654.7937	984263.9538	471097.0928	982907.4535	499652.1248			151
131.9306204	131.9302194	131.9307565	1129.41899	1129.020022	1130.967036	6	1	2	3	733756.4114	694120.5462	696187.6282	687248.6556	643947.7577	511312.9243	619077.9353	598156.6845	499557.4192	581877.8653	473952.5269	533901.7991	533587.4383	507989.708	542270.2084		[M+K]+ 92.9702	213
131.9722619	131.9719673	131.972528	1119.838028	1118.052957	1121.095963	15	5	5	5	1454770.181	1359676.854	1301107.206	1325366.04	1265677.725	1234343.132	1290790.163	1272656.933	1229074.624	1213193.019	1179557.817	1145664.533	1131538.596	1159065.38	1088688.867	[35][M+1]+		48
132.0209949	132.0206368	132.0213674	34.16799903	33.77000175	34.49799903	11	4	2	5	57826.6605	56756.87143	46705.33578	56366.65105	34276.35168	35465.4386	50031.55451	40140.5986	42538.61954	52047.73831	47924.40327	56386.37824	40988.99911	49559.38116	52392.67047		[M+Na]+ 109.033	50
132.0452575	132.0449922	132.0456416	214.3159962	206.1740018	215.5780044	15	5	5	5	285978.5507	621368.1216	515677.891	235103.0767	445022.4073	326451.9372	362039.1475	261728.0227	50612.15098	186254.4929	360501.0652	55037.08292	335464.7106	183977.9477	77105.17201	[36][M]+		193
132.0451824	132.0450637	132.0454468	222.0934953	220.9850022	222.8000045	6	1	3	2	83298.36959	134960.1503	150237.8133	91708.3914	158639.3388	138076.7942	84453.50599	120696.0227	73087.19129	83279.64783	104272.0043	52997.51702	98209.19931	77704.49933	57714.58833			75
132.0813469	132.0810566	132.0817126	208.7410066	208.3360059	210.1190011	15	5	5	5	73308.01388	39353.34236	38377.21028	62833.9479	28876.21331	31021.59863	48005.28127	79520.19588	54591.20365	51275.98908	38563.1484	49147.81971	41362.81593	30879.81077	55174.88959		[M+H+NH3]+ 114.048 [M+H-CH2]+ 145.083	44
132.1025918	132.1023725	132.102704	113.1459998	112.3510011	113.969997	14	4	5	5	614173.3198	389611.1285	156416.2865	1127960.055	194846.1197	169026.3932	368764.6559	224771.4293	233967.5702	230428.2718	195303.055	506491.0484	377077.5235	171005.3134	316335.5797		[M+K+HCOOH]+ 47.1341 [M+Na+HCOOH]+ 63.108 [M+H+HCOOH]+ 85.09	357
132.1026562	132.1023988	132.1027412	103.1460016	101.6949986	104.2089996	10	3	4	3	411259.0549	273584.7452	157332.3582	418279.2772	124117.9577	116636.972	254625.8837	250173.1547	142719.1369	144948.9252	109206.0863	192418.9912	120359.3676	121158.8256	162940.7716		[M+K+HCOOH]+ 47.1341 [M+Na+HCOOH]+ 63.1081 [M+H+HCOOH]+ 85.09	403
133.0176733	133.0174431	133.018101	33.99900039	33.1309987	34.49799903	12	4	3	5	51653.74145	53453.94335	34598.55104	48727.32237	32184.22634	30235.83624	45932.23918	38351.54878	39661.13236	47158.40076	46097.46939	53591.96858	34777.25061	46805.39794	47963.82464			50
133.0325311	133.0321735	133.0327757	63.14499716	62.90499716	63.51499716	15	5	5	5	501212.0368	243205.2007	100244.0851	363214.4483	90924.93762	54839.47396	267602.315	92734.82361	65825.17912	81811.20764	56959.55114	139798.5602	78316.18808	54884.38523	86326.83449		[M+K]+ 94.0692 [M+Na]+ 110.043 [M+H]+ 132.025 [M+H-NH3]+ 149.052	346
133.0485033	133.0484052	133.0488538	214.3464996	214.2189942	214.8649948	4	3	1	0	28191.01558	42994.63027	45071.71033	21862.17982	39009.04775	29094.24069	33440.29516	23676.52089	6169.548154	16079.27057	21325.32438	6560.571019	18914.69283	16444.48615	8043.190346	[36][M+1]+		2523
133.0658296	133.0656545	133.066295	417.5039878	417.1749919	418.4939878	15	5	5	5	164824.5859	200014.4842	262121.2068	144416.1687	186381.0117	161369.0827	149305.9023	221929.8729	213996.7449	146120.4212	153970.4378	183109.2541	166337.8651	141682.9821	206031.771		[M+H-CO]+ 160.055	184
133.076747	133.0764922	133.0769072	336.0920075	335.3930116	336.154013	15	5	5	5	668028.5045	667828.1734	608009.0995	666989.804	588453.2992	644659.6307	579396.4192	618475.2507	549008.2511	618672.2436	554094.0084	617891.3125	536691.822	600064.7414	536855.4011	[37][M]+		332
133.1017637	133.1015982	133.1021073	292.528012	291.9089875	293.1950024	7	2	4	1	53504.69567	52686.00482	80057.69208	51497.99312	77348.486	72783.32888	40305.32689	85901.21504	60464.48878	69866.42201	71273.97908	38877.50501	79951.9042	49793.22406	47584.12557		[M+K]+ 94.1398	134
134.0245518	134.0239314	134.024719	227.276001	226.6380064	227.446001	5	3	1	1	56677.49783	53353.78469	15900.32118	54645.29919	15887.07655	14752.8129	51034.08592	16717.67863	12626.96653	10507.10202	11412.91315	37402.54207	11330.35455	9608.483599	7267.205304			11
134.0608571	134.0605661	134.0612141	202.9909992	201.9389938	204.0320033	15	5	5	5	82973.65227	107278.7714	132864.9156	62759.80183	127923.464	92748.69741	75033.3544	116548.7659	65316.63751	77295.41493	83282.95343	41400.42553	85177.7943	45094.63007	79495.64705		[M+H+K]2+ 228.151	80
134.0607656	134.0604727	134.0609763	254.1810027	253.5930082	254.8069891	6	3	2	1	47248.48659	71279.89028	62973.51903	34241.35426	50652.92797	37795.2749	45593.11003	35952.61579	14685.06264	25098.81357	34380.46028	15703.50776	30106.44028	26879.47501	13554.20275			57
134.0608581	134.0603743	134.0611459	244.3944975	244.0090084	244.9219866	6	2	3	1	31630.79247	41725.02282	53785.42473	22889.43088	77770.59795	44243.86878	23338.52166	52970.1054	32318.75127	30588.84832	39334.08203	15713.64158	47866.49716	25089.75443	22215.19898		[M+2H-COCH2]2+ 308.112	53
134.0795571	134.0791604	134.0798854	336.0920075	335.3930116	336.7210034	15	5	5	5	56406.4689	64534.82951	49056.50451	65818.67492	51370.26462	59413.31524	49547.67056	59156.04943	42807.72515	43147.72235	45727.47678	50581.43301	41669.55531	50035.75526	44823.78265	[37][M+1]+		332
134.0817957	134.0816137	134.0822824	40.45600176	40.23699871	40.49699954	4	3	1	0	116106.8604	89384.59094	75778.86054	84620.2266	92446.06404	111450.0514	96291.7167	67471.96127	32048.75508	29888.31634	54221.22493	63229.66585	63748.14872	48340.24069	28106.03806			1703
134.1180781	134.1179754	134.1185913	43.14700035	42.72800088	43.78700035	11	4	2	4	147542.4841	132539.8846	119220.1279	220456.4848	155519.4749	170370.2195	149973.5089	101511.508	47045.59497	52652.2902	76017.89307	64464.48784	91279.02771	46168.33069	44630.26134			25
135.0449495	135.0446528	135.0451505	201.8755035	201.2999979	203.4229931	14	4	5	5	522350.5888	473835.5356	397369.3379	556274.7275	560033.9292	379412.7307	346761.8269	508759.8946	459556.4823	455059.4416	369943.0266	418692.6652	378246.1723	291985.8915	316137.1825		[M+Na]+ 112.056 [M+H-C6H10O4]+ 280.095	80
135.0448561	135.0447437	135.0453007	213.0430051	212.1789942	213.7620037	15	5	5	5	1721250.187	1704091.611	798508.4914	1759682.363	1105022.44	665997.6441	1585582.508	964315.0204	1223650.826	860898.9484	761336.5671	1512987.345	734576.8785	580639.763	901682.1824	[38][M]+		27
135.0447728	135.0445046	135.0451147	233.1105005	232.7369981	233.7060056	12	4	4	4	320998.1708	249420.8227	432795.0688	430779.1064	543578.6777	492754.2679	250637.4842	590071.5311	565293.1386	550796.8395	442039.346	285139.0953	425292.9655	360394.8712	343402.6159		[M+H+HCOOH]+ 88.0362	64
135.0443346	135.032037	135.0445363	223.3565014	222.966995	226.0210017	6	0	4	1	321761.0934	400736.2281	207808.4528	331618.9732	303438.694	22827.36543	309882.2944	298394.2002	441865.0261	283615.0214	223136.4948	440263.4083	203432.7281	149405.3344	248200.1985			75
135.0483132	135.0478461	135.0484788	39.19799924	39.03799924	39.2290006	7	2	3	2	19319.54832	35454.78508	31798.89545	17150.00827	20329.64962	15090.14365	21418.86762	34997.17596	47605.81897	34462.9864	23074.97163	39019.93656	26515.23447	19615.28693	43170.41468			79
135.0810094	135.0803551	135.0814658	496.1640268	493.3629968	500.054024	13	5	5	3	43805.94658	34375.77657	35631.86798	44538.61358	50806.1854	28141.01839	24498.5461	39815.07714	37133.14382	27897.59662	28409.16919	25514.69129	26953.29734	31287.09623	66376.78961			1489
135.081108	135.0806175	135.0814975	528.7939954	524.8219926	536.1219926	15	5	5	5	65960.37968	76827.17558	57748.87071	61508.53465	60842.65821	67993.78635	58461.00692	53874.0548	53277.55944	56736.19458	51374.2655	55072.66304	48131.79488	50013.21768	48698.5912		[M+2H-C4H8]2+ 324.198	684
135.0772294	135.0771491	135.0775184	212.4339949	212.4299955	213.0799955	5	3	1	1	46199.46525	41115.0795	12925.26105	49359.9205	20167.96337	12375.33984	35944.47396	16588.18936	22533.31701	12586.24898	11555.50783	27641.84827	12577.66528	8374.128845	15773.36348		[M+2H-CH2]2+ 282.166	27
135.1173425	135.1169349	135.1177422	495.7520213	493.3629968	500.644024	15	5	5	5	110974.5552	99483.13586	110869.9418	123870.3096	128386.2878	93242.97911	75691.2041	120920.869	103215.4282	90356.09281	92443.16539	72783.5737	98891.50822	49140.94756	70381.62885		[M+H-HCOOH]+ 180.116	169
136.0222765	136.0216393	136.022675	1093.917961	1092.127046	1096.557046	15	5	5	5	42837.41423	37060.79844	38375.19535	29741.05057	45257.22914	37122.02038	43650.72451	41398.44542	28042.83814	31287.56211	43172.60176	39869.85003	43038.87852	35576.666	47042.09458		[M+K]+ 97.058	118
136.0224784	136.0223825	136.0226359	985.1314648	980.3250424	988.4380017	4	1	0	3	319102.8797	262067.9233	241161.1462	304795.213	387127.9472	327596.7028	417987.1089	277645.7733	245543.4067	221360.8448	285081.4889	343779.4049	617584.7696	664659.7473	280762.3808		[M+H-CH4]+ 151.053	41
136.0401845	136.0399468	136.0404672	197.3230058	196.4330058	198.1770052	15	5	5	5	1237554.55	1348530.938	2070009.557	1009774.465	2808107.63	2103586.976	1148458.805	2390079.777	1973665.547	1583701.603	1913683.04	874919.8169	1955893.224	1149812.659	1278338.62	[39][M]+		88
136.0403153	136.0401878	136.0406494	240.612002	239.6830061	245.2670002	9	3	2	4	244651.4513	130767.2443	132272.5101	106794.1537	172350.2896	146248.2699	114486.2397	145179.8234	90481.54391	87729.38597	113742.1062	50055.98251	127133.1293	55890.31335	57836.04102			56
136.0473539	136.0401868	136.0488292	213.099	212.1789942	219.2200056	24	5	5	5	166732.3361	166298.8748	67085.53052	171470.1753	103537.7797	417449.9487	148142.2101	84662.10478	126028.3617	70426.69504	59634.19298	143333.6898	65786.05155	48397.21417	80847.01003	[38][M+1]+		27
136.0626998	136.062419	136.0631239	207.9310038	207.0590011	208.9019964	15	5	5	5	701300.7513	644746.8932	287987.0373	586979.5152	297190.8484	308937.801	614197.7723	277749.6932	245782.0018	232750.8079	258338.5577	578294.0636	253733.3025	229663.4615	216868.2091		[M+K+NH3]+ 80.0683	105
136.0625508	136.0622517	136.0628039	119.5109986	112.7359976	122.3229971	17	5	5	5	861676.4877	453772.1971	408303.193	514597.6757	557810.8897	596237.8217	159667.7749	312820.8628	258163.9241	409230.7836	575812.1363	223330.5925	988857.5013	2909761.848	555319.5782		[M+H-C5H8O4]+ 267.097	133
136.0764493	136.0763328	136.0765891	83.66900175	82.47399807	84.25700344	15	5	5	5	9421172.759	7818536.797	5410786.832	10172750.25	4836322.469	4873008.921	7207641.969	5088163.067	3805554.856	4302023.445	4282062.374	4908207.818	4062638.467	4385116.961	3657005.962	[40][M]+		120
136.0728535	136.0725995	136.0759949	197.4550055	196.9389936	201.7409992	8	3	3	2	31450.96168	36358.74269	71178.25948	24658.05291	131228.2709	66091.86953	24959.56246	86619.64428	64226.60531	43959.98702	57181.02822	15187.97513	49186.7102	23249.27664	26626.55668		[M+H-CO2]+ 179.059	88
136.0875666	136.0871505	136.0879511	1108.135986	1106.725989	1109.085989	15	5	5	5	41686.00567	59373.28893	55983.81818	47368.15469	39768.92406	37565.99433	49864.45054	40915.17744	35123.72718	37811.42315	41967.98213	36476.58683	34557.86558	44308.81684	39535.77485		[M+2H-C2H4]2+ 298.2	19
136.1089017	136.1086544	136.109289	83.74000311	82.47399807	84.43299837	15	5	5	5	446398.3622	347614.8224	185723.2653	474528.0938	141789.4659	132347.0588	285263.2343	143836.8523	75868.32208	88189.77651	101836.322	116938.1142	88745.94765	100021.0186	67886.27908		[M+Na+NH3]+ 96.0921	120
136.4642873	136.463993	136.4645213	1120.428028	1118.662039	1122.354012	15	5	5	5	544940.1025	504736.4933	499660.723	480524.4091	486296.1322	476179.1083	471185.0245	452497.9291	440553.7829	431240.0673	427437.3616	421255.8073	401425.196	405402.4876	390805.2704		[M+H]+ 135.463	48
137.0434803	137.0430033	137.043679	197.2840071	196.4330058	198.1770052	15	5	5	5	103944.1528	113781.6547	167028.1785	79187.21406	265099.3346	182929.2123	91791.73881	209408.9553	165240.1267	117790.6658	158522.857	57560.50314	151253.8359	94055.23919	93928.21971	[39][M+1]+		88
137.0465568	137.0452832	137.0472911	125.3789949	122.6419985	126.0549983	9	3	3	3	93509.71548	39317.13645	22248.52336	76334.25529	50992.79965	26716.39943	6476.238716	49906.38026	20173.44186	58649.22257	29457.10209	9590.112166	108449.1458	96054.40581	166717.3864		[M+H-CH3]+ 151.053	408
137.0606311	137.0604639	137.0610759	71.40699863	70.75000105	72.01600168	15	5	5	5	282329.5637	344867.1903	590791.2426	501549.7697	720718.2601	627053.1067	300085.4635	618954.0199	496752.7067	465547.7994	569988.5993	254391.219	541021.1611	337698.9276	334576.1964			2982
137.0604661	137.0600585	137.0607115	337.3484959	337.1579966	337.9789952	10	4	4	2	42869.87537	53477.36118	46644.60556	44374.05103	47454.63749	49880.78252	35258.1909	48018.57534	43401.38554	47726.48902	42746.83791	42379.77976	40486.91647	33137.45023	43793.50292		[M+3H-C6H10O4]3+ 554.221 [M+3H-C6H10O5]3+ 570.202	378
137.0622768	137.0621441	137.0628745	207.3590011	206.7710066	207.5140018	5	3	1	1	172997.2267	98081.68603	81835.8627	76944.46134	90271.0663	74817.95216	97071.30892	95604.71292	67690.65272	72784.43737	69663.44424	88070.6907	74763.70042	59631.20294	62020.71468		[3M+H+K]2+ 78.0474	105
137.0578313	137.0570389	137.0583207	84.14100281	83.32000311	84.7399987	5	3	2	0	970716.7676	814241.4283	130673.8493	120015.7879	47128.53911	497072.171	740411.6063	130545.51	400716.9306	116011.7644	451183.2844	484582.9191	449370.9794	437019.9632	380699.4435			120
137.062083	137.060914	137.0640691	120.4870019	119.4579989	121.5669937	11	3	4	4	75853.29146	83942.51296	115937.4197	62668.04368	97399.75112	102866.1521	48819.77283	93078.4633	68538.79206	81209.22953	96564.49575	54076.04798	111578.5166	361781.615	36948.92728			133
137.0789872	137.0786145	137.079222	83.57050076	82.47399807	84.25700344	16	5	5	5	1000090.368	837475.602	565531.8401	1068466.321	519565.608	507870.5957	756709.8543	519742.215	387629.4107	437953.5962	437059.4022	498838.3057	418836.8626	446445.1189	362801.3302	[40][M+1]+		120
137.0965841	137.0962312	137.0970055	292.5670079	292.4260065	293.1960038	13	3	5	5	43700.11108	36349.1504	44983.83339	39229.50526	59719.10259	45488.46442	34218.78601	50872.07755	37428.75818	44176.24713	39636.20378	20918.71509	50220.70487	28692.75657	28588.57858		[M+H-C6H8O6]+ 312.121	134
137.1080752	137.1077741	137.1087593	1108.731975	1107.495989	1109.234954	9	3	3	3	70310.62328	81965.84811	83050.36965	69582.38862	78083.93896	63700.4392	71616.00817	52629.46783	68730.00176	56340.66478	47625.92863	53657.10993	62368.54368	58102.89388	62886.631			19
137.1331147	137.1327459	137.1333158	370.8050128	370.567991	371.3050128	15	5	5	5	60364.40532	86165.1081	136126.2416	63798.05632	178466.2331	94159.38386	74551.33537	170752.6532	158954.9129	122362.9943	135192.2504	57314.37869	141525.4324	69001.12903	94923.87386			242
137.133126	137.1328674	137.1334056	848.7944917	847.0890039	854.4599794	4	0	3	1	10020.56311	7341.991272	9606.882378	7285.585447	6928.559257	39061.34283	19438.54882	9210.318165	9296.194777	30325.63679	7258.657598	13792.04596	39125.97403	7533.758656	8072.160531			1562
137.9640634	137.9635873	137.964386	1134.492989	1131.156006	1143.488045	8	4	1	1	90433.62984	240034.5121	132770.6686	1214277.866	223575.6511	226503.6734	1152134.061	1119908.01	1103965.729	1069198.106	1059112.067	1006809.952	203576.243	963942.7337	969506.1605			1934
137.964507	137.9644202	137.9650143	1109.393005	1108.754038	1110.023003	3	3	0	0	271923.306	139733.9711	703241.303	747720.876	225049.0715	761490.2089	735296.3239	655921.6202	640816.4648	608830.753	636500.2031	596026.6099	544466.2962	606012.0349	547932.9821			19
137.9882831	137.9879761	137.9885032	1121.71699	1119.341006	1131.784973	17	5	5	5	2012989.464	1981436.316	1909995.591	1959002.85	1925615.611	1824031.584	1801600.631	1783119.442	1794603.61	1649662.213	1638379.682	1618647.558	1540503.125	1472600.201	1559827.204			48
138.028336	138.0281585	138.0286487	34.6069985	33.85900039	35.0769985	15	5	5	5	222542.4312	188956.9799	309711.1133	199595.5258	285726.2716	243144.3472	235321.8813	290937.8589	279236.7401	232254.2285	235452.1451	162368.689	274836.4424	199155.7296	212474.3132			43
138.0280596	138.0278793	138.0285019	1109.844035	1108.731975	1110.841975	15	5	5	5	95738.88327	90919.21973	84948.26974	90042.72667	79711.16351	78905.60864	81637.65039	72898.92651	74613.46308	76327.71078	71707.02174	66237.47776	69406.23217	71952.38564	67060.41732			19
138.0557506	138.0556001	138.0561107	41.38099972	40.12699954	41.90099972	15	5	5	5	4046200.98	5043400.297	5553569.828	3266031.474	2904175.38	3200622.774	5102424.361	3340700.273	4696120.609	2704816.636	2986212.979	2600085.685	2251705.734	2667119.319	2141711.816	[41][M]+	[M+Na]+ 115.065	106
138.0558819	138.0555864	138.0561934	48.28800109	47.58000023	48.92700056	15	5	5	5	1558167.757	2062566.833	2316413.891	2119003.479	2360622.071	2258774.61	1919357.927	2112225.018	1949115.296	1887572.872	2354213.791	1982442.506	1990319.054	1894425.256	1852341.316			221
138.0557392	138.0553531	138.056056	227.2970051	226.6380064	234.1919947	15	5	5	3	668101.6527	662238.1139	248399.693	651873.4104	240072.2622	205364.2472	689903.8383	207167.5765	205142.271	147234.198	157822.4327	514255.7686	259233.2486	267876.8842	126217.7146	[42][M]+		11
138.056282	138.0560204	138.0568182	243.3810139	242.8439976	244.0700125	5	3	1	1	1060347.127	174939.5458	138835.5191	344414.3988	283880.6505	283761.6767	123571.73	152457.1016	94521.08544	103571.8582	164849.5542	136875.8018	237909.4056	179304.315	80125.86853			2442
138.0665517	138.0657441	138.0670259	511.7269756	504.3160112	519.3629919	14	2	4	2	81996.82921	87489.3398	54128.48723	73693.01228	79309.59957	83245.18472	19204.60832	75496.79868	23833.89861	74182.44927	78713.48942	72510.31088	70875.63553	66131.76635	119485.4097			1496
138.0665323	138.0662491	138.0667782	1100.65803	1097.340987	1103.775965	7	1	3	3	110185.8742	174642.0113	167782.3023	155658.4883	168390.6127	96288.3821	97197.20911	53368.52206	135892.3301	108834.3068	138083.1434	46808.91412	84057.62913	145553.598	58936.83271			226
138.0665167	138.0660461	138.0668158	495.1229968	492.2489915	500.054024	7	1	3	2	138329.2264	149610.8838	49665.06676	129526.3682	132881.1754	55802.33847	124941.9832	127033.8579	81636.36979	134809.0201	124159.3117	63417.96794	129173.1477	128225.3543	105112.6913			2322
138.0664711	138.0663861	138.0668795	531.7930226	527.1339737	533.446028	6	1	3	2	155180.4626	185929.9919	186707.2947	157709.1439	59975.28721	158972.0012	117267.6572	132373.0998	103667.7787	163197.2245	168369.056	67017.42421	143451.7569	138429.8104	82265.77469			3255
138.0665345	138.0663656	138.0667113	612.5839729	611.2600165	614.0980083	5	3	0	2	211965.5007	206209.3564	80108.98875	186788.483	73822.8214	194536.693	203564.2594	206168.1427	198760.029	204556.2046	101091.9299	82846.02268	184413.8732	174432.4796	180667.3429			412
138.0665238	138.0662862	138.0667247	579.8674863	573.4359854	582.8510101	6	3	1	1	239096.4905	181262.8148	61494.42304	201114.0709	200125.4263	178124.8098	137714.6524	200352.4458	183680.0353	177700.2652	59673.35926	202423.6047	172378.081	175886.8596	204295.3851			483
138.0666145	138.0663586	138.0669775	640.389513	635.7169978	644.9689977	6	4	1	1	201102.9749	91389.99484	64402.71043	60873.41282	69616.19535	162214.7366	74059.89716	189998.0973	161928.3855	177508.4782	151933.2824	88059.7563	175093.7284	161342.3421	161719.955			2608
138.0663739	138.0659504	138.066651	626.5520125	621.2980132	630.9409871	6	3	1	1	202985.4337	223593.8173	24083.04348	57160.51227	82300.19378	172501.637	84267.89656	190295.7335	171034.3525	182408.885	150786.3548	192020.1252	187760.5219	169310.6535	132374.945			2577
138.0663187	138.0662027	138.0664892	654.2059735	649.6700095	654.8919843	5	3	1	1	205408.165	99544.02403	78176.99275	69860.91659	216654.5784	197231.1737	75917.4402	225063.9514	191739.2587	210189.6072	180884.0913	202532.7535	194948.2601	181122.2708	114445.289			210
138.0665202	138.0661091	138.0667174	760.9880138	757.0969992	763.3189801	5	3	2	0	101826.28	88716.93809	146654.9798	145157.0872	208289.6667	191775.4339	66406.15643	184405.4578	140221.8738	200331.8135	148053.6859	220648.7495	196183.2279	176562.4317	200835.6605			2241
138.0664888	138.066142	138.0667074	693.4829971	687.7380229	698.2080061	6	3	1	1	178717.6362	106777.4748	183837.1896	54672.62024	80242.12087	206423.5691	197431.6006	213077.3668	64210.52951	199331.0626	174689.4961	115737.569	207999.656	178244.1749	192379.0071			3483
138.0666107	138.0659609	138.0667084	726.1370068	724.1939763	733.4650133	5	3	1	1	204608.8834	74811.50699	220659.8768	147229.9455	114237.5985	250705.3141	257366.15	236697.8532	131051.7831	246464.1202	191115.3292	252134.8939	88908.10542	213602.4273	247864.3746			1205
138.0664013	138.0661666	138.0667469	665.0395242	663.9220171	671.5990123	4	3	0	1	216234.7721	88159.42272	246448.4815	88195.85087	120614.4694	235130.6964	227336.472	244795.3777	219760.5334	222236.8664	197340.3413	88321.23548	221190.453	204630.3846	225984.3919			3004
138.0665011	138.066303	138.0667362	742.8610066	741.5559796	744.070015	3	3	0	0	125566.7954	100325.1574	141980.3901	127725.4256	67180.12833	156268.5197	163551.6225	149146.0261	157320.6247	144441.2545	117844.1929	160934.1274	161593.7106	137531.4919	156755.67			3453
138.0825129	138.0821411	138.0827312	83.17000091	82.47399807	83.73900175	4	3	1	0	48666.92626	46522.63567	187515.4816	57791.08057	188818.7707	163914.5448	37149.29784	149597.1171	116075.4486	102594.1515	142965.9677	102869.7101	133724.0923	123984.0864	124245.8946	[40][M+2]+		120
138.088838	138.0880585	138.0892267	40.47199954	40.20600176	46.52200129	6	1	3	2	2442835.195	2995083.372	3579610.261	33957.9712	3019951.119	117606.1465	3242361.924	127143.87	3023906.146	96448.02712	122664.7439	2425230.226	2568926.976	104327.4085	2382857.263			106
138.091996	138.0917486	138.092326	104.1980027	98.82800102	105.7899968	27	5	5	5	179902.4701	24982.38804	159612.6965	172072.0894	185428.8502	134991.89	228233.8041	157035.6172	130877.621	114996.5063	146445.0789	117281.7509	140082.8823	85353.27235	92562.67725		[M+H+NH3]+ 120.059	161
138.0918907	138.0914618	138.0921744	230.5630002	229.5930057	231.2280022	15	5	5	5	513445.7564	234449.5341	246767.0654	241656.857	208293.6993	526109.7972	210968.1634	465844.2611	203923.449	220154.3635	283878.2259	195684.8355	293758.4335	226315.7438	217983.8374		[M+K]+ 99.1341	65
138.1027872	138.1020171	138.1032402	1108.198049	1107.367019	1109.435986	15	5	5	5	100566.3888	97227.26257	90083.68344	89057.79631	87934.40219	84166.75073	83002.06902	92701.35429	89843.5079	79167.84939	95450.06803	84718.81227	66056.03754	89361.31252	76877.29982			19
138.9813128	138.9809523	138.9817902	1109.234954	1108.063008	1110.254038	15	5	5	5	260144.8006	239724.1942	243552.3476	229780.4704	231896.5241	222310.0404	222651.1409	217761.5436	222475.735	222444.9424	206726.6622	205358.2451	204260.2016	208806.6168	204858.537		[M+H-H20]+ 155.987 [M+H-H20]+ 155.987	19
138.9952657	138.9948978	138.9954696	1119.201008	1115.619034	1123.612976	18	5	5	5	950500.1458	949678.1497	916253.3453	930009.3077	898244.3175	402069.2378	434197.7863	823191.0236	856250.4936	839960.1618	823304.9104	832018.7503	779147.8013	808559.5231	705332.0754			48
139.0035439	139.0033451	139.0036597	82.70100006	80.78999706	83.63900175	15	5	5	5	426897.2441	680582.673	385812.9516	526648.7408	362735.7645	339632.539	400738.0321	337896.6898	540619.4824	680751.7058	481782.3411	726503.9752	417992.1245	514767.1693	679717.8296		[M+H]+ 137.996 [M+H]+ 137.996	120
139.0034966	139.0032238	139.0036978	189.4200046	188.6849965	190.2940067	15	5	5	5	115301.3135	210289.1402	113659.0227	159645.0753	60524.77935	47016.16275	227683.8696	60686.39467	199701.2284	204560.6282	219987.5516	330668.984	152177.4999	190879.0187	396828.6765			200
139.0195291	139.0192295	139.0199957	1110.651054	1109.401057	1111.421057	15	5	5	5	104215.4205	105003.9	94716.13783	74715.33147	87655.78627	93413.82538	91050.53975	83927.16232	88756.27526	88221.87138	81551.03495	83193.35585	82242.77006	77323.64552	85096.87942		[3M+H]+ 45.9994	146
139.0287529	139.0278273	139.0294245	34.6069985	34.16900039	35.0769985	15	5	5	5	44023.3216	41583.04763	67217.66807	40673.30355	59128.13677	52024.87122	48864.80777	56369.90407	59172.83789	46795.11789	45377.76275	30942.07989	55203.48156	37077.44063	41201.02388			43
139.0397479	139.0397086	139.0403406	456.6079903	455.9889944	456.7289944	7	5	2	0	25790.65316	25911.96016	18899.67573	24169.41523	22065.18896	24295.76721	22101.86244	22342.84011	22676.41101	20365.13946	20890.98029	18276.6123	20085.94418	17549.88729	21415.62939			951
139.0396731	139.0395738	139.0399985	195.7020024	195.1660011	196.9600004	6	3	0	3	161196.9664	142318.488	107514.2065	120988.7925	106893.2328	89562.76103	118683.1799	111289.7182	134370.536	126079.0925	107677.9665	154435.8128	92540.19652	100895.2247	136729.5762		[M+2H-C4H8]2+ 332.115	322
139.0397753	139.0394692	139.0398696	666.9429887	664.9869846	669.2069873	6	0	3	3	21615.15465	20373.12785	20374.27813	21184.87227	68682.9349	72725.77473	20955.53732	77773.97169	19605.19686	73849.14234	15797.13931	28722.10513	47620.99075	51590.49503	41182.12763			261
139.0587183	139.0584912	139.0589472	40.83600176	40.12699954	41.90099972	15	5	5	5	219242.6471	263650.144	517555.6966	289071.7846	268526.0627	289755.4995	434295.9903	294036.2682	405463.2512	243397.4067	264082.3549	222069.9407	204010.5644	231435.9303	186612.6459	[41][M+1]+		106
139.0598777	139.0593772	139.0603653	227.276001	226.7000003	233.5640001	7	4	1	1	72624.18725	71560.31541	21787.96922	74998.12973	32075.38502	27680.57641	75111.84336	25326.74974	24374.71165	22998.86538	23567.09301	50285.66832	22085.89856	22863.85925	19092.50991	[42][M+1]+		11
139.0755586	139.0754581	139.0762731	496.1640268	494.1740268	497.9740268	5	3	2	0	27911.28228	24548.31402	22713.73053	24533.92756	26536.4799	22991.49262	19988.01535	21571.01257	24826.92064	23424.87462	24500.23015	11665.70377	16586.39253	11030.93368	19629.37437			1493
139.0978426	139.0959858	139.098758	1107.538508	1106.728052	1108.018049	6	3	2	1	50114.28752	29629.68085	17984.38989	46392.45924	23163.76919	43808.28752	45729.86186	21159.53951	24037.38877	40546.83325	38826.07375	44051.43164	40338.93922	23756.02918	42295.3122		[M+H-CH4]+ 154.124	147
139.1123327	139.1119189	139.112431	362.6129871	361.9929899	362.671013	15	5	5	5	113897.9197	108135.6139	102916.0671	105248.1632	98539.30055	112042.1096	83924.87626	108110.159	83763.76911	100699.6213	86133.86533	105128.8532	83921.97905	92327.67142	80259.5547			119
139.9157477	139.9154825	139.9162689	38.57000113	38.22099891	38.91000113	15	5	5	5	350278.6309	709252.0191	1358174.522	1212552.125	1532820.854	1502231.676	633038.2827	786562.758	122926.1317	346078.7795	920358.0045	50630.74787	618418.7103	817897.5057	74277.95124		[M+2K]2+ 201.903	79
139.9622127	139.9617198	139.9624704	1123.263494	1118.052957	1131.784973	30	5	5	5	3906013.839	4006510.638	3766218.958	3656774.33	3572321.01	1863768.909	3547575.812	3325060.262	3263924.003	3191253.049	1570516.965	1656363.059	1760168.516	2993431.49	3103267.87			48
139.9773066	139.9764742	139.977844	1122.956949	1117.09296	1134.68605	30	5	5	5	3031658.096	2912178.701	3048946.309	2876804.56	2791449.939	2814651.328	2653986.461	2595238.37	2509691.425	2424375.648	2222461.957	2212131.872	1118898.103	883504.6176	2180233.421			48
139.9886941	139.9883687	139.9889334	1096.940013	1094.569041	1099.218008	14	5	4	5	1715906.13	1625263.764	1665718.629	1447518.184	1423947.966	1424977.474	1435619.437	1283756.928	1325689.023	1419719.842	1389059.513	1503272.207	1372103.157	1474091.313	1389548.385			7
139.9884538	139.987978	139.9886097	1174.438019	1170.280037	1176.265951	9	3	3	3	627563.9897	589329.4101	763024.0031	613721.8999	465775.8463	1586701.909	574871.2378	471165.7563	437127.0174	447105.2224	436007.1137	426966.6996	541339.7016	391424.4132	396734.8883			212
139.9883145	139.9881568	139.9886983	1188.900032	1184.497032	1195.572968	9	4	3	1	499575.2147	429759.5946	471412.3395	352525.5524	407401.8728	426964.5669	321418.1963	334622.4634	329108.6202	275370.7399	269970.1181	274027.3894	252782.899	286720.9102	239297.6434			3673
139.9885634	139.9880638	139.9888683	1128.483	1122.982979	1133.041992	37	5	5	5	1204992.125	7901153.378	725291.8172	943372.5616	933472.3907	2987682.636	2071016.928	3022855.708	3060884.28	3416673.972	674918.0626	2886423.125	3275663.485	2036226.286	2848192.745		[M+H+HCOOH]+ 92.9702	213
139.9893952	139.9891648	139.9895782	1109.035984	1108.063008	1110.254038	15	5	5	5	22006433.1	21290443.85	20720047.02	20521877.28	19816714.32	19820396.33	19796957.03	21201833.24	18776738.3	18675431.3	18532284.7	18402838.86	17915767.65	17616789.5	19038280	[43][M]+		19
140.0261353	140.0254085	140.0264418	34.6069985	34.16799903	35.0769985	15	5	5	5	43395.52146	38429.45733	56119.81768	38434.25835	52509.02259	47668.10533	42205.0454	54936.83418	50573.65883	42415.13519	42091.61013	29466.58281	48727.56506	39050.83274	37648.04399		[M+K]+ 101.058	43
140.0230451	140.0227974	140.0232968	1109.035984	1108.063008	1110.254038	15	5	5	5	977385.3678	946619.0512	877618.4685	870158.7259	844589.3111	822133.6494	830277.4513	826845.7631	793246.7604	796741.3963	786626.7502	775991.5613	768269.6745	763356.0139	764444.878		[M+K]+ 101.058	19
140.0711704	140.0707259	140.0712489	125.3789949	124.169999	125.4270038	3	3	0	0	123804.4401	61395.63462	20542.6995	67579.27416	33217.97539	23672.9675	26173.48789	19211.88659	15509.78817	9458.083461	12439.4687	25532.43307	15522.16544	12753.82295	5768.239178			3661
140.0823749	140.0822584	140.0826068	54.04499888	53.99600024	54.04600024	5	3	1	1	57210.65332	47739.98334	12699.83203	71619.75104	18419.23771	15800.98441	41707.06839	13670.38128	11047.13717	12117.99752	12925.86337	25291.19595	9211.633153	12188.3556	9460.534622			463
140.0897906	140.0894085	140.0899603	1108.699496	1107.394956	1109.504956	10	4	4	2	245241.9869	76673.53072	74777.99155	74667.69036	67969.02851	73050.17997	72893.17717	228564.2884	63859.98046	65724.80116	215448.6063	62253.46564	190280.7777	62879.2911	191222.6942			19
140.1350937	140.1346569	140.1353813	1108.900469	1108.063008	1109.674956	12	4	4	4	247326.6658	274629.807	262607.8306	257882.8598	228805.0618	244943.857	233961.0016	229868.432	221637.5852	226625.8361	217627.5758	215608.122	219419.7365	221788.2898	216508.6144		[M+H]+ 139.122	19
140.1670992	140.166621	140.1676042	1108.764954	1107.394956	1109.674956	13	5	5	3	291859.2638	335279.4861	284445.1533	262806.6347	251331.2864	267479.1548	265094.2325	254619.1561	231008.636	231780.598	236211.8485	215519.3834	204356.7871	214065.8249	207907.7864			19
140.2038481	140.2035232	140.2039334	1108.680469	1108.063008	1109.035984	6	3	3	0	292792.5085	336216.6236	125390.455	127386.563	124009.9862	128873.2294	116305.107	257415.5939	103404.0098	216564.7306	231033.8894	215778.5204	204677.5181	210611.056	194731.5443			19
140.956252	140.9527683	140.9607398	1107.794485	1097.952962	1110.911057	28	5	5	5	320585.6417	230820.1925	200854.547	691250.4697	662504.3717	751006.0808	779914.2713	694973.3273	625240.6532	230210.1888	164247.2647	121858.9392	127811.2569	584343.7251	183474.867		[M+H-CH2]+ 153.961	147
140.9918736	140.9916022	140.9921849	1109.035984	1108.063008	1110.024954	15	5	5	5	2059324.51	2000725.191	1962813.383	1900227.702	1855578.271	1843030.406	1846794.88	1971125.987	1745639.235	1747690.556	1896460.598	1703098.327	1653158.86	1663850.71	1632150.646	[43][M+1]+		19
140.9929909	140.992477	140.993536	1126.440525	1123.571946	1133.043022	20	5	4	4	1250976.493	894770.0095	952526.5882	841947.0194	713646.8183	517971.4229	1618232.196	226480.9893	1134532.048	1125667.36	1526452.492	369798.4896	438914.0052	932421.3181	914457.62		[3M+H+Na]2+ 85.9942 [3M+H+Na]2+ 85.9942	48
141.0192252	141.0188757	141.0199362	50.27399898	50.25399898	50.90200067	5	3	1	1	28625.0321	40092.85753	16550.5545	38386.9094	17772.96059	18476.79412	47515.61015	20870.54005	18363.81776	16612.27545	15529.7158	40903.03594	11824.19224	14780.25336	17137.91596			257
141.0553696	141.0551042	141.0559894	176.9689957	175.8840047	178.7119965	11	2	4	5	55680.43352	65456.23803	95654.9949	52378.31856	80374.58704	75543.5012	47275.11918	88168.38881	67367.57579	67149.22212	66401.76873	50057.2396	60384.34474	51710.97041	69854.40913		[M+H-C6H10O5]+ 302.101	422
141.0704365	141.069931	141.0706358	985.4820091	984.5120091	988.2820091	5	0	3	2	25268.35151	25312.1475	22216.6773	22985.36729	23406.71861	29636.41382	14117.43326	33835.09333	58013.10166	36842.07994	31436.86499	9550.66082	8580.23352	15121.89435	44892.02653		[M+K]+ 102.105	41
141.9139517	141.9137751	141.9142625	38.56950045	37.94100165	38.91000113	12	5	4	3	40950.63698	105161.9664	208081.6183	178416.3555	226929.9591	221226.6764	93454.91398	112932.8601	18706.90517	43992.62318	139271.8895	10611.28167	92112.57644	116454.4632	11865.84439			79
141.9597591	141.9593383	141.9599189	1122.944012	1115.786055	1126.127014	34	5	5	5	109312487	110304298.7	107944326.2	102694414.4	102102157.1	100470427.1	98783900.26	94507876.67	91761881.38	91640130.29	91154696.84	89358949.88	56494951.88	48693703.55	85216822.68	[44][M]+	[M+Na]+ 118.973	48
141.9842404	141.9839625	141.9844943	1108.835986	1108.063008	1109.674956	15	5	5	5	8945037.954	8740297.199	8756655.133	8413559.381	8195180.906	8122082.518	8064262.949	7850222.177	7547320.796	7585844.988	7468381.182	7316927.303	7192661.429	7099959.017	6950694.498	[43][M+2]+		19
141.9840311	141.9835596	141.9843172	1096.820987	1094.569041	1099.218008	15	5	5	5	686395.3376	650169.4969	586733.2639	573103.7062	557279.7444	559375.0914	561286.0047	556796.3948	515492.6305	542675.6604	537434.2711	588663.2899	528460.6979	518494.3305	541990.4162		[M+Na+K-H]+ 81.0443	7
141.9873434	141.9868029	141.9877104	1193.89346	1192.043037	1199.364025	8	2	3	3	267734.7402	2477406.131	180041.493	2127286.874	2084954.647	144766.1864	2087281.584	1998165.023	116528.9141	128617.5349	81740.99084	249848.0515	101734.573	1583454.558	1621891.143			3035
141.9882004	141.987858	141.9885007	1175.698013	1169.093021	1178.212051	7	3	1	3	5803049.279	271584.4936	395271.2245	546837.6521	4759631.589	4645079.229	238241.4385	4253780.013	4007713.177	4102061.974	235800.1693	472706.1686	3840242.381	165678.4182	3625853.541		[M+H-CO]+ 168.972	212
141.987418	141.9870296	141.9881151	1185.33346	1182.611961	1187.990953	6	1	2	3	251784.4238	3428302.226	3328336.843	3193274.008	3106857.008	2964197.082	226161.8357	156284.9891	2751298.89	2534550.215	337145.7697	2460858.286	143505.7831	2323430.017	138305.0683			250
141.9920783	141.991576	141.9923199	1123.461949	1122.35596	1125.497017	29	5	5	5	8176232.98	7867007.896	7782446.75	4991249.838	7372150.696	7095330.736	7203850.096	6907869.104	7104935.84	6874781.504	4222956.156	6557699.791	4414103.417	4030309.014	3951531.905	[45][M]+		48
142.018488	142.0182356	142.018802	1108.835986	1108.063008	1110.024954	15	5	5	5	383276.9568	371261.3536	360989.8849	349481.3839	335416.6262	330505.7102	334178.6586	312355.5602	304921.1783	305048.6509	299817.8329	295718.3599	288667.542	284251.6285	277832.2401		[M+H]+ 141.006	19
142.0269413	142.0263457	142.0274449	1095.562019	1093.889959	1098.069959	15	5	5	5	199979.7308	157948.5084	77139.7178	60123.91364	59595.94374	41307.70132	41798.51771	25876.50448	36127.93011	32979.60104	28759.58187	48180.61363	49797.11932	45830.0178	46362.0164		[M+2Na-H]+ 97.058	118
142.050628	142.0504088	142.0507449	86.88300133	86.15700069	87.37100302	15	5	5	5	243679.4722	303071.2094	361120.1849	204024.7494	345491.0149	336082.2377	212887.6094	338215.5591	335643.038	374033.8179	321612.0869	191994.0194	279073.3562	235619.085	223583.5077		[M+H-HCOOH]+ 187.049	419
142.0657448	142.0651516	142.0660123	208.7690011	207.697997	209.5110066	13	4	4	5	48664.64273	27710.50008	29385.80534	43246.69464	24156.88952	20968.42026	31794.8426	56519.72424	40915.71457	32152.17362	28735.80977	39286.03107	31731.2093	22872.37295	41562.19185		[M+H-HCOOH]+ 187.065	44
142.08693	142.0865977	142.0870505	196.8190014	196.3099977	197.5689963	6	2	1	3	155425.6679	17753.16509	10144.69157	39049.34013	15739.04575	73211.71822	11067.27976	11336.25835	6872.488546	26749.88844	35780.47882	8563.237432	30638.19338	39777.75764	9027.080389		[M+H-CH4]+ 157.102	88
142.1073206	142.1069742	142.1075297	1122.982979	1122.234014	1124.878965	15	5	5	5	386643.0749	553346.0852	466758.1204	450948.7396	340809.518	311221.2823	324966.8516	257280.7637	344402.1433	318283.6203	246869.5335	354835.4154	275286.7019	304099.4052	272118.7062			48
142.1402072	142.1394803	142.1407421	1122.982979	1122.375042	1124.878965	15	5	5	5	762020.1147	1005496.949	661733.898	556689.0672	554298.192	559835.7657	568665.0714	463674.4029	472012.6931	401432.1611	387524.1285	428160.4684	330912.4832	351940.8415	307702.7907			48
142.1740374	142.1737771	142.1741846	1123.925514	1122.974009	1124.241028	4	4	0	0	119815.1504	99783.12396	93826.40541	85516.85083	86313.65879	84940.46277	72322.29154	54722.32457	61859.737	53987.68288	46872.02176	49700.265	37456.6053	38346.82967	37222.72975		[M+H]+ 141.17	48
142.9623273	142.9619666	142.9625154	1122.944012	1116.066055	1126.127014	34	5	5	5	7599545.836	7425107.235	7279536.953	4170947.648	3828543.305	6753152.682	6752746.769	6290626.514	6128277.012	6135986.212	6092598.352	5979960.852	5679640.486	5635216.763	5700650.349	[44][M+1]+		48
142.9667166	142.9606577	142.9671519	1103.351997	1102.428025	1108.715984	8	2	3	2	201495.6461	184378.6921	347426.8113	85509.37753	158258.7682	671976.0172	147868.6356	146761.1638	176055.852	114968.187	133829.4378	138271.2352	118035.8415	132465.7348	98799.01673			2756
142.9859081	142.9853995	142.9862929	1108.835986	1108.063008	1110.024954	15	5	5	5	1194864.464	1145009.866	1117592.725	967245.5778	1065827.345	1057517.533	1055983.132	1009326.553	1000823.919	988846.2861	966423.6567	973484.0602	947900.9534	916055.1208	919347.5309	[43][M+3]+		19
142.9908599	142.9904298	142.9911404	1126.112016	1122.982979	1129.28002	14	2	3	3	4767486.035	4777078.22	425294.1812	4656654.845	337429.2898	4601848.449	4522753.814	394781.3812	510368.1491	240323.3417	4229360.151	307778.4923	316263.5976	447617.1214	4005749.158	[45][M+1]+		48
143.0349569	143.0345715	143.0353455	189.5305009	188.8090033	190.8830026	12	4	3	5	22942.40184	38074.43541	18065.83527	28977.84473	35004.97311	34830.73481	31671.03704	30123.83112	34139.6068	34438.465	36657.35934	44107.03993	20859.87803	27955.03481	61302.47814		[M+H-HCOOH]+ 188.03	200
143.0733204	143.0728409	143.07389	209.1875007	208.3360059	213.0590057	16	5	5	5	99205.34912	56416.64933	57589.87969	92857.11437	44179.03614	45888.89898	57623.24413	110332.1794	74224.85297	71031.12107	48823.51728	75944.25123	59474.6302	42469.81601	78925.16035			44
143.9805945	143.980219	143.9808394	1109.035984	1108.063008	1110.254038	15	5	5	5	1528790.834	1490762.377	1417480.686	1377069.261	1432781.528	1357146.429	1298476.45	1347374.577	1263778.155	1336972.895	1274737.797	1237314.172	1169128.136	1180605.926	1173029.941	[43][M+4]+		19
143.9979129	143.9976822	143.9983349	34.64799986	34.16799903	35.1269985	15	5	5	5	87315.31234	127203.4743	179465.4228	130600.0629	240060.9698	265196.1941	92385.1001	145479.0753	104941.8541	98449.68623	89081.21405	79420.34128	112537.521	116319.4397	79855.72934			43
144.066081	144.0660086	144.0664781	142.1609994	141.6220035	143.2499942	5	0	2	3	55905.0604	50854.82731	42232.42001	56912.41764	44629.75672	37837.35899	44778.14226	42231.63199	54530.42628	50845.35048	65430.33285	108030.9777	42937.90137	32715.42302	56842.31879			503
144.0813635	144.0809274	144.0815736	224.1329956	223.3359936	224.4559936	15	5	5	5	221106.6178	130380.1587	141456.9567	221532.4681	268980.2623	910689.2636	128801.2469	1126070.226	226078.8565	174200.2858	260873.9078	344326.6816	189960.1521	188912.3848	322287.5169		[M+Na+NH3]+ 104.064	75
144.0812923	144.0811357	144.0816209	208.8410066	208.3360059	210.1190011	15	5	5	5	341892.7729	222496.939	221142.8158	327079.5069	200894.8548	231996.6087	249397.231	407299.5701	289959.1522	276714.6666	236921.0369	322863.0321	270239.3548	200883.6333	303892.7879		[M+H-CO2]+ 187.065	44
144.1751557	144.1748969	144.1755804	245.3575036	244.4200098	246.0380043	14	5	5	4	49080.92814	46703.99602	39141.01316	45914.04867	22916.96305	42667.15116	38927.04932	42847.11115	29987.85232	41325.93727	34193.75378	39803.11387	33576.93579	25886.74092	16324.68371			53
144.9570146	144.9558928	144.9579792	1108.759038	1107.718046	1110.024954	10	4	4	2	32645.00801	31117.32609	1345593.942	24873.94656	27374.9468	32372.13538	28481.4655	1070088.593	26752.90534	24836.5295	789461.9054	876973.3964	27121.22114	24926.32801	740224.7105		[2M+2Na+2K-H]3+ 155.987 [2M+2Na+2K-H]3+ 155.987	19
144.9830059	144.9825803	144.9831658	1112.887956	1112.066011	1113.766011	15	5	5	5	2362666.535	2338060.906	2317708.902	2254223.119	2206560.266	2202541.181	2194588.954	2131890.535	2106092.941	2118893.567	2055814.858	2008210.209	1996349.146	1963654.561	1924694.727			2170
145.0292719	145.029133	145.0296544	213.0430051	212.1789942	213.7620037	15	5	5	5	844768.8241	774030.2072	316332.6772	798703.6348	496439.3945	279513.9484	737473.1703	431030.6732	527060.2568	364227.055	305362.5543	658511.6365	301678.2209	225064.6834	364046.5754	[46][M]+	[M+Na]+ 122.037	27
145.0294569	145.0291769	145.0296335	201.9680023	201.7380023	203.4229931	11	4	3	4	226587.0121	213749.4308	163353.9072	238064.1239	244901.402	162434.3335	145954.8367	202671.2019	200713.3318	195562.895	152254.0612	171051.0427	153486.6109	125170.2268	127994.6812			80
145.0293347	145.0291325	145.0294661	233.715994	233.0969981	234.3350015	9	4	3	2	203198.4676	201890.3667	191591.7845	265486.9266	302941.8281	234334.4096	189753.7322	269106.4949	237405.7058	233425.3514	182513.5561	193303.4608	178943.0839	170318.4471	190554.4535			64
145.0292569	145.0291877	145.0294498	221.7049974	219.7369961	222.7169977	6	2	3	1	478554.0531	481211.6394	280342.0487	415322.4134	425336.2596	206679.6984	403686.4773	351200.3162	350350.1138	263623.3304	244613.4532	331390.8689	245777.7403	161135.6288	276073.4171			75
145.0503613	145.0501839	145.0506921	49.6749995	43.14800088	50.85300119	15	5	5	4	605640.8717	430136.8579	413160.2067	331594.6875	452834.472	221396.0725	430267.7967	337182.5091	286439.0242	306097.2441	339316.9821	316297.3244	243099.0622	302134.565	317978.6693		[M+H]+ 144.042 [M+2H]2+ 288.085	257
145.1016896	145.1011387	145.1020005	496.1640268	493.3629968	500.644024	15	5	5	5	113163.3891	97584.78066	107250.7123	143995.0822	134353.7088	92659.9599	77536.76199	120519.3374	99782.46178	91032.78721	96559.78934	70496.50311	102013.7206	53939.88673	64723.56812			1490
145.9548478	145.9545541	145.9551074	1109.035984	1108.063008	1110.024954	15	5	5	5	225960.9133	213652.7894	198142.5191	200379.2496	196929.2561	193229.9373	190048.4943	188784.4758	179632.8784	175549.0197	179805.4104	170956.3894	168820.2239	162310.7592	160688.9506		[M+K]+ 106.989 [M+K]+ 106.989	19
145.9814731	145.9812187	145.9818359	1109.035984	1108.063008	1110.254038	15	5	5	5	409798.7476	433995.0648	418485.4425	381125.2154	374912.5461	382137.6754	358832.5959	354186.7615	344863.281	392368.8826	334766.6666	321175.8171	314390.9231	322817.4528	307115.3082		[M+H-NH3]+ 162.001	19
146.0324766	146.0320047	146.0327689	213.0005061	212.4299955	213.1180044	8	3	3	2	80627.66215	73340.79275	29612.21295	77060.01537	43472.72525	17628.80273	70735.54216	36049.88775	40571.51931	30592.71416	24936.03041	52456.09246	27480.28573	17934.68008	25335.21787	[46][M+1]+		27
146.0608185	146.0605223	146.0611601	209.2850018	208.3360059	210.1190011	15	5	5	5	573753.9747	330505.7705	353575.3128	532192.9332	303223.8177	323459.0597	420737.4772	619182.2516	480713.9114	408055.604	331724.0866	442664.7491	375217.2542	302912.2627	453489.6057		[M+H-COCH2]+ 187.065	44
146.0929999	146.0925364	146.0932115	58.44700098	57.96899929	59.23599962	15	5	5	5	57234.04518	49930.01067	59901.79021	45494.30532	95182.47401	54785.34499	47265.25105	101390.9607	74834.16741	57542.09665	72666.84198	45452.89213	57113.60824	43534.34793	45372.82814		[M+Na]+ 123.109	166
146.0969793	146.0965386	146.0975018	229.9240043	229.3749969	231.0890063	15	5	5	5	247994.3602	178975.8098	245972.6065	251654.2392	134873.5349	113007.924	114267.8939	236584.4858	194012.356	225240.2373	212796.0387	106603.87	195975.8938	108013.3765	114468.206		[3M+2Na]2+ 82.0792 [M+2H-C3H2O3]2+ 376.172	65
146.1658355	146.1656335	146.1661385	33.54000092	32.69100144	34.22000175	15	5	5	5	465018.7252	463372.3985	368825.3917	563478.0671	451234.2005	273132.5357	264159.1139	432196.0362	170995.6919	134064.6644	115441.721	245137.5969	157561.8742	24043.33478	61076.197	[47][M]+		1067
146.9807019	146.9803153	146.9809216	1112.887956	1112.066011	1113.766011	15	5	5	5	1185110.41	1118619.85	1098876.426	1074097.626	1052943.413	1040722.479	1082789.589	1021199.32	992792.1672	1007208.206	939232.1531	992366.4589	934001.639	934817.8269	927963.3364			2173
146.997266	146.9970301	146.9980636	34.16799903	33.32000092	34.49799903	15	5	5	5	40775.45846	46194.12236	67468.00858	57086.21544	64711.12757	67341.28453	39887.72195	43840.17887	31250.0232	44320.7216	45494.43798	45656.61042	39928.63885	39838.62352	43117.90955		[M+K]+ 108.033	50
147.0448115	147.0444966	147.0450629	243.0254996	242.1950017	249.7690015	24	5	5	5	2457558.45	1608263.079	1956984.496	2791737.804	1967918.461	1714551.258	1609064.657	2143904.07	2163313.233	2009533.903	2045196.916	2010721.307	2149658.912	1787093.723	1909395.908			2441
147.0449123	147.0444175	147.0451026	267.6579952	265.6849899	267.6979952	17	5	5	5	1553174.303	920331.4148	2809971.72	2055709.407	1562881.606	1917213.418	1060238.011	1068602.34	1063445.949	1159022.59	1321281.71	1281988.252	1405079.797	1548319.625	1192691.417	[48][M]+		71
147.0447425	147.0445261	147.0450662	417.4829865	416.8759933	418.4939878	15	5	5	5	184354.5726	206329.7903	379147.9072	170860.5163	290837.675	294225.79	174552.9403	316038.6074	253277.5047	235060.5724	235402.2036	192534.0684	267233.6463	392785.3303	292216.2862		[M+H-CH2]+ 160.055	184
147.0447702	147.0444673	147.044984	226.0250003	225.3810017	226.8910044	14	5	5	4	1171947.679	1017731.817	561304.915	1301717.07	664443.6626	500380.8472	866077.6554	632853.8175	899704.1208	645873.5792	495435.5611	1029800.782	637102.119	418943.2557	762190.5508		[M+K]+ 108.081 [M+3H-COCH2]3+ 480.115	225
147.0448479	147.0443038	147.0450645	199.2199935	198.8399935	200.6220017	15	5	5	5	471511.0095	361577.3405	302422.9668	397935.9083	392491.3006	316676.8978	430470.8015	367868.2423	306432.9016	283069.9545	247990.2	355127.8296	220191.8231	234347.2858	222193.3808			3380
147.0450857	147.0447792	147.0453192	209.3945018	208.7690011	212.3299983	14	5	5	4	2832786.814	1750619.209	1256837.514	2716320.456	1231600.322	1399575.237	1568805.151	1126916.821	1043819.106	906032.6358	848070.2419	818254.5687	585594.2854	705921.8585	703467.5382		[M+Na]+ 124.053 [M+3H-CH2]3+ 452.133	44
147.0447895	147.0446613	147.0449243	83.66900175	82.47399807	84.25700344	15	5	5	5	3201031.355	2688068.605	1887734.875	3442189.046	1664238.829	1662400.519	2448166.621	1746195.222	1299778.957	1471319.536	1462495.929	1679351.688	1377220.12	1484171.905	1233996.328	[49][M]+		120
147.0448381	147.0445237	147.0449916	260.7029913	259.6989903	260.814994	11	4	3	4	1543316.509	773304.5816	1249650.678	1705512.109	1790944.56	1643472.156	807622.7678	1203659.69	1256149.004	1082080.395	1211817.012	878156.9135	1382895.23	1096173.119	1016739.808	[50][M]+	[M+H-C5H8O4]+ 278.085	54
147.0446494	147.0445125	147.0448966	447.676498	446.787	450.0769973	12	3	4	5	153562.5942	160173.931	318385.5372	130780.0404	254952.934	274657.1167	154481.4832	300435.588	255463.7504	222263.6116	218004.3219	202567.9935	238540.9901	221440.7193	275949.0533		[M+H-C6H8O6]+ 322.08	312
147.0446758	147.0442994	147.0449261	520.9879901	517.0170174	526.6779901	15	5	5	5	90333.62397	92579.89491	78948.62665	83786.37773	78572.10015	75266.09258	78412.50538	74802.00424	68184.04406	70283.52724	66180.72213	78240.13489	69062.55217	68177.79929	65126.53949			310
147.0447279	147.0445279	147.0450617	218.6640002	216.8050064	218.8360063	6	2	1	3	1230293.684	965749.4214	423684.9514	1456621.629	530802.352	437663.2232	979962.2256	552760.1636	428623.3676	469822.601	451565.2409	3565399.344	387291.7421	338635.2193	314294.2781			1312
147.0771936	147.0768671	147.0772582	209.2860031	209.2850018	209.2860031	3	3	0	0	72173.9442	32744.82827	25460.76592	72246.85974	21738.22059	19195.44471	34224.62748	27226.24001	20831.3158	18799.21462	16213.93373	19533.97406	19848.93653	15661.41529	19418.05273			44
147.1173189	147.1168076	147.1174777	426.4029955	425.4139996	427.0549982	8	2	3	3	74232.73866	34746.93222	35295.63129	52556.47062	47424.89863	115643.5051	27972.70137	47835.98169	32341.40856	44950.00699	60851.84037	30272.05404	99626.9691	76599.38452	32012.61843		[M+H-CH2]+ 160.126 [M+H-COCH2]+ 188.121	220
147.1686304	147.1684246	147.1693902	33.16100144	32.91100144	33.6009987	5	4	1	0	37921.22592	32357.68476	34479.81846	41607.77971	38181.48288	26012.53466	24719.07331	36815.76534	14850.67067	8589.07747	9673.039462	21915.07927	12774.11886	3204.780468	4634.033137	[47][M+1]+		1068
147.9320115	147.9316775	147.9322917	1094.872503	1092.760021	1096.287961	10	3	3	4	84381.57116	96237.40934	96810.11455	80416.94354	80316.07882	89729.72748	80030.15753	111457.1583	62687.23407	68252.5067	81136.99742	87838.87963	94378.47721	77499.85334	90410.31208		[M+H]+ 146.928	118
147.971552	147.9711178	147.9717741	1119.841006	1119.341006	1121.746992	15	5	5	5	855059.555	859037.9452	828246.3602	808395.4239	782553.6525	773067.7146	776164.7402	714964.1121	712735.8853	706765.677	688037.5819	695184.2806	686561.5117	665119.9524	651909.2495			48
148.040514	148.0402417	148.0416019	216.704005	216.0309954	217.404005	15	5	5	5	591629.3682	716068.4021	763891.1965	568390.2564	841284.9003	790725.4961	553650.0768	762309.2141	516918.0899	562849.4414	674658.6323	366733.2598	667453.5711	548077.686	498371.098	[51][M]+		103
148.0399827	148.0397802	148.0403545	96.31299734	93.36200018	97.33100344	15	5	5	5	361823.6068	393802.1756	427746.5964	212525.5578	559539.3395	411043.2017	289412.7146	495181.8075	325310.1308	339654.0495	349185.4601	165487.2462	420578.9644	207446.9809	262012.0762			384
148.0399081	148.0395532	148.0403058	192.0260025	191.3429984	193.2969978	15	5	5	5	264119.0071	253151.2835	275486.8757	169508.6523	370908.5203	261704.6626	209996.714	288556.6015	233359.108	215839.8681	242005.5209	116515.2651	283216.2609	139875.8628	179392.9927		[M+2H-NH3]2+ 311.1	199
148.0475313	148.0468297	148.0481191	83.73900175	82.88300112	84.43299837	15	5	5	5	372500.8436	326762.9558	228413.1515	401969.4075	200599.0538	208755.9946	294826.153	218080.9384	141643.2431	170557.571	160217.5749	180746.3039	169835.6622	162999.964	128645.7225	[49][M+1]+		120
148.0479679	148.0477572	148.0482142	260.5764901	259.7789903	261.4329886	10	3	5	2	164785.909	78290.51728	132992.3661	183908.4607	190469.6513	171444.5878	79244.96065	123339.6488	128310.5771	132238.8541	125407.3686	81774.35701	143492.2339	102025.6824	100499.3938	[50][M+1]+		54
148.0479219	148.047309	148.0483204	267.6579952	266.9700007	267.6979952	9	5	1	3	152333.6278	87444.0219	130832.5043	216708.0974	166299.1127	188370.8873	95173.79455	110450.0083	102761.0078	115605.1719	122027.042	126093.5123	132589.3194	151937.5099	115940.4091	[48][M+1]+		71
148.0473277	148.0466574	148.0476366	242.5994969	241.9650017	242.8949962	8	3	3	2	284942.2702	192531.8125	145616.0606	321492.7283	303961.9988	279345.6971	193099.1622	243448.2365	234629.9495	228113.5505	236145.5244	213879.2294	207336.9249	205077.3371	201665.653			131
148.0610517	148.0608095	148.0612868	40.45699954	40.12699954	47.76899887	19	5	5	5	479875.4645	282697.341	158568.5337	432743.0447	183836.8452	255013.7964	309704.3404	217400.508	101990.4798	124746.1734	123327.8245	136749.1623	121363.0339	135903.3151	80020.27006			1704
148.0874799	148.0873024	148.0878677	1108.198049	1107.394956	1109.435986	15	5	5	5	263406.9954	251463.1814	246559.9645	232721.4295	243143.223	237300.0638	228582.8949	250095.008	233652.5077	226857.8597	221283.9077	211689.5155	217680.0844	216904.0307	218368.5935			19
148.112515	148.112332	148.1126663	191.9295005	191.2800046	192.6890033	6	2	1	3	149140.9669	14137.27674	8137.670062	29824.11052	12515.46677	31981.34213	6787.949058	8084.350025	5756.079932	15474.90029	20062.11326	5749.846629	34443.33571	31466.53046	4448.557068			2560
148.977245	148.9769557	148.9774994	1119.860488	1118.133987	1122.355042	10	3	4	3	524690.7899	538084.4553	398277.1752	503246.1308	467601.1042	459805.5823	468204.4434	458671.2293	456637.7213	437770.6111	404520.3647	390515.0644	384784.9838	377851.6686	374676.9471		[3M+H+K]2+ 85.9942 [3M+H+K]2+ 85.9942	48
149.0240034	149.0237325	149.0242729	255.4799959	255.2669863	256.0540081	15	5	5	5	129826.3213	125686.8903	113612.149	130646.4577	109516.5156	127501.6689	114496.8201	119059.647	98772.87885	109374.8632	108541.7298	106721.0917	86219.22006	103090.7722	90455.79787		[2M+Na+3K-H]3+ 154.091 [2M+3Na+K-H]3+ 170.065	277
149.0238584	149.0235877	149.0241643	666.8239946	664.77899	669.2069873	7	1	3	3	46618.27191	42899.35769	46330.71811	56328.60234	129387.9857	225676.1026	70300.81358	324340.8486	30928.92697	338239.1702	45548.78145	140490.9623	286094.6362	182024.6974	173966.2059			3015
149.0244035	149.0241126	149.0253863	31.54900028	27.88099945	31.94400028	6	1	2	3	189930.4769	207440.2014	175319.1084	199973.1458	174011.3182	235112.6573	113505.5543	177230.4694	149859.43	164185.5066	154053.2268	129367.8691	147041.8362	234336.5095	151538.8844			482
149.0239189	149.0237875	149.0239941	621.7210118	620.7719891	622.7180173	4	3	0	1	309840.3763	321119.2671	333914.5707	301087.2943	30679.32076	26683.33898	44531.88146	24934.81875	30788.93587	28275.65553	104347.9267	24181.37026	26534.33751	24058.11507	25167.35126		[M+H-C4H8]+ 204.079	284
149.0457765	149.0451817	149.046721	281.2479973	280.6400055	281.8789986	15	5	5	5	110263.4334	110110.881	89760.58382	118487.4312	87702.40268	101884.7444	96328.99049	94885.35314	75661.5747	100994.9266	74700.24751	92667.8462	75011.4249	77784.97221	78930.81633		[M+3H-C5H8O4]3+ 576.149	85
149.048161	149.0476072	149.0485379	227.276001	226.6380064	227.5000003	15	5	5	5	1037748.52	1012461.587	323581.1535	994519.3426	342015.3544	276135.7075	1014375.433	268441.2791	275358.2522	196379.6727	192069.4588	755331.3762	180622.5881	189018.7587	129317.7544		[M+3H]3+ 444.109	11
149.0428248	149.040471	149.043493	216.194005	215.3919995	217.404005	11	3	4	4	35101.76498	35219.083	59029.40348	30282.27533	63980.95549	60575.45409	31872.44115	51415.066	38437.51943	39239.84301	54256.0574	30072.01499	53354.95844	37017.2736	38455.13255	[51][M+1]+		1680
149.0456185	149.045173	149.0460212	677.9239967	675.8840253	680.7829953	6	0	3	3	31268.17417	30755.56713	35076.08287	37054.74361	351286.7554	71356.21085	37972.18693	78997.19376	150718.1895	71712.99317	29577.73498	46257.70326	50261.42622	68022.06535	45185.74494			3193
149.045213	149.0451003	149.045538	857.3510211	853.9719939	863.8950146	7	1	4	2	17346.61886	18213.05573	16607.12638	15309.39738	80029.92469	92268.75423	97312.23956	13224.37117	96248.46827	103349.6155	13522.91257	97597.23178	91695.25942	14668.83719	16019.23451			1900
149.0449593	149.0448242	149.0452634	757.6599911	757.6599884	757.8759874	3	3	0	0	96029.89928	109284.8576	95073.91244	18157.07404	23716.6542	19465.97059	20049.35676	17565.91681	17553.66888	19320.70012	16088.25673	19030.0232	17407.6891	16999.82601	16307.15562		[M+3H]3+ 444.113	245
149.0452426	149.0451576	149.0454056	628.1029953	627.9540253	629.6840253	3	3	0	0	78900.6919	78139.99232	65792.51887	316385.7699	14802.44945	15552.76046	120497.2676	15152.92435	15545.82899	15553.53019	246462.0452	17507.02213	12173.10299	13057.57668	13706.86114		[M+2H]2+ 296.076	174
149.0453471	149.0447864	149.0458111	845.2640192	839.6899911	849.3899911	4	0	1	3	18870.18237	17335.49211	18081.8493	19034.93427	19050.21237	23897.99489	24529.82425	97429.78174	20522.12191	18091.96246	72328.95013	17807.95328	30376.7503	84814.1941	72718.68297			2112
149.0603232	149.0601363	149.0608726	187.5080061	186.8920013	188.5380061	15	5	5	5	254608.4557	160463.8727	115822.2833	249850.501	103580.7347	82676.46085	124687.6201	98060.22631	72983.58665	82498.17914	81640.25195	74499.34236	78818.1811	67844.324	78048.83704		[M+K+HCOOH]+ 64.0919 [M+Na+HCOOH]+ 80.0658 [M+H+HCOOH]+ 102.048 [M+H]+ 148.054	69
149.0602203	149.0599479	149.0606618	484.4150162	482.4379971	487.3179944	7	4	2	1	20575.70631	26824.21026	27794.07967	21149.56382	20065.16705	19157.0545	15698.28771	26821.14997	25573.98943	25109.55398	24316.4027	21471.11456	22004.70143	22855.67224	25212.4487			3309
149.0605698	149.060435	149.0608978	216.831007	216.7550064	217.5690015	4	3	1	0	364774.1902	313341.7949	170725.1192	294774.3343	224528.8308	132182.563	309235.9444	188924.6497	141454.1837	118264.0374	144547.8218	134595.2103	125847.3187	130855.8987	116520.6604			103
149.0747591	149.0741317	149.0754258	216.7880009	216.0309954	217.404005	10	1	4	5	246551.8599	163297.5891	88046.73201	203042.9213	52733.58538	39971.04059	191787.981	39052.96396	57263.68211	47382.86178	49161.63742	43057.10018	42545.76401	72185.2039	55060.27576			1681
149.0827892	149.0821982	149.0843386	1102.289462	1100.442038	1108.135986	10	3	3	4	129244.4585	42686.64208	131075.8153	95640.66391	127773.7314	112469.4435	90235.8321	102973.4524	102033.3405	92031.10647	119061.9506	68719.88838	100775.7573	97050.6544	103969.9582			2734
149.1330657	149.1326503	149.1335041	415.5290056	414.7500097	415.8990056	12	4	4	4	106910.8832	49261.1678	63348.94593	128540.4219	89870.63017	140022.7294	41525.19204	61852.08675	35694.15333	78107.8082	69159.53669	43671.03037	99992.42987	160729.8774	33140.10521			286
149.1330326	149.1324536	149.1333317	458.8799858	457.8650093	459.9019885	9	3	4	2	54169.53287	43092.95996	37578.44036	56329.87258	51633.22036	56723.52646	39717.11685	47204.3097	29392.82288	53486.03355	44302.39595	41547.47001	44030.35832	29793.80617	32120.35218		[M+H]+ 148.124 [M+H-H20]+ 166.138	255
149.9315903	149.9313076	149.9319967	1093.917961	1092.127046	1096.557046	13	4	4	5	86266.35751	94340.90171	79805.33143	81166.18534	89587.63742	64564.12335	76231.25234	75837.06384	55549.98641	66516.59642	82729.8821	84969.80086	75682.7609	77806.45144	93135.56072			118
149.9572108	149.9570029	149.957527	1119.222039	1118.532954	1119.332039	7	2	4	1	296088.1723	288308.6057	286588.5861	287361.9621	302991.7951	278639.3809	245428.209	256653.3669	288501.9517	239332.6604	265338.1043	270203.0496	244735.9597	255980.2668	245767.4359		[2M+Na+K]2+ 118.973	48
149.9574575	149.9571146	149.9575211	1130.438469	1129.26899	1131.784973	6	3	3	0	449739.728	323956.9063	527209.4817	408015.9646	335919.0951	405456.5082	377700.7508	412095.7666	411153.4101	374002.2496	365664.781	345937.3745	339553.0924	333563.7391	333136.7115			2683
150.0586404	150.0577244	150.0590378	63.14499716	62.60499716	63.8620019	15	5	5	5	661961.8678	387720.8909	138928.6868	494698.4036	120644.0729	83021.25696	427815.3155	138368.7429	123689.9322	120347.0107	101847.0727	268073.8492	119470.5128	103728.2636	153462.0472		[M+K+HCOOH]+ 65.0905 [M+Na+HCOOH]+ 81.0644 [M+K+NH3]+ 94.0692 [M+H+HCOOH]+ 103.046 [M+Na+NH3]+ 110.043 [M+H+NH3]+ 132.025 [M+H]+ 149.052	346
150.0556336	150.0551533	150.0558202	224.7620058	224.1319942	225.6739997	15	5	5	5	1495730.198	1661095.104	951459.5136	1548292.107	1198618.193	854155.2678	1598991.168	784148.9666	624473.2619	593339.5609	765478.3398	1200764.457	570033.3319	567432.5991	550451.6093	[52][M]+	[M+H-C2H4]+ 177.082	130
150.05575	150.0552939	150.0580994	192.0344947	187.534004	193.2969978	16	5	5	5	890392.8295	906474.945	1108756.696	593092.3394	1365267.038	974335.8592	759094.862	1140806.546	964794.2611	818132.0785	910887.8744	459492.7691	1052452.185	611436.1427	703759.4481	[53][M]+	[M+H-C6H10O5]+ 311.1	199
150.0783359	150.0782329	150.0784824	73.04600168	72.04699863	74.27099821	5	0	2	3	36452.25998	34064.82213	22226.09451	28379.64261	20183.7382	19427.63116	21898.41266	28393.72513	29778.60549	22261.8865	22628.2186	26812.66909	19359.59749	20078.5155	18017.0445			2986
150.0920111	150.091561	150.0922114	323.1160092	322.7379861	323.5599888	15	5	5	5	355575.043	362716.4857	318123.1058	358773.8287	298554.0806	344148.9402	301921.2623	343816.9094	273375.9224	325945.7026	293157.3731	331213.1734	283601.4949	317705.9429	270171.8824	[54][M]+	[M+K]+ 111.131 [M+Na]+ 127.105 [M+H]+ 149.086	279
150.1028606	150.1026134	150.1030702	1108.764038	1107.394956	1110.254038	15	5	5	5	91714.19232	81009.60555	93244.83293	77854.36457	90082.34736	93312.29021	86572.65925	77739.04876	69582.08914	63655.26716	70813.98145	78881.66888	69965.19376	65415.32463	79465.18397		[M+2H]2+ 298.2	19
151.0278759	151.0270298	151.0289504	227.276001	226.6380064	227.5000003	13	4	4	5	621426.4673	596255.3081	172826.2713	594121.5227	212818.0833	154105.7664	613109.0733	175984.9733	163187.1192	114125.1205	129019.4984	443509.2295	139485.0049	128602.8715	85140.0796	[55][M]+		11
151.0359055	151.0355371	151.0362323	1110.453003	1109.401057	1111.421057	15	5	5	5	195232.1939	186748.1173	192976.5393	208024.3939	171494.4467	183066.4457	175502.7087	168994.9723	162183.0664	166308.8405	166745.7196	150082.5377	170342.6771	159965.1577	159948.989		[M+Na]+ 128.049	146
151.0287532	151.0280919	151.0305886	252.9190109	252.2449878	253.5320041	8	3	3	2	146063.9448	125105.706	117203.6676	208504.2448	247388.1848	121246.5055	99459.25657	132577.2152	132364.9372	73453.50184	138314.9606	67885.28542	102673.9161	65425.27289	62515.47748		[M+2H-C4H8]2+ 356.103	36
151.0342831	151.0339809	151.034671	406.0379868	404.9409963	406.1660099	5	3	0	2	148220.1077	104392.9963	108346.2587	134334.885	110892.0236	106156.4373	83825.75184	88910.12324	98806.79659	83082.38956	98028.62268	93660.45657	115302.5079	75791.13436	85273.84158			87
151.0361824	151.0357347	151.0362323	313.3859982	312.1529921	314.989007	4	1	0	3	72794.39648	64968.944	74428.91593	90187.14942	78792.31737	82316.12543	67464.88917	67434.2156	57436.90565	63154.55247	51225.66121	321437.7178	67757.81405	68049.7064	64567.81161			3228
151.0362253	151.0360215	151.0365551	34.16900039	33.77000175	34.49799903	15	5	5	5	5243220.89	5193779.474	4353239.52	4786239.305	3873723.109	3822950.433	4227784.316	4415034.779	4312929.907	4570082.753	4064562.175	4095327.364	4275866.257	4621422.104	4098864.837		[M+Na]+ 128.05	50
151.0590383	151.0585627	151.0595376	224.9989997	223.9650038	225.6739997	14	5	4	5	146107.5248	160054.8521	83099.63019	151960.9113	105192.2235	69665.09741	147569.7993	67231.85463	45219.11342	57853.57503	62531.92994	102720.8339	36292.80345	38882.42042	35479.70598	[52][M+1]+		130
151.0588455	151.0585732	151.0592545	192.0419943	191.3429984	193.2969978	13	4	4	5	75266.99951	80965.32616	94954.29701	53900.2212	131321.6895	86520.66616	65916.09167	101739.2442	79930.14739	67432.72969	77294.81749	35904.47552	91178.17768	46477.33652	58398.87429	[53][M+1]+		199
151.0709534	151.0706173	151.0713868	34.17000175	33.77000175	34.7969985	15	5	5	5	286732.0362	282537.4451	216744.3512	256200.2437	154855.3123	150574.3698	219914.3954	198541.9078	216199.642	239924.7022	212446.3582	209236.3712	206066.999	239975.2913	213517.7751			50
151.0759114	151.0756584	151.0764397	178.923995	178.3029936	180.5779971	15	5	5	5	22035.58158	37591.42575	68645.16989	21276.00906	85995.37711	43198.02837	30120.32874	74082.66723	57424.64769	48143.67028	61365.18486	23385.7881	68793.92426	35549.78365	33411.66987			3693
151.0758785	151.0754795	151.0762342	485.0439835	483.5450162	488.0270189	13	5	5	3	35539.08328	27293.78148	36031.3112	34552.59903	28954.58694	33376.76982	30778.31873	30222.75785	28162.12942	29993.16551	21354.99297	26020.55605	19401.81319	26890.10866	29453.82608		[M+2H]2+ 300.138	304
151.0763106	151.0759776	151.0764853	970.1294995	966.0590059	980.4470067	6	0	4	2	20680.79321	20334.41504	17542.40126	14431.31546	20864.11965	104068.0479	98616.47882	23065.25608	112654.9591	139654.8822	20442.427	126434.7005	29334.50456	106122.1184	51511.33303			728
151.0754807	151.0748207	151.0757886	628.7409898	628.5820198	629.6840253	3	3	0	0	37173.66959	37084.08309	40825.11111	9786.764583	11263.64139	13159.31887	10557.27558	14391.50821	8761.183553	8900.558569	7260.249385	8439.12781	10567.56092	9033.125077	8606.786636			174
151.0761848	151.0756023	151.0765604	678.379513	675.8840253	680.7829953	4	0	3	1	13851.80965	13086.44349	12584.64896	14246.5036	11634.61406	31165.16112	12374.3884	27768.66873	11841.23154	28095.69339	10995.89513	13229.06794	48118.73998	26144.36253	45802.76797			3187
151.0953271	151.0944327	151.0965624	322.9299915	322.4779861	323.5190133	9	3	4	2	34022.52132	34143.44566	23293.10303	31442.46949	31879.31786	28858.00666	32181.93871	21132.27332	18983.35039	21752.19862	21095.80674	30737.90958	28613.3275	33839.82979	20889.31668	[54][M+1]+		279
151.0975994	151.0956532	151.0989578	1106.873052	1106.057022	1107.91897	8	2	2	4	25465.8879	36972.52018	41912.89315	38492.86634	27384.80178	33100.64522	41297.19185	37381.44456	30570.27738	35685.63297	34649.47045	27745.19089	37595.38402	25269.42807	35861.95884		[M+H-NH3]+ 167.11	147
151.148522	151.1483325	151.1488791	458.8799858	457.6860107	461.6709872	15	5	5	5	85186.46587	88048.64907	81976.66972	90367.57714	82185.36958	87337.16972	70017.96212	74051.8574	64434.70063	79024.96694	72178.17455	69488.76318	62341.3421	71375.94053	69059.91846		[M+2H-CO2]2+ 344.275	255
151.1486524	151.1480877	151.1489557	426.0329968	425.4139996	426.7150009	14	5	5	4	27587.53745	33099.72502	27679.49289	28949.60384	26912.46051	31390.95318	26292.98166	30326.59897	26316.17218	23706.8698	28367.03807	27992.86397	29184.60765	32297.63448	24393.61562		[M+H-CO2]+ 194.131	2719
151.9808656	151.9805821	151.9811146	1109.035984	1108.063008	1110.254038	15	5	5	5	608067.036	639394.3849	537080.1456	538931.4563	495069.6149	492648.9681	487717.7883	489121.0667	449786.0629	465166.6126	432752.0788	414022.987	399362.4295	400933.6915	399694.0771		[3M+2Na]2+ 85.9945 [3M+2Na]2+ 85.9945	19
151.9804852	151.9800845	151.9809899	1099.675022	1098.456052	1101.532962	11	4	3	4	166614.5675	153575.2315	168627.8554	154486.6517	148762.5274	158799.1915	147576.0441	125835.1841	132434.5899	130914.481	134241.6742	114236.0198	85553.98425	110239.7843	117392.8955		[M+Na]+ 128.99 [M+Na]+ 128.99	12
151.9803355	151.9797848	151.980849	855.2119939	851.2169768	863.285002	9	4	3	0	102582.9287	132594.3189	83325.99503	98340.39035	83246.1155	89025.84715	124484.0116	80188.60358	60553.08957	49720.00377	65713.74477	66739.71008	66450.66721	57194.56594	55969.97814			1327
151.9803873	151.98014	151.9804696	830.5659734	827.1060062	835.5230141	5	4	1	0	66638.23253	101497.9825	115611.941	121220.6922	73311.8801	106221.7709	78708.76281	74191.51943	63763.57272	61644.13524	66510.61717	53654.42056	54769.84154	45808.0931	44535.57009			1481
151.9801985	151.9799467	151.9805062	844.2599923	839.8519714	845.9710176	4	3	1	0	90118.42864	49980.52489	46904.16419	118829.6025	80450.10125	80957.2862	91591.41624	72719.70634	71805.23527	66205.39617	58944.98369	61213.20818	58782.05982	51102.15499	46592.2245			2114
151.9802069	151.9799899	151.9803791	769.6049881	764.8019919	774.6459853	5	4	0	0	106343.0453	116200.5263	146718.2512	47635.48664	36140.10326	45617.82604	43294.02068	35856.1729	30907.3416	31520.23908	34181.64216	29248.41874	33139.84445	24433.80796	23157.0626			1671
151.9803117	151.9800763	151.9807682	792.6759831	789.5360251	793.6079858	3	3	0	0	128990.787	139671.1695	65920.60666	111938.7158	43310.93087	57982.13604	61969.32217	60082.11427	45580.88998	47460.7076	43035.50833	39264.16348	42056.27911	33116.66053	31850.72945			3411
151.9802436	151.980194	151.9804963	812.5029945	808.3340056	812.6129973	3	3	0	0	315420.0174	69175.0982	123999.1247	123967.8569	71119.13709	77464.41956	77032.57839	74889.6581	71228.14516	60359.85133	64652.71736	54616.90492	56167.17791	48804.34504	44280.72676			1464
151.980423	151.9803279	151.9805045	729.223998	725.4509926	730.5150279	3	3	0	0	92168.29964	382452.6349	104829.2295	57622.26757	39802.5971	35901.05797	39129.34267	31301.56856	29254.13394	25317.64392	24138.32729	23522.16669	25062.1699	21234.51151	21214.10703			1206
151.9831843	151.9825587	151.9833154	1123.587003	1122.942982	1124.241943	4	0	1	3	688547.2059	670784.6079	646865.7573	655500.8254	622015.1041	624076.6303	529093.3637	620489.5755	607395.3823	602300.7816	601508.6865	668528.1788	597441.9803	574247.9951	685179.2129		[3M+2Na]2+ 85.9942 [3M+2Na]2+ 85.9942	48
152.0170401	152.0162898	152.0175244	305.2969868	304.0689923	305.5379882	11	5	2	4	60728.34942	22756.48241	33475.06814	49617.20566	30070.35879	47609.01309	26555.37936	23330.75939	27095.11691	30024.46811	24077.67965	31641.32225	49065.99718	20501.31917	26265.63154			2830
152.0317438	152.0314996	152.0323895	227.276001	226.9000003	227.446001	7	5	1	1	70843.47728	76008.17197	21218.79929	80741.03594	21625.24711	17202.58702	66378.64585	21837.33109	22056.85872	13823.50256	17894.33837	47692.39793	16309.3547	16230.60058	12529.67446	[55][M+1]+		11
152.0376281	152.0374274	152.0379772	34.16900039	33.77000175	34.7969985	15	5	5	5	1065965.078	1059904.818	912907.6975	979091.4791	802218.8548	797284.8129	865841.3768	918824.99	893669.7591	942665.6911	841345.2643	836743.1051	885544.6419	934115.8556	836430.2893		[3M+H+K]2+ 88.025	50
152.0350549	152.0346442	152.0352481	190.1059937	189.4369978	191.4609972	15	5	5	5	271183.4573	302769.0655	346328.1885	203609.9947	466428.2928	310184.8486	262447.1954	378186.4104	300718.1836	270551.0193	321624.126	172611.2853	346490.2783	219095.7823	262249.4432		[M+H-C6H10O5]+ 313.081	200
152.0350557	152.0346689	152.0354329	170.628004	167.7110062	171.3479967	15	5	5	5	315898.5207	306878.4758	369627.8916	198664.5674	477658.0587	337171.4568	266166.0481	424926.7758	284388.5718	279806.291	307073.4091	131820.6538	640050.7602	197371.5802	221302.1414			390
152.0350538	152.034897	152.0355498	197.9770024	197.583003	199.4049969	9	5	2	2	380796.6935	224827.2295	189136.3466	357065.3418	185728.9564	134522.8689	197458.8287	134541.4536	91247.87004	105200.895	106439.3991	84013.52892	116959.6522	101544.4601	75719.79405		[M+H-C2H4]+ 179.059	88
152.0572756	152.0570556	152.0575624	124.7389977	120.0459978	125.9059997	15	5	5	5	248459.3996	195813.861	103298.4428	185007.2741	147318.0356	134994.6344	145909.3084	248154.1639	145068.1574	178308.1799	149782.0096	169376.8556	194146.7648	371685.0137	261136.3087		[M+H]+ 151.053 [M+H-C5H8O4]+ 283.092	408
152.0626462	152.0625266	152.0629957	984.6674955	976.2329819	988.2820091	8	0	3	5	32496.58566	32448.67465	30483.98042	29402.96936	30634.25885	42537.66886	18685.0951	46497.16367	68704.32122	49385.20242	43845.10739	48862.16962	37483.21065	52735.20438	59513.24021		[M+H]+ 151.053	41
152.0710945	152.0704313	152.0712804	233.0969981	232.7369981	233.7060056	13	4	4	5	116237.9263	98967.88433	183265.6296	192282.1112	213354.2682	204810.5288	100986.5133	176116.5883	167066.1599	176314.1697	205394.5454	172340.4525	182316.0025	159334.9644	156627.7302		[M+H-HCOOH]+ 197.064	64
152.0704171	152.0694813	152.0708789	266.4330103	265.8039885	266.453013	9	3	4	2	30406.46272	47756.18812	73958.04884	29966.45314	80175.42206	32992.53125	30023.92585	84907.73188	94846.18585	62068.12651	42390.57137	33319.83207	54856.93342	20412.64903	35635.63944		[M+2H-CH4]2+ 318.155	163
152.0708029	152.070373	152.0715521	72.30600306	71.39899694	72.66599894	6	1	3	2	33955.60784	31966.08011	32671.43005	16662.42572	36604.4275	24060.37619	33873.73151	52291.83733	19728.02504	29019.93213	36523.09095	24674.20383	28207.76725	25835.04841	26183.98995			254
152.1188418	152.1182847	152.1197465	1110.023003	1108.731975	1110.911057	15	5	5	5	37720.59588	42705.86015	24148.86138	28811.84712	32203.56489	41782.74815	29928.48232	30036.94945	41805.09826	29447.40646	24843.9671	26583.00445	23399.6788	24808.36495	35271.59651			19
152.9798127	152.9789625	152.9837275	1108.135986	1107.718046	1109.844035	7	3	2	2	83269.84164	98029.69176	104263.1602	59422.46644	50219.12339	106537.6876	46547.52401	71391.20166	79990.80726	31393.45858	69889.96792	51616.39874	38956.44612	16787.84508	48591.05941			19
153.0007631	152.9941452	153.00257	1116.916053	1109.401057	1127.883	21	3	4	5	1564990.755	1627029.115	1490043.262	1112231.018	1805268.849	1483112.181	1205229.621	1426347.153	1095883.959	1888297.682	1537338.822	828808.4438	1092822.269	1021948.106	1626703.47		[M+Na+HCOOH]+ 84.0031	151
153.0189832	153.017966	153.0193578	190.0379992	188.9230026	190.8830026	15	5	5	5	97942.45785	160242.0669	95873.29045	140047.8993	60117.43541	51002.94459	189602.3996	60787.33858	149576.0833	154756.2898	152921.7689	210568.6825	116035.4596	139096.489	256765.1671			200
153.0341838	153.0339259	153.0345441	34.16900039	33.77000175	34.7969985	15	5	5	5	951146.9263	957708.3701	825241.3545	876433.1005	730131.3469	728944.6917	774817.0159	842660.9606	797258.451	845706.4878	750376.5089	743225.4395	803181.0961	849083.7609	744545.6602	[56][M]+	[M+H+HCOOH]+ 106.029	50
153.0553532	153.0549973	153.0557203	251.1179974	250.836996	251.6669905	12	2	5	5	61112.92157	57511.47317	71602.90581	58984.92784	77860.89707	63696.54998	23666.64408	76720.66401	60955.6153	48296.02059	48843.09713	42318.97631	53583.22342	30238.89328	52215.3441		[M+K]+ 114.088	263
153.0664704	153.0661661	153.0667745	57.27899846	57.12999982	57.94899846	5	4	0	1	17185.74948	33328.2518	26498.82217	27867.39245	28301.46566	23828.26021	11166.01649	10896.86269	16082.68617	18453.61911	39441.44319	18585.94937	26687.78741	13218.43031	16161.67459		[M+H-COCH2]+ 194.076	2310
153.0915638	153.0909601	153.0919296	345.9095076	345.2600111	345.9510124	12	4	4	4	58418.9314	53114.12357	62418.00427	63251.00301	52077.03158	64544.21818	45758.10544	48153.08434	50715.15529	50987.70994	51230.47394	42864.28416	50377.45431	54645.0965	38998.00893			230
153.0911027	153.0899396	153.091763	527.9410172	524.8219926	529.2630226	5	3	2	0	30138.22048	26427.53305	19609.1903	27606.11974	27573.76474	17815.15578	16094.12286	23673.36835	9599.481669	12643.12337	21954.95661	9939.847281	9868.564014	16214.85026	22088.92813		[M+3H-C2H4]3+ 484.28	113
153.1278512	153.1272383	153.1283068	495.7520213	493.3629968	500.644024	15	5	5	5	68170.16351	62978.85548	70705.02592	76892.30721	77532.99568	51174.48866	51879.22274	77705.73442	65580.71658	56496.71678	55922.57949	39332.19545	54288.12125	29153.20168	36138.16799		[M+H-CO]+ 180.116	169
154.0027107	154.0025206	154.0064079	1110.058519	1108.731975	1115.548006	16	5	5	5	534948.5535	507808.7713	496636.6122	498360.3648	459523.9065	460071.6687	468234.0038	467611.7562	450382.1729	462107.2548	418571.386	371379.1415	428988.0446	428733.9634	435722.9514		[M+H+HCOOH]+ 106.989 [M+H+HCOOH]+ 106.989	19
154.0057328	154.0053242	154.0061229	34.7969985	34.39900122	35.0769985	13	4	5	4	70681.45925	31244.26054	94459.09945	37480.10043	141499.7529	129880.3647	37883.66576	70688.69166	51113.43159	35404.07247	39558.43316	46567.85524	55072.85234	31753.13321	28344.86819			43
154.0368283	154.0363084	154.0373188	34.16900039	33.77000175	34.7969985	15	5	5	5	65875.22473	60284.16403	51924.59789	55615.69208	48835.24736	46595.1135	47226.45792	53411.71722	50245.61574	53765.65299	49514.77682	46602.17249	52067.52648	52962.89386	46147.17219	[56][M+1]+		50
154.0505671	154.0501949	154.0509209	227.346001	226.9000003	228.1079949	15	5	5	5	1538125.054	1478982.967	440221.2237	1443846.364	447729.7992	364260.138	1521760.349	359334.9611	369720.7746	265092.0037	266361.1169	1146322.852	244120.6642	264786.6475	187204.6912	[57][M]+	[M+H-H20]+ 171.057	11
154.0868532	154.086476	154.0871542	71.40749931	70.75000105	72.02600168	14	4	5	5	40341.42678	56922.43176	82604.46908	67915.74469	113130.1987	92529.97857	35008.24934	98035.55538	87501.76373	82847.53569	79337.02082	27138.58033	82165.64493	49342.32632	54046.7502			2984
154.0868832	154.0866091	154.0869586	203.6690053	203.438004	204.1349944	5	3	1	1	98725.0792	62564.92051	32184.81898	74774.71731	53418.51038	37868.42086	40489.34574	35071.09509	31123.71886	27987.08411	33315.03708	21863.04711	36478.08025	24402.48349	20289.63487			3423
154.9667508	154.9616741	154.9674953	1106.710001	1097.138003	1111.520024	18	5	3	4	171209.6692	134701.4212	119216.8417	123007.4786	118167.6148	144223.8808	106938.7957	219120.1619	327576.5127	101542.7783	96193.71388	79055.0697	117846.2966	85910.56631	125029.0461		[M+H]+ 153.961 [M+2H-H20]2+ 325.931	147
154.9912241	154.9908064	154.991454	1118.532954	1117.52502	1119.831003	15	5	5	5	28387371.96	28566112.8	28028424.43	28221024.9	26552184.22	26771190.23	27050481.72	25638088.95	25774465.93	25822567.1	25255037.3	25173202.6	25366259.43	24727011.9	24228488.25		[M+Na+HCOOH]+ 85.9942 [M+Na+HCOOH]+ 85.9942	48
154.9910734	154.9906737	154.9911876	1099.333992	1097.273995	1100.783995	9	4	4	1	198934.2353	174185.9092	172025.9109	186678.0813	181607.9617	174735.6955	189044.9197	193446.8763	150278.9314	991564.7129	133186.3636	724999.3777	127324.964	140444.8682	120026.7796			12
154.9908891	154.9906878	154.9912466	1188.45095	1185.128975	1199.34597	11	3	5	1	221863.9475	224127.1462	445253.9707	257730.6515	257862.3647	169693.9976	268635.3397	192889.8798	366326.5167	113556.3893	187456.4497	143149.1516	178398.0412	184124.21	166476.463			415
154.9910382	154.9908405	154.9913279	1178.840504	1175.128019	1181.355057	6	2	3	1	561632.1318	351778.296	255572.5045	256441.1502	250512.808	170601.8812	242141.2858	177544.8768	212443.0861	240255.5779	205930.3536	222205.0848	199569.1196	184715.981	189038.8517			442
155.0334494	155.0324474	155.0339774	190.816995	190.1609944	192.0799931	15	5	5	5	52385.52483	32061.84441	64056.51325	55328.54391	84049.88627	77575.91828	39727.0098	74544.6556	77956.17132	50144.57326	68516.82825	55894.70395	67999.12539	48682.85838	65851.07178		[M+H-C4H8]+ 210.09 [M+2H-C3H2O3]2+ 394.064	336
155.0266006	155.0261948	155.0268179	1118.581009	1117.366053	1119.332039	15	5	5	5	1180152.103	1138489.074	1089941.633	1055127.241	993578.6995	982616.5597	1014861.7	936147.7008	991727.103	976553.8883	943347.9575	976598.4376	930275.008	954057.1607	914423.2406		[3M+H+K]2+ 90.0259	48
155.0536244	155.05305	155.0550149	227.346001	226.9000003	227.9249996	11	5	4	2	123251.793	125585.9403	34278.17447	119510.1102	36531.42657	26442.47294	127562.0175	27698.42629	28856.78626	27846.51894	22258.46367	85282.58686	23023.30653	18663.99558	18726.02935	[57][M+1]+		11
155.1185192	155.1171484	155.1189256	201.5415013	200.7290037	206.1419964	14	5	5	3	202393.3279	465712.6656	378063.126	182583.0378	151893.4722	1673829.906	1324483.351	983248.9666	1856920.518	1800355.039	586173.2496	55016.87917	288116.3572	65227.88521	45634.84255	[58][M]+	[M+K]+ 116.15	80
155.9795177	155.9732998	155.9822684	1120.154001	1112.308986	1129.897957	24	4	5	4	1968000.351	1702398.277	1463360.018	1415891.191	2734076.648	1268990.682	2279817.974	1623171.552	1752521.149	1210007.253	1914376.416	2342062.206	245893.2152	2026305.578	252544.1008			1061
156.0150273	156.0147895	156.0154627	34.16900039	33.77000175	34.7969985	15	5	5	5	318948.9638	375601.7364	209699.1863	307460.7295	173550.2248	214731.5547	197208.6669	247630.1971	193561.8363	272378.2552	190821.0215	246946.4512	197344.7569	295579.3248	191280.0589		[M+Na+HCOOH]+ 87.0224	50
156.0428929	156.0422363	156.0432953	39.58249897	39.03799924	46.99999857	18	5	5	5	880678.511	1494313.655	328586.4984	752523.9794	137367.3116	176194.0893	1294368.924	376438.5226	1048504.987	524652.7103	319292.3834	2230824.032	221608.5319	233694.3708	1241735.401	[59][M]+	[M+K]+ 117.08	79
156.1214334	156.1211384	156.1216387	201.5304999	201.0309948	201.8399935	6	1	4	1	24261.40597	41596.34878	40268.92347	26685.68614	18213.19381	165080.4232	130547.1936	93520.57728	177059.2014	176883.0635	50962.72735	8475.400264	27768.20327	7934.51557	5734.597242	[58][M+1]+		80
156.9669462	156.966548	156.9675289	1124.191028	1117.30399	1125.498962	15	5	5	5	1051490.237	1164315.712	831872.8908	1101012.619	1077428.901	997364.7727	1040373.547	1012812.741	979717.8753	967241.0311	888637.6657	895619.9748	720316.0761	775897.9003	850511.5824		[M+H]+ 155.957	48
156.9913804	156.9911131	156.9916355	1109.035984	1108.063008	1110.254038	15	5	5	5	1205292.632	1157970.537	1157582.322	1128085.868	1078949.25	1080692.357	1082285.144	1037349.94	1037578.319	1103667.943	1006641.698	1007587.947	965622.969	977104.4491	945742.9676	[60][M]+	[M+H]+ 155.987 [M+H]+ 155.987	19
157.0164741	157.0158249	157.0168031	34.16900039	33.77000175	34.49799903	15	5	5	5	58433.48612	70833.01845	38113.85311	59049.58689	31125.37971	39174.85781	32974.86545	42175.16785	34733.83869	46080.84902	33538.19611	46162.72195	36765.00335	53509.29221	34609.91725		[M+Na+HCOOH]+ 88.025	50
157.0138186	157.0136895	157.014052	81.85300112	80.78999706	82.72399807	15	5	5	5	355616.6288	548396.2646	435845.2292	414066.087	386669.2781	343782.3075	439139.9701	365350.7007	500068.616	489275.3558	434930.111	507388.6121	436362.4167	431663.7824	618117.205			1112
157.0138325	157.013558	157.0141758	190.0479992	188.9230026	190.8830026	15	5	5	5	114134.6323	163125.4574	103926.8263	147715.4657	64319.31452	55261.59444	181679.1327	61306.24155	159134.9923	166128.3153	173225.438	223954.2096	126441.6596	146176.4531	263794.1207			200
157.0459152	157.0456301	157.0463191	39.75199871	39.05799924	40.23699871	8	4	2	2	51558.55527	97694.43249	19953.82149	44750.49184	7249.620568	9106.652625	80615.00979	22762.72072	66236.80614	30360.57306	19409.4202	140470.1651	11977.37058	13128.9159	73535.16349	[59][M+1]+		79
157.0829178	157.0796994	157.0839819	211.0229993	204.2569971	214.3699983	14	3	5	5	237793.6658	224326.5124	226124.6856	123013.2898	151827.5388	235075.5862	199509.1263	242018.424	206720.1497	220126.5667	133111.843	125288.2223	208388.6114	125140.9673	189257.9288			3290
157.1012931	157.1004396	157.1014643	977.8129819	973.8229846	980.5529819	5	1	1	3	11551.13037	11686.62311	9705.353014	10982.03087	27270.21201	8710.156631	26932.33904	3422.955385	4817.020096	5302.430981	3963.9847	22368.91233	23757.18651	19543.77488	7026.164266			2786
157.9915814	157.9910433	157.9920094	1109.035984	1108.063008	1110.254038	15	5	5	5	124724.2481	109781.6179	106342.1693	105771.1698	105250.6565	103985.6688	102343.2128	93640.34314	100777.8745	99780.61955	98423.16682	94935.27122	92737.25591	89669.82005	93340.16984	[60][M+1]+		19
158.0122047	158.0116988	158.0133982	34.16900039	33.77000175	35.1269985	15	5	5	5	60874.92729	68015.72466	43065.29463	55419.94372	33518.32631	39999.81917	35189.51492	46044.08023	38587.83622	52497.5126	39796.71717	49805.24385	38198.53668	50442.75901	37597.86772			1069
158.041248	158.040503	158.0415719	39.82699871	39.03799924	40.23699871	9	4	3	2	69453.32966	127701.5822	26187.83668	62096.41272	12559.05166	16825.7045	101326.4215	30870.1999	88493.16423	37690.66684	24372.98218	184973.6792	18897.59597	15557.41392	99414.46589	[59][M+2]+		79
158.0607515	158.0605178	158.061047	213.0580044	212.4299955	213.1180044	9	4	3	2	377447.9293	354566.5537	125703.3024	281330.2493	284581.8692	130396.8942	339422.518	153003.2721	161572.8942	115010.5443	114853.7077	202652.4649	118114.0908	84539.34776	88461.90945			27
158.0821097	158.081773	158.0824054	197.2840071	196.4330058	198.1770052	15	5	5	5	484304.3419	573818.9721	151565.1281	445226.6046	117651.2528	106668.7763	556887.2813	153743.6016	251550.4792	176725.5538	130537.8003	570827.3303	160359.5887	120160.4064	236768.058	[61][M]+	[M+H]+ 157.075	88
158.0969552	158.0965285	158.0974613	957.5184986	949.4039922	963.1380087	6	0	1	3	152694.2721	145758.7147	151515.6809	122271.2923	96973.93605	87484.72305	99369.07441	59205.28464	79434.31912	83769.56356	149898.3734	84624.13017	79000.12969	118686.5257	178870.1016		[M+H]+ 157.088	13
158.096646	158.0963068	158.0973953	803.7460016	798.0420113	805.8389948	4	3	0	0	66380.25243	112753.9647	138350.8716	76220.92438	78177.90292	66825.47164	65870.81788	61381.97079	71699.90883	70976.2951	59308.88611	59723.67899	54839.42446	57317.42967	51771.65877			2896
158.0970387	158.0968767	158.097374	923.2895153	921.5600204	926.4120148	4	0	3	0	52894.57576	48525.62291	50192.8089	38403.21721	34445.5043	30985.26866	258874.7588	31060.02295	14267.82656	57110.59499	27944.02209	31701.19614	30313.82145	32407.9079	28821.18794			445
158.0972	158.0965495	158.09722	819.3290254	817.2900009	823.7169872	3	3	0	0	65922.28118	87912.03261	101330.4532	84362.53005	80642.74705	71682.23858	71753.67503	67776.4996	70618.14116	70163.81423	65131.44479	69253.90464	62492.09616	65115.49422	59239.2395			1405
158.1545888	158.1544708	158.1549761	418.712011	418.1240137	419.1430123	15	5	5	5	1781297.927	1829510.064	1670551.11	1834837.981	1717038.257	1816248.67	1730164.48	1753645.05	1641480.862	1713673.253	1594768.791	1714688.694	1589232.918	1625208.746	1544102.301	[62][M]+		184
158.1907211	158.1897673	158.1911504	352.1959904	350.9379959	352.8240108	15	5	5	5	49388.29583	49161.36664	51473.97661	43188.58342	50350.91482	52343.66006	39765.01279	50945.53677	41976.75268	47425.51058	39112.25021	46363.3121	45617.81936	39181.11031	37473.89204			488
158.4592988	158.4590403	158.4595327	1118.572039	1116.846053	1119.831003	11	4	4	3	363193.5657	155170.9669	346797.7297	322411.2459	329775.3872	329661.4063	314425.6922	312959.2898	156343.49	144669.2055	301726.0676	137892.4387	285613.4667	286677.2994	274755.4824		[M+Na]+ 135.463	48
158.9622252	158.9618218	158.962427	1123.602976	1117.24605	1124.868965	23	5	5	5	18188427.41	17810678.63	17331516.63	16587600.24	16926950.52	16238413.26	15721464.65	15867204.08	15054891.99	14757901.59	14748217.47	14840812.58	14607730.5	14599339.87	14505091.63			48
158.9621469	158.9619879	158.962477	75.629497	74.37299927	75.86099821	10	5	4	1	742748.7203	679399.0616	882786.3046	680095.1469	745499.2296	734979.5659	572028.2563	676420.8835	530207.726	531016.8618	554752.6457	658511.8669	530518.4217	543212.2858	448498.7833			1121
158.987006	158.9867577	158.9871728	1108.835986	1108.063008	1110.024954	15	5	5	5	419401.7248	399251.1269	393768.6993	373465.2828	377637.729	364724.813	364448.2315	357930.0889	354519.9998	352339.1784	350004.776	339006.4488	338333.9622	342982.1683	318473.6665	[60][M+2]+		19
159.0445087	159.0442776	159.0446676	237.0000008	236.6780069	237.515	5	4	1	0	55016.36709	43196.38823	20487.20334	52839.6378	245784.5706	240209.4028	35244.29056	194163.988	206200.4801	179571.9268	205938.8561	193776.1209	186281.8427	167517.853	188273.0564		[M+K]+ 120.078	2689
159.0769132	159.0767688	159.0773495	39.82699871	39.59799924	39.86800007	4	3	1	0	47577.19256	23345.58678	7978.482854	43237.86394	7812.25965	8433.221423	24861.75214	10979.57352	3206.955885	3973.631147	4951.65103	4784.131274	3431.789822	4837.703489	2482.888317			79
159.0851457	159.0843944	159.0853222	197.2320017	196.9540071	197.6240071	5	3	1	1	43636.73963	43826.88337	17264.16664	31188.23646	12969.70833	10748.40509	48932.38266	16153.05474	22292.09236	17309.3989	12407.78427	41513.38135	15915.10571	13549.00951	18370.91134	[61][M+1]+		88
159.0922601	159.0918558	159.0927359	208.8410066	208.3360059	209.5110066	15	5	5	5	104370.8168	62983.64784	59279.16831	94053.99781	50217.25512	47912.57781	75987.09604	124446.5926	89086.79068	74316.94444	53164.9561	84539.02447	74148.0707	52664.91111	88290.13228			44
159.1576223	159.1574824	159.1580088	418.712011	418.1240137	419.1430123	15	5	5	5	197912.8733	200701.6407	186851.9788	202560.5818	186607.6626	200551.9635	187599.3401	182628.5203	173897.6253	181532.6054	171465.2006	185762.8368	168365.8632	171761.4122	158343.3911	[62][M+1]+		184
159.969511	159.9690477	159.9697009	1122.982979	1116.066055	1132.413025	35	5	5	5	6099487.559	5715306.1	5789739.701	5406015.589	5507504.814	5189167.042	5160568.94	4834585.499	4734136.861	4716138.538	4728623.076	4576770.584	4338066.536	4485925.664	4422494.297		[3M+Na+K]2+ 85.9942 [3M+Na+K]2+ 85.9942	48
160.0762991	160.0761975	160.0764244	208.6569929	201.1399935	208.6579943	3	3	0	0	34634.25217	24940.65553	27117.33508	26572.41939	31859.71493	20874.27345	22315.94231	45311.53298	24421.38711	25947.632	18061.09424	23939.49509	22870.26161	18410.79157	23428.87912		[M+H-CO]+ 187.065	44
160.1336464	160.1325648	160.1341567	183.0730068	182.1369946	184.4269946	15	5	5	5	67502.2669	170566.6015	189854.6462	41582.83901	570683.7804	73438.4235	279656.9077	167678.8533	273698.1506	125166.7701	424530.3119	21412.66295	347820.483	290914.3466	339968.2558			142
160.9842751	160.9837446	160.9849402	1109.234954	1108.063008	1110.254038	15	5	5	5	58029.8747	63132.24105	55746.32765	55652.62998	52075.60763	51970.31742	53073.82768	50409.66569	43083.1383	46059.48514	52292.02785	44554.24666	44635.40261	46245.38812	42196.23361		[M+Na]+ 137.995 [M+Na]+ 137.995	19
161.0604226	161.0601667	161.0607009	417.4829865	417.1749919	418.4939878	15	5	5	5	287284.1656	342282.9519	455271.0222	261851.2827	336616.3776	304320.6869	289739.9218	409363.8361	379875.202	262154.2756	281475.8181	341082.061	335024.633	257882.6482	371591.7277	[63][M]+	[M+H]+ 160.055	184
161.0966909	161.0964923	161.0969185	590.7044928	587.6670132	595.3770132	6	4	1	1	378207.9877	374218.8877	364220.2862	367737.8981	58182.84086	32398.33311	319651.7853	34489.3079	22188.83164	54994.44664	309769.0001	26836.65165	42275.54626	22581.23573	23404.91775		[M+Na]+ 138.105	162
161.0966811	161.0965075	161.0967974	615.807986	609.7270132	625.0959833	7	1	3	3	92668.60947	97873.48168	95770.87463	88616.74192	332820.4416	352278.1523	82253.88492	354996.6239	49037.81799	339860.2447	57489.59639	104005.2639	307454.8646	312180.6053	290588.2759			2357
161.132903	161.1326566	161.133086	389.046012	388.8150107	389.4350079	6	0	3	3	43315.15837	40704.78909	60586.61178	45947.07018	53958.6169	57593.27588	34384.87724	46444.26381	42110.55544	56961.21134	40973.0113	32353.87973	73184.07186	40992.57875	52150.99087			2927
161.1330895	161.1327106	161.1333927	426.2084961	425.8239996	427.0549982	6	1	2	3	72020.27305	53797.07092	21694.40852	56447.96097	58686.73859	83134.05452	43692.20769	65855.87139	53718.89502	30389.33561	31323.96028	57322.68303	68245.87742	47408.04482	57671.69333		[M+H]+ 160.126 [M+H-CO]+ 188.121	220
161.1367116	161.1365709	161.1369292	184.1069946	182.4710041	184.4269946	5	1	1	3	38960.02815	38551.01294	39071.36691	34330.71043	48592.59025	28821.72768	42833.71912	29631.70191	22482.77975	27874.67463	32541.38105	30251.12741	27771.81817	22160.32192	42185.55121			489
161.4648017	161.464469	161.4650741	1119.201006	1117.24605	1119.931006	14	5	4	5	292993.2272	288727.577	275506.8003	288840.4131	281528.601	272721.7829	267267.431	264105.7503	280051.4807	264451.1069	283214.3048	274446.423	273104.1073	242167.1205	271470.6977			48
161.9711811	161.9705202	161.9716471	1108.759496	1108.644954	1108.835986	4	3	1	0	37892.41669	28111.16316	30161.97955	29842.45016	22605.28578	38079.77203	31177.20525	24135.1065	28353.60677	23544.26186	28960.62849	27521.16936	24466.1244	26515.4651	23672.4768		[M+H+HCOOH]+ 114.959	19
162.0225609	162.0223614	162.0227735	61.92150194	61.10200026	61.97700262	4	3	1	0	43691.74301	37337.57967	16383.60657	33503.95407	19058.32295	13772.53198	33535.53509	19823.58073	11147.7973	13127.07701	10490.88581	21385.77646	8303.605547	5916.440686	9705.347125		[M+H-C6H10O4]+ 307.083	115
162.0556941	162.0550385	162.055954	209.6575021	209.1560059	210.717997	12	4	4	4	36784.19983	54866.38943	30721.70692	50303.45132	46057.13805	36765.82314	33790.00254	50741.04433	35933.13599	35838.11845	35143.58354	43195.06292	21390.36031	26578.30827	26745.22016		[M+K]+ 123.09 [M+3Na-H]2+ 256.153	44
162.0640026	162.0633779	162.0646626	417.4949919	417.1749919	418.4939878	13	3	5	5	33369.90394	39206.41266	46867.80382	26879.35842	35521.2512	28779.04358	27634.50038	40827.02143	38191.49167	26972.74194	30015.27102	34469.73616	36004.99337	25075.27131	34114.65139	[63][M+1]+		184
162.0766554	162.0764439	162.0770145	58.4465003	58.37700098	58.59800151	4	3	1	0	47757.3575	41501.33616	33471.55562	43072.5136	21886.00255	38819.95545	47730.13019	34731.59513	27015.96539	22670.08074	24892.82295	33661.62858	26306.40506	22516.11781	19933.66806		[M+K]+ 123.109	166
162.1027572	162.1022899	162.1033454	1108.764954	1107.394956	1109.674956	15	5	5	5	83885.6411	82367.64799	87710.81101	88784.97517	75493.57144	75113.78341	81253.66117	67742.89563	77094.02611	67922.07959	73754.9566	66893.59289	64253.70739	68373.15463	65541.81014		[M+Na]+ 139.122	19
162.0998041	162.0992915	162.1005757	590.7150078	587.6670132	599.5270132	7	4	1	2	40246.89805	43355.67571	39782.83785	36199.31142	10064.10039	8672.528956	41465.84636	6027.524124	8341.289524	8518.342496	29197.74154	40292.0638	7930.171804	6488.588929	6598.539098		[M+H-COCH2]+ 203.103	162
162.1000352	162.0998842	162.1006264	615.807986	609.7270132	625.0959833	7	1	3	3	17112.43722	17867.46072	15818.84345	15417.56606	36943.13043	30752.44005	15260.81169	30559.08096	10904.28673	32599.86859	12171.14312	15420.19357	33203.57901	33451.50637	31608.35121			2348
162.112664	162.1124294	162.112933	107.424499	106.8029992	107.6559974	6	2	1	3	7226.64061	87472.51381	35021.82776	7136.2598	8625.405099	8020.186822	6474.201506	8542.383994	73473.03629	12523.6881	10994.23008	14669.26706	43684.17117	61153.53348	101630.1083			491
163.0397163	163.0394044	163.0399708	233.1140029	232.7369981	233.7060056	15	5	5	5	2706400.265	2457388.752	3177696.288	3641991.974	6117098.182	3568243.953	2675116.294	4950264.573	4930015.42	4799607.167	3575028.69	3210622.778	3482751.804	3884090.079	4276311.527	[64][M]+	[M+H-C6H8O6]+ 338.068	64
163.039774	163.0394518	163.039961	201.7830047	201.2999979	203.4229931	15	5	5	5	5747170.014	5423092.75	4268932.539	6208749.045	6379798.416	4365362.041	3837701.282	5492481.146	5289599.672	5207956.855	4130575.562	4817379.676	4309853.557	3371251.75	3585094.981		[M+2Na]2+ 280.095 [M+2H-HCOOH]2+ 370.06	80
163.0396515	163.0391097	163.0399376	357.8640067	357.8260121	358.4940039	15	5	5	5	101955.6692	110601.0856	88573.2779	111719.895	104101.6619	106729.2994	92746.41598	109048.2853	99169.5381	91102.24091	89882.08358	99712.404	87875.01375	90957.24743	81053.98932			385
163.0398262	163.039228	163.0400622	249.1620083	248.4820138	249.7690015	15	5	5	5	1281860.903	727912.483	1255308.283	1535024.301	1518758.83	1750579.877	863399.7751	1291325.309	1214870.285	1245742.249	1457159.629	1174544.168	1524696.226	1406793.92	1250194.84		[M+Na+2K-H]2+ 226.162	121
163.0399362	163.0394987	163.0402344	213.0430051	212.1789942	213.7620037	15	5	5	5	19320885.16	19382519.04	9049369.417	19795200.58	13093624.73	7785342.521	18379959.44	11487388.41	14738808.33	10146604.98	8970082.511	17940627.26	8757652.846	6893970.115	10862518.89	[65][M]+		27
163.0397065	163.0395665	163.0398893	223.2069977	222.7169977	223.6629984	9	3	4	2	4426430.213	4669585.734	2367326.476	3842406.189	3620725.396	2059346.756	4359964.587	3165397.482	4849569.862	3330878.255	2538220.257	5023576.508	2404538.257	1860441.153	3289895.175		[M+2H-CH3]2+ 339.09	75
163.0609064	163.0606148	163.0611594	50.27300119	42.53900141	51.50200067	16	5	5	5	632516.7712	505513.0149	437411.6226	475841.6143	427037.9969	243419.9283	453780.6641	323170.6267	518531.2374	511417.0213	267866.8455	462546.2292	305629.5947	259807.9285	378263.7694		[M+2H-H20]2+ 342.118	257
163.0764763	163.0758821	163.0768043	213.0530051	212.1789942	213.7620037	15	5	5	5	912838.1939	925639.0674	423508.5778	933221.0462	619986.1928	379470.005	883048.2134	538532.0005	694479.4765	485415.1948	424465.0716	842616.2527	406074.9751	316543.4915	503244.7543			27
163.0761457	163.075841	163.076175	201.7409992	201.5399979	202.1909992	5	3	1	1	266497.4063	251437.2333	185732.4117	277825.2049	284654.0415	200755.0349	157257.7871	244496.6409	213754.6248	232046.6895	164310.3426	207425.8462	178022.1998	123316.788	131684.8445			80
163.075678	163.075563	163.0759925	233.3555005	233.0969981	233.7060056	4	1	3	0	76469.96624	73951.03986	143662.7634	100944.9298	339957.5242	161100.4604	70610.86409	140470.7312	137042.5647	118860.7829	162647.3667	81641.5061	144588.4784	94565.48783	107990.6071			64
163.0982184	163.0979587	163.0986563	1105.672981	1104.710003	1107.340003	15	5	5	5	154333.1104	149449.0087	139187.2495	133132.6202	123391.8357	136564.2441	126499.305	131573.1174	131897.3418	123223.7428	131173.7314	123468.9421	119558.8434	121420.379	122736.3781			3219
163.0970591	163.0967574	163.0972435	208.6574936	208.6460059	208.7410066	4	3	1	0	30406.76737	27938.85177	29522.15306	25808.56779	31319.30943	29178.31992	29692.87734	27960.3201	27127.16995	27151.25145	22048.56784	22498.56992	26817.84795	21101.20692	16349.00263		[M+Na+NH3]+ 123.09	44
163.1121908	163.1116625	163.1125739	251.7169933	251.4659919	252.3020068	15	5	5	5	139596.3502	88056.57086	95260.20001	102510.6249	141217.4942	158189.3045	91899.02734	133802.3104	102792.8375	113669.4059	92038.12812	94631.21106	127589.3517	90825.08427	64748.7072		[M+H]+ 162.109 [M+H-H20]+ 180.117	352
163.1121772	163.1116481	163.1126182	495.7520213	493.3629968	500.054024	15	5	5	5	322729.0949	291463.7588	334442.0759	384567.0511	391096.2823	266735.0326	241755.5574	369460.9837	327604.5785	278803.7096	280688.0722	209697.2482	295248.5548	136067.197	209364.7365		[M+H-H20]+ 180.116	169
163.1120676	163.1117477	163.1125376	338.6069897	337.7969925	338.6689952	7	2	2	3	77700.15288	34376.81837	39798.44849	49395.32789	43377.9734	83559.32098	29640.26916	40005.87457	34341.70669	35020.93481	37826.52224	26673.87823	71647.43726	69902.26512	35012.74713			469
163.1119303	163.1115167	163.1122841	949.8449949	944.1379976	953.9270248	6	0	4	2	12814.5727	10731.95928	9724.436137	19958.02578	27758.78154	62322.10474	61002.40238	45026.23779	64544.58376	66473.49445	30768.29133	55722.02435	36587.15451	12249.74524	43510.28181		[M+Na]+ 140.128	20
163.1118756	163.1117518	163.1119305	652.2310066	652.1950203	652.5999767	3	3	0	0	211239.1087	171280.0096	184541.8466	122981.0837	51494.55722	47843.42686	31871.31894	41435.8063	40812.45279	40902.08651	96981.6206	26684.52756	44622.14858	29364.97082	28611.27149		[M+3H-CO]3+ 514.311	307
163.1125357	163.11216	163.1131506	263.3100049	263.2890063	267.6900007	3	0	3	0	90010.7231	70590.96346	74903.9751	73589.33375	78637.3391	70009.39157	64290.67115	84617.04049	56457.27011	13683.91611	71884.7312	51104.89407	84416.7261	43684.56684	49726.25164		[M+2H-C3H2O3]2+ 410.209	45
163.1483884	163.1480014	163.1486786	552.1419808	550.9509795	552.850004	8	3	3	2	52510.58476	48658.66144	46800.96942	74231.90618	35391.81004	55486.13398	32547.19937	39019.30615	37886.67986	35783.33617	42268.09218	37620.35609	33877.32553	35803.75973	23729.49505			60
163.1981717	163.1973723	163.1983944	212.4509996	212.3929935	213.1180044	7	4	2	1	279691.982	217945.8803	22534.60045	241279.4892	92010.15694	14568.99894	242073.6812	65763.20212	141755.8902	44705.17306	24117.14191	211292.8773	24705.37606	8993.379284	61166.5406			27
163.232699	163.2320508	163.2340046	212.4424973	212.3929935	213.1180044	6	3	2	1	271071.8063	274252.1923	22283.99467	248916.0121	81997.87442	14449.16637	207045.6757	65199.5877	113268.2366	44591.28339	23952.27013	192696.2057	24299.47171	8763.641553	61123.09235			27
163.989667	163.9893893	163.9903495	1109.394035	1108.731975	1113.496008	13	5	5	3	314829.4499	340056.8846	324101.576	295295.0731	286864.3297	244289.5136	270894.0861	269683.3424	293602.1891	243858.7788	251336.9986	248799.9108	233338.2157	510075.5454	274755.0145		[M+Na]+ 141.006	19
163.9898457	163.9895098	163.9901122	1098.663995	1097.79697	1098.706055	5	4	1	0	140014.5285	128828.7144	133272.4663	115109.8199	96756.91133	125320.0402	113249.5442	100664.1707	98089.42486	84462.96232	95462.33223	92743.50259	83210.60922	91231.82325	76056.63695			957
164.0351068	164.0346696	164.0409725	197.5765017	196.4330058	202.4120006	20	5	5	5	2675200.837	2910524.874	5015401.922	2137914.478	6751505.937	5183912.189	2545334.353	5820785.345	4594693.274	3594095.248	4649496.966	1920503.953	4211008.242	2571293.031	2752343.035	[66][M]+	[M+H-CH4]+ 179.059	88
164.0354858	164.0351413	164.037687	218.1200043	217.8909954	219.2200056	14	4	5	5	3713773.58	4681393.057	3921456.024	2968656.434	3599267.053	3145809.171	2643374.382	2237461.959	1058116.12	3043431.053	2800906.966	1345132.861	3634901.767	1577532.228	1554314.378		[M+2H-NH3]2+ 343.089	74
164.0416391	164.0386798	164.0426904	233.1105005	232.7369981	233.6140029	8	2	2	4	858829.3872	812399.5361	410358.2353	652976.4189	1095879.293	693537.969	567428.2042	877222.1271	819272.3827	882343.4445	889030.0381	613123.5479	496871.4472	621794.536	673025.069	[64][M+1]+		64
164.0431052	164.0428182	164.0436892	213.0430051	212.1789942	213.7620037	13	3	5	5	1908464.243	2026571.108	853999.2475	2157720.058	1268969.501	739374.1602	1866906.867	1049366.371	1454897.811	929990.9279	833719.8564	1837823.514	805862.0104	651955.469	1079864.647	[65][M+1]+		27
164.0732313	164.071166	164.0774307	213.7045064	212.827003	218.2069961	18	5	5	5	113461.3357	259062.5701	214167.6117	92896.05891	186343.279	242984.059	111611.5757	341904.6714	353112.6382	350043.6401	133150.9136	145399.2035	175387.8715	59637.02841	194179.9845		[M+2Na]2+ 282.166	27
164.0713603	164.0710956	164.0717266	252.8120041	252.1330082	252.9310027	11	5	5	1	38985.10476	27117.98781	44376.25581	46097.912	77897.57191	36323.44639	27069.37637	43031.59456	45604.63014	26737.27107	48057.61068	19180.76457	28018.99627	16410.04938	15281.6401		[M+H-CO2]+ 207.054	36
164.0714197	164.0707164	164.0716166	197.1849942	196.9389936	198.1770052	9	3	3	3	109679.197	127587.6755	216480.5698	81920.87275	312841.6826	234652.9757	103085.2373	265679.2954	208002.9498	154954.7876	193799.1038	55283.16931	180202.7392	97515.03707	104010.5403		[M+H-C4H8]+ 219.113	88
164.107676	164.1074517	164.1079757	310.9060044	310.3560044	311.2060044	15	5	5	5	971542.7244	988701.2527	864921.1265	982907.0407	807334.07	935965.6461	842592.2429	875916.4363	754608.494	887336.2674	792375.0897	888052.4933	773625.157	839262.9427	770629.9056	[67][M]+		2971
164.1146651	164.1138533	164.1155273	496.056505	493.3629968	500.054024	14	5	5	4	39702.20665	38597.32718	48526.25763	53184.89667	47611.21575	32874.42338	37991.57293	41508.25278	35272.81374	35384.3943	31673.38125	25251.04094	32669.23931	14646.78066	21647.97005			1492
164.1183542	164.1174024	164.1192285	1110.273003	1109.401057	1111.031054	15	5	5	5	48607.42985	37815.6993	51887.78291	40865.80219	38139.82388	33567.82344	48963.52533	43282.63012	41828.21254	33337.37418	22471.45219	29742.87671	37705.73705	37399.62429	31203.55941			146
165.0382961	165.0375957	165.0388152	197.3405062	196.4330058	205.395006	16	5	5	5	268324.9425	294201.5286	507805.6174	205271.5601	669438.2235	504887.7994	241941.0754	520423.0238	475289.2324	340776.9916	393951.9492	168377.4361	481507.5154	252208.2158	263014.096	[66][M+1]+		88
165.0429383	165.0428589	165.0436246	227.2780064	227.0510017	227.9680064	5	3	1	1	300402.4671	269276.8265	140386.6778	284492.3918	124202.7467	109760.7047	263038.1223	106937.2473	103120.7539	82998.70366	88293.86704	208331.1337	89604.72419	73392.32164	74524.4931		[M+K]+ 126.077	11
165.0461941	165.0390362	165.0475577	213.0659996	212.1789942	218.7789988	22	5	5	5	246583.0869	244503.5367	106441.4662	250123.6885	175855.1111	79324.9528	212830.1616	127387.1281	171776.9425	115873.7119	114125.1467	189358.1049	95570.43838	80996.79009	126880.2356	[65][M+2]+		27
165.055296	165.0551619	165.0554541	83.66900175	82.47399807	84.25700344	15	5	5	5	9064576.744	7628698.863	5448098.135	9806284.123	4823837.533	4836039.888	7086474.197	5100041.545	3829254.596	4332474.834	4276704.91	4998061.53	4089690.956	4391779.576	3675891.211	[68][M]+		120
165.0554308	165.054605	165.0568162	520.0390201	517.0170174	525.3890201	13	5	3	5	32902.87508	27910.84014	28126.19663	27221.05265	26033.80829	29736.66413	31096.94404	30257.87731	15937.64398	27345.87132	24338.70178	31096.08485	22294.35854	27072.59207	21137.57519		[M+H-C4H8]+ 220.111	310
165.0556784	165.0550062	165.0563399	479.7445068	478.7959959	481.4960217	8	3	3	2	24668.74639	24350.59059	37990.19381	26061.83995	43317.37095	52123.78129	29924.0336	73011.56578	36158.61796	28657.55932	32748.96729	14704.71816	20366.74352	20517.68082	30044.48352		[M+Na]+ 142.064	396
165.0703135	165.0698404	165.070688	985.4820091	984.5120091	988.2820091	5	0	3	2	38885.49616	33940.02806	37101.37143	37180.0079	34451.90115	34940.71923	19711.11193	61981.42238	72707.41126	66015.6903	61466.21207	16771.73882	17624.8641	20081.46189	70879.13056			41
165.0709264	165.0705593	165.0712759	978.8965001	976.2329819	980.5529819	4	0	1	3	52954.15238	47225.26198	32575.6876	40571.67285	32739.83927	19409.72456	73930.8116	12026.69747	15468.18087	17748.98948	15186.24538	69830.22748	60233.79905	62601.95009	16527.28372			1169
165.0705118	165.0703784	165.0707824	954.7829819	954.6720091	955.0240146	3	3	0	0	175646.8103	137866.1145	137417.3694	40991.88053	32119.95055	34700.10436	28937.60251	29977.42499	39020.21588	38048.85771	26920.57757	30917.88241	29180.78924	31989.11637	35385.38469			20
165.0911432	165.0907105	165.0915294	83.73900175	82.47399807	84.43299837	15	5	5	5	373823.3229	278695.8993	142353.6153	398807.4839	114960.381	103209.3244	227785.3986	110527.2753	52354.66358	73944.3733	72881.24494	90397.87578	70395.43257	76998.48384	53338.42458		[M+Na+HCOOH]+ 96.0921	120
165.0917538	165.0910657	165.0920531	678.4185089	677.0129926	680.7829953	6	0	3	3	57005.2424	65433.94344	55940.75406	62468.1576	48497.98191	87126.90077	52822.11103	77674.93637	53594.01337	71500.87103	49723.75207	50553.52024	69767.48532	69784.74979	66412.65279			3189
165.0915947	165.091556	165.0917817	628.7409898	628.5820198	629.6840253	3	3	0	0	82390.64291	87502.30583	85416.71298	31874.70861	29989.30084	23630.64631	32743.18065	26918.00519	29680.01318	26906.05317	23213.46783	28482.94691	21736.08132	29741.9207	28017.18823			174
165.1109768	165.1107265	165.1113338	310.9060044	310.3560044	311.2060044	15	5	5	5	114744.0496	118507.2633	104521.7764	130689.948	102709.8454	107567.4952	100715.3947	100842.7926	93142.50047	107727.2819	91578.81113	110099.5734	92647.666	93628.77538	83978.22902	[67][M+1]+		2968
165.1138459	165.1136452	165.1141074	1108.198049	1107.394956	1109.435986	15	5	5	5	647809.6766	639582.0485	625042.5486	623105.1281	630432.2219	607694.2353	600421.8983	590592.8591	596944.2442	582770.2249	581679.2367	576173.3786	582529.372	573059.5504	585479.6884			19
165.1273308	165.126912	165.1278475	377.4329977	377.0230004	377.7899908	15	5	5	5	98886.86437	48123.70458	57804.88365	74902.46708	86315.84455	115659.2939	48433.17423	68638.43265	57108.28829	64965.36417	62305.63992	32296.44133	85537.93588	77450.00394	41181.92755			3647
165.9836934	165.9835143	165.9840036	1193.893002	1190.784988	1199.34597	8	3	1	4	196153.506	150160.8014	249387.5184	175124.6876	198063.1334	163776.5092	173154.4588	169274.6106	155369.1458	155772.4313	149634.59	115630.3255	113517.1003	218816.6398	206866.7			3034
165.9861185	165.9854974	165.9865464	1108.835986	1108.063008	1110.254038	15	5	5	5	3923484.838	4016685.22	3580537.304	3548302.913	3346789.875	3313217.809	3314812.266	6032708.533	3113507.958	5469810.722	3013162.586	2973803.626	2879735.482	2850103.008	2910825.893	[69][M]+	[M+H-H20]+ 182.993 [M+H-H20]+ 182.993	19
165.9840007	165.9836251	165.9842785	1126.727014	1124.201028	1128.01403	15	5	5	5	3491365.54	4597285.67	4771577.599	4654338.019	4463624.608	4404578.464	4131749.78	4346323.379	4284204.102	4285860.606	4141428.552	4282131.706	4128726.016	4148840.709	4021180.712		[M+H+HCOOH]+ 118.973	48
165.9841996	165.9837959	165.9844091	1098.876055	1097.273995	1100.953995	14	5	4	5	1644153.545	1566509.107	1598161.766	1499293.404	1500696.957	1472098.507	1475662.505	1358970.503	1376797.049	1348129.293	1394523.994	1328065.807	1345122.822	1268680.631	1241210.799			12
165.9836736	165.9828045	165.9842176	1176.011009	1172.177056	1180.607008	14	3	4	5	264415.8534	270036.7561	244178.3833	241959.1887	193976.2977	321978.7733	220811.9666	214887.7531	253196.849	192855.3228	183584.4877	257526.5451	221101.755	169237.4813	179173.5497			212
165.9834743	165.9830941	165.9837489	1186.145997	1182.611961	1188.670035	9	5	2	2	224253.6159	327052.7029	191694.0171	182666.4372	153311.7225	195340.6333	220256.7016	182875.8965	183718.8164	183049.8873	136248.12	183588.5272	173367.341	160679.882	149311.8676			2948
166.0227097	166.0218766	166.023033	1108.545984	1108.005986	1109.504956	8	5	3	0	34987.04411	31440.65603	20961.42942	26813.92975	18716.10098	20699.32	22566.64609	2264110.337	2220823.925	20076.98532	2123389.215	2104434.506	1774428.473	2055299.775	1786011.576		[M+Na]+ 143.027	19
166.0505908	166.0503271	166.0509643	252.8340096	252.2149878	252.9950137	15	5	5	5	8480408.377	5713819.704	7041955.624	8385155.685	13838470.65	7530762.19	5033602.21	8604464.268	7763134.323	4909828.286	8941692.235	3064701.109	5051315.727	4681098.498	2944416.099	[70][M]+	[M+H-COCH2]+ 207.054	36
166.0505339	166.0501889	166.0508751	244.0700125	242.8439976	244.7870029	13	5	4	4	13500988.49	2308316.256	788138.7965	4984047.727	2079003.898	2397824.514	1666733.982	959855.1746	519306.4023	512155.8668	971533.4698	1638216.847	1827534.891	1821145.762	278180.3995		[M+H+Na]2+ 308.112	53
166.0422586	166.0404783	166.0512609	196.9915031	191.8480019	198.1770052	14	4	4	4	548780.9577	37213.53779	52094.31625	87743.34808	84448.20495	88389.82007	159286.4138	57942.66338	47986.44499	40265.11966	42801.68391	53745.06869	41901.21761	323654.2447	30609.23299	[66][M+2]+		88
166.0504915	166.0502549	166.0508171	211.1735028	210.2629935	211.9350018	8	3	2	3	843003.0777	255025.5236	336482.6354	400647.6972	901444.7797	684430.9296	203135.8021	457528.5399	324142.2659	269312.8183	239197.061	186138.3537	380842.9702	216561.257	199093.7273			3295
166.0504966	166.0500874	166.0510799	183.1564997	182.7560048	184.4269946	6	1	3	2	2849895.017	1435374.66	125378.206	2734543.68	541324.0897	1007568.249	89263.75844	146240.4329	90861.09856	762774.1948	356826.4654	876090.9875	119718.5359	981914.9306	69621.65983		[M+H-C6H10O5]+ 327.096	142
166.0505642	166.0505453	166.0507263	278.3470058	278.2970058	278.3690141	3	3	0	0	1292221.596	263936.649	197367.2971	424830.1855	257769.6547	297779.5414	180381.5254	167783.9774	132502.7424	146672.1654	198803.0765	184186.1221	228668.7218	314911.3185	135699.7839			144
166.050489	166.0501168	166.0505973	123.0919985	122.4030026	123.2740012	3	0	0	3	110773.7215	103059.429	101055.3065	91589.20423	105472.065	96916.824	88793.88025	88139.71535	87871.41216	81000.46152	40834.82711	71798.337	49681.73589	69468.87256	29246.03067			504
166.0507779	166.0504997	166.0523824	227.276001	226.7070051	227.5000003	15	5	5	5	28889219.8	29032952.42	10782358.08	28282453.53	11024108.81	9233098.898	29239756.89	9188023.232	9284224.953	6680065.278	6791679.491	23584025.24	6466958.252	7023752.402	5393392.843	[71][M]+		11
166.0583616	166.0581095	166.058675	83.63900175	82.47399807	84.05100281	15	5	5	5	1042120.152	903387.0804	639161.3527	1104193.39	586852.1545	559444.9393	799491.5456	585989.9082	448162.9803	499372.4328	495952.1838	550615.519	461315.9439	484229.728	419752.2953	[68][M+1]+		120
166.0731637	166.0729329	166.0736197	181.2060048	180.523995	182.5029936	15	5	5	5	47223.72198	72419.27443	88987.58552	47915.30014	84118.34086	82184.82411	68715.32551	76946.71128	88054.11323	106845.7175	96233.98248	103349.3029	88436.55787	76312.77809	82365.74268		[M+H-C5H8O4]+ 297.108	434
166.0875982	166.0873458	166.0883802	227.2970051	226.4600003	228.5340071	15	5	5	5	1237913.292	1044231.899	496100.3801	1024394.524	511675.7559	421884.78	1162110.944	411839.4742	411935.223	295117.4421	303571.1524	961388.7835	288370.5583	306885.0512	211920.2143		[M+Na+NH3]+ 126.077	11
166.0869669	166.0867534	166.0871584	187.5080061	186.4580061	188.5380061	15	5	5	5	3812833.452	2461925.288	1771051.643	3795444.047	1739850.555	1527234.862	2225163.447	1701405.107	1235641.053	1385605.273	1419588.326	1384051.476	1504856.076	1299123.738	1429616.613	[72][M]+	[M+H+NH3]+ 148.054	69
166.0874767	166.0870384	166.0879231	252.9140096	252.2149878	252.9950137	9	4	3	2	395189.0468	266064.0706	330597.5692	8223582.804	627541.0662	340891.0528	4878449.346	403567.9261	353894.9746	4734356.578	400823.2728	3043680.775	223301.67	2558808.894	2953462.644			36
166.0871489	166.0863167	166.0878645	343.3949975	342.7350002	343.4460016	10	4	4	2	46788.34793	26175.06101	33695.42784	37048.64735	35823.69254	22891.94948	24202.44536	28310.71342	35854.39588	33340.09341	27070.52869	22326.34136	30648.00531	25503.70907	27690.40921			361
166.0869393	166.086341	166.0874485	60.28800161	59.88399857	60.46399857	8	5	2	1	30613.95035	34076.43217	28466.44557	80607.35041	41974.466	26404.06217	22837.28662	32222.92693	33909.49489	36704.03748	48960.28323	33995.96578	36808.3715	21594.83355	34260.65566			480
166.0868977	166.0864743	166.0872068	266.418013	265.7439885	266.4440116	6	1	3	2	491324.5472	321083.7479	108976.8006	436350.1655	780403.4463	460174.1901	263025.68	110854.3199	115872.9396	76942.89652	40057.47278	215376.9	325898.8752	160864.1836	45422.37381		[M+Na]+ 143.094	163
166.0869649	166.0861004	166.0877941	330.20299	329.6939941	330.8519859	6	3	1	2	218710.8987	17899.84843	29266.27589	23765.1883	18533.11573	18060.68546	9652.187062	14957.71235	65057.73617	17167.36972	16020.75841	31340.11455	22921.97393	9824.536919	39468.04315			392
166.0993427	166.0987555	166.0998337	1107.568967	1106.057022	1108.507022	15	5	5	5	289277.2717	281899.9486	320636.5224	291015.3717	270298.2456	261488.5288	269645.1847	262912.8295	262133.1065	254752.8948	250519.2217	256086.5626	248487.4663	252458.4612	251756.9505			147
166.0990842	166.0984441	166.0996673	485.1239835	483.5450162	488.9850134	15	5	5	5	71194.4345	68304.00347	60867.07469	57824.49911	57347.57582	52000.72794	52298.63764	54657.53029	45017.60183	58612.14304	52871.51342	60468.06228	49387.82765	52794.69071	39698.39655			3310
166.1229056	166.1226877	166.1230911	187.2090054	186.8920013	188.3480061	4	4	0	0	148347.9521	63305.25078	1633632.288	152101.1883	32179.85634	1433979.517	2089374.418	1585350.057	1066402.638	1322744.509	1227314.011	1295439.426	1423748.475	1241324.459	1257696.556			69
166.1610404	166.1605724	166.1610655	227.2770037	226.6380064	227.446001	4	3	0	1	209036.0795	162872.4498	78580.45624	165283.7125	71879.18978	45723.97014	487152.725	42369.2957	44664.95927	11265.23857	15534.79419	100627.8549	11807.78967	15993.07968	4394.33603			11
166.2085723	166.2082375	166.2101003	227.276001	226.6380064	227.446001	5	3	1	1	537377.2567	428418.8087	79011.94188	441159.4769	72593.01244	45950.67478	480676.4181	42910.30736	45141.36138	11702.19369	16048.00818	345271.0767	12033.30321	16315.76824	4510.651939		[M+H-C2H4]+ 193.24	11
166.2431193	166.2427363	166.2445589	227.276001	226.6380064	227.446001	5	3	1	1	438020.7074	534334.2321	78810.15395	481563.049	72400.27824	45924.98685	478726.0182	42695.49289	45032.39467	11550.47919	15913.3747	346859.1748	12033.30321	16240.31997	4510.651939		[M+H-CO]+ 193.24	11
166.2862315	166.2855387	166.2866441	227.276001	226.6380064	227.446001	5	3	1	1	244056.0041	221585.7347	13659.76707	214218.5592	17631.67396	8308.758802	217893.9732	4970.060682	5508.655545	2047.519437	2069.193886	151395.4336	2204.177552	1969.381023	1224.195741		[M+H-C2H4]+ 193.298	11
166.9541558	166.9538637	166.9547808	1108.375984	1107.448965	1108.835986	7	4	3	0	121129.0947	105676.1965	764650.7712	176897.0781	88846.51257	734151.41	90317.78179	87998.13908	150220.6236	614550.3209	611633.4466	641970.0557	566239.5209	639306.0913	587403.2693		[M+K]+ 127.994 [M+K]+ 127.994	19
166.9541492	166.9539901	166.9544338	1099.946529	1099.123989	1099.962959	4	3	1	0	79332.86111	83253.39484	235666.6167	223645.3169	77430.71526	252617.3045	71106.7755	202635.0914	178461.5984	146534.9703	170655.2057	170811.9404	133688.3196	166839.0066	140151.6212			39
166.9849479	166.9846926	166.9856285	1108.764496	1107.394956	1109.674956	14	5	5	4	584363.8295	509572.7549	902400.1618	901322.8176	828413.6842	760832.1266	824505.741	418148.8117	756516.7245	398180.2634	386470.4916	381947.3435	545188.7123	352246.4505	344134.8951	[69][M+1]+		19
166.9846789	166.9841806	166.9848811	1100.093992	1098.705025	1100.953995	9	2	2	5	274879.2992	259570.4589	265524.1493	250315.1786	229043.3268	244204.2478	243495.8782	205578.8309	211020.3538	199038.6061	198289.4739	210636.4556	205252.9959	204787.2149	191320.6731			2758
166.9845873	166.9841715	166.9853177	917.3689738	908.6409737	923.9559956	13	2	3	3	40033.70869	43807.98917	39624.17782	224053.4997	162228.939	86084.2891	84721.51914	114310.5272	219352.8442	186453.7171	71815.37193	231619.1556	95640.22511	85677.78519	64412.61992			840
166.9845164	166.9841749	166.9849095	890.5249783	886.9839896	893.5469727	7	2	2	3	86286.76489	76571.75321	75134.05075	155707.2391	92518.76856	105144.0167	99413.88148	129490.0295	99802.26504	401728.804	90219.45518	86745.19954	104969.0617	138003.8395	76760.23616			5
166.9844914	166.9841531	166.984583	835.0049873	830.6540251	838.741987	7	3	2	2	122048.0358	111637.8366	103498.2894	140353.9724	114511.9661	51562.29157	88115.9465	79840.4673	112851.2928	71695.90378	71302.6191	65277.05583	67535.5978	63382.46891	60202.72891			1686
166.9845659	166.9841929	166.9848072	933.9919935	930.6930092	943.3869725	8	1	3	1	40103.80826	40329.56036	39537.85198	64589.32935	116765.7906	95361.22332	101235.521	228131.653	111763.2368	183959.2179	89852.74375	92851.68004	303855.0804	78351.80311	84951.56329			608
166.9843847	166.9838267	166.984715	823.2069719	818.742989	827.8860083	7	3	1	2	153973.7384	119963.0474	147604.8871	253849.8978	76688.89288	98083.76733	109056.8385	102109.9555	83718.98354	85825.34104	90059.54561	71439.93858	71825.42089	72792.54793	71420.77202		[M+2Na+K-H]2+ 250.038	90
166.9843796	166.98409	166.9845403	902.422514	901.7620064	905.2800087	4	1	0	3	72317.23927	72520.0446	72989.39081	119248.859	235602.2964	120294.8299	123355.0137	106609.953	112817.8348	116604.7088	101971.6162	143125.2673	176538.5329	174342.3518	90219.98912			808
167.0137769	167.0136684	167.0141735	34.16900039	33.77000175	34.49799903	15	5	5	5	420881.6811	664347.5694	906873.6293	624323.8213	1098246.321	1161218.915	471847.9162	648659.0045	498209.205	542095.2599	451264.2222	414699.9035	559289.3627	512925.7425	414253.2438	[73][M]+	[M+K]+ 128.05	50
167.0135872	167.0132257	167.0139283	1111.031054	1110.070024	1112.010024	15	5	5	5	635949.428	636372.4809	620139.8165	597945.2561	575085.0733	590029.5645	591745.8498	580354.6262	558081.217	564010.9126	552414.1876	561673.2955	532205.0155	563796.5439	550973.5504	[74][M]+	[M+K]+ 128.049	146
167.0543718	167.0538735	167.0549376	252.8380082	250.9249878	252.9950137	14	5	5	4	2231258.518	574391.5962	706558.3615	1425349.241	1355804.327	745675.5318	496996.4447	860582.3824	765647.8595	489218.0751	876294.2517	311358.5861	504794.1408	277703.2841	285397.2773	[70][M+1]+		36
167.0539886	167.0534966	167.0543737	227.276001	226.4600003	227.5000003	15	5	5	5	3339299.731	3215338.36	1051568.55	3217488.925	1071403.124	887419.1307	3321443.69	879532.066	898664.1302	667230.0683	681206.7648	2469860.986	623918.2721	683200.1846	487118.5279	[71][M+1]+		11
167.0606905	167.0600864	167.0608667	83.32000311	81.72900011	84.29799765	15	5	5	5	101579.6289	95842.02884	58925.09472	115003.708	45029.43182	51694.77991	77991.51261	58959.90423	23047.64694	43757.68245	48063.0051	46136.0774	43457.18665	39624.07164	28258.36115	[68][M+2]+		120
167.056376	167.0560187	167.0571626	857.3510211	853.9719939	863.8950146	7	1	4	2	14839.92829	13230.1378	13319.5406	11662.69054	35574.41294	38708.3075	29173.43055	10844.73616	42000.74116	36986.59651	14923.89613	43630.9932	36109.42518	12107.55303	12001.61845			1901
167.0709174	167.0703923	167.0713276	484.4150162	482.9659917	487.6779944	15	5	5	5	143822.5173	144788.9044	126870.5985	130528.6054	130310.7789	132421.7294	121053.2388	127162.486	107981.218	123079.8222	118559.8962	116737.4935	106092.6236	127706.8176	91296.90024		[M+H-C2H4]+ 194.095 [M+2H-C5H8O4]2+ 464.18	304
167.077012	167.0764562	167.0777238	495.7320213	494.1740268	499.634024	9	4	3	2	32950.23255	29308.15942	31399.9373	35211.09119	27896.03634	18764.57659	27871.27803	21327.90261	24039.86594	21341.41346	23679.97897	25291.53136	20929.80029	23310.45433	27018.01143			169
167.0898887	167.089672	167.0902161	187.1530054	186.4580061	188.5380061	15	5	5	5	455483.1649	288231.4007	200864.2407	453614.5675	184187.6421	160856.142	257817.9548	181182.9954	126190.6585	147402.1724	151907.0948	140481.936	154877.1313	133032.0924	159392.0929	[72][M+1]+		69
167.0903517	167.0900606	167.09071	227.276001	226.6380064	227.446001	5	3	1	1	92026.61277	81310.71309	938394.5519	79680.44236	955224.4216	773592.1638	81041.78003	767824.9702	812627.334	576886.4368	561006.8738	46388.05587	572304.8041	638117.6107	456926.1943		[2M+Na]+ 72.054	11
167.1066735	167.1057836	167.1071786	479.3859959	479.3559959	483.0969972	5	3	1	1	64187.00116	47732.02114	66515.51131	79704.2697	130171.4086	126457.0779	37634.84648	51990.64161	46842.25825	110394.7535	98975.47661	31660.38632	42952.02974	45843.18015	92635.44538			3618
167.1437193	167.1433039	167.1439164	458.8799858	457.8650093	461.6709872	9	3	4	2	64094.87018	82195.26428	71444.77494	76975.41658	77742.57599	77480.18015	75980.73738	59918.17725	56361.50707	72114.6941	64838.71159	71200.56071	59681.65742	76246.35107	62918.26164		[M+H]+ 166.138	255
167.9836904	167.9830696	167.9861536	1118.582497	1109.234954	1120.588028	32	5	5	5	3209193.141	3087029.987	3007312.933	2893419.06	2866245.222	2717379.498	2827358.788	2692603.895	2746985.243	2708493.338	2534804.021	1699149.658	2556655.688	2557973.787	1616877.252		[M+2K-H]+ 91.0656	48
167.9828028	167.9824755	167.9829964	1164.621964	1163.364029	1165.221048	5	3	1	1	158490.0573	178929.1857	137427.3998	127906.4289	120202.8778	113362.5804	114900.2673	105359.59	113481.5573	73600.94535	96739.46757	97082.41653	85892.18287	91004.62286	91683.36712			3767
167.9826764	167.982672	167.983413	1174.439964	1173.423958	1176.954002	3	3	0	0	127412.1709	86504.22245	100123.9818	78381.71717	74865.02213	80842.83848	75890.13482	64278.16233	61502.20887	69244.25059	64356.62068	61674.45621	64583.44522	61672.02508	54450.27966			2682
167.9828473	167.9820802	167.9830976	1183.87001	1182.612991	1188.27095	3	3	0	0	94070.36485	94334.56892	91809.8994	89111.56356	84792.78902	75918.21254	74656.68197	72391.77089	76725.82624	76272.12197	67798.14115	66451.94826	62371.56046	62242.18314	58940.3485			509
167.9909389	167.9896079	167.991829	479.9849918	478.7959959	480.014019	3	3	0	0	46130.49646	62135.67902	61184.27609	55220.4407	35630.98861	51634.25822	48490.62331	46349.11979	40547.5548	52201.52179	50756.59892	42378.15581	41838.92104	38695.50738	38551.68668			3618
168.0193983	168.0181059	168.0202622	1110.630997	1109.401057	1111.791054	10	4	3	3	930990.575	36753.19862	38909.63775	42531.99811	35596.80904	29135.65112	34177.56036	757796.9469	778931.4763	32856.56729	28724.51746	725462.9925	17976.94807	750839.5421	38154.21022	[74][M+1]+		146
168.0296619	168.0292628	168.0298872	190.4609972	190.0229999	191.4619985	15	5	5	5	198900.7805	166332.7826	151870.2218	123856.8445	219916.5611	145311.1803	148651.8404	175536.0393	137293.9619	136506.9804	147562.7317	85719.58644	175090.4688	93452.69994	123686.2526		[M+H-C6H10O4]+ 313.081	200
168.0232423	168.0193673	168.0260103	34.16900039	33.1309987	39.54799924	15	5	4	4	54362.06014	63475.30287	73122.39345	70238.8403	62185.24236	85883.18396	58733.14028	104747.7682	50911.56733	54229.04153	45859.79148	62512.82919	44070.58323	53818.92372	56112.42011	[73][M+1]+		50
168.0559946	168.055422	168.0564302	227.2770037	226.4600003	227.5000003	12	4	4	4	375801.3187	361821.4582	104886.7819	361979.2658	131831.3441	93883.45905	363593.8922	102873.4333	94670.95801	72511.13572	67790.11764	273818.9226	94800.4731	60330.39511	42785.39734	[71][M+2]+		11
168.0562503	168.0558875	168.0566824	252.7725075	252.2149878	252.9240123	10	3	4	3	101998.2923	65657.48386	82135.40419	95051.931	149506.3204	77270.06737	53289.35181	90044.02372	80165.49672	54106.44187	88257.24589	34847.89044	53366.51752	23685.4637	29767.06359	[70][M+2]+		36
168.0662011	168.065802	168.0666496	209.8760031	208.9750018	210.717997	15	5	5	5	184959.9244	195986.6503	286064.7253	123234.5955	373635.9807	219449.5572	166636.868	314031.7537	214043.5547	181743.7148	263244.9666	103499.5315	262819.4501	162058.6605	150616.9901		[M+2Na-H]+ 123.09 [M+Na]+ 145.083 [M+2H-C2H4]2+ 362.152	44
168.0923763	168.0920996	168.0925101	186.8940067	186.8920013	187.524004	3	3	0	0	41008.2314	18808.64039	15714.27787	33855.99018	14554.37267	14045.59053	22318.86938	14280.79942	9719.962738	11015.73838	10277.45594	10828.11997	13773.07576	9453.894867	11661.84467	[72][M+2]+		69
168.1387955	168.1380801	168.139365	225.4460031	224.7520058	226.028999	8	3	2	3	186871.9697	338137.1638	123519.4133	48898.43801	33294.34292	201206.6809	333455.0624	107733.8034	99226.40075	32523.49456	49399.89055	262342.346	85556.75995	166147.0183	57222.60654		[M+H]+ 167.135	130
168.9822624	168.9818733	168.9825839	1109.393005	1108.063008	1110.254038	15	5	5	5	407673.5553	437611.4481	382808.6078	377177.4898	365384.1169	357422.6515	354455.3168	360484.2869	350445.8171	333619.0856	337148.8018	328355.6856	330243.1476	330578.2513	319136.9353		[M+H-CH3]+ 182.993 [M+H-CH3]+ 182.993	19
169.0469878	169.0466316	169.0473498	34.16900039	33.77000175	34.6069985	15	5	5	5	64869.00217	64227.04609	50074.7185	58435.7411	46029.99819	42004.86502	49469.06227	49601.71324	49216.41213	51265.25499	47354.52564	43284.5524	47042.87684	52908.27216	45374.72261		[2M+3K-H]2+ 111.106	50
169.0502587	169.049848	169.0505581	205.3440046	204.4940046	206.4669999	15	5	5	5	149669.8103	190111.6545	155342.2744	119454.3333	124761.2481	106270.0467	176144.3512	132586.4388	149969.2282	130211.9872	117439.777	130639.6763	107871.6393	80162.64555	158969.0443			3151
169.0576813	169.0573603	169.0579756	226.8495041	226.6380064	227.446001	4	3	1	0	22505.26686	20664.93619	14052.21761	20783.53554	9413.689314	16397.93801	19375.45728	11795.31983	8533.919719	9308.15665	11051.47487	13211.04776	8032.381404	9461.124283	6961.614947	[71][M+3]+		11
169.0864052	169.0860573	169.0868895	313.6985064	313.0319907	313.7229893	6	4	1	1	114989.438	86534.32564	86104.78478	136313.7542	84030.45129	58788.7889	83306.89628	84991.80715	75311.47465	71490.8618	75398.99939	68238.02833	64102.57364	40647.9448	54110.93488			287
169.9780962	169.9775895	169.9782869	1119.222039	1118.532954	1120.498025	15	5	5	5	27164701.41	26277407.48	26600996.35	26701500.25	24841978.04	25651632.2	24512000.65	23738424.71	24316628.41	23663284.03	22913423.94	24019484.44	23078610.41	22124527.28	21622757.42	[75][M]+		48
169.9782206	169.9778997	169.9784237	1175.069046	1173.414988	1183.242989	13	3	4	3	1329296.968	1554564.169	3085674.06	1174820.736	1150059.655	745173.515	1175686.93	1042399.018	629025.3162	1304597.267	948357.9563	1959713.183	944033.4249	933308.4894	2268960.292		[M+H]+ 168.972	212
169.9781621	169.9779509	169.97833	1194.315033	1187.014046	1195.12297	11	3	4	3	962363.468	1761915.816	935495.3749	837335.8678	715006.1348	746902.3648	719081.8347	679138.176	680574.8069	1296311.656	639639.5488	1017775.688	604071.6444	603149.3388	1289834.171			264
169.9794669	169.9786479	169.9798582	1099.488992	1096.742019	1101.532962	6	1	2	3	347258.3224	325743.0084	329215.4006	304162.0909	216395.7959	284396.832	406025.2001	238837.9648	541468.9847	177980.1156	405800.1872	46855.73121	171250.6728	181158.4896	326558.881			12
170.0150581	170.0145881	170.0153073	1119.788946	1116.443993	1121.078022	15	5	5	5	894046.0194	850468.8388	797756.4707	769045.8304	718027.8281	373179.3667	736582.4394	566698.4259	676517.2806	663262.7338	599126.393	622505.1302	563578.6601	618399.755	543902.1155		[M+Na+NH3]+ 129.992	48
170.0452879	170.045022	170.0456012	87.04199722	86.31599934	87.45500238	15	5	5	5	206354.1549	263213.7451	320730.4552	174116.1851	317873.4467	310691.6012	181217.5722	309323.2175	300199.5099	339115.2415	291942.1905	165266.8717	261330.3263	213673.9908	211628.0947		[M+H-H20]+ 187.049	419
170.0605932	170.0602775	170.0608665	208.7690011	208.3360059	210.1190011	15	5	5	5	143222.9654	80718.83	92456.31184	122919.1879	74544.99582	60854.95066	97886.02706	174525	117031.0737	112830.5195	83948.96069	112172.6629	103636.4736	73612.61038	136575.2733		[M+H-H20]+ 187.065	44
170.0968222	170.096422	170.0970804	1095.562019	1093.212022	1097.900989	15	5	5	5	134203.1681	131036.5046	124876.1811	113714.2251	121480.6091	115679.833	119521.0581	111065.0984	90299.95257	96577.88819	102030.0425	116232.4698	110598.1326	108418.0725	130280.9844		[M+K+HCOOH]+ 85.1256 [M+Na+HCOOH]+ 101.1 [M+H+HCOOH]+ 123.081 [M+K]+ 131.134	118
170.0968277	170.0965998	170.0972935	861.2965044	857.3510211	865.2360271	6	1	2	3	143072.9175	142428.2076	141446.7913	110731.6108	119157.1711	88747.29633	106196.8766	64881.5159	96453.20348	99179.50183	164904.0135	107823.31	92674.9623	79111.22282	89974.56055			99
170.4708861	170.4703737	170.4711269	1118.582042	1117.885017	1121.106992	11	4	4	3	294462.7379	310559.4176	301567.8263	284220.15	275286.9789	297485.7797	286450.0947	261176.3301	285548.7008	309227.1656	276385.349	303613.6807	248109.7881	249671.7428	247383.8792		[3M+3Na-H]2+ 90.9935 [3M+3Na-H]2+ 90.9935	48
170.4710828	170.4708845	170.4712258	1131.59946	1127.383003	1133.044055	8	3	3	2	555112.7248	530418.3509	506226.6382	410277.7301	511687.5794	820621.5855	493731.0245	476376.9936	482567.8649	458805.9109	450512.7628	438093.792	461426.7818	421201.483	421116.4987			470
170.9826129	170.9821294	170.9828995	1120.454971	1119.191009	1123.621946	16	5	5	5	4116355.595	4044279.551	3848884.11	3836151.408	3901043.584	3710852.157	3694499.383	3641343.235	3600256.818	3490069.095	3343942.761	3497561.994	3361436.986	3334249.528	3160544.077	[75][M+1]+		48
171.0061225	171.0051611	171.0066763	34.7969985	34.5869985	35.0769985	5	3	2	0	19244.21867	18861.58247	25104.64521	26052.93866	37832.63029	35237.97786	23961.26737	19761.28209	21478.04764	18770.5268	20340.23697	14877.08826	18526.39949	18619.76868	19342.08985			43
171.0291879	171.0288325	171.0295007	188.0960006	183.9829953	189.127002	15	5	5	5	70820.62428	199151.4968	92087.32211	154756.389	89679.95866	85314.64202	212532.9813	103881.0326	192213.4709	199571.4923	210648.6547	258966.3392	167790.3679	174831.5633	313509.7803		[M+K]+ 132.071	1250
171.0269688	171.0265714	171.0271638	109.5159996	107.2210009	110.5229967	10	2	4	4	28442.20357	29815.53169	43761.03307	36405.85844	45725.38046	39504.60633	46804.43377	15803.55778	32888.86297	60355.2384	92796.64009	37169.04062	27507.78879	72640.41559	47992.69953			3535
171.0657394	171.0653438	171.0661325	195.8000004	195.1660011	196.9600004	15	5	5	5	104431.168	101039.1453	127651.5778	100895.9847	133397.0814	95934.29303	96877.63037	126583.4026	117960.6113	113814.7544	101632.523	83529.25188	100893.1979	86070.74244	112870.8537		[M+H-C6H10O5]+ 332.115	322
171.0655699	171.0655487	171.0657611	230.0735064	229.7909975	230.5990063	4	3	1	0	49991.12123	44523.29884	61244.12495	66655.08972	25693.71379	62980.37994	32680.51417	45942.97859	55529.23703	38290.30649	52475.29365	43902.21267	42321.23518	40828.77866	36857.11285		[M+2H-C6H10O4]2+ 486.18	65
171.1169508	171.1158994	171.1173469	426.4429955	425.7450009	427.3639968	15	5	5	5	139470.8714	44527.32946	63012.51595	80380.68525	62203.20297	216027.4617	34080.84819	61295.28306	57631.45589	93721.70142	95333.39164	41216.32694	186508.3758	147381.4967	37790.93962		[M+H-H20]+ 188.121	220
171.1494014	171.1489574	171.1496246	1095.812021	1094.483049	1097.492022	6	1	3	2	238460.6595	221535.4154	239245.1434	212715.9882	207773.0796	247702.8627	194229.5671	193434.3014	225740.2278	154563.3992	194778.069	196687.5628	182840.8487	183128.6245	220409.1764		[M+Na+NH3]+ 131.134	118
171.992788	171.9923558	171.9931149	34.16900039	33.77000175	34.6069985	15	5	5	5	66216.07304	120537.2183	103814.9683	99470.22684	129443.4499	166096.9464	59298.01283	87066.027	57718.03175	75933.28689	56925.31501	60989.7278	62792.25184	77423.24971	41562.67716		[M+K+HCOOH]+ 87.0224	50
171.9915722	171.9910767	171.9917194	1119.831003	1119.209976	1121.106992	13	4	5	4	1250820.429	1165738.686	1115844.091	1080527.895	1023957.099	1014430.415	1052281.713	976901.7675	972811.3814	971534.535	954851.2316	1012137.064	935217.7938	928651.2544	869291.2549	[75][M+2]+		48
172.1695968	172.1691904	172.170026	435.0959911	433.9259939	435.4869925	9	4	3	2	38756.83701	25805.91638	37743.15301	42700.56155	35095.85871	48259.90322	24845.94227	19567.87827	27775.99469	26686.82702	31878.79093	27243.88683	37546.96291	16386.19668	24957.82979		[M+H]+ 171.161	83
172.1696456	172.1682869	172.1709351	449.6920123	448.6039905	450.0139877	6	4	2	0	28473.32879	24008.50324	27937.10732	28617.09305	23767.69293	21549.52067	22805.75495	26894.04794	29904.92553	24224.74109	29284.53717	30645.22098	35640.71384	26536.52873	28434.69175			3141
172.957365	172.9569582	172.9575921	1116.886053	1116.066971	1117.526053	14	5	5	4	1797575.053	1967577.133	1911325.232	1787574.682	1732117.116	1747457.079	1696903.155	1622169.552	1685449.224	1620111.446	1563881.131	1599403.052	1531026.907	1584319.847	1450390.73		[3M+2Na]2+ 99.9766 [M+K]+ 133.993	151
172.9575707	172.957495	172.9575974	1130.677495	1130.177957	1131.334976	6	0	2	4	2406108.293	2318603.647	2312784.301	2195238.658	2160451.284	2114486.266	2073169.51	2012030.459	2168922.169	1809427.457	1805000.879	1660817.087	1932626.203	1803900.829	2091080.831			213
172.9776335	172.9773926	172.9778943	53.41700077	52.15899825	55.25399919	15	5	5	5	450061.7115	428960.1342	450088.6975	437160.3895	438382.6197	466036.0657	307181.5487	406507.0703	380105.5845	423381.1233	372464.9366	300800.0642	327019.6928	348446.9568	303211.7699			3750
173.1325398	173.1320237	173.1332652	337.3844986	336.6500021	338.028998	12	5	4	3	35938.68018	33103.92508	26110.44396	45543.6796	47716.14781	41934.20255	23328.10175	35577.82371	25876.12188	31023.55104	25474.8556	24953.11332	32444.37227	26036.03402	20995.1734		[M+H-H20]+ 190.137	378
173.1328582	173.132213	173.1333385	552.0129822	550.3320122	552.6020094	7	3	2	2	62420.47483	24914.85293	51668.59801	66771.41158	18351.17304	65965.82351	32452.9236	39796.84793	13570.55882	13796.10083	33536.73925	24409.89543	17487.75616	27235.45438	25770.29956		[M+K]+ 134.169	60
173.1327893	173.1322939	173.1332511	978.6139832	976.2329819	980.5529819	4	0	1	3	10226.27076	12242.2897	7407.72969	13100.24458	15423.60311	13060.48764	49154.36208	6622.809099	9335.869495	10510.81056	7502.98943	48207.8212	34996.26586	41090.85339	9070.590203			1170
173.132951	173.1325899	173.1330516	496.3620186	495.4409886	496.9900131	3	3	0	0	25710.39249	25663.15452	21003.28424	33845.40141	31166.52161	20910.23399	12013.93853	16798.07868	9297.944488	19456.45281	22646.94442	3919.338364	6346.818003	4442.041563	10193.87413		[M+2H]2+ 344.256	92
174.0783213	174.0769473	174.0799698	54.12549956	53.99600024	54.72499888	8	5	2	1	153202.3555	122024.2061	24552.62216	146988.8321	35651.71735	33393.28143	126158.7697	43671.28915	40250.70698	22194.8331	34090.2147	57660.69284	30953.55185	33434.96358	33760.23947			463
174.128167	174.1275892	174.128707	539.7644956	532.1489761	544.6460014	8	1	1	3	152817.2322	155378.971	155800.1954	40166.26575	137096.5713	215887.0911	133517.2842	122079.3913	123831.4119	122319.6658	119499.1619	164109.0841	114824.1606	80017.33651	76113.97962			3430
174.9547671	174.9543205	174.9548539	1116.791512	1116.443993	1123.541949	10	5	3	2	788029.9108	1541658.736	737320.1461	737331.772	670665.1379	638334.2778	654951.2695	614061.8713	649570.2122	622883.365	600646.0422	639643.8559	565545.3181	599024.9449	1163743.091			2215
174.9567798	174.95603	174.9569514	1098.038008	1095.248008	1099.518006	5	1	1	3	71181.52056	79250.79448	83015.43867	72783.5607	72507.84237	62926.25921	75016.70786	70012.44876	65739.26557	60211.04228	68749.61566	69511.70811	66725.02541	70341.95441	64450.28284			7
175.024462	175.0242355	175.0248817	81.85250044	80.78999706	83.38300112	14	5	5	4	49815.58866	70363.71676	78327.95489	59178.73396	66938.32782	52690.32905	71339.08906	61982.27767	76768.64668	71453.12994	66244.23657	70603.5792	68702.18401	62480.59426	84289.818			1111
175.0397857	175.0394088	175.0403933	224.0899967	223.3359936	224.873997	12	4	5	3	26876.4738	29494.49698	38330.75124	21178.42454	30921.5666	20292.65703	32182.49635	62520.19328	64608.09606	45100.55574	29488.44058	29432.92053	38108.29935	28016.41108	35353.45023			75
175.0494007	175.0483253	175.0508996	227.276001	226.6380064	227.5000003	15	5	5	5	336533.8212	329022.8051	95496.81348	330515.6441	107640.9231	82035.50653	330205.8379	80360.36395	81077.68296	62129.9277	62495.42081	235662.7306	61339.69695	51516.39433	41054.79868	[76][M]+		11
175.086912	175.0859845	175.0875051	214.3219989	213.6870003	215.5780044	10	5	4	1	47812.08432	26683.8779	30311.68497	36995.71943	56894.29538	27742.76419	22742.79434	37045.03072	30211.72318	19131.90336	38266.3689	17876.71494	29484.54174	16771.16127	17335.91313		[M+H-C6H10O5]+ 336.135	193
175.0866163	175.0859719	175.0871791	227.6494969	227.0879949	228.0380037	10	3	4	3	312774.2798	308554.3707	40020.92655	48223.246	60761.70688	81329.75079	316277.7801	45155.95832	38483.69775	36860.06564	59568.21892	233670.7706	59179.0288	27781.28354	33628.2937		[M+H]+ 174.079	11
175.0981269	175.0974016	175.0988879	1107.757019	1106.399997	1108.507022	10	5	2	3	33531.45123	29728.08828	36030.74278	30118.22673	29077.60946	26983.95399	24985.39339	35702.42701	35219.37894	29878.71673	32987.49846	32623.73706	27874.70579	29324.07913	19827.09686		[3M+Na+K]2+ 96.0725	147
175.1122412	175.1120905	175.1127255	317.4880008	316.8430138	317.5049906	4	1	0	3	83838.62521	28301.62563	31449.81143	38455.35208	30740.4679	47987.53274	20600.55013	25952.32752	25682.95738	35340.8837	48609.03313	21957.8655	84432.80705	39793.38684	24711.80144		[M+2H-C5H8O4]2+ 480.256	308
175.1194608	175.1190778	175.1200439	38.57050002	38.30000113	45.87200046	14	5	5	3	368368.7851	198737.5234	43049.97876	251427.3368	39680.20776	40715.08536	189003.2146	58675.39546	41132.45597	54124.59791	33574.14697	71165.48308	55500.85843	38968.34263	39612.81602		[M+H-CH2]+ 188.128	79
175.1481429	175.1476123	175.1486897	300.4950142	300.0619859	301.136991	9	4	3	2	31489.88914	30556.2328	40017.6373	28272.52691	59091.72863	32831.12463	24115.99624	42894.83432	37321.04732	34068.92334	41929.96754	25228.66078	37249.33463	22062.79949	28452.27366		[M+3H-NH3]3+ 539.443	258
175.1482272	175.1481033	175.1486026	954.7829819	954.0440146	955.0240146	3	3	0	0	146424.4783	173077.164	117137.7133	56052.3744	35503.72244	28136.33818	36205.6175	23261.3915	25703.94441	26372.38838	23101.25466	25886.82782	26430.93045	28396.41781	27149.14274			20
175.1482303	175.1472679	175.149117	277.0509937	276.4340005	277.1009909	13	4	5	4	33612.93804	35224.00887	51452.2028	27844.68864	70483.10626	38667.98885	24965.97686	72885.26208	51482.95162	40619.45235	51631.56535	28427.16172	45197.88802	31714.27436	21048.80328			182
176.0540061	176.0536131	176.0552212	227.361001	226.6380064	227.6689962	4	3	1	0	26295.34038	30471.55811	11972.84068	28593.34986	15360.97717	13561.31917	26207.63374	21617.33732	12760.2805	13698.30825	13228.41407	22741.23278	12436.33557	10341.86691	8987.281473	[76][M+1]+		11
176.0743708	176.0728034	176.0747139	203.3600023	202.7609965	203.6690053	6	3	2	1	152581.5591	373542.8191	46364.30704	225486.1374	29073.99465	19208.91874	349601.9332	28676.14003	43873.32952	20283.7673	19293.27875	160150.6126	39659.97996	43349.04445	58281.93028		[M+H-C2H4]+ 203.088	321
176.1075804	176.1069567	176.1080968	350.939	350.309	350.9610055	13	5	4	4	34907.69409	30153.45148	21860.65529	32749.31006	19173.51134	26842.79656	26028.59451	28821.26831	23244.72731	29773.88402	23708.61905	21601.47307	20134.89379	25474.01003	23694.16478			3667
176.1183669	176.1176328	176.1190995	1110.094035	1109.354951	1110.911057	15	5	5	5	34299.32442	39585.17688	42416.70043	32346.08964	42515.50526	37257.99686	37260.91853	34538.39463	35544.05158	34165.13338	35071.77126	33613.04744	31730.43369	34496.42442	36444.63885		[M+H-CH3]+ 190.125	19
176.6709757	176.670677	176.6713449	414.7700097	413.3049961	415.5970001	5	3	1	1	47161.65498	53689.33402	6640.367045	37107.8219	7815.243411	5530.294334	45318.64176	7924.724598	4319.654119	4829.765526	3231.121958	24839.00888	4374.10457	2181.783498	2589.827828		[M+2H]2+ 351.326	286
176.9533988	176.9530487	176.9544122	1097.858522	1095.248008	1099.518006	8	2	2	4	34779.77675	35640.94164	26051.61895	31385.44347	36216.73525	22170.29798	36194.44111	31475.67899	30975.4795	30356.72792	27006.74249	24619.06388	28550.59515	28336.82838	32302.53467		[M+K]+ 137.987	7
176.9538527	176.9533656	176.9541655	1109.354951	1108.063008	1110.254038	5	3	1	1	60334.80409	51210.75242	57217.08049	52802.06515	58135.00033	37421.03248	57537.13738	45088.89616	44639.58265	40643.26187	45133.06763	44093.03854	40657.74105	40590.79511	36897.00725		[M+K]+ 137.995 [M+K]+ 137.995	19
176.9724973	176.972172	176.9728957	1118.582039	1116.695023	1123.621946	3	3	0	0	195456.8973	229513.8746	360296.7961	209279.399	100747.7902	197084.4251	204615.9141	195048.7889	194946.3986	184747.1213	188906.5752	183208.7041	168741.4717	179658.2227	171271.8233			1062
177.0552814	177.0548695	177.0555874	218.7289988	218.0879974	219.8290015	15	5	5	5	3467125.016	3291788.98	2126243.163	3208325.8	3051131.049	1587294.901	3678346.542	2444307.923	2075725.389	1908021.424	1800970.86	2007204.571	1710708.267	1150144.472	1375443.773	[77][M]+		74
177.0552524	177.0548882	177.0556727	235.3234995	234.6329988	235.6289994	14	5	5	4	1165504.113	1351873.913	847922.9723	1164468.317	984970.6328	609421.1021	1181812.43	1037036.951	1068390.679	966622.8909	788120.1067	927421.3441	827785.4989	673862.2231	861056.9415		[M+2H-CH4]2+ 368.113	228
177.0553046	177.0549811	177.0554843	245.5400098	244.6500098	249.8000056	17	5	5	5	1031336.732	2453679.573	694327.673	974641.8593	766470.3448	542182.5393	888362.5629	791329.3401	854935.6243	737464.5877	1360934.61	2010912.364	766607.0027	906291.805	650408.9799			53
177.0551334	177.0548122	177.0553529	276.4609937	275.3940032	277.1009909	14	4	5	5	759533.7393	173962.998	686814.3818	664362.2493	509854.3238	761120.4469	181058.9962	250208.5464	208917.9063	571053.2485	604303.0943	189631.325	612249.9726	214717.0725	203451.9774		[M+H-C5H8O4]+ 308.088	182
177.0553397	177.0547348	177.0555199	268.3194973	268.2889993	268.9379925	8	2	3	3	359611.418	226183.182	344340.4129	283589.6697	414527.3663	374891.1335	231274.0824	392764.3154	302964.5937	297411.9092	304121.5562	212380.9272	307881.5327	234005.3765	253088.6243		[M+K]+ 138.094	71
177.055179	177.0548805	177.0552694	257.2450095	256.7169863	257.8030013	7	2	4	1	290298.3169	272471.1732	392456.5947	285678.6053	345255.5717	343582.0187	274680.3917	413586.6687	336418.2535	297503.5195	326587.8695	250080.5985	321551.3019	257273.7178	279905.04		[M+2Na]2+ 308.143	77
177.092191	177.0918384	177.0924295	218.0994964	217.4590015	219.4179947	6	4	2	0	89999.48143	84702.26717	1914979.829	61982.45962	63753.84212	1426399.011	61325.01002	29454.97569	1414181.648	1293925.497	1461806.917	1398152.023	1428788.24	1050091.517	966537.2467			74
177.1140398	177.1132967	177.1147071	1107.847022	1106.725989	1109.085989	15	5	5	5	90997.45969	64094.73686	88550.66714	76564.84566	76077.8574	84082.77563	73058.36298	70723.66416	60378.13253	73707.45132	63397.86876	74480.56106	72400.28275	62004.70855	71295.9419		[M+Na]+ 154.124	147
177.163796	177.16348	177.1641845	552.2220094	551.590004	552.7729822	5	3	2	0	24827.1369	25644.44451	26425.33189	35559.62695	7792.515778	30082.23251	22289.6351	20892.40505	6728.134346	6770.693396	27936.59015	13422.83199	6565.636126	23927.23717	14988.23818		[M+2H-C3H2O3]2+ 438.307	60
177.1640293	177.1638811	177.1642509	599.2750168	596.8259923	600.1659923	5	4	0	1	51815.69775	54961.51011	53148.07605	53093.95902	7817.272209	8372.312806	8197.238997	4982.854725	8381.108012	4925.934857	44484.34389	6423.837673	5275.36239	5742.932395	4937.879115			191
177.1640951	177.1639583	177.164436	630.8170222	625.6359895	639.6250195	7	1	3	3	9775.459019	11091.37935	9588.026479	10746.82326	54075.40328	49730.8757	8510.505919	53250.5081	8115.118547	47660.67976	8931.853495	15218.60705	39489.14579	44130.54584	35883.34025			2389
178.0507171	178.0502899	178.0509684	224.7619942	223.9650038	225.0650038	15	5	5	5	3011840.494	3550196.777	2368984.695	3119490.976	2895254.184	2021376.888	3335923.317	1969101.445	1426849.881	1512474.702	1900199.836	2592463.846	1397555.844	1336806.679	1402338.899	[78][M]+	[M+K]+ 139.082	130
178.0578604	178.0575679	178.0584967	218.6640015	217.9919968	219.8290015	12	4	4	4	433943.3212	379169.2975	238940.7372	351358.8649	394240.756	202628.8021	356412.6151	288631.2486	187924.354	172980.0328	204577.0643	161973.9818	181288.3829	252851.9348	104020.8374	[77][M+1]+		74
178.0515967	178.0511156	178.0524034	242.94749	242.7119894	243.5400125	4	3	0	1	857875.637	254922.9584	166233.4208	390526.3696	326663.0001	377652.3256	154293.5421	202018.371	136404.0356	146883.4846	195831.2252	159447.1624	189249.9934	341139.9807	118845.5487			131
178.0777553	178.0772142	178.0787344	984.5120091	973.8229846	988.2820091	9	1	4	4	9889.254283	12524.04904	12288.52491	8758.327752	42966.27657	17266.10379	30542.51847	23556.10465	34327.24929	23092.52906	26368.58184	3653.172456	24254.10725	24564.07883	35058.05304			1004
178.0882388	178.0881688	178.0884767	224.4955045	224.1329956	224.9210044	6	4	1	1	113172.2518	134132.5856	62334.89995	2715381.181	108050.1363	1802959.959	110423.0734	1488264.526	1211309.12	1158838.1	1363321.301	66925.58699	1188494.38	1187580.248	1192654.812		[M+H]+ 177.082 [M+2H]2+ 354.157	130
178.1592982	178.1589065	178.1595836	361.3759967	360.7749953	362.6400089	7	2	2	3	27044.9636	26331.15964	26423.33269	26789.02945	28691.15326	27779.52467	25881.40711	25430.71676	22458.58033	29354.38515	24603.43866	25682.62333	19611.61958	24891.23944	21478.9931			119
179.0339074	179.0332834	179.0340166	222.5029991	222.0880018	223.2390032	4	0	0	4	61168.2292	41184.21117	45819.54545	37041.98947	63676.82297	53072.62132	32673.0682	65236.16349	70959.88358	66873.23507	67244.17979	37739.77917	74821.22372	82188.47247	61552.71774		[M+H-C2H4]+ 206.061	75
179.0495123	179.049306	179.049934	61.83700262	61.10200026	61.97799683	15	5	5	5	475817.2544	434684.6701	152709.568	423517.6649	147941.4276	114336.4486	421552.5833	206465.8054	84150.96608	112344.592	91077.12655	224598.413	63081.67193	54060.1829	72329.37158			115
179.0537629	179.0531527	179.0543888	224.7620058	224.1229956	225.2950011	15	5	5	5	361536.322	421661.2684	258694.3355	386156.6818	368876.8596	257129.5602	369260.3713	234514.1631	151239.9572	154357.4796	214705.4876	324306.5142	153507.0462	158807.7112	140325.6395	[78][M+1]+		130
179.1071706	179.1065976	179.1074094	278.3199868	277.6680099	278.3590113	15	5	5	5	262276.8407	217340.1934	277417.676	285041.5434	296214.4329	183308.5023	165274.2055	258066.6665	185153.4928	160579.8886	132977.4599	137901.3904	155636.7065	80734.82696	107047.962		[M+H-H20]+ 196.112	144
179.1070761	179.1064589	179.1076365	350.3110055	349.6710082	350.919	14	5	5	4	87471.68509	51280.68705	66299.57509	81214.13846	81227.51987	73050.06425	40855.70321	75183.1467	48273.93403	49631.23913	50989.91609	31454.32827	75889.33857	53172.83439	32185.65302		[3M+Na+2K-H]2+ 86.1091 [M+H-H20]+ 196.112	413
179.1070727	179.1066694	179.1073557	539.9504906	538.5139743	544.745007	8	5	1	2	29416.34333	30937.17697	31209.22193	23072.84387	25344.75719	55290.43339	36987.34575	27600.98291	32508.05327	28885.87525	37760.64863	29057.67231	28951.31032	25084.92701	24881.422			3429
179.1066316	179.106445	179.1072097	325.4049996	325.2729969	326.0829969	7	4	1	2	42607.75793	40198.18415	40324.00934	42888.9327	55550.94785	45304.06526	32933.79256	36440.24954	34315.42831	37955.17458	46195.50416	24317.45418	33191.98784	29449.00655	23437.28065		[M+H]+ 178.101	279
179.129422	179.1291307	179.1303406	42.69349977	41.80100055	43.17800088	14	5	4	5	44063.97254	47647.37809	33903.23611	41191.75626	42201.91177	43185.94806	60590.03055	43272.17676	34607.62772	32886.60258	40321.74259	50075.59331	29891.30652	30449.19949	31806.61138			25
179.1432468	179.1427862	179.1438562	388.776012	388.2179889	388.8550107	11	4	4	3	36809.84889	23188.17283	48196.42339	21262.73173	33498.47356	39121.06556	27460.66816	39198.90482	41614.68812	64498.9409	34300.54383	28665.89395	82375.44591	34243.45637	62934.62043			244
179.1434313	179.1431858	179.1441205	585.6799861	582.6969916	589.2369916	6	4	1	1	133369.6588	34954.99103	37673.77392	178290.4811	42003.60996	32521.22913	36948.79577	33405.45773	33160.3965	35734.06104	64019.58791	31382.68029	27729.29385	31047.34897	29060.72367			2159
179.1434982	179.1429369	179.1436807	606.9249861	602.2860161	610.9860161	5	0	2	3	65951.40126	64759.31736	65490.9671	63958.01779	57254.89101	217800.6036	54785.5399	27534.76816	46798.5437	76721.61363	49609.38211	50781.83366	68266.64008	271231.7136	33856.84487			2707
179.9863529	179.9859142	179.9865327	1115.729952	1114.810982	1117.24605	13	4	4	5	301879.7042	303612.9947	285393.2941	319147.5929	295946.9621	267199.8307	329697.9027	297335.7516	286082.369	304529.9209	291317.8709	262072.0651	256156.3207	306318.6096	258859.1425			2218
180.0296	180.0289257	180.0299219	197.969502	197.0720017	199.4049969	12	5	4	3	585970.5767	306061.847	207618.6191	566650.0366	335718.4519	103878.8209	275286.9469	103796.0613	52450.03073	63456.57846	84968.1278	76580.11384	100520.6451	65656.25494	36446.76805		[M+2H]2+ 358.046	88
180.0297744	180.0296518	180.0300023	190.6519958	190.0890005	191.4619985	5	0	3	2	33007.02171	50065.35167	89830.12725	20189.91671	111814.5919	39037.15359	37058.90906	101039.0252	98613.05799	61883.77284	70752.65621	32740.22798	153313.8798	33299.73665	38855.34698			336
180.057426	180.0560347	180.058094	224.7620058	224.1229956	224.9210044	7	5	1	1	40842.76806	38301.57005	25533.51471	39455.41111	32836.24271	39861.12961	31136.44199	36890.96015	28906.392	26281.37414	32519.89988	30843.84821	30742.99394	25958.56114	26038.36026	[78][M+2]+		130
180.0663738	180.0659174	180.0669261	252.8420068	252.2149878	252.9540123	9	4	3	2	38405.27992	24944.45876	36484.73523	36652.5142	62663.3238	28834.98236	27255.57122	44130.69522	28045.69938	26997.4423	45323.32566	17938.94581	20900.24709	15325.38311	17832.24625		[M+H-CO]+ 207.054	36
180.0642637	180.064004	180.0646079	197.0295034	196.747995	198.1770052	10	3	2	5	135580.812	177007.9342	55369.28414	144095.6548	46042.4109	51239.91825	161335.3597	56946.51512	74864.01316	74506.27949	61686.31788	207846.5729	46348.24498	40597.38858	77515.01994		[M+Na]+ 157.075 [M+H]+ 179.059	88
180.0662382	180.0658144	180.0665977	238.3575062	237.9349973	238.7359986	6	3	2	1	42995.75816	29309.06888	22705.94093	43053.91924	93235.03315	28403.19033	21664.42645	31561.4442	29501.81811	20490.27027	31423.56513	10146.2431	21505.75598	9751.095528	13174.06085			215
180.089859	180.0886016	180.0910315	196.6349969	196.3099977	198.1770052	7	2	2	3	34093.07047	180200.0784	42121.30307	33828.52295	39758.72736	39972.82947	23903.00468	47477.38044	64788.47897	30039.10787	22488.87465	39061.8514	27103.48694	50045.22597	85476.57669		[M+Na]+ 157.102 [M+H+Na]2+ 336.179	88
180.1101032	180.1096808	180.1106659	278.0580099	277.7299895	278.3490113	6	4	2	0	28022.63391	27106.94175	29398.76313	32955.18424	32359.37662	20991.79722	19056.91883	27377.68675	18591.3248	20521.35046	18589.61095	17752.5497	19810.28746	9556.150327	14842.83703			303
180.1388768	180.1383538	180.1390782	365.117998	364.5069994	365.1959953	15	5	5	5	198368.8124	167722.9778	310256.2212	199942.9196	345603.5144	315530.9565	159750.6817	214404.5471	225850.3519	205604.3573	197883.6917	157206.6799	204978.9372	93702.92238	167481.8368	[79][M]+		1924
180.1387728	180.138364	180.1394337	477.8014942	476.602999	481.3829962	14	5	5	4	56553.37128	34953.80037	73169.54162	55664.62378	70033.09568	88600.97736	32343.4833	42181.54079	71403.57584	53158.82397	47246.76091	54222.60761	73701.88273	32399.90779	60626.05805			462
180.9905618	180.9900794	180.9907674	1122.945042	1115.619034	1133.670959	33	5	5	5	3273850.774	3201320.851	3145677.948	1872056.438	2949942.512	1321254.808	2884800.875	2687773.808	2691948.74	209949.0241	2502707.867	2590451.227	1257517.478	2399335.681	2445011.459		[2M+H]+ 89.9883 [2M+H]+ 89.9883	48
181.0317264	181.0269859	181.0328288	81.17900011	77.69499779	83.38300112	7	2	2	3	64085.168	36844.32714	27014.78947	38919.06712	32868.72047	28809.79003	30627.67409	27802.25535	17541.83907	22291.80385	38970.12791	25581.34853	39735.22216	32920.33085	24364.81688			1114
181.0501732	181.049983	181.0505089	213.0580044	212.4120037	213.7620037	13	5	5	3	301399.3963	273608.7099	178270.1105	297938.1268	236092.8121	155761.4981	274855.2854	203535.7755	232543.1349	179718.9979	164772.0947	268615.4992	157851.9687	128766.2061	176721.6322			27
181.0500491	181.0496385	181.0505162	202.1599979	201.6390037	202.9229931	11	4	4	3	151888.8469	138465.2602	139016.4187	150121.2731	161863.619	129088.6057	90335.17028	159517.2766	160087.9875	136925.5362	119468.9312	123342.0743	120921.9265	94676.03846	108269.8893		[M+Na+HCOOH]+ 112.056 [M+2Na+K]3+ 458.21	80
181.0500318	181.0369564	181.0502461	222.9724957	222.5690032	228.2980064	8	2	4	1	41974.05654	136248.3547	131586.7004	118664.706	136032.9491	109409.7585	15847.92242	154602.5981	200918.4651	155599.8154	118410.8006	152794.2317	123069.358	99300.72692	147025.8721		[M+Na]+ 158.068	75
181.0652268	181.0643156	181.0653269	391.2664949	390.6619984	391.5399929	8	4	2	2	35684.64462	29460.47245	25217.3683	35276.68964	26666.88678	38188.30406	26991.88116	21033.45034	30362.43762	24941.02654	20856.15918	25461.94061	28450.16122	21678.81115	20915.61168		[M+K+HCOOH]+ 96.0968	222
181.0865983	181.0863044	181.0876439	375.5205093	375.0070141	375.8440018	6	4	2	0	24954.68793	21499.96664	36615.16708	25075.36653	23700.61212	25849.67297	31866.00363	33768.19496	25643.68257	32587.42379	28608.3462	28881.49093	32735.31968	28962.811	25219.07513			3553
181.1227252	181.1222793	181.1231324	251.7169933	251.4659919	252.3020068	15	5	5	5	235477.053	184671.41	201018.0139	196815.0001	280167.6571	312887.4996	192074.6463	259133.2413	216293.3438	228879.5147	188672.8377	179963.6569	242871.3318	188620.0415	143158.9401		[M+H]+ 180.117	352
181.1226014	181.1221822	181.1229349	462.535998	461.3549966	464.9649939	15	5	5	5	237864.2018	220111.8592	205911.2896	234038.0127	225821.5514	229701.0979	189441.8158	210836.4241	184837.7513	198078.3681	185899.8616	198032.9716	178787.2189	202274.7982	174446.3863			2992
181.1228198	181.1224525	181.1231757	402.4050127	402.1859882	403.0240086	15	5	5	5	524976.9296	378196.4852	457747.5592	551581.5324	559821.0218	476506.584	307095.6857	482100.9877	346483.6144	360768.1181	348868.069	241822.8054	389581.8883	330233.6394	186884.5075	[80][M]+		158
181.1228334	181.1223303	181.1232727	495.7520213	493.3629968	500.054024	15	5	5	5	2132970.738	1964133.161	2290976.312	2540219.56	2640850.105	1834267.712	1668050.057	2516360.8	2242839.465	1933090.38	1930211.609	1529641.575	1999900.437	1004493.572	1476463.946	[81][M]+	[M+H]+ 180.116	169
181.1226296	181.1223333	181.1228067	414.9785063	414.891011	415.3890056	8	4	3	1	173451.9479	125811.1615	150503.3245	178337.6592	188551.4234	173226.8045	113968.3503	137905.597	114095.2005	139295.8899	122574.1083	94271.02323	114873.1	196359.8546	85096.17505			286
181.1225371	181.1223644	181.1231388	949.4199935	944.1379976	953.9270248	10	1	5	4	30268.92045	23645.92211	25055.34463	93817.6442	172832.0296	133566.0495	143828.7579	174122.4867	161696.9077	150398.093	108604.7101	115889.246	163857.9944	33001.87517	109295.2818			20
181.1226331	181.1220666	181.1229512	508.5880139	504.3160112	512.4180139	11	1	5	5	353273.0466	227097.2086	297170.2524	296323.01	286663.59	380541.2533	261081.3452	363904.9841	379238.3978	347871.745	344836.8392	294555.3435	380342.1697	260001.7245	269512.5773			3288
181.1225979	181.1222857	181.1229254	716.3280251	709.4719794	722.8419821	9	1	4	4	116269.4959	93225.181	119584.9109	135156.291	197229.2459	302585.8084	277694.4865	407054.9535	174846.3928	360214.0446	100395.22	325062.1376	326385.6231	183276.0676	254180.8756			2957
181.122518	181.1219052	181.1231583	860.5049995	856.2770047	865.9259775	8	1	4	3	57980.19742	45596.13256	64742.90654	53837.44734	85488.90417	66177.33254	92085.35656	45114.58163	95976.31165	131238.1967	61078.09616	84351.38862	124001.9999	56898.90022	27350.16877			1606
181.1221369	181.1221145	181.1224599	760.8040265	760.1749992	761.3859747	3	3	0	0	119717.5223	87885.4083	127180.8679	50826.12374	60740.26222	39495.99367	37047.0426	41371.82334	40945.12982	52886.36418	27914.21863	46659.2843	41442.90932	27490.21606	26469.93455		[M+2H-CH4]2+ 376.262	154
181.122405	181.1220953	181.1225696	897.8650221	897.4250221	898.6659949	3	3	0	0	184119.7085	153659.7063	220530.2167	40566.40695	32337.26096	30506.18106	33258.91875	34578.45153	32105.59482	31465.86247	30677.35698	29853.04281	33952.63242	30374.08997	25933.40365			22
181.1223994	181.1220614	181.1226531	847.9459747	836.4170026	851.645002	5	1	1	3	38545.04144	29985.185	33053.91464	108620.1657	18022.85387	23589.77456	22753.74922	99132.3565	17111.92929	15815.68973	81632.50303	15831.49728	31043.95924	65776.05799	81743.78162			1554
181.141931	181.1412882	181.1426518	365.0780007	364.4890048	365.1959953	7	3	2	2	40040.56645	28869.02334	32636.58037	23902.59054	39250.43878	37328.66865	22475.71311	21471.60402	29592.78396	27306.24703	20475.39766	25575.22939	22564.41947	21964.52187	25084.3214	[79][M+1]+		119
181.1601826	181.1593845	181.160581	495.7329941	493.3629968	500.054024	13	5	5	3	50501.58865	47582.1434	58939.01193	79333.121	72894.91672	36059.30408	35835.40972	65255.30431	53005.37547	39766.8389	35539.97897	24553.13958	37250.10182	14812.46747	28855.82124			169
181.9623569	181.9622201	181.9632117	37.31199861	37.13199861	37.68199861	6	3	1	2	519888.0783	263814.9634	75445.72089	322470.2973	48849.85061	67298.13088	234649.2967	117419.9237	37390.74309	37319.37655	34810.59295	126070.1019	26103.47407	62171.28533	27004.58719			198
181.9884636	181.9882309	181.9889564	1109.464954	1108.644954	1111.251057	15	5	5	5	304074.6189	309431.3757	329583.4715	263292.8156	253139.1233	258308.4471	250877.589	223428.0465	262276.3174	296431.5321	236947.1497	244102.9345	229195.9408	239622.3764	228538.6071		[M+K]+ 143.027 [2M+H+K]2+ 162.001	19
182.0456334	182.0453616	182.0460487	218.0895022	217.8909954	219.2200056	12	5	3	4	184586.2995	260038.16	223198.4807	131939.1785	214594.7822	163419.0487	135184.7763	112044.3821	49597.2183	150263.8434	133710.3247	45169.91408	192180.8459	72700.42041	73935.62001		[M+H-C6H10O5]+ 343.089	74
182.0454179	182.0448396	182.0458192	197.3230058	196.4330058	198.7960011	15	5	5	5	282890.9831	308953.4414	480679.2146	230399.2469	641515.6228	492516.1261	258029.2699	551541.5442	439412.4709	358684.2195	461368.372	178651.9913	420012.2777	257243.8097	283516.0254	[82][M]+	[M+H-C6H10O5]+ 343.091	88
182.0529435	182.0523146	182.0536849	212.7459996	212.4299955	213.1180044	4	3	1	0	34774.40397	28423.55073	53080.76474	30315.08346	52915.40351	41567.01081	24592.87506	62769.40411	74681.20594	58542.51018	34520.76451	38640.44813	47724.22406	51723.38663	45294.23706		[M+3H]3+ 543.132	27
182.081737	182.0816154	182.0819223	83.73900175	82.47399807	84.25700344	15	5	5	5	12791725.37	10363063.48	7473073.657	13441532.77	6846276.349	6863333.456	9692479.586	7360381.509	5136988.585	5913935.311	5895880.916	6614118.984	5581528.524	5975752.524	4977586.532	[83][M]+		120
182.0825929	182.082082	182.0829731	249.0850069	248.3610069	249.7810042	14	4	5	5	99434.85964	73148.58651	122184.6379	161244.1358	201963.7546	182213.3275	61358.10027	131641.8409	93670.78278	131703.7609	98818.94888	78271.78555	111655.9821	91471.93081	92975.18654			121
182.0816979	182.0812759	182.0818325	234.5050042	234.162996	235.0000035	5	3	2	0	65222.4792	49711.77824	69646.95762	47201.94462	103334.7288	49574.46649	48091.88397	83955.32968	58671.37993	49328.10678	67612.02935	30480.80575	55348.60508	37379.35887	39218.86612			2768
182.1197619	182.119306	182.1202041	83.73900175	82.47399807	84.43299837	15	5	5	5	564504.5594	432115.8527	250006.6204	583373.9128	213022.4452	198354.9959	357958.3107	221547.4005	108798.1392	130080.9997	145885.6507	159953.5187	128648.7609	141961.539	98192.47573			120
182.1259236	182.1255663	182.1269124	402.4010141	402.3169868	402.9140086	14	5	5	4	52174.46112	39039.92281	47779.99537	59999.28557	62923.06802	43046.76665	28969.41762	55055.66389	36777.9774	31149.30476	33892.45338	22588.4759	39433.52564	30513.58373	22337.47499	[80][M+1]+		158
182.1261295	182.1254168	182.1265796	495.7520213	493.3629968	500.054024	15	5	5	5	285487.9334	243531.9191	289850.2836	339756.5602	352739.3288	227811.2569	207198.0638	326655.6633	282539.3138	242981.3846	245419.1612	192142.6086	249414.0462	111141.9154	180403.2745	[81][M+1]+		169
182.1262076	182.1252756	182.1267419	251.6669905	250.986996	252.2740123	7	2	4	1	112575.6983	75700.99405	123874.9322	18726.71312	26230.31717	35113.70023	82541.14618	25316.02852	25461.50342	21634.95305	121407.2116	92636.36117	23303.49922	108019.336	97255.0796			352
182.1907112	182.19026	182.1911608	290.6809957	290.5499916	291.9360065	13	5	5	3	46147.00788	26528.80925	30453.01816	35405.87036	27923.58179	31167.74612	21784.17565	26461.25936	30431.11538	24463.03237	20996.74792	22365.31686	24922.56497	24480.78606	24405.98714			26
182.9630926	182.9627492	182.9636447	34.7969985	34.22000175	35.1269985	15	5	5	5	352481.0674	390850.6823	460042.83	337519.2937	461972.4596	482820.6933	260699.7768	591248.0818	387085.4516	400336.5875	285209.7371	194350.795	421022.6836	365413.6116	226824.8123		[M+K]+ 143.996 [M+K]+ 143.996	43
182.9626017	182.9617305	182.9629661	1103.775965	1102.684016	1105.325046	15	5	5	5	218486.049	205154.3246	181870.2685	197158.4286	176599.8172	184100.2141	169507.3482	172868.8653	162022.2313	168665.3506	167786.938	151415.1566	133634.7942	134804.9265	146390.5893			2733
182.9625654	182.9621475	182.9628627	1097.449038	1095.248008	1099.218008	15	5	5	5	121931.9999	131256.2883	129441.6613	108002.7661	120912.2987	99012.55693	116049.4859	97196.71484	100795.5489	94451.50747	83182.52711	99768.85862	100749.1957	88852.59748	93786.87499		[M+2Na-H]+ 137.987	7
182.9625534	182.9617187	182.9633665	908.4145052	895.6219974	913.5809869	12	1	2	4	96817.00436	100965.6741	84442.38679	116721.3654	296977.0495	93131.2073	112253.2332	101176.7968	93765.42914	109303.0979	202671.9695	96286.54671	242245.4409	87529.71818	84651.49696			1645
182.9625788	182.9622909	182.9629037	936.893007	934.9980206	938.8839943	5	1	0	4	100113.0143	103236.8123	101195.9908	103034.3405	178397.5368	113172.5962	113693.2392	108536.3005	108925.4485	116736.1631	332912.3241	101432.6848	100692.3959	224946.7926	119558.5354			1594
182.9620685	182.9615425	182.9624599	868.5380074	863.0079956	872.4849832	7	1	1	3	143010.8891	133434.4224	119729.4521	142339.1593	94445.77636	99445.92154	117239.126	105052.3729	107954.095	460891.3814	162662.1673	96642.83346	127240.8269	83980.13162	85739.36254			2315
182.9622427	182.9616041	182.962788	889.8600185	886.5859921	893.0390192	5	1	0	3	148225.487	149255.7712	139727.3438	160229.1783	391072.9594	131729.3294	132275.9515	114073.6145	124361.0494	110975.1659	119376.9866	115244.7587	116572.0962	137573.7138	73601.83206			548
182.9620229	182.9618261	182.962355	953.0465179	950.2519966	954.5850172	4	0	1	3	51116.27469	50957.92192	52943.88701	64439.63579	65783.93112	108443.6252	71401.32327	60313.60631	64172.7043	63002.78518	128062.7818	55295.73699	81751.90407	129817.3467	54113.3962			20
182.9623526	182.9620604	182.962554	879.3149922	877.0539861	882.5800058	5	1	0	4	159762.7876	156334.0257	141145.0805	164803.2161	172506.1638	127204.9023	123356.9996	109939.514	121139.3243	121804.3613	106885.4697	105525.997	243285.0615	120023.8294	84994.89961			24
182.9625239	182.962369	182.962919	919.3190153	917.638015	920.9399876	4	1	0	3	84676.71285	87377.87168	84893.6378	96468.04929	90797.23157	95399.5428	98716.01766	88269.94932	91524.32278	90799.87812	80326.60234	90098.40816	73572.6273	115445.2793	397067.3019			3684
182.9618496	182.9607009	182.9625982	841.4629869	830.5290137	850.2109856	11	1	1	4	260051.8917	260833.5959	241066.9333	246829.7617	182816.1525	174585.7103	197867.3182	170907.7354	169142.2741	407137.4347	164976.7341	160706.4374	171273.0906	138276.0212	99718.43281			2079
182.9860749	182.9855118	182.9862309	1122.952979	1115.949031	1126.127014	29	5	5	5	54567156.3	53221240.68	49601126.04	50115492.97	49583118.52	49082307	47743986.47	46100967.77	44802204.57	45216183.37	43942711.77	44179105.35	41989449.07	40965402.9	41760595.41	[84][M]+	[2M+H]+ 90.9935 [2M+H]+ 90.9935	48
182.9858239	182.9852895	182.9859062	1175.066986	1174.113042	1175.698013	7	4	3	0	2050856.131	2503657.852	1867049.85	2127704.085	1740869.883	2448068.897	2280867.294	1557953.799	1521902.22	1825575.239	1518041.52	1399941.234	1438788.102	1335702.982	1322542.649			212
182.9856969	182.9856495	182.9859629	1193.560056	1193.300056	1194.94503	5	2	3	0	1950835.636	1346873.085	1690372.55	1609337.135	1563413.867	1681483.764	1293011.798	1379094.646	1448679.838	1536819.897	1230366.763	1318299.881	1169109.616	1166973.021	1088752.467			264
182.9859337	182.9858622	182.986078	1133.670959	1133.034052	1134.686966	4	4	0	0	14437781.03	11014721.79	11320119.1	11408374.59	10022630.2	9512656.819	9487032.936	9334929.221	8991076.292	8445148.485	8720385.432	8049015.326	8278583.001	7814097.349	7224260.83	[85][M]+		122
183.0250574	183.0244454	183.0252119	1122.982979	1117.952042	1134.686966	33	5	5	5	2270141.252	2203827.805	2128639.271	1986479.721	1918357.8	979214.0051	1871398.782	1711816.94	1754160.775	1702997.45	1611070.717	1622792.583	1537301.043	1530925.428	1485879.216			48
183.051109	183.0508472	183.0512707	72.620501	70.400998	73.75400337	14	5	5	4	165627.2561	165624.4443	182475.0611	130185.6248	265604.9105	223757.0415	119756.0192	279326.0218	182535.8958	140548.725	97087.87822	606155.4744	136862.1149	93709.98967	108139.0109			2981
183.051195	183.0510096	183.0514743	45.20399877	44.36600065	45.87200046	15	5	5	5	225929.6015	178932.2613	381722.7983	225066.7698	476313.6589	454899.7327	135771.0039	556593.4915	338588.7006	243503.3237	162203.9397	129304.9475	289966.7129	214296.3253	169340.7992		[M+3H-C3H2O3]3+ 632.129	1
183.0489241	183.0483022	183.0500699	197.3230058	196.9389936	198.7960011	9	2	4	3	180405.8603	176409.2963	33228.43235	163123.3133	51740.46124	41266.97292	170248.5174	40729.68167	34429.41646	27586.36397	31176.91533	116957.0552	26763.33376	115805.0509	20763.37458	[82][M+1]+		88
183.0512994	183.0511678	183.0517187	54.64949903	54.01600024	54.81399836	8	2	4	2	160309.2111	140880.6101	237677.4009	158902.5404	267557.4553	234169.9144	133679.2421	311134.4107	167870.104	163830.1926	134030.4955	105405.2686	166922.029	117125.153	119427.5103		[M+2H-HCOOH]2+ 410.092	430
183.0809082	183.0805548	183.081342	467.6930101	466.8840142	470.8830101	15	5	5	5	84163.30703	78085.11862	66553.46643	72431.42988	63974.77837	84862.43862	58679.13272	63434.00991	53778.1686	71512.79241	66897.9698	89145.62169	63501.92904	66102.5818	54242.62157		[M+H]+ 182.073	269
183.0850397	183.0847346	183.0851807	83.66900175	82.47399807	84.25700344	15	5	5	5	1481372.775	1218581.425	868019.4136	1538001.164	802437.1095	795961.4539	1113859.552	843192.0377	576294.7673	662619.4503	675864.766	745523.0933	632428.2748	679835.7686	553537.3304	[83][M+1]+		120
183.1375636	183.1294556	183.1383803	493.6719942	489.8910242	499.634024	17	5	4	2	33052.09468	31885.60164	41347.0144	32695.00423	36453.58515	28936.89785	30425.45389	48754.3019	28372.60818	24028.08638	41934.19045	19124.87418	23146.32008	16106.03367	27594.30149			500
183.9639239	183.9626003	183.9642925	34.7969985	34.39900122	35.76600155	15	5	5	5	174484.8256	113433.0514	135678.93	147909.4098	136763.3856	135213.7844	107390.1517	172026.1537	106193.051	106431.1846	74785.20502	55084.57302	116842.6299	102108.5923	61929.32964		[M+2H-HCOOH]2+ 411.917	43
183.9880375	183.9875195	183.9883504	1122.963494	1115.786055	1126.135984	28	5	5	5	4953568.216	4969954.528	4861057.99	4641944.711	4570255.035	4530869.484	4407115.877	4196414.876	4148799.372	4160043.038	4089189.08	4064305.609	3798970.98	3841408.642	3815171.812	[84][M+1]+		48
183.9893617	183.9890801	183.9899547	346.559007	346.4670015	347.2090042	11	4	3	4	261549.0739	143653.6671	189532.708	255254.8702	148359.5198	181664.8853	144010.5691	125941.2467	156353.5676	107909.858	152520.8155	230249.2029	96494.29631	70970.94979	137273.1351			2791
183.9879121	183.9877184	183.9881994	1132.723481	1131.596003	1134.686966	4	3	1	0	1357251.355	1036173.5	1107433.216	1255540.576	1019215.884	972761.0255	976270.9082	949299	803650.5134	823178.0643	798770.7471	747148.795	753378.3466	686943.6572	693029.3871	[85][M+1]+		122
184.0010901	183.998375	184.002915	1109.035984	1106.725989	1110.254038	9	2	3	4	129462.2581	111330.1815	57031.5339	132806.8795	72951.31664	43686.13457	45218.8357	110356.73	76122.96167	81298.49743	71909.45453	44105.07001	61556.4516	53902.88395	58035.35305		[M+H]+ 182.993 [M+H]+ 182.993	19
184.0738213	184.0733367	184.0739368	548.5190041	547.8279741	557.2179741	11	5	2	4	1040382.19	289076.802	124809.8785	1342599.811	257478.0877	352358.2331	370091.0462	142903.8445	23752.90464	16886.24095	226505.5223	243244.3293	19640.95895	705079.2397	121703.4936			2
184.0738833	184.0733774	184.0741215	1097.405946	1095.248008	1099.218008	15	5	5	5	143749.0478	132699.2137	150219.5148	217282.3121	205780.2053	200882.8184	195980.2735	175832.5335	188903.0364	180511.2799	160964.1566	129905.9965	121747.447	143188.2772	104860.2731			7
184.0738924	184.0734861	184.0744234	39.19799924	38.39899977	39.59799924	10	4	3	3	144182.6112	111089.1405	32888.47547	131790.0252	53198.13138	31617.01607	121098.678	49652.25062	38644.61182	40190.59679	54776.31837	72562.18092	31336.12238	39977.40102	35173.2722			79
184.0740383	184.0731647	184.0746316	505.8355099	502.5300249	510.4720276	10	3	3	4	69974.0827	31774.03195	31944.74786	123305.035	46186.10813	69314.04727	38890.70304	28320.8229	24575.59007	36138.06848	48077.94014	32842.89244	53885.38494	122233.3678	23340.80556			78
184.086442	184.0860239	184.0869063	83.73900175	82.47399807	84.25700344	15	5	5	5	165326.1175	133811.0323	85398.08422	177522.0052	81588.51994	73264.91506	120873.254	80137.34695	36664.1654	55518.55028	66059.02527	81761.40706	54246.25211	64308.53145	44700.00686	[83][M+2]+		120
184.0974267	184.0967241	184.098499	196.9960011	196.4330058	197.8770052	15	5	5	5	105456.582	118369.4554	73882.11035	117806.8561	77079.46699	55245.15293	111683.9427	66735.21439	58060.08454	54444.17593	53892.94755	89643.94236	56045.73716	39403.14925	50717.57637		[M+Na]+ 161.11	88
184.1154343	184.1139734	184.1158325	323.1179861	322.7379861	323.5599888	15	5	5	5	31468.79115	31248.60161	29257.93181	34208.42025	24432.75833	25992.8325	23703.0575	29928.52748	19042.028	21492.037	25424.47322	25650.13381	23064.9566	25467.22245	22654.68708		[M+H-C5H8O4]+ 315.15	279
184.1699528	184.169592	184.1703777	402.6250127	402.3169868	403.0240086	12	5	4	3	27357.36861	22910.91426	47781.57566	25372.48383	43617.32791	44003.25238	21775.77364	29933.42864	33962.29939	30738.54532	28415.266	22969.55383	35436.81868	14952.70259	26824.32915			158
184.9609986	184.9606483	184.9614111	34.7969985	34.22000175	35.1269985	15	5	5	5	110918.3151	130358.7763	147591.9947	103065.1532	145868.0219	151931.2021	85777.64255	186015.4619	120593.0599	121665.2305	89844.52338	60491.19539	130970.7787	113276.0333	69745.63144		[M+3H-CO]3+ 579.867	43
184.9875265	184.9864611	184.9883048	1128.351971	1122.984009	1135.315018	35	5	5	5	1469482.69	1660206.391	2387841.247	2573333.854	2319505.264	301218.7843	987921.1692	631704.0111	1427917.149	1147575.375	1499531.045	113558.2351	1018249.909	2143633.292	160621.8147			213
184.9864463	184.9860917	184.9867316	1108.835986	1108.063008	1110.024954	15	5	5	5	1820607.13	1785241.721	1778237.024	1697880.434	1665100.978	1682798.004	1670079.07	1577776.477	1571110.146	1581559.824	1539162.426	1570794.777	1484345.443	1520451.316	1488113.338	[86][M]+	[M+Na]+ 162.001	19
185.0330247	185.0320237	185.0334553	38.99900018	38.57000113	39.2390006	10	5	3	2	185213.8075	93529.2378	75194.88048	263736.1929	73158.94133	54820.18627	70984.87088	24827.90505	11563.21947	25904.09356	49588.34155	10304.52736	30780.66122	43091.73441	5392.930961		[M+H]+ 184.026	79
185.115308	185.1144733	185.115853	289.3850066	288.6840053	289.4240025	15	5	5	5	49308.00527	45394.53135	48833.31845	57481.00553	39820.3712	56984.59571	44921.20491	40954.10613	31977.4305	50620.98069	41789.43208	50842.30799	42186.71672	43341.23333	44656.72361		[M+Na+NaCOOH]+ 94.1398	134
185.1178003	185.1173666	185.1185107	214.9390057	214.8280044	215.5780044	9	2	4	3	24992.92045	31240.06012	54530.57582	22246.18184	49706.06976	33882.61761	22762.148	55310.26124	42176.17406	36947.5895	42323.14975	17428.22937	38859.65033	31882.50104	33756.15135			2524
185.6281228	185.6275584	185.6288432	1110.673005	1109.994033	1111.421057	9	3	2	4	35410.0349	32481.72627	35619.63779	33241.49166	34617.82207	33972.61637	31270.26276	22819.46272	30673.08677	20893.64018	28097.09979	24988.44453	23689.05437	31252.31294	20224.88855			146
185.988893	185.988477	185.989323	1108.835986	1108.063008	1110.024954	15	5	5	5	183265.863	155901.3532	165023.4655	146935.5974	152150.5635	140363.029	141291.3425	134383.0589	134490.1322	125765.5251	127806.506	130126.1398	126032.031	124850.0047	127307.8876	[86][M+1]+		19
186.010186	186.0091537	186.0108109	34.72249918	34.39900122	35.0769985	6	2	3	1	24473.13365	21876.84997	36498.84739	24364.03976	36451.51635	30188.3623	22042.74135	39989.26474	28802.57761	22304.94916	22408.01327	10692.89262	31189.40181	19945.1075	16230.34167			43
186.0554227	186.0549177	186.055607	213.0525044	212.1789942	213.1180044	8	3	3	2	409218.0605	272657.7432	118182.8581	364521.8624	162480.1275	120277.7262	350839.6118	146329.0004	146211.7893	99453.42135	94324.51673	207939.9698	103337.5992	58824.45075	106282.4239			27
186.2218324	186.2210524	186.2227634	536.7439842	534.8820116	537.4989761	7	4	1	2	53922.95703	15390.65884	38089.59702	22635.779	65836.3762	10290.55613	47234.70028	14923.6214	9903.075055	18430.98654	9232.935555	24268.12286	32989.54379	20576.3763	7877.037308			2039
186.8295663	186.8290351	186.8296458	38.61099891	37.82100165	38.84999838	5	0	2	3	40724.83224	35769.01755	25933.38855	13185.61967	18832.61584	14986.86295	20855.03306	32566.12524	83884.865	63513.95581	24553.2537	70061.7637	22092.93683	21175.59978	44806.60816		[M+2H-C6H10O4]2+ 517.697	79
186.9576376	186.9570587	186.9580076	1129.27002	1123.612976	1144.744949	25	5	5	5	7464406.91	7252361.722	7062661.098	6836264.453	6646579.839	6639647.015	4528544.476	4233489.355	6130926.738	2097277.819	3617675.224	5695408.346	627783.7112	198842.0139	3112397.928			2684
186.957263	186.9570713	186.9573607	1194.315491	1193.300056	1195.572968	10	4	2	4	982586.6561	631736.8995	1263299.352	792898.079	768470.5338	747295.1373	723965.3699	692031.2092	683012.0934	798297.4417	580486.3364	692875.2209	566613.528	497256.3644	584963.2666			264
186.9574093	186.9568978	186.9577781	1155.712032	1149.027952	1162.66598	11	5	2	2	761531.9388	899518.9206	820307.2365	908520.7684	1075430.824	771148.5904	750960.3596	724144.0108	731632.5231	755216.1545	665986.5223	664105.0594	579650.6041	1103777.916	598447.9161			3555
186.9819424	186.9816055	186.9823227	1109.035984	1108.063008	1110.024954	15	5	5	5	811549.3575	779849.1234	745942.8855	709236.4743	690255.8873	691130.5352	693741.8953	662275.4168	646630.015	649124.9038	647437.02	640242.3059	602600.9931	624305.006	608913.1996	[86][M+2]+		19
186.9873467	186.9868908	186.9880276	1130.36847	1124.809995	1137.201004	12	3	4	2	336860.8499	2073060.486	790148.5986	1994674.102	190034.7235	1897827.654	216908.5215	552485.7571	281516.7701	485962.338	1735117.493	242819.5798	345233.4969	1720324.863	1681267.128			2685
186.9892978	186.9881289	186.9896341	1154.055519	1149.057034	1157.526988	6	1	3	2	943152.5011	908683.4137	886788.2721	862181.9931	104630.3039	146189.9107	101495.3567	769231.076	785864.9996	97621.33068	718731.9446	145440.8441	128500.4626	650314.3083	649027.0172			3556
186.9887558	186.9874865	186.9903885	1114.810982	1113.164978	1118.582039	5	3	1	1	143598.7509	208560.9561	407327.8411	97425.41328	329089.7562	378071.2251	105901.5757	299746.0174	308599.3673	295323.7209	321272.5286	280629.9204	108695.0304	281482.5953	278556.5117			2219
187.1081303	187.1076115	187.1085047	42.72800088	42.12100055	43.17800088	5	3	1	1	42277.8786	48017.59521	19231.45753	38003.13482	16735.83623	22015.84456	54482.42437	23635.18917	18708.56886	12425.91966	14057.61935	38106.30385	13501.54879	15784.78142	13374.00989		[M+Na]+ 164.124 [M+H]+ 186.1	25
187.1485065	187.147817	187.1489406	551.3040149	550.9509795	551.9940149	7	3	2	2	49079.82099	22413.07246	40608.89489	53885.96625	20480.69358	32224.3268	33724.8394	27076.25951	13613.03206	17867.05727	38225.65887	24711.55931	15599.68926	21071.95425	17004.21408			60
187.1485531	187.1478196	187.1488928	982.6229846	974.1420091	987.2240118	7	1	3	3	3779.606849	3166.761533	3949.706669	7693.292297	42079.84675	26251.82731	30615.52111	7696.517654	35155.59947	10107.27715	32774.89324	9053.690134	25876.12563	9208.080565	28757.59704			1005
187.1481755	187.1473675	187.1487135	955.0240146	954.0440146	955.7980156	3	3	0	0	54369.27493	37712.35076	49483.56326	37730.7475	26647.43774	22711.33418	34198.50718	25400.67006	25273.75182	24350.48616	24079.81932	25543.2967	27312.10044	29098.32683	23329.43271		[M+H+HCOOH]+ 140.128	20
187.9838434	187.9830171	187.9846093	1108.835986	1108.063008	1110.024954	15	5	5	5	71118.21181	71900.99134	69549.14934	67670.22152	59347.88327	62856.94311	59283.31072	57258.85793	60273.43926	52113.90441	44288.31229	46879.03981	51802.24928	52329.87554	47376.02979	[86][M+3]+		19
188.0557426	188.0554975	188.0564294	87.06199722	86.15700069	88.02399828	15	5	5	5	31013.52518	54377.11527	72933.20131	27634.50068	77769.0361	79232.59369	35720.87553	75052.4798	72660.27849	81345.86253	63166.45227	32645.65529	62100.50065	46855.62105	31440.66807		[M+H]+ 187.049	419
188.071344	188.0710601	188.0716679	208.8410066	208.3360059	210.1190011	15	5	5	5	2856504.89	1850476.849	1804909.501	2752109.625	1321503.43	1467726.636	2118245.647	3662715.95	2545311.103	2432894.981	1820212.493	2823969.26	2150931.377	1723655.707	2823965.735	[87][M]+	[M+H]+ 187.065	44
188.0921477	188.0919115	188.0922888	166.8569983	162.265004	167.8049987	6	3	2	1	144023.3588	94078.13592	40617.6657	115758.0096	46876.77713	49960.09464	90937.44633	49348.09098	48119.28471	33630.68868	48440.27789	74387.79647	40882.61586	35824.37966	32759.77609		[M+H-H20]+ 205.097	452
188.1072425	188.1067618	188.1081708	342.0160043	341.4680098	342.1990112	9	4	2	3	29462.88466	31514.29479	29091.29489	26044.36675	21376.58766	27761.26553	19955.48818	24659.22843	20895.45139	26599.66832	20771.20388	22735.00511	22265.75167	21969.40532	19987.86204			473
188.1285782	188.128074	188.129054	196.5830058	196.3099977	197.5689963	13	5	5	3	136804.8337	98813.13521	49308.79799	173866.9695	61201.69692	40563.09057	79593.85087	49682.41521	38388.38277	42987.45125	44066.79668	70638.71406	35527.95322	35234.04796	34036.06516			395
188.9794397	188.9791537	188.9797337	1108.835986	1108.063008	1110.024954	15	5	5	5	101899.4083	95688.2461	92393.47888	90825.14388	84768.71378	75469.85483	81526.44727	79530.64968	78189.58176	82166.00426	79213.41962	82281.47179	81410.61621	76630.15139	70029.25515	[86][M+4]+		19
189.0401092	189.0397256	189.0404199	190.0075006	189.4090033	190.8830026	12	4	3	5	30982.89813	50558.43689	28350.5985	40879.57458	20292.22324	17518.16701	43669.64877	18446.18643	50138.13881	40202.77225	43869.20753	60531.93855	34372.34495	43981.0559	68819.33759		[M+H]+ 188.03	200
189.0742889	189.0739497	189.0745698	208.8410066	208.3360059	210.1190011	15	5	5	5	393023.0228	238589.6155	245602.9147	375427.5301	188017.3532	200505.8805	293165.9982	497369.0473	351361.9171	328940.8227	230194.876	381397.0883	291355.0197	216410.8213	382854.8845	[87][M+1]+		44
189.1138644	189.1136591	189.1142799	1108.635986	1107.394956	1109.674956	15	5	5	5	456760.0971	449673.374	429116.674	419802.5704	420791.4542	403294.8835	399128.7617	384393.5043	381118.4493	376404.871	370863.3827	418975.1158	370877.4734	405847.6022	359450.1404			19
189.1276409	189.1272593	189.1281171	230.893003	230.2220016	231.2280022	15	5	5	5	41718.45754	59809.57622	76940.30188	26605.04357	88717.75742	46072.57879	44329.58421	98622.68294	71448.138	62226.5966	69310.22009	27546.41093	77716.75752	37967.27654	45249.83126		[M+K]+ 150.17 [M+Na]+ 166.137	65
189.1273776	189.1264155	189.1276883	426.5074948	425.7450009	427.3639968	14	4	5	5	125998.2983	50829.38631	67740.3093	72624.30233	58008.18455	194423.4591	27979.83187	70891.79104	60403.15456	87482.44813	87744.14259	37756.72867	175196.4922	125192.2307	42368.24066		[M+H]+ 188.121	220
189.124431	189.1241045	189.1246567	58.44700098	58.34700098	59.07499909	5	3	1	1	47442.97041	43495.31301	16324.56763	33529.79043	14780.54567	10918.81999	48661.02632	24370.48302	24894.99439	19067.36438	13328.81282	47358.14019	15783.46702	11698.03663	24023.20891		[M+H-CO]+ 216.12	166
189.1353878	189.1347257	189.135785	39.82699871	39.59799924	39.86800007	4	3	1	0	85603.44937	48109.70702	6000.692427	49466.66276	5345.309735	5210.41213	46692.19002	12000.33554	7945.009136	5586.465348	4050.564078	20869.25864	5270.695474	4431.296952	4910.43482		[M+H]+ 188.128	79
190.0505727	190.0498497	190.050878	210.4239977	209.6139977	211.3269929	15	5	5	5	102113.4243	136890.2426	73878.8668	111657.2364	87034.58075	83922.03585	110746.2919	66319.64728	50236.84897	62968.47836	90057.65279	133220.815	75403.71002	52750.60261	52431.16223			3291
190.0712838	190.070735	190.0716201	74.55099821	74.27199957	75.76800295	5	4	1	0	35367.52054	30013.84152	35320.87965	52585.2597	43634.98313	38410.7986	21790.37796	34039.52002	14786.86049	23075.45113	30585.49271	10851.67336	29370.92901	22827.60643	10118.17532		[3M+2H]2+ 126.035 [M+H]+ 189.06	343
190.1004087	190.0984853	190.1037202	1107.23897	1105.37897	1108.507022	13	5	4	4	84727.76525	68437.90716	74077.30591	61099.53769	86627.1823	69495.68247	84271.84669	71534.00307	73579.22474	37714.86671	41981.12406	83487.0342	76252.01452	47855.05763	74408.44739		[M+Na]+ 167.11	147
190.1076632	190.1074452	190.108683	178.923995	177.7600053	180.0090012	11	4	4	3	34431.67463	22519.55831	22441.58355	28332.72771	28992.36053	25200.62552	19050.01515	25373.23357	35642.58893	26341.18626	21839.02777	31657.69688	22161.42832	13266.56561	23995.82785		[M+H-C5H8O4]+ 321.144	3691
190.114618	190.1103808	190.118092	1108.80047	1107.718046	1110.084038	10	4	4	2	45576.38063	67495.95792	55750.24279	43817.94558	98402.7415	74260.80018	47147.53763	32826.74226	29874.05492	31316.09199	37239.51577	80666.73312	86779.72962	86848.20474	36053.14926			19
190.1229342	190.1222917	190.1234235	373.8399923	373.3189937	374.0079896	15	5	5	5	71492.33923	71246.456	57737.60784	73443.38225	61150.79075	71081.30642	56387.62176	56660.69445	50668.02328	63032.54932	54185.04562	63938.64153	50191.47982	55195.54692	45714.36982			3554
190.1264837	190.126028	190.1267304	262.7320131	262.5690035	263.3169981	5	3	1	1	89202.96466	51209.35661	11413.9777	56705.93155	13844.17648	10427.25633	44738.47697	10593.5688	8695.043015	8287.229722	7640.184553	28725.23471	9773.147968	6906.880248	7809.000013			1041
191.040141	191.0397501	191.0409316	73.3894991	72.36499758	74.65200232	14	4	5	5	165997.6032	214973.482	170286.8178	151898.8109	223897.4335	163499.6731	155560.9865	206716.0534	153885.689	174188.4073	105601.7081	153185.687	175259.5995	125614.2147	137633.7229			2981
191.0480799	191.0479513	191.0486347	99.45799828	95.92699671	100.8199966	5	3	2	0	114820.4795	103715.6365	44999.14274	136841.3087	34754.02479	16505.43224	159690.2701	24556.91057	20232.18755	23003.59356	24014.94192	32428.5653	19253.40694	9833.496805	22818.71678			330
191.0705263	191.0701407	191.0708837	255.3260136	254.6379904	255.4260136	7	3	3	1	90261.25419	135539.9054	93867.0797	73508.54336	76806.44839	79027.75928	113391.6157	112125.0977	74752.64841	78500.20703	70387.28087	77877.0718	76573.00191	56071.02135	80763.45237		[M+2H-C2H4]2+ 408.172	277
191.0707399	191.0705954	191.0711604	448.1469973	447.247	448.1649946	3	0	0	3	67409.907	62224.19299	124277.8075	50200.24639	94534.48772	111081.659	52605.11697	112397.9196	100559.4965	78778.8224	77309.41524	58711.60057	83925.02695	79321.45744	97643.36241		[M+Na]+ 168.083	326
191.0848612	191.0844272	191.0852284	234.6160056	233.9940029	235.0000035	15	5	5	5	125339.1061	106427.9773	77304.83342	122239.7783	83134.07444	62417.87589	98761.30231	82424.86683	87849.36983	84994.37365	67906.87952	81729.90129	62296.19714	61959.16	82542.91868			2769
191.1070232	191.106938	191.1074145	224.4300038	223.9650038	225.0650038	10	3	3	4	65511.15954	49361.18063	81160.41282	51876.23764	92235.08581	81958.26284	37435.34318	70829.69711	81326.14182	69112.09995	74681.5169	48486.30249	80375.40267	51612.56667	60888.25825		[M+2H]2+ 380.187	130
191.1068535	191.1067894	191.107633	522.9109955	522.2830009	523.5130009	3	3	0	0	105682.7532	74227.52571	41419.58068	13156.84651	17696.90889	12604.11378	7367.011456	10493.34574	10428.94281	7102.034018	7516.825578	9209.959053	9463.860629	8999.914831	9533.329458		[M+Na]+ 168.114	698
191.1289722	191.127765	191.1297207	1108.627016	1107.394956	1109.435986	15	5	5	5	59260.92116	62507.21222	56888.82292	67897.10283	56656.75448	55851.75372	47318.89388	42571.04406	51523.81716	47708.83339	37672.68792	49043.24906	54176.27528	54127.40996	51795.45103		[M+H]+ 190.125	19
191.1434512	191.1429737	191.1436434	292.5640011	291.9250052	293.1960038	15	5	5	5	85782.93685	83294.17413	147237.0159	75402.0965	180679.0117	130491.4111	79323.79573	183411.1652	135867.7681	109056.4979	140380.5976	52228.69292	146123.6526	75369.89133	67811.20757		[M+H-H20]+ 208.148	134
191.1432582	191.1430717	191.1438706	337.348998	336.6500021	337.4120048	15	5	5	5	158616.871	100495.5359	114497.9137	154554.5545	152938.285	133324.0643	78808.59711	122952.5075	103601.6505	94079.37009	91326.41634	68337.32122	105390.9298	78004.3389	59099.9071		[M+K]+ 152.177 [M+H]+ 190.137 [M+H-H20]+ 208.148	378
192.056752	192.0559982	192.057064	39.85800007	39.48900143	45.07400151	12	5	4	3	102367.3348	123104.4313	83427.71365	79656.50165	165186.6282	167109.7773	122213.4979	198653.4163	75854.90623	64012.84939	49622.35878	46663.14313	67406.06542	62985.18845	68309.40662			79
192.0661236	192.0651642	192.0668233	209.2369929	208.3360059	210.1190011	15	5	5	5	62680.30648	47728.82586	51260.2517	64018.40429	38812.27471	42141.81491	59387.7116	77995.52181	58528.06181	58914.66927	48653.31199	58919.22512	53083.20257	44697.92785	55642.71106		[M+K]+ 153.103	44
192.1236537	192.1233867	192.1241948	39.19999838	39.03799924	39.59799924	7	4	2	1	80448.03626	103092.9179	28276.86173	101804.7112	58493.92791	79121.59716	103205.483	38550.82603	76309.47835	75299.824	52228.52115	56219.21452	74929.80621	81121.73141	70070.74533		[M+H-C2H4]+ 219.15	79
192.1387411	192.1382811	192.1391794	406.0789881	405.5379868	406.1989881	15	5	5	5	49065.38948	101673.1616	57959.40253	45973.21113	66350.66677	60696.95078	66004.68015	76643.77653	63438.60607	68552.83616	120118.286	51648.70535	52804.74457	41259.6393	144353.4755			87
192.1387481	192.1384638	192.1389239	677.9239967	675.8840253	680.7829953	6	0	3	3	13407.02997	12377.80347	11304.67979	12959.97697	10109.62015	65004.08652	8454.820105	62062.08728	9378.437154	68153.44983	8229.252934	14727.28853	54632.48903	57518.24785	53133.68674			3194
192.1384494	192.1383746	192.1391547	628.7409898	628.5820198	629.6840253	3	3	0	0	71714.27562	69589.78643	72441.18706	8639.014653	7152.51085	7749.679857	5457.600001	6942.178795	4841.082773	6744.478345	7094.711827	6355.120072	5396.780294	5519.907526	4789.073661		[M+H]+ 191.132	174
193.0068877	193.0064089	193.0073426	1108.764038	1099.983992	1109.684038	13	5	4	3	213968.9354	191960.7304	168120.3096	177155.5473	155615.9875	173197.462	159810.4857	154661.0131	154751.1481	129437.7753	137856.0158	207145.8942	113224.2619	119847.0934	108858.1915		[3M+2H]2+ 127.994 [3M+2H]2+ 127.994	19
193.0500509	193.0496802	193.0505172	255.4799959	255.2669863	256.0540081	15	5	5	5	203899.3215	213996.6689	171649.2126	210961.7428	164249.872	181442.9295	184068.2606	190524.6903	145819.4169	184060.9689	151279.2673	192985.1429	161392.0832	185182.0281	151322.7896		[M+K]+ 154.091 [M+Na]+ 170.065 [M+H-H20]+ 210.054	277
193.0501427	193.0493408	193.0507125	383.3769917	383.1269945	383.7659904	15	5	5	5	358981.0484	368726.4267	194479.6833	208251.8297	174138.524	198598.5275	177427.2997	188753.4881	161881.5879	321307.0514	168070.1073	304282.2154	285264.5354	304888.497	162466.4547		[M+2H]2+ 384.085	156
193.0865524	193.0862554	193.0870461	417.4939906	417.1749919	418.4939878	15	5	5	5	374640.5114	448206.9695	590256.6089	344786.982	446818.1585	407346.6193	380381.1568	530474.4084	501917.0945	347653.3545	377388.1893	458816.9343	445043.1353	340341.9769	490221.8385	[88][M]+		184
193.086307	193.0857578	193.0865271	245.9930043	245.3490084	246.6569975	12	5	3	4	225296.7852	206143.4487	263524.4078	185178.5367	248719.7652	247171.6798	167825.9108	270653.7992	242453.4179	198387.2901	194720.4715	188242.1793	247473.9471	180457.862	206204.0656			164
193.0862496	193.08586	193.0867487	224.7925021	224.1329956	231.7699934	14	4	5	4	136555.4423	158954.3679	227696.4249	107169.0987	261605.9545	271776.6859	117860.8582	279206.2678	221419.5157	179665.0194	218776.6261	117560.7241	227354.116	138588.464	158381.744		[M+K]+ 154.128	130
193.1227123	193.1224456	193.1230167	316.845992	316.0349934	317.4730138	11	4	2	5	335614.2744	95620.68901	95858.64662	117080.0154	100083.7912	198861.6602	68669.70693	94265.85285	87241.53067	139409.9482	202845.844	60442.55768	351275.9851	183291.5236	92615.42002		[M+H-H20]+ 210.125	308
193.1226564	193.1225024	193.1231249	295.0474936	294.2919929	295.0819929	10	3	4	3	54010.2692	52310.26638	96424.47803	46445.99133	77179.28455	127566.1584	34112.62491	119216.3592	120436.582	147769.0659	77426.32946	52790.9254	271617.1527	82006.69072	198398.7103		[M+H]+ 192.117 [M+H-CH4]+ 208.148 [2M+3H]3+ 288.178	134
193.1590779	193.1586399	193.1595013	300.9359897	300.0619859	301.136991	15	5	5	5	69847.54742	77772.36782	94281.91865	50069.72336	138584.0607	65365.51824	44372.97371	103286.3862	93900.23032	82612.46395	86032.00524	43485.2681	96437.58016	45882.96279	49243.39706			132
193.1590224	193.1585498	193.1598449	555.3750148	554.0350148	558.8159875	11	4	3	4	128459.1677	85611.02506	124006.858	130477.6013	27062.18938	132116.6351	81910.23937	109248.0072	27169.34759	23916.42701	88525.91941	52206.40805	20577.8917	71407.25746	53230.35147			155
193.9979225	193.9977298	193.9981767	83.44300112	79.80000147	87.00199722	15	5	5	4	103604.7074	129758.9492	107741.2519	111464.4436	100499.9657	97464.78377	113885.9007	96846.05863	129973.7941	62060.48874	115546.4914	87103.22323	123990.9325	114329.2231	135794.6332		[M+2H-H20]2+ 403.995 [M+2H-H20]2+ 403.995	120
194.0453805	194.0449813	194.0456971	244.7760125	244.0719894	245.4159988	14	5	5	4	11689262.52	2459388.084	685996.7579	4973202.963	1955904.74	1914045.82	1865412.026	772401.3731	1755610.078	459117.5222	622457.5002	1682920.808	1389993.535	1523874.477	800769.376	[89][M]+		53
194.045675	194.045361	194.0481151	227.276001	226.7070051	227.5000003	15	5	5	5	32984450.14	33128842.4	12834308.57	32324982.85	13039699.93	11277591.68	33405988.23	11201266.55	11183198.05	8114745.501	8357971.728	27092142.16	7981997.07	8642410.313	6508500.783	[90][M]+	[M+Na]+ 171.057	11
194.0455035	194.0452416	194.045982	252.9030082	251.7479946	253.5499986	13	4	5	4	2241600.152	814882.4624	783786.9631	1409418.805	1463516.169	2828616.232	676415.8937	933144.9902	779315.3141	553071.6433	938184.8336	540160.5421	2074404.675	425379.5246	348830.1547		[M+H-CH2]+ 207.054	36
194.0453097	194.0451278	194.0455714	213.6870003	213.597003	214.3280016	7	5	2	0	276234.2084	270111.9776	340584.8874	193883.3253	520887.976	327080.9422	233723.6216	393263.0098	284345.9724	230841.2585	275882.8456	136406.2161	288692.6201	183112.1641	190022.2779			27
194.081876	194.0813593	194.0828318	266.403013	265.7130103	267.0520061	15	5	5	5	31454.76513	93572.89683	134037.4501	31634.97962	138480.1712	39102.05125	36837.20649	165311.0635	197276.9152	110101.1134	60209.97984	62174.51156	79354.30615	22278.61606	70201.33046		[M+H+Na]2+ 364.164 [M+2H]2+ 386.145	163
194.0828824	194.0823617	194.0831514	215.6050064	215.4870003	215.6059934	3	0	3	0	19960.30225	29625.45079	42094.57083	21291.7169	43918.10753	25984.86291	14814.94086	30424.25707	31840.29632	18369.71467	26740.00443	19425.32433	27889.07084	11416.55682	22050.29148		[M+2Na]2+ 342.196	103
194.0897824	194.0893863	194.0904754	417.4549919	416.8759933	417.8459933	15	5	5	5	40577.75217	51032.97813	72345.03189	42127.7152	57256.59467	47964.19957	43707.98276	60323.42267	57703.89755	37029.053	39493.11416	47022.34928	51429.4871	34595.05808	50879.09217	[88][M+1]+		184
194.0858683	194.0855026	194.0865362	227.3880064	226.4600003	229.3420016	15	5	5	5	995611.012	1022109.947	547219.3032	1005678.288	567155.7603	477191.9363	1011671.66	485966.7274	466097.4039	337869.7994	360451.7841	836402.7549	341065.5906	336726.0823	243442.6779		[M+2H-CO2]2+ 430.151	11
194.1182339	194.1179886	194.1185728	461.1660007	460.5570021	463.6480035	4	0	3	1	18508.15998	18478.39287	16837.35781	13113.5075	25137.17905	35513.6531	13158.79	16254.64522	24068.00031	30396.56644	15940.18037	172492.3788	21384.88671	18693.00372	9964.832681			255
194.1543988	194.1539267	194.1550642	396.2809873	395.7029928	396.399986	7	4	1	2	33354.20171	15984.82279	33116.11935	32385.87839	28503.2258	44777.8307	14968.98626	15744.97527	24835.73381	20850.40877	20688.20664	19795.09274	32373.27135	10591.63813	20767.3414			3548
194.2158767	194.2154115	194.2185438	227.1635013	226.6380064	227.446001	6	4	1	1	625712.0894	496104.7879	97547.50069	514591.4216	101482.0326	69303.91293	553771.002	65393.25742	69903.37879	22344.98665	27728.50676	399748.455	21933.25742	30612.76694	8153.895932		[M+3H]3+ 579.628	11
194.2529981	194.2523423	194.2562011	227.1635013	226.6380064	227.446001	6	4	1	1	503735.6287	612969.3381	107628.7654	557796.5558	93222.96522	43519.34738	554592.7819	49497.02553	49421.57432	11858.33275	16265.07458	407233.4573	13864.02833	18376.60977	4092.757387		[M+H]+ 193.24	11
194.3013136	194.3006985	194.3020274	227.276001	226.6380064	227.446001	5	3	1	1	224791.6394	204702.152	109002.4057	193974.996	93264.96993	43622.07207	198459.4058	49585.24656	49539.43224	11990.15306	16434.61343	154503.3925	13948.49583	18432.90339	4228.117939		[M+H]+ 193.298	11
195.0491036	195.0484322	195.0495655	227.276001	226.6380064	227.5000003	15	5	5	5	4589036.615	4408374.662	1452763.202	4418409.608	1472068.89	1275643.801	4550369.503	1257860.736	1282736.431	940998.5149	944702.472	3433566.159	902833.1084	964491.4547	735138.5708	[90][M+1]+		11
195.0521187	195.0512852	195.0527612	252.8380082	252.2149878	253.4399986	12	3	5	4	412784.6412	194223.8189	235828.4975	318670.8522	421261.1461	234773.2959	147616.9275	270862.9652	227670.0923	167922.436	277816.7984	109286.7335	166477.6993	85778.88525	95443.77451		[M+H-C6H10O5]+ 356.103	36
195.0491438	195.0490994	195.0496782	245.1690057	244.5990057	245.4159988	6	3	1	2	1333871.195	306862.501	52722.04542	605303.9002	149900.6041	230463.9801	150744.0434	74867.76336	36704.51768	31452.51298	53616.45343	210396.0053	161202.5286	174206.5246	19714.06701	[89][M+1]+		53
195.0654372	195.0647219	195.0662449	222.0909943	220.9650022	222.966995	15	5	5	5	133847.8745	129456.9034	129123.5413	114411.1915	175675.8257	117955.5898	95419.13763	160184.5533	171814.0296	147331.8077	128502.4343	99042.01775	113263.0199	89283.92706	114929.0268		[3M+2K]2+ 104.064	75
195.0889653	195.0885326	195.0893975	227.2770037	226.6380064	227.446001	6	4	1	1	184988.0467	164455.9564	29568.96534	161603.6806	32615.47221	64918.43688	157342.4656	89440.57174	46649.08522	45764.60143	21816.04427	104827.7102	18987.59855	16904.19449	23791.29501			11
195.1014406	195.1009698	195.1017693	416.4080015	415.9570001	417.1969974	15	5	5	5	91244.45418	100329.8058	100205.3632	104683.0125	88699.90441	90561.43648	76952.90528	89617.49699	69646.72402	82689.56219	79289.66724	93842.86175	82110.08057	70835.34911	74558.01169			286
195.10217	195.1013242	195.1025917	484.4150162	482.9659917	488.3259889	15	5	5	5	123200.0233	114867.089	101650.8863	115510.2313	99463.11164	123025.8467	100416.6163	113553.5323	97346.18092	108104.7964	100936.0482	98907.91896	94180.88216	98697.64465	91432.04151		[M+H]+ 194.095	304
195.1018873	195.1014452	195.1023725	313.699007	313.0719907	313.909007	9	4	2	3	219366.527	174304.2276	149916.1209	245917.0428	168074.9826	105382.9852	170524.8272	144886.4565	119295.8588	118818.9394	121094.9832	122932.438	120530.2701	76747.34417	87268.74575			3226
195.1021308	195.1014431	195.102447	391.8099929	391.3219956	391.9480133	7	4	2	1	33841.26082	37372.5684	41263.67279	43620.00969	39624.17064	29827.98285	28244.97386	42388.3288	28862.01408	29702.38645	29705.82338	31412.6644	33327.33874	40187.59963	24453.38991			2727
195.1226909	195.1188642	195.1233814	197.925999	197.0720017	199.4049969	12	5	4	3	27146.31732	74756.86785	53644.9919	41222.85271	65884.30719	48141.40037	21916.26581	48410.77831	32402.85658	82611.56666	56383.25756	35677.06738	25059.93386	44761.75983	30301.97705			1419
195.138181	195.1378402	195.1384696	458.7465113	457.6860107	465.7600047	18	5	5	5	196109.2897	211937.2874	187451.3706	208807.6259	206023.4189	201934.2624	184576.6288	193690.334	165521.915	188127.469	168921.6244	177541.872	159878.7412	171169.0222	164825.9778			292
195.1382243	195.1380011	195.1385359	425.8839996	425.126005	426.7150009	14	5	5	4	212646.7378	161328.1144	171518.2245	254091.1153	171053.4364	231126.3088	149982.2918	161485.1731	139257.1702	161628.917	149371.8864	152406.2534	173201.9774	218002.6456	152235.5793		[M+H]+ 194.131	2719
195.1381795	195.1376425	195.1387826	495.7520213	493.3629968	500.644024	15	5	5	5	383825.4394	334035.0934	376353.3995	443861.9314	429517.5644	326788.6309	270987.678	405570.4995	369325.8075	320223.2552	319968.4582	247618.7241	338692.8242	201097.9722	232186.4028	[91][M]+	[M+H-H20]+ 212.143	169
195.1382699	195.1381229	195.1387285	415.5970001	415.2690083	415.7700069	7	4	2	1	169304.6195	123083.1178	89706.28354	209400.7855	129823.0187	245258.7701	55632.32629	132820.974	108103.8673	153563.2133	132120.7549	123275.4819	169028.0047	255929.5144	95135.26454		[M+H-CH4]+ 210.164	286
195.1382732	195.1377757	195.138881	850.1094903	847.0890039	858.9590067	6	1	3	2	18703.98021	18537.06446	19221.42819	11617.26546	49714.11289	57827.62798	44616.81887	40192.2027	13461.20907	56866.6228	25256.40252	29800.26377	70016.10175	36041.99029	31201.90124			1761
195.1377527	195.1374018	195.1382523	750.3579739	749.7290039	751.6090039	3	3	0	0	76227.40262	37339.07664	49013.97498	13160.14359	12344.3245	9016.191309	9410.755189	7753.523541	9481.172544	9856.110462	9284.311871	8021.833715	8718.484455	9208.891148	7569.187911		[M+3H-COCH2]3+ 624.416	47
195.9946457	195.9941805	195.9951011	34.7969985	34.16900039	35.0769985	15	5	5	5	60337.00619	62945.42746	118792.2474	52853.38683	130178.1779	108038.9041	68879.96186	144943.5922	104015.2577	76730.38405	70188.77366	38089.40028	102650.5183	60905.01731	57141.91016		[M+H]+ 194.991 [M+H]+ 194.991	43
195.9943003	195.9939637	195.9944674	1106.25	1106.09	1106.311033	4	3	1	0	218165.0941	203189.1386	198238.7555	180128.4417	173823.9436	171939.2289	165180.7889	162601.7093	147354.5309	140619.8439	139491.0328	134436.8192	126377.0688	130839.7311	120615.6912			3216
196.0554589	196.0542168	196.0568501	227.6689962	227.0879949	228.1079949	15	5	5	5	1101124.458	878179.7236	399023.2147	912500.7075	393084.8931	434599.0625	867117.131	463585.7228	349032.2563	180673.1631	209395.639	945456.6556	228970.9014	231706.374	140877.5258	[90][M+2]+		11
196.0599811	196.0593017	196.0606539	252.3659892	252.1049878	252.9310027	15	5	5	5	191950.6091	98647.1971	179083.1489	139761.1609	269542.4213	194449.5581	107312.2944	164599.3314	156996.2558	63899.54957	135570.1721	52102.08473	123000.1867	44387.53588	59357.76847			36
196.0611144	196.0605597	196.0619108	224.2919942	224.1319942	224.5660052	9	3	3	3	300246.8548	216788.1848	127145.88	340288.2713	169957.4606	122299.5409	168078.8342	113641.7206	77806.73371	90902.80081	114253.3357	148039.7017	98171.13627	66611.8046	114711.1303		[M+H-C6H10O5]+ 357.106	130
196.0973763	196.0965495	196.0976889	201.6900014	200.7290037	202.1909992	8	5	2	1	94810.54812	62909.36227	32806.28789	95508.87136	30997.84057	36523.69342	43585.82177	38167.61125	27834.89792	35893.78032	33633.75286	30159.59317	30773.27088	31305.64699	26363.6365			80
196.1335791	196.1328958	196.1337771	303.6389923	303.0099964	304.0799937	5	3	1	1	32022.1977	12919.04826	24354.45069	29240.14016	18793.72221	24926.75382	12569.16098	10677.29668	15391.72975	15255.21634	13372.78208	18904.80993	26781.51491	7292.965632	16941.33017			232
196.1415017	196.1407653	196.1423825	495.7329941	493.3629968	498.9649995	13	5	5	3	45797.53382	35252.76256	44131.79803	56884.08594	53299.09178	34828.08068	29306.67488	44618.99302	38922.68411	31587.16284	34806.55975	16123.58799	37858.19569	10627.51201	20743.30016	[91][M+1]+		169
196.9955094	196.9936324	196.9962867	34.72249918	34.39900122	35.0769985	6	2	3	1	19775.21239	16318.68559	30857.39024	14964.94446	39410.54805	33472.9056	20416.89765	41869.28354	30203.78564	23327.46576	22276.69646	11214.97942	30995.7868	18835.09117	16710.61738		[M+H]+ 195.992	43
197.0006279	197.0000161	197.0008884	1118.662039	1115.786055	1122.931949	11	3	4	3	463182.9475	502117.6449	425253.3657	376459.6028	406564.9164	194709.0733	310646.1331	383444.6181	429088.4773	411511.2214	358577.2733	402499.6824	348550.6588	399380.0804	178636.8894			48
197.0062642	197.006135	197.0064574	81.85300112	80.78999706	82.72399807	15	5	5	5	430538.7485	815738.1059	626884.3816	498920.9818	446565.6612	510568.0928	627597.4261	491107.9008	1110492.902	1155777.033	880256.2716	1225909.511	812780.9131	960769.4581	1479767.762			1113
197.0592582	197.0556598	197.0639688	227.5809996	224.9210044	228.0739955	6	3	1	1	77784.34129	62490.46554	40596.76179	47928.04481	52855.22351	37952.43708	50307.12054	38956.59712	36960.99446	27380.82072	28495.73233	74946.60147	27551.72755	23965.89458	21210.64809	[90][M+3]+		11
197.0811938	197.0795542	197.0817095	214.8280044	214.1049948	214.9669975	7	3	3	1	27483.06166	39393.26617	41137.88213	28890.43169	45051.27625	64047.3842	35506.61559	54447.5453	34513.85954	37307.57979	40612.19456	34820.82204	38845.21907	26439.83986	41853.68201		[M+2Na]2+ 348.194	193
197.1178009	197.1173182	197.1182943	431.6929885	430.8729885	432.6039899	15	5	5	5	170165.5625	90515.58591	184370.0111	185881.7589	175580.0952	205444.3549	90484.74264	100177.536	130231.1843	129163.0177	117061.5587	113831.0657	188865.0737	65252.7395	113956.9544			3361
197.1177903	197.1173452	197.1179939	278.3199868	277.6680099	278.3590113	15	5	5	5	804906.2108	718010.5323	885335.0251	902978.5972	976775.231	579594.4207	575736.1969	849194.6955	637783.0527	542129.4424	466521.4963	486660.0448	528405.4611	276464.5485	361002.4208	[92][M]+	[M+H]+ 196.112 [M+H-C6H10O4]+ 342.175	144
197.1176759	197.1170096	197.118116	350.3120068	349.6710082	350.9600041	7	4	2	1	39673.70439	30156.5349	27221.09034	37157.71171	40970.78651	22899.82147	21008.26761	38201.8884	22356.55014	28894.47647	21961.30532	18312.62089	25816.75166	18669.7821	14695.49105		[M+H]+ 196.112	413
197.1318486	197.1309546	197.1340286	954.7829819	954.6720091	955.0240146	3	3	0	0	45952.34457	22317.60948	35141.54925	13935.46764	9314.100918	9761.795839	10166.85405	8382.459464	13519.46935	14204.91371	7276.594694	7752.299252	8834.577963	7622.87361	9014.597173			20
197.1538127	197.1532168	197.1541632	507.4354935	504.3160112	511.2369839	12	5	5	2	106582.6997	114379.6076	108369.5684	107500.9453	107936.5383	105771.7828	103525.6124	94433.582	100778.944	94912.41877	94149.47339	80880.92596	72390.04453	62183.51357	94896.21681			471
197.1539878	197.1533161	197.1544759	518.0770273	514.1059973	523.1470273	15	5	5	5	254203.1969	269712.3096	238615.478	268887.6466	242734.6619	258524.2785	234185.6311	239897.7948	222905.7226	237787.9319	223548.7711	231339.9086	209726.4323	231435.0891	215639.3553	[93][M]+		3620
197.5265743	197.5262366	197.5270011	227.3389962	226.9000003	228.0739955	7	5	1	1	49955.1613	40400.0021	25784.27465	41755.07022	21253.29451	25279.20764	45057.44115	23739.2686	23977.60355	18968.51497	19188.91716	39583.32958	18388.9238	21091.13304	17255.44974			11
197.9915438	197.990565	197.9922731	34.62749918	34.16900039	35.0769985	14	5	5	4	42576.20782	41011.37193	58357.60169	40528.4364	53112.58839	48938.8197	40809.61312	63788.91678	52631.10709	47378.50162	44226.63953	28729.42685	54912.89829	39511.54684	36394.51662		[M+H-HCOOH]+ 242.991 [M+H-HCOOH]+ 242.991	43
198.0095597	198.0094691	198.0098077	82.16299754	81.47900011	83.07600079	8	1	2	5	31840.30386	63759.3204	42940.65146	37390.41788	33561.48476	37522.91993	40669.1278	33382.74194	61853.13077	73187.19141	54486.3397	78295.5168	47154.73989	59632.82735	86258.2411		[M+Na]+ 175.016	370
198.0398623	198.0396887	198.0403779	197.593003	197.583003	197.8899962	3	3	0	0	55239.79867	30744.62464	24213.68828	52078.10001	21771.87452	16183.15197	26311.76603	15734.38817	7721.45018	10598.81043	10454.21746	8958.026673	11632.52819	8300.484081	7152.815278			1420
198.0765981	198.0760478	198.0769251	233.1140029	232.7369981	233.7060056	15	5	5	5	198510.281	129253.9957	277030.6181	286233.2894	335905.751	319491.9914	207156.2465	267952.6289	250098.7286	241276.0551	316351.4987	232915.9263	283834.8932	223344.8363	237339.5553		[M+H]+ 197.064	64
198.0768247	198.0755788	198.0775167	72.36499758	70.75000105	73.03400063	15	5	5	5	138773.1793	96868.98889	189404.8918	61286.14199	269385.2469	136363.6484	91481.19432	316637.5382	179063.0013	148440.6243	168037.7289	74224.3079	195689.8885	137219.6982	116842.204		[M+H-C6H10O5]+ 359.13	254
198.121077	198.1207036	198.1216855	278.3199868	277.6680099	278.3590113	15	5	5	5	106037.9172	91789.60247	108932.1341	118695.5334	116346.3877	71545.90885	70813.49346	103736.7549	75605.67356	68128.56187	56994.00183	56458.72499	59624.47523	29464.16308	41806.0347	[92][M+1]+		144
198.1571043	198.1564587	198.1577694	517.4650218	514.1059973	518.768	6	3	2	1	24766.29521	24183.91017	29602.64041	32650.2812	27382.28594	23788.73677	25208.93345	24644.7662	7366.648939	32489.11795	25015.82133	12359.27456	11572.90961	8614.586426	24565.83532	[93][M+1]+		397
198.1855541	198.1849117	198.1858129	440.8899907	439.8609921	442.8409893	15	5	5	5	141638.8028	78377.24674	159578.9603	140741.4655	144895.5318	178427.347	70732.59318	89536.82143	128458.1245	102750.2613	98801.05118	102228.0459	151695.0837	49725.99574	112373.3113		[M+H-CO]+ 225.175	206
198.9405605	198.9402785	198.9409358	34.7969985	34.39900122	35.1269985	15	5	5	5	279263.6262	448039.852	859512.735	437568.1454	1244570.963	1368299.68	308271.5361	850038.3307	467458.6962	427737.9584	329839.6483	222689.1756	550501.6775	411876.3764	239898.3972	[94][M]+		43
198.9910943	198.9869577	198.9926637	34.5869985	33.85900039	34.84799986	7	2	3	2	26216.27143	27778.35269	26529.6843	25080.9628	37720.22149	43468.8656	26141.88389	32799.40449	31556.45094	29056.93385	27425.43008	21639.73155	33372.68536	28307.05764	23744.36705			43
199.060784	199.0604156	199.0610279	201.1399935	200.7290037	208.5169957	9	3	2	3	44570.43007	35228.22498	52506.10715	39046.2437	59175.96138	46196.95529	40532.81384	42816.74674	44037.69904	42586.67835	49372.01949	36364.61596	62951.71662	37798.93055	40804.12521		[3M+Na+K]2+ 112.056	80
199.1475682	199.1474542	199.14762	954.7829819	954.6720091	955.0240146	3	3	0	0	31057.52856	35564.84179	29118.18214	6089.051791	5947.198129	5199.247765	5265.125499	4462.334984	4696.922623	4841.25954	4157.834801	4858.33355	4148.950344	4304.284619	4783.989992			20
199.415005	199.4142366	199.415479	1120.558025	1116.846053	1121.72596	11	2	4	5	242085.1817	230314.2544	220671.6946	222293.7434	229579.9124	230194.4701	230114.2835	226426.0649	218916.2551	210160.142	211343.4768	198199.5797	200997.456	200815.2374	200913.6756		[M+3Na-H]2+ 330.871 [M+2H-H20]2+ 414.827	48
199.9418429	199.9415493	199.9423871	34.7969985	34.39900122	35.1269985	14	4	5	5	43389.61099	72994.11107	143073.4501	72326.44194	210633.745	229781.8029	51397.47628	140524.9335	74295.23618	66639.11463	52700.15811	35038.95917	86181.28616	64045.54392	37076.51399	[94][M+1]+		43
199.9767364	199.9763624	199.9771398	1115.439949	1114.044975	1116.066971	15	5	5	5	456870.7657	467271.2302	403663.1324	397353.2646	424269.5442	363926.2883	417185.8945	355333.3058	348473.5983	333302.4547	370518.074	267673.3024	311827.7216	318248.4213	269020.7366			2220
200.0922181	200.0916836	200.0926538	194.4389963	193.2500004	195.7419943	13	5	4	4	75029.69107	44780.94471	72476.18806	106667.3592	60033.40403	61906.02357	56318.70592	63228.32441	51387.87988	48060.54464	54512.79182	24008.58394	72755.43299	38695.64356	29497.97088		[M+H]+ 199.087 [M+2H-CO2]2+ 442.154	322
200.165028	200.1645535	200.165829	208.0289984	207.0590011	208.9019964	5	1	1	3	71073.2463	10985.10374	10421.23978	10857.83929	17486.49659	53434.19665	6772.501406	13237.51339	7470.52722	15272.97754	24521.90844	5681.873966	29210.15596	32403.02087	6428.150716			105
200.2005255	200.1995419	200.2011478	481.9004917	480.6120108	485.7120081	14	5	5	4	34370.22831	37995.06215	38099.84024	37235.15564	38023.05384	34314.31209	26679.0185	33979.02945	34097.09851	29202.0065	30868.5964	33494.62904	32465.53092	37354.28886	28143.44981			2529
200.2008809	200.200256	200.2015143	534.2309816	530.9400089	541.6009789	15	5	5	5	438922.9865	191359.1804	324288.7302	212337.9657	465980.425	241893.443	301916.7125	199615.8573	170288.1342	190008.1969	166281.1525	149770.3139	523689.1196	143233.5078	178351.5128	[95][M]+		181
200.9372754	200.9365038	200.9377992	34.7969985	34.39900122	35.1269985	15	5	5	5	39033.67398	59742.0638	125490.1011	61194.37963	176313.0597	202191.4794	42943.706	121581.0005	62132.40643	55140.80569	45096.75866	29631.04813	74180.55086	51385.08981	31042.59963	[94][M+2]+		43
200.9699715	200.9695901	200.9705384	190.0479992	188.9230026	190.8830026	15	5	5	5	41073.42035	47855.742	44926.98158	46872.1862	33460.99085	24991.58558	52622.64607	18771.26776	50326.28972	46849.75506	35636.15489	47168.05729	31140.90756	37643.90207	56141.40922			200
200.9740112	200.9736813	200.974461	34.7969985	34.39900122	35.1269985	15	5	5	5	442154.4271	507877.3068	562326.0179	420184.0643	562579.5106	621420.1866	307399.131	765557.028	458393.8469	503553.2295	327361.6415	257004.6341	498838.8014	464469.6408	272131.7651			43
201.2043488	201.2034999	201.204624	534.8820116	533.6000061	540.8320116	5	3	1	1	54376.39566	22005.10819	34873.3757	26875.81315	44538.5044	31954.59107	32802.12552	24577.55638	15056.42069	16624.64752	19220.89014	16647.04173	54591.36517	15216.82014	16148.57284	[95][M+1]+		181
201.9749309	201.9747443	201.9755971	34.7969985	34.39900122	35.1269985	15	5	5	5	125806.9097	152109.946	162504.178	120671.911	159834.8568	174091.385	88885.96229	220443.4323	128976.1431	143500.3115	90427.14597	73418.23599	138525.5348	132251.4246	74085.64905		[M+Na]+ 178.986 [M+Na]+ 178.986	43
201.9762192	201.9759017	201.9765659	1110.021973	1109.684033	1110.841975	11	5	2	4	219745.4578	206555.1949	202655.3547	188845.5724	195955.4506	210747.0477	186692.3104	183423.2402	177668.2499	176488.6257	168140.7093	166236.7026	162247.2336	178452.0469	175618.3245			19
202.0702218	202.0693652	202.0712923	434.6559925	433.3179993	435.8769952	12	5	4	3	38181.71782	20838.87776	25643.24102	42922.42489	38300.08282	46895.08025	23157.09282	22129.18706	21572.7363	20342.62016	22503.61545	19766.16644	28728.79267	12821.27328	21522.35321			1395
202.0883065	202.0870928	202.0893399	248.024992	247.6639906	248.5500056	15	5	5	5	346431.8738	113629.9615	46917.86565	220377.2829	76393.5311	65135.14322	96272.67055	54291.87176	26952.17095	42671.33278	62478.6907	66752.78259	72490.13019	34362.23327	22444.96764			1101
202.107864	202.1074718	202.1082588	197.1849942	196.4330058	198.1770052	15	5	5	5	222585.7802	257998.6615	161342.5834	261671.0646	154502.9727	154103.9375	228922.1735	149594.191	122764.403	121126.835	134506.573	188534.8571	128065.2657	98374.56439	108779.3289		[M+H-H20]+ 219.113	88
202.1080255	202.1077362	202.1085339	35.44650044	35.24600155	35.76600155	6	3	1	2	37428.82862	53368.34886	2915.661481	26940.72204	1736.964444	1521.387252	102113.0622	8081.206189	17251.32887	4825.082238	2929.996124	44286.78086	5389.553162	3897.669178	25716.30604			3271
202.2166848	202.2162284	202.2171649	426.0439996	424.1680105	426.6719913	11	5	4	2	56078.97824	63795.83627	42611.04097	43666.61421	41297.3081	58999.64434	30651.15828	144859.8356	20388.07563	35640.43457	30772.92092	19351.6029	23742.39929	37229.53844	15524.34306			2720
202.9519252	202.9518846	202.9520764	1146.632481	1146.001968	1147.831047	4	3	1	0	297246.548	462191.098	453415.8924	248383.762	556407.9592	410084.6321	426360.6154	539358.4848	409126.4336	384524.8175	376372.6747	370339.8648	378303.651	368158.4655	367953.9274			501
202.9721707	202.9717688	202.9726111	34.7969985	34.39900122	35.1269985	15	5	5	5	144388.974	163913.9214	174413.0005	129061.1237	177327.7659	190384.6979	96285.44292	235676.4291	141658.4696	159317.2562	101013.9652	77593.67866	157091.4086	147359.3781	79786.97698		[2M+Na]+ 89.9927 [2M+Na]+ 89.9927	43
203.0043993	203.0039839	203.0049762	48.02300109	47.74800109	48.38799834	6	2	3	1	30769.21532	50216.37862	127555.8051	61146.49265	192916.9343	221822.4137	43750.49532	186050.4146	60058.55008	96961.01618	120321.7228	28027.67372	125365.5625	133375.6752	29870.60218		[M+K]+ 164.039	221
203.0342902	203.0336314	203.0349523	257.8409958	257.1530013	257.9650067	15	5	5	5	28240.55031	23660.15471	44604.06227	28012.39291	34619.63863	39987.23028	24399.53939	38197.70078	28242.49641	36804.78219	40981.35994	24251.54675	30867.46025	22132.55715	28523.23319		[M+Na]+ 180.045 [2M+2Na+K]3+ 262.077	77
203.0342554	203.0338933	203.0346331	354.7110013	354.0820026	354.7130067	15	5	5	5	117031.7976	118914.108	149353.7665	110357.0484	120937.6753	125396.7738	93297.31698	118432.3411	120363.0582	139595.0724	142040.495	120488.4809	113091.148	134738.5617	140186.0278			16
203.0531287	203.0526552	203.0536527	39.19999838	38.84999838	39.82699871	15	5	5	5	120722.1425	280289.5636	149853.3917	88223.86169	32015.87176	78561.10427	200811.401	100504.805	85914.19937	108857.6199	92246.5421	94508.28998	73380.94984	83878.32002	77206.45194		[M+Na]+ 180.063	79
203.0531309	203.0525871	203.053431	80.68750045	79.47299948	88.23900196	4	0	1	3	164761.088	278677.1345	123411.7544	139962.989	60670.17773	63095.29598	356246.8809	97934.57683	103291.4578	113314.8889	72059.67238	218117.3846	120192.904	347319.7564	201731.3881		[M+H-C6H10O5]+ 364.099	55
203.0818035	203.0815043	203.0826548	129.877001	128.1260024	130.7549983	15	5	5	5	71901.84409	67237.1664	85245.26511	81287.79535	116919.047	78913.50117	60702.48414	92219.24654	76756.84043	70098.90454	85715.52807	45670.55153	80696.23014	41165.84581	58256.45393		[M+H-H20]+ 220.087	492
203.0923171	203.0918023	203.0931369	365.6669966	365.1180007	365.8059925	9	3	4	2	23362.53012	22135.22674	23248.40757	23544.57348	22141.45136	28174.88129	23614.01221	24828.68202	25662.0025	21148.90717	24185.65942	18361.17469	22363.16224	21567.36256	18999.58297			1917
203.1070818	203.1065512	203.1075601	447.547	446.1480042	449.4180014	15	5	5	5	55162.30113	49308.19783	33785.21627	43697.39355	41657.33004	41967.74099	34423.53522	41127.93109	25681.35074	39230.14089	36479.76485	33418.15327	36624.23466	36223.03413	27221.81628		[2M+Na+2K]3+ 254.195	312
203.1071069	203.1058024	203.1075925	520.7629901	516.3779929	525.3890201	10	5	2	3	36246.51835	34982.00544	33188.05789	33235.04232	27050.70402	28716.73393	27818.36863	31377.63865	9602.487735	31592.47908	25714.78383	26088.6404	29563.57168	26130.76643	24583.79505		[M+K]+ 164.141 [M+H-H20]+ 220.111 [2M+Na+2K]3+ 254.194	310
203.1070023	203.1068274	203.1074579	590.7044928	587.6670132	595.3770132	6	4	1	1	257066.1111	259208.7281	241430.9534	257264.9455	35671.8914	15015.85296	220818.8192	10965.30841	15022.99625	34248.15709	210121.5563	10934.46958	22288.86097	9559.293832	12281.81182			162
203.1070226	203.1069007	203.1073392	615.807986	609.7270132	625.0959833	7	1	3	3	24564.79688	24127.78354	23389.07737	28021.4968	231010.683	248444.2997	29697.86955	241247.6867	16104.53963	230747.5743	18390.82587	69212.40744	211852.8056	208837.7287	201657.9822			2364
203.1294096	203.1286211	203.1299813	1109.393005	1108.764954	1110.841975	7	2	2	3	42716.33796	41799.12319	42996.2436	40389.59321	40537.8128	43488.18068	28929.70977	38772.21678	29116.76637	35130.60902	28243.17089	29537.78487	38515.12181	37351.31083	24854.1786		[2M+H]+ 101.058	19
203.143196	203.1426925	203.1441361	632.975014	627.8430086	641.7630113	7	1	3	3	27581.90924	27176.01684	22276.99223	20585.50777	31392.14263	35457.52149	21385.45183	28516.49146	161333.7595	36375.77557	15372.23198	21230.94188	36996.37426	26554.84909	27976.33336			2633
203.1428454	203.1424299	203.1437461	601.2319786	598.9930086	608.3039841	5	3	1	1	45913.77844	62061.32172	42073.07788	46103.02239	17559.67163	17276.10057	30354.47037	13542.70015	24231.82445	12831.83811	24179.99469	293067.5188	12752.01951	36671.29626	10195.6483		[M+K]+ 164.183 [M+Na]+ 180.157 [M+H]+ 202.138	1498
203.1798333	203.1793704	203.1801091	391.1819984	390.6909943	391.5399929	15	5	5	5	173144.6571	230038.1618	287389.3099	191347.914	401774.8358	370573.9175	179060.3168	332539.8664	262322.5275	280230.4627	351646.694	151931.7406	336496.1355	193940.9326	209943.9333	[96][M]+		222
203.1796669	203.1788355	203.1801002	291.30151	291.1779861	291.938012	12	3	4	5	52955.62048	66724.32088	93990.39935	67462.58049	119925.1387	120196.372	49599.73	95236.75172	67345.26288	83013.70637	95181.77782	49484.30256	108898.4006	69521.4501	54921.17821		[M+3H-NH3]3+ 623.53	26
203.1798788	203.1789375	203.1807263	278.9670072	278.4280099	278.9980099	10	3	3	4	38237.99832	36845.14381	59603.85128	39220.02154	79173.25776	71973.45813	34266.93222	53477.98678	55147.02387	63583.37024	74476.68315	31564.90205	69293.90982	37440.24118	41525.95972			144
203.1798506	203.1793995	203.1801557	361.678994	361.3759967	361.983994	6	2	3	1	65278.49817	83989.20207	103022.5912	70061.94741	210325.7457	138400.2075	66863.08249	145407.7646	139498.8363	107121.9717	107269.5101	59016.08477	122446.9003	75564.01418	83611.23411		[M+H-H20]+ 220.191	119
203.5648953	203.5646041	203.5650182	72.84999978	71.75800274	73.89200232	12	5	5	2	85161.0579	96437.45239	169770.7437	61511.83952	205639.6835	164639.1962	63874.65593	220730.7558	129749.6645	105043.3866	75446.58469	78257.48882	127050.6889	77286.33997	87254.68899			2981
203.5648658	203.5645272	203.5651252	45.20399877	44.36600065	45.26399877	13	5	5	3	158197.3265	137875.0447	260027.53	130198.8594	350992.0133	323790.5102	90662.60502	341178.2242	232056.4255	144047.1777	133094.5972	83593.64312	205450.4083	159923.8116	94493.80339			1
203.5649595	203.5647084	203.5655115	54.67399836	53.38799855	54.81399836	10	5	4	1	116680.3107	109048.0089	178374.658	128220.8529	207687.1663	196630.6033	83433.23805	235624.8575	137086.5275	144646.2767	82933.49041	83430.0183	135797.7718	83710.89859	92651.82123			430
203.6944727	203.6941198	203.6947191	442.8660029	441.1019934	444.0329933	4	3	1	0	75992.16009	85712.71788	10383.11513	65741.09258	11334.04924	9775.110155	70905.37999	9497.211944	7358.031569	7693.082978	6315.262353	37907.59823	6744.930756	6244.165416	4349.908443			3640
203.9046508	203.9042157	203.904985	1118.572039	1117.44502	1119.332039	15	5	5	5	238111.6857	202236.8481	206313.5812	217167.4947	206731.9076	211572.9081	201161.255	186400.4667	194000.9174	204360.1536	199594.3239	194226.0857	177305.2905	188786.7826	188214.1781		[M+H-NH3]+ 219.923	48
203.9717071	203.9705593	203.9725196	1110.022488	1109.024951	1110.841975	12	4	4	4	83362.12591	60686.05699	73669.2204	68721.0864	68862.49089	71651.83471	63446.28565	63656.83877	57829.43804	61959.38818	56721.79952	53764.1591	54769.95061	55630.70285	62184.19394		[M+Na+K-H]+ 143.027 [2M+2Na+K-H]2+ 162.001	19
204.0657436	204.0651381	204.0663506	212.7365003	212.3929935	213.0580044	4	3	1	0	79849.30717	530598.7231	260953.3225	95606.53271	39439.94485	111113.754	64939.96483	343442.4421	313519.7356	276529.588	179824.1961	331713.481	108606.7802	63406.62168	275821.317			27
204.087573	204.0869377	204.0876679	893.8819785	888.591003	898.6530057	6	1	3	2	6920.707083	7463.439448	6656.099272	7288.155697	28514.73598	28491.32792	5335.466681	4427.790845	38787.08578	22187.00923	4444.195594	14749.0287	23233.259	5135.470161	32410.30029			883
204.1023862	204.102062	204.1027725	208.007997	202.1130019	208.9019964	17	5	5	5	1270078.898	1345805.43	819725.7613	837683.053	487582.6896	243712.6127	956392.0408	831990.6061	970232.5396	748460.6906	300671.0843	1008272.08	290267.6352	375299.7569	1195331.542			105
204.1020021	204.1006989	204.1023986	324.1370106	323.5489874	324.1480092	5	3	2	0	53528.54054	42657.94698	42321.64106	45374.37397	24363.95511	45238.21304	31948.98618	35158.48737	36672.04915	43840.07313	40664.30717	38458.75062	34916.32007	39863.9287	55337.19151		[M+Na]+ 181.115	279
204.1102941	204.1095221	204.1117768	590.6939778	587.6670132	599.5270132	7	4	1	2	31150.93625	35079.7418	26399.45864	34016.85288	16391.8685	14125.21212	20198.98417	11349.94856	14450.70648	10906.24767	24471.36611	25400.5522	11625.64181	9181.230834	9191.62892		[M+H]+ 203.103	162
204.1386993	204.1382645	204.1391939	558.0519739	555.8610011	560.7519739	9	2	3	4	39007.34676	67737.28839	57675.24226	38153.60146	15202.53383	54842.40575	57947.16871	82624.79268	12872.12888	13900.62177	43490.14937	26712.15528	11423.82572	20892.70679	35628.19152			3390
204.1829324	204.1819333	204.1840554	391.2519956	390.3529997	391.5399929	15	5	5	5	27441.81634	27980.69082	43284.99575	23278.34025	59901.13918	55611.34044	24010.78727	46608.17825	31414.05141	39650.788	46044.4069	21250.09496	46172.53973	25530.75109	27795.42057	[96][M+1]+		222
204.1880883	204.187676	204.1889627	442.5565049	440.875003	443.4049988	4	3	0	1	80342.78116	79900.87856	21780.8598	64581.61468	25279.94151	24699.88366	69250.36152	17617.67392	14336.31813	14386.85055	16954.77995	20352.65905	18504.28787	12755.91429	14143.91062			3642
205.0866267	205.0863255	205.0869857	667.3264996	664.9869846	669.2069873	6	0	3	3	45245.99251	43542.60527	40676.07348	58533.75818	334284.2989	448563.4809	79421.38522	412714.9375	19640.20572	543533.0429	46993.48794	119997.9758	351310.2812	380268.6198	352692.3298			3010
205.086599	205.0865228	205.0868596	621.7760118	621.6660118	622.7180173	3	3	0	0	517583.555	537975.7896	557739.7082	405544.0868	25667.87892	23461.0161	35294.85987	20852.94324	20317.38571	20731.48082	289214.2141	22707.63476	20007.0363	17990.61516	19958.05549		[M+H]+ 204.079	284
205.099004	205.0979267	205.1004201	208.7410066	208.1600052	209.5110066	15	5	5	5	730424.3448	584297.6342	510475.3818	662931.064	386390.6215	365168.0883	583258.0038	908786.9594	695053.5548	655630.2901	440790.3676	741537.6253	567731.5056	433714.679	804738.4208	[97][M]+	[M+H+NH3]+ 187.065	44
205.1952105	205.1938696	205.1960753	452.8359917	452.0969931	453.9579945	11	4	4	3	30383.38678	32908.17612	29125.72495	34393.18846	52776.23486	63707.24449	30320.17448	20119.49007	16179.2306	21740.06993	29521.93796	20888.79333	26080.40742	29666.08593	20569.8544			3146
206.0449749	206.0445148	206.0460343	202.8299951	202.3699951	204.0320033	11	4	4	3	31206.90879	39508.6641	49699.2346	32122.23646	37521.63848	42186.75889	24266.53632	44118.12505	29191.19438	41042.09528	36367.15722	26347.09079	33019.2468	27564.76307	32575.79406			80
206.0816487	206.0809068	206.082152	83.32000311	82.47399807	84.09100281	5	4	1	0	61371.3593	48356.50277	40525.71611	60471.55567	20304.46154	32611.09517	36102.54143	33690.44205	26938.18756	23881.29161	29680.52574	32136.32555	26292.11335	30011.77055	24155.80488		[M+Na]+ 183.096	120
206.0914701	206.0910668	206.0923465	666.9429887	664.9869846	670.2460118	6	0	3	3	35799.92816	40440.48476	40279.50844	38035.69958	60953.91246	62135.67488	38346.08796	67428.50795	31114.71043	49526.95251	33258.26522	42537.01894	49060.85853	42218.56159	49468.18222			3011
206.09106	206.0908866	206.0919603	622.4040063	621.6660118	622.7180173	3	3	0	0	39548.04634	47354.48182	73727.38513	40959.03056	20470.77898	15716.64918	17101.31097	18180.86145	17851.88563	15666.89356	29138.59232	14657.42918	12090.27201	13809.23249	15178.84612			284
206.101514	206.1005686	206.1027487	208.7690011	208.3360059	210.1190011	15	5	5	5	105931.5273	95373.76945	80077.95448	100796.0645	41361.09012	61649.69347	71485.15101	137856.4321	88101.79221	105773.1015	69652.87834	106697.7962	53681.88962	54204.93798	125281.2329	[97][M+1]+		44
206.1024642	206.102009	206.1026951	103.6160016	101.6949986	104.8740005	15	5	5	5	360028.523	248341.528	155143.6673	226277.9234	151961.3499	142785.0584	224174.2273	179256.9592	138270.8916	130767.1167	132148.6468	204862.0701	137565.8712	100863.8587	114636.0117			3651
206.102619	206.102183	206.103254	167.0179939	163.9180036	168.0270041	11	4	4	3	337806.7413	242077.4968	124427.2886	274426.1213	142456.7239	122076.0312	231307.9315	126791.6716	129732.5509	126176.331	131346.5692	200028.1925	114220.5398	98590.00707	101792.409		[M+H]+ 205.097	452
206.1396806	206.1393408	206.1402187	1108.135986	1106.725989	1109.085989	15	5	5	5	132801.5389	134623.5122	120781.9636	113296.5974	123595.3206	106727.2105	113358.0079	109743.0904	122397.33	110915.3996	99085.47961	108201.1562	103843.6888	98556.80353	95591.50758			19
206.1541049	206.1534275	206.1550833	454.1440121	452.8849876	455.9950135	8	3	3	2	29751.8908	22921.13543	24553.18781	29216.84702	19268.167	22390.26561	22985.67372	18550.52169	18863.30992	23766.64333	20730.25945	23225.17207	16781.61765	25282.31972	22020.6556			3142
206.1906412	206.1903797	206.1910174	294.4239983	293.7040011	295.0800133	15	5	5	5	419084.1272	208164.152	505264.3553	509566.213	382321.1522	576236.9776	221447.5854	196932.377	298404.0899	328924.7597	262675.5648	328043.3094	611139.6996	151976.5816	295868.7318	[98][M]+		134
206.886717	206.8864669	206.8871707	36.72499827	36.39400049	37.15199861	6	1	2	3	250099.6653	333550.1889	179980.4081	352714.5443	126187.8563	142152.2941	391561.3718	121719.2706	203269.4333	278430.2398	364767.0845	469301.4944	199380.9813	345387.4359	519252.7647			198
207.0179819	207.0177654	207.0185054	1109.035984	1108.063008	1110.254038	15	5	5	5	85414.10224	77988.91798	69031.36531	73513.73474	70677.28882	70827.82468	74347.82101	73501.10257	67994.14704	66386.89191	72398.70961	64933.29389	65268.22969	65090.65569	70081.21648			19
207.0657621	207.0653319	207.0660254	224.1750038	223.4939997	225.0650038	15	5	5	5	319097.3932	371839.9359	469641.1591	206830.7715	444934.6731	377942.0195	314561.6225	585056.1713	676806.2999	580775.4075	443456.9187	302539.0722	526054.4388	299410.7351	503894.5999		[M+H]+ 206.061	75
207.1247429	207.1243641	207.1250533	1108.835986	1108.063008	1110.024954	15	5	5	5	253141.558	226303.7807	216815.5632	219570.8268	223815.6392	216982.5758	209587.6376	221514.8639	206323.3388	202748.6924	202800.87	191556.5259	182819.479	188026.6166	180296.3236			19
207.1383125	207.1375366	207.1389536	231.1909948	230.6120016	231.7609975	15	5	5	5	93297.69845	89444.3383	110017.8156	77833.43485	138402.0845	90868.39105	84025.48182	143290.0954	99776.23209	84522.92383	87584.66046	51126.29716	99446.32108	65799.1925	70930.81904		[2M+H]+ 103.055	65
207.1383103	207.1377585	207.1387742	245.6980016	245.1290084	246.0449947	15	5	5	5	242827.2693	165729.428	220027.6516	190382.2991	281948.7923	210244.2067	143514.9162	268544.4146	202590.1425	159027.277	199140.1158	103141.3999	214167.9428	129843.4764	123871.5508			53
207.1383597	207.1380576	207.138742	426.4429955	425.7450009	427.3639968	15	5	5	5	828952.3755	282077.4545	463645.6458	485610.1089	434564.1857	1345648.03	244046.1692	467108.347	446218.0683	661694.3169	690514.5109	286839.9019	1302709.209	982686.9932	306371.0271	[99][M]+	[M+H+HCOOH]+ 160.126	220
207.1381569	207.1377277	207.1391367	255.4189918	254.7299986	255.4799959	7	3	2	2	99920.7811	100955.67	112674.7196	75506.89276	148959.3918	102905.613	77739.45087	140376.0725	113193.8696	110216.0636	105643.1346	71359.72701	103362.8535	85787.59371	69111.7469			277
207.1935812	207.1932949	207.1941812	294.4234977	293.7040011	295.0800133	14	5	5	4	59461.88079	27689.23091	74327.93019	70521.73608	56155.66944	87115.81617	31666.04619	28599.44472	39678.30297	43809.19319	32793.71855	45637.88284	89103.75007	22715.43532	36307.98631	[98][M+1]+		134
208.0136839	208.0132872	208.0141299	190.0479992	188.9230026	190.8830026	13	4	4	5	33496.88356	45139.49968	32388.19878	41087.85599	21050.82311	20478.31382	47340.43771	19386.92612	44056.37489	42179.05536	45999.94806	48190.29472	35460.60571	44458.30818	62685.02538			200
208.0611819	208.0608491	208.0624034	252.8340096	252.1049878	252.9950137	15	5	5	5	90603.18367	69793.92638	89664.97291	96650.53909	177270.0283	91985.36053	57636.84977	109833.4436	97232.90569	61919.54271	114139.2629	30328.15001	63725.57695	28035.73258	29464.94364		[M+H]+ 207.054	36
208.0611459	208.0608683	208.0617669	238.6849987	238.0670055	239.075	12	5	5	2	147901.0284	81036.19994	64512.76274	164019.167	339660.3929	83486.56681	76294.80363	106831.6276	97106.46512	49408.83648	116319.8003	22669.22412	51689.44492	22203.56923	25875.05069			215
208.0661532	208.0638654	208.0676744	224.7619942	223.946995	224.873997	13	4	5	4	98529.58831	57968.75579	80053.45772	106451.515	99253.53416	58150.9894	55498.04626	83237.93357	98112.66893	74208.88331	74542.41296	67192.50125	82011.58203	34074.27091	81524.22204		[M+Na+HCOOH]+ 139.082	130
208.1335445	208.1330468	208.1338677	223.0250038	222.8660052	223.6070065	5	3	2	0	70959.2357	25599.68044	71205.17375	76317.09602	101623.6268	63537.62173	25056.2313	40219.55862	86891.93236	65745.51184	58200.40084	62791.2859	67818.77156	43329.09731	69100.9957			75
208.1400023	208.139366	208.1414098	245.9480043	245.2170002	246.1690057	9	4	3	2	31540.8962	32998.91809	37057.62643	34326.71566	34730.53561	34713.71521	28759.35426	46976.5703	31533.66842	36957.66376	41222.68529	22243.72815	33958.92292	19933.1272	24780.64355			164
208.1415088	208.1408608	208.1420963	426.4429955	425.7450009	428.0229927	15	5	5	5	120214.7157	38160.35013	62893.72036	63318.15332	53731.07435	193731.0877	29047.04125	56797.58348	58367.69049	85029.47552	91001.2172	25390.74168	185100.8708	131564.202	28477.95609	[99][M+1]+		220
208.2063496	208.2055931	208.2066666	321.0430038	319.6179987	322.2589874	15	5	5	5	91407.94107	44765.28841	146355.1206	117699.3458	97424.20223	148715.4465	34181.63422	51533.80993	73959.69729	86403.82073	61009.90988	75323.03653	143142.7173	27215.7294	70383.35837			279
208.4224713	208.4217903	208.4226836	1120.459971	1119.191009	1122.352982	15	5	5	5	354616.5645	335627.1581	345080.6102	334745.3348	339731.6932	315838.1014	323996.309	309632.1175	315782.3492	303641.7843	277312.1629	295482.0118	286924.4534	282078.4359	264056.9637		[M+2H]2+ 414.827	48
208.9731542	208.9727342	208.9739452	37.94100165	37.36299996	38.27100165	9	5	3	1	493932.3549	59819.6384	54116.77719	135210.0128	33266.75357	45726.05354	117819.884	239369.4124	25028.31291	15358.65992	18618.10762	13054.09561	8061.29385	28850.43459	6013.042531			198
209.0133945	209.0127954	209.014493	1108.764038	1107.394956	1109.435986	11	3	4	4	29461.91103	33097.6942	28682.24516	25211.94404	27362.87637	23138.74374	26024.08141	25135.31339	24479.4611	24217.02214	23578.93099	22542.06666	24055.11484	24597.03616	24854.56158		[M+H+HCOOH]+ 162.001	19
209.0111778	209.0110002	209.0118439	882.5990051	881.9499779	883.1799779	3	3	0	0	34448.80514	33758.50351	25499.84353	2378.085845	2254.289514	2555.927049	2623.36313	2594.353978	2714.891761	2650.063914	2077.699121	2474.465249	2038.439489	1953.630176	1670.654018			24
209.0122203	209.0115219	209.0128682	857.3510211	854.9650146	863.8950146	5	1	3	1	2282.369131	2420.452313	2487.090494	2269.998107	23705.47815	34547.54445	24089.8833	2225.690888	8546.412815	20095.69116	1511.554684	29863.04168	19242.78437	2109.327395	1854.985198			1902
209.0448126	209.044065	209.0455005	145.8730023	142.1880041	146.9990029	15	5	5	5	90945.77954	92228.86487	106492.5674	91411.16097	94920.22116	89293.14707	67444.84994	113281.0304	97718.8523	87662.81066	93302.99282	52195.21888	86334.56835	65802.61315	67442.97319			498
209.081307	209.0808805	209.0816888	245.6980016	240.9870071	246.1690057	15	5	5	5	562248.2922	997087.5595	1454857.672	576031.0955	1333425.808	1389053.324	947625.8163	528195.1681	1177799.132	372576.4058	1142080.648	938902.9864	1308625.289	1076044.137	1219663.102		[M+2H-C4H8]2+ 472.199 [M+2H-C6H10O4]2+ 562.2	53
209.0813119	209.0805693	209.0824924	418.0729865	417.4829865	418.4939878	12	4	4	4	33361.47093	40791.53782	37334.33635	26954.36262	31454.08568	31454.39072	25533.05199	42391.33939	34906.15234	32289.75638	33167.31369	27742.77994	30303.20877	22629.28361	30427.42858			184
209.08115	209.0807629	209.0815113	252.8340096	252.2740123	253.5499986	7	2	2	3	291889.1938	304455.3351	467191.9952	254686.6165	393670.6512	414619.4882	249485.2482	519286.809	375770.7916	404530.2049	387431.9855	299979.1476	434693.8047	351707.4938	399491.8054			36
209.0820172	209.0813447	209.0828017	171.788502	170.0749987	173.2539946	8	2	4	1	28109.60245	32841.65887	81185.65866	31195.33792	30104.86195	32041.38022	20143.3357	56408.69492	31986.16221	61351.10365	43380.84963	29787.88117	34063.02079	37596.3923	46854.71432			505
209.092007	209.0908728	209.0925625	209.2770001	208.3360059	210.1190011	14	4	5	5	83949.73972	61707.39374	66799.22748	79113.80561	46168.68647	54347.59301	58055.60266	88566.98291	57404.08476	71595.39174	42018.43204	83193.37677	75499.88216	43891.6865	85231.37772		[M+K+NH3]+ 153.103	44
209.1176664	209.1173447	209.1177715	223.8059936	223.3359936	224.4559936	15	5	5	5	211989.5091	137322.7727	257257.0701	190774.4336	303315.512	243980.6097	111376.5817	214132.3236	274377.1465	247973.4919	242407.9008	183708.6002	268477.7362	162836.5259	239212.7754	[100][M]+	[2M+H]+ 104.064	75
209.1176534	209.1171391	209.1185236	455.9889944	455.2009998	458.6299957	15	5	5	5	71711.68312	68301.73824	69153.18288	71627.37616	72515.17234	81341.18655	61282.85961	69533.55203	60600.81411	64902.47183	58165.74851	58665.90732	53006.16133	63992.40034	59159.9917			3139
209.1171556	209.1164495	209.1173997	338.0299993	337.9179939	338.6689952	15	5	5	5	198762.0591	45683.87799	69958.8401	121322.8351	70629.05196	200076.5839	40546.31632	62796.35648	58561.28209	106041.6596	104271.1334	37411.94199	196807.1306	221085.1337	67976.02567		[M+H-H20]+ 226.122	3577
209.1174692	209.1173207	209.1181152	428.5580063	428.5570049	429.1780063	3	3	0	0	67388.84641	35394.76803	23297.74627	11590.03699	17538.8584	16145.23861	8219.500256	9316.181222	9949.534056	11256.89373	11108.8283	10210.26627	18465.944	13110.3487	10970.0359			3343
209.154551	209.1538204	209.1551245	292.5590011	292.4260065	293.1960038	12	4	4	4	96901.02776	79261.65314	110071.0222	61901.88939	148367.1003	102276.7312	65307.80372	129521.348	115555.5778	106150.4726	102840.4121	47162.54809	120642.771	57935.95337	61384.95838		[M+H]+ 208.148	134
209.1537274	209.1530724	209.15444	497.6600131	495.1089832	502.0209859	15	5	5	5	225364.0763	228947.1089	205362.2692	223910.6836	212154.4969	216751.0403	198553.0757	207335.4671	186255.5726	203126.0635	185451.1534	226959.4707	176493.7166	187396.0664	180626.9498	[101][M]+		92
209.154003	209.1532732	209.1543765	558.5289929	557.0680202	562.0400229	11	4	3	4	635816.3467	666318.7676	615757.4002	636354.8264	38226.44489	639637.019	583459.0395	618378.9997	20073.91083	33140.16064	539465.5653	589935.6275	33026.64596	576598.0251	549595.5553	[102][M]+		315
209.1541156	209.1529696	209.1547671	337.3494973	336.6500021	337.4120048	8	3	3	2	50411.93591	40448.79849	29937.23871	51414.50595	54640.8846	43752.84213	17899.54963	41053.70014	35952.95061	33408.93836	25825.10593	28231.1755	43909.48891	31892.82966	28090.94251		[M+H]+ 208.148	378
209.9577694	209.9567928	209.9578052	38.59050002	38.56899977	38.91000113	4	3	1	0	48883.51806	29059.16136	20296.73721	42395.60202	19846.36502	20179.41184	23118.79097	23292.72968	10739.19462	10595.77392	11560.86658	27788.62034	10594.00241	13616.57271	5705.460195		[M+H-CH2]+ 222.965	79
210.0377107	210.0373787	210.0380411	87.42100302	86.31599934	87.99999891	15	5	5	5	56396.46669	125619.2593	158293.2987	68107.36772	143336.0001	153009.9796	91222.80551	140956.2656	192843.0853	227825.9218	180203.5886	108447.6962	160267.81	138370.8048	140797.7453		[M+Na]+ 187.049	419
210.0747397	210.0740913	210.0753727	207.9584991	207.4000025	208.6460059	4	3	1	0	37901.10363	21924.76692	25699.94167	63616.6103	40057.51579	33099.60612	28929.01703	19547.20291	13023.00293	18021.31845	22643.93607	17289.99322	25061.54886	22670.53579	12632.5584			105
210.1208101	210.1195758	210.1216673	223.9264943	222.7169977	224.4559936	8	2	3	3	34187.07593	26700.0095	34990.43286	29122.46169	38665.75309	31087.59279	21472.26777	29730.21146	28908.37661	35209.65678	28498.84423	23396.14792	29455.16373	24488.40272	24789.59835	[100][M+1]+		75
210.1569955	210.1565195	210.1576293	558.5289929	557.0680202	562.0400229	11	4	3	4	87389.54502	87113.78247	85275.70554	81007.1715	5246.958222	88681.14889	73319.34441	74547.26458	5047.392199	4275.587453	63714.69999	71562.54487	3735.04698	69931.38868	63332.98668	[102][M+1]+		315
210.1570196	210.1561199	210.1580915	497.6180077	495.1089832	497.6189804	5	4	1	0	26603.26512	27293.17456	26488.89441	25105.85787	20643.14065	22509.80161	25878.88829	24606.90219	21123.00169	29282.88837	21589.76582	8592.460912	14923.75067	4540.100056	23306.87805	[101][M+1]+		92
210.9411979	210.9409763	210.9415766	45.87299824	45.65299824	46.50099993	15	5	5	5	93098.43808	211798.5232	411739.0291	254872.1768	471480.88	511557.4156	196398.6402	248814.8379	221703.4477	383129.2212	766773.0412	185321.9903	530654.6013	598439.2578	192066.2239		[M+2H]2+ 419.867	1
211.0218754	211.0215365	211.0222624	189.4569978	188.9230026	190.8830026	15	5	5	5	464867.8668	870083.7923	463598.1694	672828.5329	240884.2159	241496.8099	961251.0101	255223.1707	840647.474	856109.5194	860747.4937	1508899.909	661221.1286	855854.723	1759427.753	[103][M]+	[M+Na]+ 188.03	200
211.0393757	211.0390131	211.0400353	413.59749	413.0819893	413.8529906	6	4	1	1	24525.13365	14338.35529	24813.84713	27431.21078	27680.36236	33651.19737	12525.63614	19511.95919	17513.63991	18218.8443	17756.77753	12643.28006	25447.06013	9815.576081	14105.91511			1775
211.0486016	211.0478761	211.0503268	245.2670002	244.5990057	245.5400098	9	4	2	3	141631.6955	32873.83974	11437.41556	64572.10082	18434.41677	29394.04154	24737.87886	9716.428847	6076.50513	8670.8867	8108.69175	25884.71224	18046.02295	25811.18828	4970.871918			53
211.0479037	211.0476092	211.0484428	227.5039962	227.2570023	228.0739955	6	3	2	1	64852.26743	62720.64947	27552.12741	59756.80136	21666.76708	18151.20242	60245.99891	18250.8198	20182.93648	11474.99821	18178.68282	37029.6731	11757.6862	13426.74659	11066.45301		[M+K+HCOOH]+ 126.077	11
211.0601333	211.0588196	211.0613103	255.4279932	254.7599986	256.0479877	13	5	4	4	53553.67749	47584.15487	31477.79537	50514.31628	34636.8188	38700.21238	33664.81685	48317.14756	31684.97134	43217.3718	27975.4595	42957.97187	26161.3037	41413.45983	33567.14904		[M+H]+ 210.054	277
211.0637502	211.0630693	211.0648865	78.46500053	77.26699884	78.95299673	13	4	5	4	50504.59784	61675.96839	72264.02032	32347.23473	60832.50572	56911.8814	49572.34001	105039.0111	75001.16015	63447.12629	61217.81381	60208.9008	52667.07065	41660.40818	73984.22064			1122
211.0970572	211.0961841	211.0979368	190.9659937	190.0759937	192.0799931	13	3	5	5	56765.68508	39916.27593	78073.93524	30785.13971	78898.4057	70216.28083	36329.20937	104635.2548	76114.6756	48947.99195	60335.93528	32637.53251	68609.33266	47681.09785	44662.68555		[M+H]+ 210.09	336
211.1094843	211.1083608	211.1108738	558.9100229	557.4689929	562.0400229	9	4	3	2	32837.65259	35685.87436	31702.6268	34225.53816	9504.934956	27952.21111	22090.7352	31753.45709	6618.209254	7709.565216	27114.46454	28530.52784	7935.360354	35947.65045	25841.06591		[M+H-C4H8]+ 266.165	315
211.1332265	211.1328442	211.1336597	295.0529942	294.2919929	295.710986	15	5	5	5	120385.0362	170048.7354	287131.8482	107057.3519	213486.8577	399364.585	73734.27207	351016.9817	355563.1181	483010.6554	235454.189	134395.2491	801063.9866	255175.6707	660699.0721	[104][M]+		134
211.1332268	211.1327794	211.1334811	316.8439893	316.0349934	317.0930138	15	5	5	5	847213.5457	194905.8913	247414.672	287019.6508	213146.3491	494161.4634	155359.0691	239689.453	230479.0983	349381.1948	540772.4713	185703.1395	947911.3391	481937.2541	245880.3297	[105][M]+	[M+H]+ 210.125	308
211.1334359	211.1324345	211.1349006	492.6359942	489.8910242	496.1510214	12	4	5	3	63817.58142	38331.38366	49808.31061	45446.79905	56116.29681	56091.59332	16851.51352	59777.78692	48036.07737	43407.23944	35484.02878	24732.45955	48191.20548	30384.08219	23235.36347			386
211.1696054	211.1689424	211.1697747	301.0979924	300.0619859	301.136991	15	5	5	5	272987.3637	244606.6568	290261.5057	157845.0942	448341.5267	201467.8537	175730.2058	345926.2033	324491.6201	275517.3928	347499.7042	144623.2897	381643.5124	141905.5483	165272.8427			132
211.1694534	211.1689561	211.1696655	415.5480042	414.8300097	415.5970001	6	2	1	3	39434.55558	24646.12601	69383.78985	36549.05764	45810.56617	47996.65054	27038.39284	57622.96519	41107.86711	50084.2098	31455.28881	30857.10091	46557.89263	39099.14663	53180.30749		[M+H]+ 210.164	286
212.0203206	212.0195063	212.0207542	364.4890048	363.8790048	365.117998	15	5	5	5	147891.0096	69798.16807	103202.2025	162379.7165	109680.8197	142642.5476	77152.13233	69666.41886	68205.11271	81924.97686	90074.10115	78913.58469	112877.4916	54085.5793	64664.09199			1921
212.0251893	212.0247435	212.0254949	189.9550002	188.9230026	190.8830026	12	4	3	5	33022.47135	57936.75641	35993.03539	50843.88942	20478.08231	20891.9873	65137.86602	22693.79115	58398.18348	60905.96859	55209.55992	111217.5087	40688.94321	57065.66328	125363.7843	[103][M+1]+		200
212.0410541	212.0395505	212.041488	197.2840071	196.9389936	198.1770052	11	3	5	3	37693.93918	31509.68095	56644.85331	27851.03253	75010.73328	58778.71544	31699.47731	51388.14412	47452.49155	39973.2929	37872.88078	21136.12643	43085.92545	32450.88291	23986.31261			88
212.0403724	212.0397351	212.0411059	218.0895022	217.4600029	218.6669961	8	4	3	1	32080.52682	49253.69188	49363.57271	25400.10725	46557.68738	41574.99935	28354.76183	37943.23535	22505.4065	31738.21738	37464.51658	18165.48854	38480.00875	24133.00499	22091.61741			1313
212.0559949	212.0555135	212.0563539	227.276001	226.7070051	227.5000003	15	5	5	5	2648106.691	2664879.135	952800.2573	2661144.906	961609.1712	845708.3293	2833923.921	826890.4465	834628.0609	605841.2445	614243.145	2133328.244	590614.6026	640167.1444	514673.4466	[106][M]+	[M+H-C6H10O5]+ 373.1	11
212.0487373	212.0477758	212.0551878	248.7469967	245.2170002	249.1620083	8	3	3	2	279859.7894	22079.31199	21608.52386	214285.0145	30268.57457	35959.00842	17924.89235	23220.72466	18818.18939	23271.13427	25940.83594	25709.24694	28645.08684	24778.44021	22837.66474			121
212.0921561	212.091556	212.0927865	266.4180116	265.8239885	266.4739857	14	5	5	4	36149.85398	99314.62143	159700.9483	32144.75783	182766.0459	51270.24486	51662.85823	200073.5636	236935.636	133549.4799	68853.93746	67372.23772	96262.09415	23002.22829	76527.04714		[M+Na+HCOOH]+ 143.094	163
212.0966608	212.0962939	212.0968556	227.276001	226.6380064	227.446001	5	3	1	1	40341.70979	42484.57547	847233.8052	41671.65945	860257.1955	738798.8611	41158.0971	724985.7433	754242.1485	538956.2012	509649.0507	26811.01396	541749.4748	607695.0065	451025.6353		[3M+2Na]2+ 126.077	11
212.1187495	212.1174242	212.1194597	259.7999889	259.2019971	260.7429886	7	3	2	2	25699.0661	25129.63414	21399.02164	24896.54239	24576.75827	27117.15039	18256.9612	19236.96383	21981.3432	25060.20573	20796.86158	22901.86229	21410.14552	23541.05333	22867.02801			1107
212.1365657	212.1361678	212.13721	316.845992	316.0349934	317.4730138	11	4	4	3	112202.3286	17751.78445	19557.25781	26713.54328	29423.92786	61350.89274	19236.00769	25001.81272	15261.8374	41916.09728	58884.74953	20794.44308	113834.421	61141.34432	30487.72677	[105][M+1]+		308
212.1365968	212.13607	212.1380638	294.9974936	294.2919929	295.0819901	10	2	4	4	17386.04697	27273.98364	36781.60139	16803.13072	24894.2592	46480.90799	13758.17912	45847.17427	43955.37666	57322.08701	32358.95062	21405.23753	107591.2426	26605.35497	83276.78836	[104][M+1]+		134
212.1728719	212.1723544	212.1730618	300.4959869	300.0619859	301.136991	7	4	1	2	30064.31073	30914.00385	40525.33941	22237.32882	57295.66687	28675.07206	18770.62232	41610.29649	38820.59652	32866.25297	39879.77627	17868.74407	38323.12004	17751.28356	18858.83722			258
212.2372701	212.2367667	212.2374192	529.5319926	527.5029982	530.4590089	5	3	1	1	120410.269	16273.91234	106252.717	31398.59988	74447.83993	8054.710732	55249.62903	23174.4517	4450.848021	27183.4577	9598.132951	19202.51934	35660.72081	35994.2984	4243.678123			692
212.6996358	212.6995024	212.6997937	442.3280083	439.8099979	444.0329933	5	3	1	1	303502.2832	332100.2231	47186.67731	279048.0013	47924.53788	48005.04791	303656.8078	40843.24611	31190.16393	28956.41209	23548.73464	161753.5123	27074.55592	27575.61215	18183.23045			3641
212.8521451	212.8505461	212.8528148	38.57000113	38.22099891	39.67699871	15	5	5	5	230461.882	119359.0566	35223.43484	94550.99582	28449.87135	45603.17817	200830.4239	71914.28462	151274.5444	150905.8651	114431.9255	326372.2788	58952.82455	113399.8466	262120.1499		[M+2H]2+ 423.695	79
212.9398922	212.9394072	212.9402636	45.88799824	45.06300098	46.49999857	8	3	2	3	13253.5686	28301.92967	56064.99424	26929.26368	61572.39017	72443.69684	26500.31952	35314.67606	29547.03594	49147.99201	104984.2437	23601.12774	56319.64593	77636.91229	26747.48878			1
212.9789605	212.9786931	212.979469	81.64900011	81.06999706	82.23399807	5	1	1	3	22378.93865	35627.82691	22520.51997	22852.12773	34164.61233	28105.99001	28119.81098	26924.51542	41998.56913	45820.22674	45162.06128	30316.00206	36106.64022	39697.21079	43022.05429			1115
213.0589529	213.0584036	213.0594622	227.2780064	226.7070051	227.7799976	15	5	5	5	283738.0441	289674.3259	100181.6534	285521.4413	101457.6072	93285.45991	301339.2154	82266.95061	99483.11091	65058.95622	75730.52917	231654.3976	77776.00136	69147.40532	53536.29757	[106][M+1]+		11
213.1138346	213.113505	213.1141074	1108.635986	1107.394956	1109.674956	15	5	5	5	355795.9086	354193.237	341753.2994	338680.2913	326262.1747	318333.2953	320548.3933	303273.7456	311036.9394	296495.7808	298854.9618	318065.3337	289391.3328	288337.6373	283182.7114	[107][M]+	[M+Na]+ 190.125	19
213.1489641	213.1485763	213.149394	298.22299	297.5739941	298.8539914	15	5	5	5	401907.5108	481238.9606	701772.015	490586.7952	822116.3919	372936.5334	113918.5304	528298.9308	407289.4112	579507.1506	403564.9599	160450.5483	1071945.026	354863.5785	1117515.478	[108][M]+	[M+H-H20]+ 230.154	58
213.1489433	213.1483231	213.1494637	495.7520213	493.3629968	500.054024	15	5	5	5	1336295.578	1259322.304	1420568.077	1610714.259	1651399.257	1177834.558	1073076.167	1573091.183	1427873.465	1235226.97	1244263.111	993455.32	1283961.275	652980.3746	958879.9338	[109][M]+	[M+H]+ 212.143	169
213.148887	213.1486083	213.1491206	256.0069891	255.8960108	256.673004	5	4	1	0	43742.57415	59045.80276	31773.5587	30985.81808	51363.68757	25943.50178	21629.58917	33157.02803	22284.87538	40967.47287	43745.64013	22068.49379	31436.70047	24468.25383	23703.94611			3160
213.2011125	213.2010076	213.201284	442.2425077	440.4629975	443.4049988	4	3	1	0	85436.2792	90744.33554	44374.45092	75516.16489	47830.71412	56720.97135	84476.2571	41569.28447	40852.11873	46963.86233	29105.60325	65970.68961	31424.76495	36498.80796	27683.03478			3635
213.2327207	213.2322426	213.2328884	459.9019885	456.8969889	461.5470021	15	5	5	5	178730.3982	186299.6303	158698.7478	168323.332	157297.4852	167645.7556	146754.4655	151435.7473	138926.8794	149538.8778	140430.7516	158159.1474	135107.5516	137010.3524	123374.3008		[M+H]+ 212.222 [M+H-C5H8O4]+ 344.275	255
213.7075393	213.707326	213.7081983	414.7700097	413.3049961	415.5970001	5	3	1	1	140119.725	139410.6591	16614.8563	122615.1232	18159.79801	15488.35039	133734.3672	22038.52986	15537.68445	15397.87762	12744.66598	67322.62227	13262.32213	11021.42284	13370.90559	[110][M]2+		286
213.848246	213.8476923	213.8488008	38.42000113	37.94100165	38.61099891	15	5	5	5	271710.2109	471182.179	622255.3277	500327.4848	626629.6946	571848.6827	373779.7711	453681.7641	112618.5705	270427.6948	514478.9893	54249.8714	414249.9383	454474.7944	72738.98215		[M+2K]2+ 349.765	79
213.9611219	213.9605303	213.9624287	35.42600155	35.03800069	35.71600155	14	5	4	5	104294.8155	93491.87836	124778.9579	87663.54268	140017.437	113844.7431	116708.2971	125189.9777	109851.0561	80840.91769	84732.08111	57491.03292	96126.96396	70188.76136	58950.89639		[M+H-H20]+ 230.966	294
214.0054549	214.0050952	214.0063171	34.7969985	34.39900122	35.1269985	15	5	5	5	47678.19486	41760.73249	101536.905	42425.69905	103711.1747	91190.92172	53563.09266	120966.8672	81594.92455	60368.74643	59728.98182	27576.91436	83703.14078	48679.2072	42909.42412		[3M+3K-H]2+ 104.038	43
214.0606834	214.0601794	214.0614925	227.276001	226.6380064	227.446001	5	3	1	1	41434.91822	33580.37294	17338.4108	35027.88044	19978.85472	15848.36581	32411.57129	15900.81773	15113.67399	12645.80808	16072.90809	28062.75387	12474.63344	11598.46299	10132.57502	[106][M+2]+		11
214.0593776	214.0592677	214.0594437	39.1990006	39.19799924	39.2390006	3	3	0	0	62964.59098	26727.89605	7826.992101	63590.1915	6820.121546	6510.926874	24358.24439	7440.40112	1837.851256	2839.857358	3346.490541	3771.084835	1712.51632	3857.284478	1287.441497			1364
214.0867659	214.0856919	214.0874619	424.7670091	424.1680105	426.0570064	15	5	5	5	43457.90374	45277.28801	36387.12592	43545.93861	33141.20582	37888.74342	38235.94775	37530.13122	29598.09091	36445.07754	30456.49025	41177.00824	34806.20728	30298.71665	33039.92985			237
214.1142177	214.1123578	214.1157289	1108.135986	1107.394956	1109.674956	14	5	5	4	57951.51781	63632.0089	48472.26669	41234.20798	47415.42569	35469.01096	42829.63018	30792.21675	42188.43067	42060.44653	44461.55505	43287.61522	46850.79079	42728.11476	27572.28559	[107][M+1]+		19
214.1522583	214.1518698	214.1527295	298.22299	298.0439941	298.8539914	14	5	4	5	52203.68958	61094.08816	96425.93862	63660.62518	111774.1922	45292.08439	13877.42756	65082.53839	46657.45257	70581.81542	44119.71624	20962.36791	135259.6246	42385.94787	139730.5472	[108][M+1]+		58
214.152294	214.1516598	214.1526981	495.7520213	493.3629968	500.054024	15	5	5	5	187828.4404	171487.2866	200186.1856	233474.2863	235224.3178	158611.3653	144902.2903	222338.7069	196393.3306	169652.8474	169743.6061	128960.9363	176983.1948	81849.35326	125494.967	[109][M+1]+		169
214.2091224	214.2087152	214.2099221	414.7700097	413.3049961	415.5970001	5	3	1	1	40602.84161	33956.10782	6962.962149	29542.20587	6180.37622	4230.859352	37059.7552	5404.030224	3743.613315	3502.541449	3594.162983	18619.9828	2575.430879	2128.251059	2174.696118	[110][M+1]2+		286
214.2167601	214.216726	214.2171708	667.9760118	666.0760091	671.2749791	5	0	3	2	6613.361591	5939.417712	6989.876656	5958.506646	5546.089446	39734.13117	7904.297533	22330.58212	6232.745866	25124.07163	4711.094862	7084.663535	49988.30976	29782.0543	19467.945			3012
214.217089	214.2168955	214.2178532	623.0429736	622.9240036	623.9849791	3	3	0	0	93433.2544	24552.61396	56350.89312	5422.988062	6162.463178	8105.866128	4410.34434	5523.933641	4615.35524	5234.022772	3422.786338	4004.071567	6929.879043	5767.960268	4655.155483			3210
214.25302	214.2527455	214.2532518	588.1790242	579.5850217	593.8400108	9	4	1	4	384116.9539	224661.5798	330754.7812	282306.705	6486.858745	31056.29773	336149.1645	19746.36765	6397.737327	6448.298404	183572.2832	204297.7526	21331.99715	241928.3202	168629.7178	[111][M]+		2159
214.2531773	214.2525689	214.2534623	602.3055189	601.9989754	607.2650217	4	0	3	1	107864.6029	56431.99862	76182.41771	32715.31154	232949.3359	266874.435	82004.4889	228177.8415	23890.58095	229882.6415	14891.98459	56330.77392	473141.3015	166361.6457	237086.3239			1500
214.8504112	214.8499376	214.8512778	38.9290006	38.32100165	39.2290006	7	1	3	3	40899.41619	115998.1048	289851.8523	111126.0539	586088.1805	646739.9428	42019.97124	219310.8169	31853.94212	25484.97542	19098.64797	68508.85963	62337.48366	91653.79887	54640.14549		[M+2K]2+ 351.766	79
214.9180931	214.9176278	214.918603	34.7969985	34.39900122	35.1269985	15	5	5	5	56149.02362	129992.1897	392753.7916	149741.2623	835226.238	976620.5455	85585.15574	296597.0162	128627.2208	106783.5287	90004.74472	56839.35146	166223.4423	104105.2242	56610.36513			43
214.9179294	214.9161588	214.9194935	1109.52352	1108.731975	1110.841975	8	3	2	3	38107.79247	40726.22895	41516.2528	37439.05776	30775.86713	35603.01951	41537.41288	38262.3154	27651.83398	31672.58681	30465.88367	30708.60154	31245.50195	27033.71584	25342.23552		[M+2K-H]+ 137.995 [M+2K-H]+ 137.995	19
215.0530858	215.0526124	215.0538626	183.7010014	182.7560048	184.7250035	15	5	5	5	45465.51452	51090.59319	30270.89596	45816.60453	25367.53119	25813.7275	42305.92901	40871.34052	30253.63565	47769.77074	36955.09888	56253.3492	43070.41805	40049.40523	35684.18847			142
215.1027131	215.1024594	215.1041966	186.9165013	186.2740067	188.4080061	14	5	5	4	59753.94639	54945.63246	29968.18495	62881.54566	37591.73693	29443.37704	50333.03654	31862.8351	26645.65018	28664.01104	28189.95552	47071.00986	24464.00627	20199.94444	40219.38231		[M+H+CF3COOH]+ 80.1045	69
215.1287634	215.1272997	215.1302226	1109.684038	1108.375984	1110.841975	11	4	4	3	34277.5241	43148.97795	31220.57413	31387.75947	35103.64116	28807.78538	28050.54595	30366.05126	26729.34989	33421.64692	24117.0635	29197.467	27318.93143	31164.08991	25093.74968	[107][M+2]+		19
215.1396203	215.1391185	215.139988	192.6220001	191.9819943	193.5159937	8	4	1	3	51316.69854	27190.84785	22392.21616	43616.6311	24331.09709	33161.70885	23120.02042	29392.9375	23087.52372	27781.67686	31069.65332	31724.59386	40023.76174	105075.9414	34212.06365			2563
215.1438377	215.1433611	215.1522648	488.9314997	486.7189943	495.1040268	6	3	2	1	22649.85655	22251.31069	30920.68862	26158.65642	31909.66919	31492.84611	19239.24009	23502.05095	19353.8561	19952.71462	19099.7017	5195.033383	10051.25541	6571.292655	18057.35643			3567
215.1545197	215.1540223	215.1549582	495.6340268	494.1740268	497.504024	4	3	1	0	22848.34592	25242.91216	26633.3984	27002.81442	28353.35913	22748.47269	21056.67066	26640.98206	21308.53743	23259.50151	21882.77546	5829.094315	11621.23362	6633.93671	20916.44313	[109][M+2]+		169
215.2563395	215.25573	215.2567978	587.7440106	583.3060161	589.9420135	5	3	1	1	46710.97188	28633.10956	37088.69278	26037.7825	1033.728715	1667.2742	35435.58576	2134.9853	806.5065113	1111.36222	4224.989265	32560.14154	843.3981439	20484.73898	12383.20971	[111][M+1]+		2161
215.8456484	215.8450229	215.8463694	38.42000113	37.94100165	38.61099891	15	5	5	5	148692.2531	263324.2269	352123.9691	276358.3065	352301.6392	324016.9986	185791.4693	238678.4053	51523.1577	143732.734	288419.4586	28190.06445	221001.0028	246473.1358	39218.01601		[M+Na+K]2+ 369.743	79
216.0016899	216.0010167	216.0026558	34.6069985	34.16900039	35.0769985	15	5	5	5	51917.24178	48555.65436	59338.49216	45189.58034	52415.63822	50328.25669	45369.49571	62829.29067	52152.48078	50584.17271	44955.59621	36518.70813	50972.52028	43180.53237	41490.59669		[M+H-CO]+ 242.991 [M+H-CO]+ 242.991	43
216.1244761	216.1237896	216.1253804	1108.835986	1108.005986	1109.684038	15	5	5	5	59654.68527	50996.47765	51147.92912	42160.58736	45878.93643	41482.79048	44436.75107	45941.33472	38741.8073	38460.1151	41969.83447	42987.58354	33145.77627	46054.3725	34172.87474	[107][M+3]+		19
216.9519448	216.9515203	216.9525269	34.7969985	34.39900122	35.1269985	15	5	5	5	181000.2894	280882.7653	506926.8589	275492.5699	733942.9684	822788.7459	186854.3097	519940.6658	271379.2018	257467.8236	194290.6842	135161.7406	315276.2177	244454.7216	138192.5884	[112][M]+		43
217.0026984	216.9999986	217.0034052	34.5869985	33.85900039	34.84799986	9	3	3	3	30941.07496	28719.29762	35547.63612	275899.6815	745940.4372	36049.77943	190384.2027	39200.40618	274480.3603	28411.85108	30214.73427	134901.7611	32511.58096	27034.74637	139490.9286		[3M+2H]2+ 143.996 [3M+2H]2+ 143.996	43
217.0200949	217.019752	217.0207531	189.8720013	188.9230026	190.8830026	11	3	3	5	23333.70506	28633.31978	19237.97738	24390.51778	14402.23144	12559.76532	26283.61937	13598.13094	24891.27569	28082.48562	25467.18464	33426.28381	18526.39126	28422.68279	23688.61874			200
217.1046296	217.1033264	217.1054788	198.2340071	197.583003	199.4049969	15	5	5	5	83896.89845	151473.0303	123225.3577	102066.7171	165213.3785	113960.107	48644.4489	104699.3493	56421.87158	117964.7099	119873.8528	44547.43072	60985.85836	120838.5475	49656.46042		[M+K+NH3]+ 161.11	88
217.1297485	217.1287546	217.1306369	58.44799876	58.02800151	59.07499909	15	5	5	5	137961.0577	80799.64562	54430.78501	173329.5962	97883.13167	86272.25012	70180.95728	69097.2068	47851.51788	47113.85766	64895.39109	52272.55759	57383.17389	49513.24337	31390.99031		[M+H]+ 216.12	166
217.1546026	217.1538582	217.1552614	226.5950061	225.8310044	227.3880064	14	5	5	4	71835.27792	37933.86158	54212.13852	120630.9641	89750.1328	98949.98074	42901.97227	57285.47821	29477.83383	34883.28498	57210.39552	17005.58191	42693.93226	38888.2574	26660.81599		[3M+H]+ 72.054	11
217.1587089	217.1568284	217.1593864	954.7829819	954.6720091	955.0240146	3	3	0	0	47481.71751	37282.05078	31299.08215	13613.79682	11122.13879	9737.988516	10750.80849	8507.628598	8803.603938	9954.86033	7810.610146	9356.13874	9642.660467	10016.09762	9636.324548		[M+Na]+ 194.165	20
217.1588357	217.1578118	217.1597505	986.3309851	984.5120091	988.2820091	4	0	3	1	4300.113014	4531.70529	4157.835026	3864.038986	4987.171739	7813.186818	6458.995714	21373.34905	33676.26113	28114.64126	32177.27928	4510.429667	4349.007666	5934.23408	21629.54772			1300
217.1587367	217.1583236	217.1593597	977.3054987	974.1420091	980.5529819	4	1	0	3	4776.533857	5661.140992	4405.576276	7000.31721	28907.99199	5897.513433	14528.18831	3444.605983	4774.74681	4929.224885	4162.730477	32942.93447	21670.07071	25155.78823	4868.477135			229
217.5416164	217.5409417	217.5422739	213.0555047	212.1789942	213.7620037	14	5	4	5	55860.26882	52948.04999	29367.83674	59683.96857	40114.48771	30481.01947	53359.99794	33884.97112	43412.29569	34343.08505	28407.30522	46856.1551	25330.41235	26199.05994	34809.96651		[M+2H]2+ 433.067	27
217.542407	217.5417041	217.5426992	201.7520006	201.7380023	202.1909992	5	3	2	0	20872.32703	22239.72337	21473.94601	27159.50796	25375.89667	21994.51582	17886.90973	21291.89435	24220.7101	21438.52949	19129.1114	21246.94217	21680.96026	18700.64005	15319.24166			80
217.8434369	217.8424054	217.844625	37.99199944	37.58300079	38.57099891	9	4	2	3	20092.60905	32620.73407	44110.55476	42097.93923	47155.05015	42055.19681	28976.29706	32717.41991	8695.938422	20768.0343	39678.10057	5194.786087	24559.25586	32975.07224	6086.400064			198
217.9537618	217.952878	217.9546445	34.7969985	34.39900122	35.1269985	13	5	5	3	39584.96142	57684.93583	92895.11686	53662.02549	128041.9078	141637.6023	38906.39877	90644.29944	52962.9908	47282.04907	39206.55406	28053.99265	57803.51548	44034.46261	27264.65688	[112][M+1]+		43
217.9567473	217.954994	217.9570987	323.1670106	322.7379861	323.5190133	6	4	2	0	24155.04631	23372.27252	22583.48407	25908.11719	23057.6806	17745.84491	17518.57426	16934.93804	16874.67476	15043.5409	16090.62253	17510.41942	14201.67152	17022.08992	14871.99417			3164
218.0850351	218.0848535	218.0852581	318.7290001	318.3610056	319.0090001	5	3	1	1	218190.6144	563715.1412	13123.79569	233788.827	10438.06203	4972.534801	685501.9239	21695.41839	8721.945306	6142.972222	4490.087204	344035.3537	8469.887541	4271.766811	5646.939556		[M+K+NaCOOH]+ 111.131 [M+Na+NaCOOH]+ 127.105 [M+Na+HCOOH]+ 149.086	279
218.08501	218.0846282	218.0851149	311.3639962	311.1770058	311.8119907	5	3	1	1	205190.7755	525616.7314	12619.40942	243042.2243	8456.958416	6931.415755	676914.392	22353.95624	7778.980062	5093.417476	5718.246138	307551.203	7532.082309	4238.990002	4234.924647			347
218.1179952	218.1176965	218.118405	209.2860031	208.3360059	210.1190011	15	5	5	5	1096874.217	725910.9197	433088.0982	1004209.195	349595.9873	152355.7178	634360.3823	322582.1932	310657.1966	229062.9688	208004.8557	229880.5643	123249.783	163489.838	190026.6134	[113][M]+	[M+Na]+ 195.127	44
218.2115405	218.2109284	218.2122288	327.9190118	327.2900132	328.5459995	13	5	5	3	58558.12933	360898.6347	50780.2966	92293.17245	44901.60289	307197.3921	40062.8872	323237.2057	53687.49624	79112.04907	69100.16783	43368.22432	27086.36538	76826.86409	29881.97567			128
218.9315842	218.9311351	218.9318895	1120.466995	1116.856053	1121.735044	9	3	4	2	281565.0966	279992.2272	271171.6989	249136.2623	269730.809	261965.8002	257452.1989	236354.0334	178310.1319	246652.7751	235134.2871	245909.1812	226311.7508	232561.4115	219674.8323		[2M+K]+ 89.9883 [2M+K]+ 89.9883	48
218.9489367	218.9480228	218.9493857	34.7969985	34.48799986	35.0769985	9	3	4	2	19199.90881	15959.50104	82663.28664	40546.3007	110676.311	125897.6706	21386.92046	73994.89943	35765.036	35881.70039	28794.16538	8919.427738	39807.51016	31602.33505	20477.85424	[112][M+2]+		43
218.9848102	218.9842471	218.9856374	34.7969985	34.39900122	35.1269985	15	5	5	5	151490.3872	176014.7482	179528.837	141348.7781	175676.3801	192796.735	99668.1389	247192.5017	142698.8832	166754.2705	106349.8139	83340.21372	155638.6788	152139.6919	85527.81213		[M+Na]+ 195.992	43
219.0273267	219.0269093	219.0277858	39.19799924	38.84999838	39.59799924	15	5	5	5	4724602.623	6817030.066	2886523.713	3631547.744	1362526.652	1722125.771	7421280.481	3924711.356	2782444.345	3186322.755	2739106.953	4667803.951	2634859.223	2859771.826	3684308.218	[114][M]+	[M+K]+ 180.063	79
219.0695227	219.0687492	219.0706696	39.19949949	38.84999838	39.86800007	14	4	5	5	191825.5379	266417.6218	83921.71975	129188.9098	20375.82165	29752.12307	280015.7431	140498.7726	86046.83872	109191.7799	71013.26154	175677.3551	70168.45124	81333.11061	131126.5393			79
219.1000122	219.0991456	219.1004561	278.1180113	277.6680099	278.3490113	10	5	4	1	51429.5791	37209.04316	48735.30499	50005.84586	45351.34096	38655.49722	34963.69877	47240.35928	27997.10591	28616.90165	31385.98821	27456.61751	27410.24807	22154.9534	23599.68525			303
219.1207546	219.119952	219.12174	209.3179943	209.267997	209.8570045	9	5	3	1	181905.3402	107672.6363	54511.71	150516.7322	33199.57547	30668.34131	84586.25109	32128.44931	34750.49045	41221.61781	35493.55969	29119.56101	26662.35718	34300.55555	35510.78759	[113][M+1]+		44
219.1380581	219.1374718	219.1383373	445.3419892	444.8229906	446.7829906	7	2	1	4	49219.83169	46496.76775	32503.62336	48278.11368	45832.25621	51169.21236	30535.77017	45072.12238	36508.28003	38493.82096	38526.44645	32044.1387	28686.5173	35547.00399	29988.24844			3122
219.1747173	219.1742813	219.1749587	540.8879974	539.2229988	546.4729988	10	5	3	2	616944.5844	184457.0126	235768.2407	576206.8814	290785.8034	390395.7482	175100.201	214779.6178	75973.00062	81101.37734	250102.6381	114160.5016	65674.13965	380208.7756	103160.6161			324
219.1747975	219.1746978	219.1749092	600.5319786	598.9930086	602.0619786	5	4	0	1	2037569.58	2106852.683	2023528.031	1989371.871	77512.77753	73337.08616	94027.44853	61837.78538	74713.74457	67598.56469	1830051.799	59738.99452	58135.05857	58404.90903	50201.92279			201
219.1745736	219.1743434	219.1747252	640.544977	637.3819786	641.7630113	5	4	1	0	247577.3299	234206.5245	230621.7984	136558.7018	1930940.134	611761.3363	141043.107	1421267.948	60390.37687	2023454.109	123926.8454	181292.5248	772471.5442	479385.6625	1127807.054			2609
219.1747282	219.1746377	219.1749321	631.3180099	627.474028	634.0539813	6	1	2	3	282266.4626	280790.5747	232920.4186	249387.181	363721.4449	2003381.394	421088.6108	2086990.934	108457.4747	2561017.518	198897.7647	577059.2879	1844503.854	1955935.013	1880316.209			2390
219.1744023	219.173911	219.1746033	698.0680124	695.7570103	701.5770062	5	1	3	1	196428.4435	150545.9294	195971.0641	219922.1172	245018.9482	345039.3117	246123.697	179243.2259	229018.5281	169889.4881	182644.5701	244420.9173	150404.2437	269426.137	238782.6561			234
219.1745904	219.1742424	219.1747604	717.795993	713.1190137	726.7089871	7	2	3	1	174903.6385	159498.0728	166478.5122	171701.0272	193725.9157	278574.8144	188551.6887	134881.7436	168179.5506	137117.8994	157545.0268	210403.0384	137183.9585	235580.9387	202043.6868			2956
219.1743814	219.174179	219.174635	677.577009	673.2660153	679.989008	5	1	3	0	238059.8763	70771.11987	242948.2255	418052.3476	386372.3361	317756.1851	183049.7412	230193.8487	857383.7088	246783.1023	300663.1104	335725.5541	261395.0974	258073.6199	259063.1819			3603
219.1746599	219.1745276	219.1749414	653.6444987	651.3330148	659.1839813	4	1	3	0	227814.0285	158676.8003	212986.2509	169115.0985	839252.4264	380342.1992	178775.5001	383197.9213	1862360.077	367806.7727	141978.8135	162527.8952	384489.7654	327986.5192	396267.8753			2668
219.2155481	219.2153665	219.2157554	600.5314922	598.9930086	601.4330113	4	4	0	0	27779.24898	25759.617	22468.11658	26211.39311	29176.40539	31365.29316	34546.85691	26966.16132	26047.0422	26051.71458	1579562.313	25194.38236	17718.98103	26278.70154	22279.88662			201
219.2158242	219.2153849	219.216194	632.975014	629.7430113	636.4230113	3	0	3	0	202871.7632	171784.7133	156290.3611	134165.046	695310.0254	24211.33685	162677.1188	22784.7135	65990.07104	28583.06891	118376.6068	287321.4593	2362396.835	809935.3791	2713417.311			2634
219.929559	219.928726	219.9296648	1120.468025	1118.742039	1121.72596	15	5	5	5	1491838.332	1489040.509	1439094.854	1410264.39	1418584.201	1374708.522	1408679.637	1359574.456	1342329.971	1304199.832	1301600.23	1273189.258	1258788.369	1223676.467	1203611.586	[115][M]2+		48
219.9859485	219.9850639	219.9864197	34.7969985	34.39900122	35.1269985	12	5	5	2	43312.24907	52345.05319	51466.19176	40574.37592	50338.82285	54681.13914	28740.53317	71803.44556	39385.25423	44677.1283	33052.6629	24064.13805	41359.85981	40887.91748	25772.1018			43
220.03073	220.0301309	220.0311696	39.19799924	38.84999838	39.59799924	16	5	5	5	369249.9295	523327.1638	224981.3769	271407.0712	99504.78747	130919.1042	547582.1127	301359.0617	215754.8421	243420.5841	204110.3913	343438.4758	192380.6214	211981.1797	281061.7195	[114][M+1]+		79
220.0454206	220.0448101	220.0460247	233.1240029	232.4780022	233.7060056	11	2	4	5	22256.55273	19759.69033	50420.68238	26836.75258	54759.23309	56845.37822	22404.43561	43390.96929	42397.86814	48731.28867	54091.92441	23995.38586	44001.17324	42766.31171	42651.92747		[M+Na]+ 197.064	64
220.1180308	220.1175233	220.1183042	197.2320017	196.4330058	198.1770052	15	5	5	5	2140595.567	2501774.002	1615282.423	2501487.624	1535207.612	1481499.199	2330186.221	1488523.119	1397797.509	1317249.231	1462984.148	2018797.278	1302086.859	1105449.218	1217378.327	[116][M]+	[M+H]+ 219.113	88
220.1123565	220.1118681	220.1125581	475.8370099	473.3099963	481.6780013	7	1	3	2	114350.9878	110568.1585	114836.6455	211749.1035	102046.8336	29251.09064	62401.56854	60479.96917	79793.5887	83652.08707	85132.64305	84297.00792	262707.4708	82526.24906	78973.842			3700
220.1122332	220.1117752	220.112661	501.7919895	498.7820158	506.7920276	6	1	3	1	130565.3223	72165.62159	74527.43526	73872.23885	74292.59662	69333.37875	69221.31841	61334.83853	66992.94429	66111.61146	113002.9428	55994.84901	52418.4168	60896.90919	62717.89875			1993
220.1121196	220.1114574	220.1124413	493.3845023	491.7549779	493.9520213	4	1	3	0	84015.97052	85076.52965	72532.35503	89505.7389	70280.45621	53313.80324	77520.57452	65088.92862	62734.38455	64373.19661	58358.21301	62733.38522	62084.31166	65281.96358	50634.34246			3591
220.1121922	220.111733	220.112683	485.3129944	484.4150162	488.7329752	4	1	3	0	134473.2904	102735.1557	96885.24459	86195.75943	92532.85512	81910.9343	77578.80948	85879.84934	76488.38332	70778.64999	84335.72014	78922.10758	70765.26264	70880.78838	74497.83023			3746
220.1121256	220.1117726	220.1123006	440.7209921	439.6319962	445.2910137	5	3	1	0	100790.4351	139102.6143	137660.4266	151778.439	211893.1426	123384.5745	55362.86471	112460.2439	109538.6268	103354.6508	105489.1738	98629.73452	104628.9169	99277.13759	106176.2468			2621
220.1119853	220.1116907	220.1122469	466.0109938	463.1749939	468.244987	4	1	3	0	114923.9044	85261.56516	76763.21803	84415.4494	79428.40773	64485.27361	91467.58653	74972.37802	68826.76914	70424.57813	66803.97567	64645.39432	59823.22351	59810.04698	56276.76079			2933
220.1121209	220.1117884	220.1123811	427.8919886	424.198986	432.3310117	5	2	3	0	82613.7745	106547.7044	106359.1053	103882.5063	98085.87939	170358.0317	115374.014	124199.6787	82329.33553	83208.24887	79713.56805	82141.30633	73378.42354	77833.9262	76755.49636			3365
220.117948	220.1174313	220.119123	35.44650044	35.24600155	35.76600155	6	3	1	2	53774.06486	76330.17108	6890.45536	42361.36691	5960.887092	4114.418511	140995.2018	12021.80526	23038.0223	9338.405134	6431.852417	66198.62914	7061.059935	10125.77445	36052.64411			3272
220.1780999	220.1777267	220.1782785	600.8819786	598.9930086	608.3039841	6	4	1	1	362086.4764	370181.4351	355363.5916	338962.7407	19317.29751	14224.34419	319990.3749	15528.65938	16681.06932	21433.87117	309848.3952	14773.2502	14435.92677	13140.38287	11958.7419		[M+K+NH3]+ 164.183 [M+Na+NH3]+ 180.157 [M+H+NH3]+ 202.138	1498
220.1780334	220.1778236	220.1783148	632.9919786	627.8430086	641.7630113	7	1	3	3	67173.61362	63905.12961	57078.73171	53226.57239	334473.4863	346091.8877	60215.03428	370498.5586	24878.05047	358030.5447	38443.91785	89052.70948	315636.1074	330030.7054	317185.1846			2637
220.4308357	220.4301056	220.4310171	1120.588028	1119.191009	1122.375042	11	2	5	4	308353.1139	311223.4535	307876.7902	290443.6543	289025.3975	288718.0027	296400.4473	267179.5336	285296.4725	273481.6128	252694.0778	267504.0469	255862.1588	257844.5496	242516.6376	[115][M+1]2+		48
220.6971535	220.6967925	220.6975831	405.4089909	402.98501	406.1660099	5	3	1	1	35249.02183	37117.91933	17859.69612	30814.13677	17873.61001	17204.31446	33792.76274	12917.92379	10773.59339	12794.92504	11730.62967	26533.63044	8869.179697	8269.387742	11482.01531			87
220.9072925	220.9066681	220.9082253	1118.742039	1116.666053	1119.841006	9	3	2	4	232268.9649	186086.1412	116113.8964	162700.4583	184986.0136	164341.9106	181551.7187	183511.3254	183119.0381	178071.4215	188452.3509	176134.3638	184796.6373	167895.7708	174589.5082			48
220.9361392	220.9351006	220.9370615	1105.525518	1104.710003	1107.170003	8	4	4	0	31444.42301	32412.27788	31018.75454	33246.06955	26146.71899	31109.4589	33216.68568	29505.90484	26281.9611	23564.04747	28552.12366	26237.48409	23674.1991	28347.20398	25784.32427		[M+K]+ 181.976	285
220.9826245	220.982243	220.9836469	34.7969985	34.39900122	35.0769985	12	5	4	3	44664.28493	53470.31709	53425.13249	43611.04058	55969.8088	62677.42462	30690.11505	76931.05652	43976.70432	49622.87101	27834.60375	25437.71249	47305.10829	46447.22839	25180.12879			43
221.0267635	221.0261775	221.027623	39.19799924	38.84999838	39.59799924	15	5	5	5	468572.6847	667519.9014	277948.793	348066.9809	129343.6874	174185.3665	696579.4624	380789.1507	277923.6217	336327.3105	267670.8959	451813.6068	256693.0025	269287.5676	358582.547	[114][M+2]+		79
221.0924667	221.0917732	221.0935627	87.51199722	86.95500238	88.61900196	15	5	5	5	44153.64064	49251.71939	47307.72527	45769.6262	50475.27865	37662.54401	44428.72292	60693.5014	53718.68752	40914.58503	42948.61299	62416.30507	32857.47918	30680.31198	35446.74096			419
221.0926749	221.0919043	221.0930896	129.877001	127.4879936	130.7549983	15	5	5	5	67327.89272	51561.15623	74456.1875	68236.24792	100119.5851	67908.02186	60104.08066	80695.872	63332.01122	65373.25285	77510.78877	45923.65447	72000.70733	30656.23854	52129.09577		[M+H]+ 220.087	492
221.0914698	221.0876647	221.092131	191.9239998	190.6109972	194.3029984	5	3	1	0	63198.30294	23483.2069	22807.88716	29878.63497	19807.12628	18052.39795	20270.64565	29230.31782	14330.2942	14041.50244	10442.01086	14053.26828	18478.69379	12852.74814	14418.07881			2564
221.1215168	221.1208622	221.1219995	196.9960011	196.4330058	198.1770052	15	5	5	5	254452.0089	278858.1776	183286.5225	301450.4591	183300.8015	160641.7976	269986.5275	170347.1633	150969.0489	140611.9236	167066.0704	209925.2466	160705.2797	123645.993	131697.5175	[116][M+1]+		88
221.1173934	221.1166195	221.1177266	250.9014939	250.3390015	251.0549878	10	3	4	3	64758.82489	80268.51623	91171.61959	45279.88537	87751.2309	56624.44528	66852.33017	121943.9962	92657.55048	86929.29361	86659.16572	49072.38422	89821.74532	56011.6776	52535.8995			263
221.1174424	221.1169145	221.1184842	520.9879901	516.3779929	526.6779901	15	5	5	5	114407.044	127037.5863	98604.97033	109016.2333	97138.15668	89238.04766	95447.90929	107801.022	91062.24511	93969.37905	87530.67299	101884.3599	92622.8091	81041.21245	80179.25526		[M+H]+ 220.111 [M+H-C4H8]+ 276.173	310
221.1530874	221.1526797	221.1537196	760.8040265	760.1749992	761.3859747	3	3	0	0	53615.52642	32101.13892	48722.37471	14397.54248	11415.69864	13358.24817	14796.13075	11703.3599	11422.15609	15837.57808	8075.112784	12321.88834	10559.67669	10011.70772	8903.054664			154
221.1533952	221.1528096	221.1543131	949.4039922	944.1379976	951.9350221	9	1	4	4	12533.89015	13243.62491	11689.62537	21072.28666	63507.13054	38089.99325	51804.00677	52585.53842	5720.159203	55023.06397	41983.69717	52663.58932	48336.21957	7471.437647	47385.35889			20
221.1817973	221.1816281	221.1828189	600.5314922	598.2639841	601.4330113	4	4	0	0	28522.81184	26681.94502	21826.39932	27115.91849	19859.06123	22869.69499	11763.62576	20375.26311	17681.08681	13988.8389	28911.60343	11659.62601	17517.40484	23912.36867	15369.58504			201
221.190407	221.1898241	221.1908287	390.9719956	390.6899929	391.3699929	15	5	5	5	99999.27567	112545.2621	164589.2821	111406.2576	221026.9666	208727.432	99039.29549	188483.0232	150175.1608	154636.3732	173603.211	84270.78238	184411.8676	109282.9781	117732.2593		[M+Na]+ 198.201	222
221.1998218	221.1988603	221.2013344	363.8300089	362.621013	365.1769966	9	2	3	4	56566.65762	40776.87464	43086.43764	65456.81592	26867.86798	27763.31161	27799.43376	25139.53916	23940.5994	43567.06915	28164.33978	35689.25677	28448.33083	19158.04264	28072.60483		[M+H]+ 220.191	119
222.0298781	222.0293008	222.0303911	38.61099891	38.22099891	39.19799924	13	4	4	5	115443.1071	118867.2501	24685.70781	67017.34458	24054.8015	31005.3431	120809.2203	44355.33835	46120.17181	51554.12217	48285.19222	105257.6276	36159.62268	34519.45903	59259.85739	[114][M+3]+		79
222.1854423	222.1851175	222.1860432	291.2960093	290.5809957	291.9390134	15	5	5	5	266357.0163	126208.6346	210233.0032	347379.7636	141980.602	188266.9326	136776.6153	73382.77723	118712.7882	157481.1657	172043.703	176995.3823	255256.2781	107419.7862	163315.2024	[117][M]+		26
222.1852504	222.1847197	222.1858084	483.1579971	481.8089726	486.3700026	15	5	5	5	211788.3563	83101.89786	153252.6243	223891.5425	150885.092	168726.5191	101646.9045	88817.48998	97586.46627	122685.4407	113032.4667	105849.4613	160677.6691	70818.2808	98702.05812			3308
222.9887977	222.9882775	222.9897199	38.57000113	38.22099891	38.91000113	15	5	5	5	720394.0006	407435.4164	266505.0656	753381.7411	238110.3207	168651.7044	294587.7333	124991.4662	52817.56463	129967.847	205074.8836	85513.1289	122994.0293	177982.1068	58409.57222		[M+K]+ 184.026	79
223.0641495	223.0637076	223.0646532	422.2699928	421.6529996	423.4519955	15	5	5	5	195870.322	186202.4412	167295.9612	208587.4225	166945.1023	193454.7062	153591.6678	180750.0005	153509.0377	174220.2284	150481.848	168710.403	145721.8933	150689.0646	136829.0646			2628
223.0639288	223.0628956	223.0644517	517.4380028	513.4769728	522.3880028	15	5	5	5	106302.6373	121808.8652	104083.332	116110.8608	95908.89467	114601.1136	89093.06288	108730.1352	89697.23677	99412.08905	82543.32935	101426.5457	86297.24677	90729.88221	70817.02509			397
223.0639505	223.0633501	223.0642737	940.4190051	933.8019833	945.1610078	11	1	5	5	7818.849394	7525.542031	6496.124871	6689.288477	144276.8308	168496.9194	155438.1397	162310.4199	140920.035	168044.3514	120023.1428	156022.48	134076.0126	149625.6738	131961.7954			3050
223.0639141	223.0631517	223.0641619	986.8050018	977.6250018	992.8060318	11	1	5	5	6780.350976	6805.219219	4349.798696	4351.984016	87567.59463	90022.47799	80779.63192	71113.13515	95429.05649	86471.72515	77107.39872	104680.7429	65487.97721	92293.02537	73691.8478			1301
223.0639863	223.0636507	223.0644503	677.9239967	675.8840253	680.7829953	6	0	3	3	21197.37446	19082.27144	18088.69003	22859.42282	98168.3504	230233.7767	20315.54968	230248.1438	33971.91568	221028.1742	13381.18085	33685.2526	190873.2082	197803.2512	177057.0308			3196
223.0639228	223.0634511	223.0644202	857.3510211	853.9719939	863.8950146	7	1	4	2	12119.5291	10462.89221	9967.819537	8975.332889	265153.3403	320139.2607	299909.9021	9589.761583	303197.5813	346176.8363	7257.571152	314946.1909	289881.1127	10622.73716	16407.5915		[M+Na+2K]3+ 568.272	117
223.0637318	223.0636853	223.0642917	961.52798	961.3560318	962.0849991	3	3	0	0	107802.495	109135.9773	98812.4588	13364.05962	7169.923501	7003.137607	7179.797581	6531.65562	9568.8186	7767.128124	5026.931903	6564.070374	6561.258367	7154.429503	5679.592741		[M+H]+ 222.057	13
223.0637687	223.063577	223.0638087	757.6599911	757.6599884	758.8810211	3	3	0	0	360816.9339	341095.0953	294838.8277	17613.30999	10756.27331	11908.98594	8599.089641	11536.9437	9420.802292	12167.28833	10184.31334	9481.995008	9963.150419	9485.113683	8870.145407		[M+2H]2+ 444.113	245
223.0641421	223.0640542	223.0642179	628.5820198	628.1029953	629.6840253	3	3	0	0	249152.5221	240023.8734	217672.3583	60670.68663	14648.54042	20026.56462	23906.35797	18513.53211	14261.39264	17823.56217	38779.33024	22423.21312	14047.16269	19564.11637	12181.24989			174
223.0634261	223.0631472	223.0637934	882.5510106	881.9499779	882.5990051	3	3	0	0	201981.8806	193708.6355	170827.5372	13564.21322	8012.573023	7842.378893	7611.600229	8713.362938	9988.381994	9052.677197	7647.107437	7324.998488	8078.702962	8141.172599	6779.084117		[M+H]+ 222.057	24
223.0639007	223.0636401	223.0642517	845.7365075	839.6899911	849.3899911	4	0	1	3	12114.46013	10961.25294	8830.619783	10192.28873	16649.07453	74601.71437	57714.22386	308330.379	21659.3317	30679.16237	274003.3722	38269.48453	77936.92319	302642.2422	265776.4566			2089
223.1332539	223.1324909	223.133712	536.1170251	533.0370251	545.9670251	15	5	5	5	235967.5416	172965.6887	118814.4337	191524.8748	84981.01163	218458.6994	116626.8247	104564.3625	158292.7802	162175.9057	147337.2167	167151.3884	222700.7813	195940.4174	36961.66164			137
223.1333087	223.1321353	223.133833	224.4350038	224.2450011	224.7619942	5	1	3	1	21810.50554	21378.93085	33114.51595	19445.51509	28764.30919	20100.09927	20335.3866	40413.19409	19618.72048	25565.01286	21507.16609	15550.9483	27494.52436	21548.41992	17750.90785		[M+Na+HCOOH]+ 154.128 [M+K+NH3]+ 167.135	130
223.1331062	223.1325663	223.1340872	454.0940121	453.913008	456.6540094	11	2	4	5	72268.00462	24976.42082	27227.41325	34653.46598	20102.44995	70159.35003	18328.12031	29273.54511	34905.09526	41687.55689	36774.12122	19424.86486	73984.87796	66602.73123	60609.91653			3140
223.1483645	223.1483264	223.1486772	955.0240146	954.6720091	955.7980156	3	3	0	0	38166.42684	28351.18244	29368.32842	9659.125501	6814.319517	7260.479459	6685.335529	8398.44457	7852.966595	7668.532971	5536.552963	6366.89689	7763.021349	6531.608193	6513.454411			20
223.1694298	223.1686161	223.1696148	851.1890039	847.0890039	858.9590067	7	1	4	2	13783.33021	8827.330617	11230.13188	16039.76162	87513.83672	100231.4264	55150.35572	16577.03256	38887.57795	80189.15317	12874.58064	44569.51801	100645.9924	15808.79987	15270.24795			1743
223.1685094	223.1684042	223.1686791	750.9869984	750.3569984	751.6090039	3	3	0	0	102587.519	43123.5498	76992.86782	11059.05622	8430.708423	10660.6895	11752.63608	9243.09628	9900.621298	9781.630517	19628.24077	11720.45262	8845.327333	9597.105315	9809.110222		[M+H-C4H8]+ 278.222	47
223.1883766	223.1876006	223.1891045	291.2835011	290.6809957	291.9360065	6	3	1	2	34573.77928	22733.76472	26192.5433	49401.60996	21079.5048	21945.79691	23949.8917	12269.60806	17342.85248	27213.83452	18608.95706	24369.32621	31402.90051	18522.49291	21577.18326	[117][M+1]+		26
223.9733792	223.9725396	223.973872	39.19799924	38.84999838	39.59799924	15	5	5	5	364088.1635	201013.6114	109033.5796	299121.2086	138727.9985	185727.8087	165740.5069	142295.2571	134589.4982	144404.3393	113766.4212	168787.6688	131088.0671	113427.7366	92267.93247	[118][M]+	[M+H]+ 222.965	79
223.989565	223.9892592	223.9900384	34.7969985	34.39900122	35.1269985	15	5	5	5	5210165.819	5607900.088	7079717.407	4687973.306	7183282.761	6957323.713	4105550.743	8725674.127	6022930.331	5757257.524	4342289.942	2952552.861	6649024.416	5453368.478	3532996.759			43
224.0202594	224.0193696	224.0218834	424.1420105	423.5980132	425.4080105	12	5	3	4	47918.12709	23722.19267	37747.96144	58525.71283	37136.90624	42375.7961	22006.63989	30495.19837	31079.19938	31749.10916	30105.28575	34077.05627	40981.52192	21519.43533	30142.74081			207
224.0329401	224.0326869	224.0335111	34.7969985	34.39900122	35.1269985	15	5	5	5	212731.7387	229556.2724	286744.3077	186109.2121	279682.5616	274414.1584	153839.4854	340471.7645	222046.5747	218111.8463	164409.0238	109395.0426	247232.7972	209163.643	133421.9444			43
224.0560253	224.0553539	224.0563412	228.2980064	227.7170051	228.7170051	15	5	5	5	702978.7233	462666.2962	207443.6997	492344.7854	275549.2943	203933.6987	417002.2271	220694.9958	230114.5264	72334.82377	111186.8295	782142.0363	167334.319	108835.7921	67390.46844			11
224.0559541	224.0556682	224.0567669	206.7179991	206.3440046	208.2930005	8	2	2	4	49293.24346	45240.22959	67053.16982	36914.78893	83480.28427	50110.71714	44177.85381	79412.92004	69252.48671	46243.78466	47106.46747	38051.69803	63970.49363	38738.9526	34673.15346			3126
224.0637574	224.0635651	224.0637892	757.6599911	757.6599884	758.8810211	3	3	0	0	68335.04514	57608.82657	49406.50825	6288.945816	4614.456089	5775.643683	4268.162373	4224.221771	4474.601446	4852.265903	3564.509045	4017.246388	3927.83399	3689.313599	3579.504819		[M+2H]2+ 446.106	245
224.0644473	224.0626524	224.065017	422.4359956	422.1909969	422.8709942	12	5	3	4	41881.19022	37380.68663	25710.26011	30660.13812	24938.17423	38725.70085	30286.90578	32530.9042	18114.99839	33123.88318	23818.44201	26356.87779	29316.15327	17457.74545	24782.72936			2626
224.0641733	224.0637746	224.0644679	678.124998	675.8840253	680.7829953	5	0	3	2	7625.498226	8593.377392	7436.352404	8245.645273	16959.52533	32453.54495	8813.081918	42784.60642	7316.98549	35487.84466	6588.090494	12295.22743	33835.97448	26363.40725	45541.18345			3199
224.0644758	224.0639175	224.065569	857.3510211	853.9719939	863.8950146	7	1	4	2	4604.220803	4726.480879	3973.587802	4733.899301	43742.39351	46946.62277	47944.94986	4112.923929	47764.98939	71292.18368	2731.695216	57665.20954	58097.14201	3893.156938	4412.321223			1889
224.0650584	224.0648589	224.0650638	628.7409898	628.5820198	629.0450008	3	3	0	0	47466.7621	36263.51847	33598.52664	9258.880715	5463.472902	5098.860513	4448.270884	4966.508348	2889.778653	4308.991626	5212.939788	5087.854438	3317.230966	3418.208196	3950.641146			174
224.0640564	224.0632025	224.064305	882.5990051	881.9499779	883.1799779	3	3	0	0	41016.56875	37168.83214	32137.18893	6426.969516	4080.713848	3482.62889	4437.993441	3553.293538	4756.66943	4779.103885	4495.435747	3939.927007	4349.622105	4237.665412	4266.347859			24
224.0643253	224.0635421	224.0649846	845.2739906	840.3290157	849.3899911	4	0	1	3	5469.637488	5159.122803	4960.103045	4855.392307	5074.151873	11641.42382	10841.43533	43952.14499	5587.970738	6243.956233	38695.1686	7685.692493	14530.26121	57761.05904	47896.84212			140
224.201142	224.2004732	224.2015835	529.9410144	526.1590117	537.7399844	15	5	5	5	417556.4596	200260.5842	350357.7055	490906.0382	312837.0646	404180.5649	214272.1964	209757.2029	234475.2183	271348.0068	258957.6936	227144.2099	402140.8914	159821.2127	226425.6761	[119][M]+		686
224.2009305	224.2008469	224.2016087	315.4059975	314.3510125	315.8259947	5	3	1	1	28340.42995	17485.82552	27157.37803	38945.47415	21467.41978	24156.17786	19277.15283	13747.10898	16747.74383	21507.39134	23090.68394	20638.53495	29176.87929	14146.1256	21490.20589			3589
224.9858646	224.9842849	224.9863894	38.56899977	38.22099891	38.91000113	7	4	2	1	128687.4905	64411.93207	37021.2225	124639.5094	37386.33042	35244.54164	45228.0649	26978.477	11610.1985	22373.10544	29692.05804	16352.65744	24326.32689	27622.84025	11571.21725	[118][M+1]+		79
[truncated: 10,554 more rows]
