# Supplementary material for: UPLC-QTOF-MS metabolomics analysis revealed the contributions of metabolites to the pathogenesis of Rhizoctonia solani strain AG-1-IA
Source: PLoS One. 2018 Feb 6;13(2):e0192486. doi: 10.1371/journal.pone.0192486 (PMC5800620; doi:10.1371/journal.pone.0192486)
Supplement: S4 Table — (CSV) [file pone.0192486.s004.csv]

mz	mzmin	mzmax	rt	rtmin	rtmax	npeaks	bs	ps	rs	bS1	bS2	bS3	bS4	bS5	pS1	pS2	pS3	pS4	pS5	rS1	rS2	rS3	rS4	rS5	isotopes	adduct	pcgroup
76.96956257	76.96929944	76.96964964	1098.533997	1097.865946	1098.945943	15	5	5	5	95660.67541	103144.6685	102927.9865	102226.6252	115357.665	121566.5807	104818.3198	125253.9882	111841.4071	121356.5723	121727.5839	132193.604	133892.9633	139660.7523	137126.6383		[M-H-H20]- 95.9883	289
76.96964791	76.96943512	76.96980148	1116.702963	1109.74003	1126.224039	25	5	5	5	1419199.484	393556.2248	1691751.623	1535941.813	1513277.128	1701045.182	1610122.039	1664931.605	1620264.08	1480937.893	1874414.698	1921284.889	1896499.957	1864245.073	1690831.522		[M-H-H20]- 95.9886	188
76.96962709	76.96947926	76.96972549	1174.244499	1169.019012	1175.694008	10	4	2	3	408099.9065	538470.6295	255272.8603	286698.2356	297882.9977	232766.1492	277367.0048	298539.3457	308682.7915	297866.3845	303304.9839	274259.9658	421449.7529	488569.2396	319305.7446			388
76.96959067	76.96940244	76.96976563	1192.355976	1183.237038	1194.942055	12	5	4	2	227117.4198	238799.748	273730.8808	206481.6819	407205.2653	315919.5749	230215.1909	299658.0579	277838.59	283515.8815	269002.8981	270920.2433	407519.129	312791.2263	280471.6544			395
76.96977479	76.96970742	76.96986231	1134.67502	1132.413025	1135.92998	5	3	1	1	313954.5289	328488.2377	397106.7031	422221.0881	422768.2151	434142.9788	383052.3976	420873.2969	398364.6312	397649.0423	428744.0717	436870.3688	544032.4274	450961.1859	452601.2062			364
78.95856714	78.95824316	78.95894603	30.95550107	29.81600134	31.55500081	12	3	4	5	102722.683	46672.26524	27756.12394	61276.98502	23718.26691	28484.37179	83396.06244	34497.13187	43274.73444	47594.17011	43134.37753	123469.3945	22804.62004	46384.88222	74628.97105			1997
85.02877336	85.0285767	85.02910674	25.7850006	24.97599934	27.10499964	15	5	5	5	563499.1146	636490.6857	493648.4622	569918.3934	408957.7195	382178.4568	629326.1043	432802.195	881521.6435	727784.8557	493183.4613	990164.133	579365.7353	549482.5069	909722.257		[M-H-CO2]- 130.025	126
88.9871741	88.98698163	88.98757964	111.6389998	108.6929992	111.819997	5	3	1	1	28642.86954	28607.9291	14068.39622	41324.07186	18711.31518	14076.89918	27460.40878	16718.54457	14140.19215	11977.32554	11902.55067	53341.62822	12358.2278	13551.07461	11343.66255		[M-H-C6H10O4]- 236.052	11
89.0236656	89.02346334	89.02387686	28.62000071	27.06299954	29.15900018	11	3	4	4	35215.15306	30514.11995	63285.04209	49317.02109	67509.61851	68749.14517	55301.41077	64993.07177	39150.8466	69129.58696	83114.1529	36456.26294	75050.77126	78943.0878	25638.1293			33
93.03372421	93.03347006	93.03394393	34.18799903	33.34900039	35.16799986	14	5	4	5	87313.4822	68001.32973	33262.32311	71208.42392	25048.17106	34556.9682	81215.21861	33768.6296	72827.62914	56319.92041	37581.1984	133178.5844	50701.30598	50206.50889	96554.44749			6
94.98013193	94.97997313	94.98036049	1116.165025	1109.440945	1117.519984	18	5	5	5	6108486.602	6117838.252	7100121.822	6564069.711	6623155.125	6779366.275	1752580.591	7097737.816	6472817.814	8088059.912	7058771.776	7973734.004	7566788.691	7246412.414	7696840.153		[M-H]- 95.9886	188
94.97976815	94.97966107	94.97994567	1098.523481	1097.865946	1099.053995	12	2	5	5	380954.5799	412841.4697	453895.736	402257.5544	474928.0782	491699.6613	479742.6686	508329.1144	509533.887	484537.6044	557625.6913	576001.4498	582340.5819	599328.6785	630623.1062		[M-H]- 95.9883	289
94.98036937	94.9802216	94.98057128	48.0499994	47.12800109	50.31499867	9	4	3	2	468487.6568	387797.6627	389512.9934	417553.767	388257.8319	381426.3513	477752.9577	478388.2203	416552.3325	483165.7978	506127.3741	498882.1737	443028.866	541208.6164	555711.5256		[M-H]- 95.9848	182
94.98068911	94.98031765	94.98081551	62.61449924	59.64200026	65.60200211	8	5	2	1	993413.3706	2184310.332	1101124.91	1079238.329	1317902.674	2405482.447	926334.7231	1447186.876	1339545.609	1507488.911	1513069.452	1536349.965	1404717.503	1074815.433	1501115.454			1239
96.95934703	96.9591021	96.95952833	1100.371014	1099.789984	1100.772044	15	5	5	5	105465.1463	112209.3009	113193.1808	112460.899	117357.4065	123188.4055	118457.7815	123188.4769	120741.7433	119788.0643	121060.3628	126220.344	125061.6002	135313.842	127777.4901		[M-H]- 97.9664	360
96.9599819	96.95948606	96.96036593	29.00900018	27.61100028	29.78700008	15	5	5	5	289676.508	94040.2782	98145.31173	113779.3249	115395.5134	94106.14742	197710.1896	280910.1927	83601.43041	77825.90091	86268.78213	85233.42874	90842.1108	117938.7562	129851.0023			33
98.94832008	98.94809159	98.94889769	36.63299913	36.06400049	38.12199861	15	5	5	5	78521.92628	49438.15808	31407.38101	24127.32615	26297.15269	28755.42194	130115.1593	95599.01736	54458.56087	62490.48664	55927.3007	43332.59093	64848.34004	68526.98029	68930.53285			29
102.0549867	102.0545518	102.0553219	32.2819984	31.06400028	32.95100144	13	5	4	4	126030.5773	65395.08308	35707.78066	133601.6104	53080.56339	78027.04687	71025.99971	51589.01112	29574.70309	19614.17686	26483.03809	38243.18967	41424.52006	35872.05126	23551.83369		[M-H-CO2]- 147.053	157
108.9007113	108.9005487	108.9009611	38.46450045	37.94000113	40.13799924	12	4	3	5	22699.06701	25498.93078	22696.93211	12670.12569	28442.76061	16446.8001	9451.364807	32711.03618	85596.79232	65248.77523	32961.71627	69601.00748	64477.35004	33331.29467	61329.23692			715
109.0283441	109.0280751	109.0288315	67.11950027	65.89099779	67.92099779	8	2	4	2	18019.489	21526.03084	24445.51754	12959.47762	37899.28025	20605.6363	18230.20068	46281.69461	26510.45858	26191.37925	27590.37816	14951.35968	26742.94381	23700.02522	23267.0925			97
109.9409111	109.9406335	109.9410647	1092.640029	1091.788999	1093.120945	15	5	5	5	1621127.017	1605815.2	1657306.406	1416254.789	1512502.456	1633112.941	1373139.085	1427479.727	1383454.433	1335253.792	1319078.497	1264693.044	1336096.457	1381585.689	1352454.968		[M-H-C2H4]- 138.979	71
109.9408895	109.9406299	109.9410172	1078.918015	1077.828013	1079.789043	12	5	4	3	1104776.548	984460.9626	1038385.952	883119.8647	875060.2986	964285.0101	768366.7493	759325.0617	723127.0161	675200.1035	612578.3099	635592.7738	664106.4097	738689.4616	669887.6908		[M-H-CO]- 138.946	125
110.897756	110.8974215	110.8981331	38.5290006	37.81100165	39.47000113	11	3	3	5	22249.5946	20479.84574	21489.27887	13093.648	21199.16932	27061.6292	14396.94892	26272.1188	73554.42822	56000.6639	21108.65651	52198.20541	51856.90083	23213.4624	46424.57987			717
111.0075916	111.0073613	111.0079144	27.15299954	25.71499964	29.15900018	15	5	5	5	1445508.819	1865853.724	1146630.87	1618933.108	777734.7859	723823.9028	1853238.256	873396.9289	2131478.568	1914997.333	1605818.299	2849196.143	1661835.571	1698192.33	3113009.225	[1][M]-	[M-H-C6H8O6]- 288.053	33
111.9364268	111.9362519	111.9366185	1092.640029	1091.788999	1093.120945	15	5	5	5	646469.9745	647459.8028	672992.2483	566250.3832	610301.5499	675305.4323	547914.0328	571608.4139	563203.7074	542904.5001	542311.6932	517709.6572	548708.0687	574710.7958	560657.9171			71
112.0108435	112.0107007	112.0113372	27.3320008	26.44400007	29.15900018	13	4	4	5	72902.8999	97857.71006	43964.74017	86413.11333	39578.11531	33962.72712	105882.3542	44546.16272	122907.6641	111940.7379	77209.85777	169951.2623	88580.64657	93415.35362	197954.2109	[1][M+1]-		33
113.0231174	113.0226262	113.0238778	38.80299924	38.47000113	39.99799924	8	3	1	4	39060.78797	37135.1987	13201.68774	19855.00632	11008.54011	7049.646431	49090.07386	28687.31086	20784.20253	24153.76986	15971.18968	36626.06459	19428.65997	30384.97136	35830.68263			716
113.9337657	113.9335343	113.934011	1091.871461	1091.590948	1092.657969	6	0	1	5	62786.33921	63643.10269	69269.19367	55423.0168	59983.96237	70083.28311	54174.37113	57858.58339	58373.70562	56615.02358	51660.08939	48441.70674	56219.47908	58694.2735	53246.81259		[M-H-CO]- 142.94	71
114.9350235	114.9349043	114.9351824	1090.779043	1089.733016	1091.304958	8	4	4	0	283581.5171	268884.0271	372733.316	216299.4913	214643.6285	213679.7184	175759.1217	189896.791	175274.4754	174809.5077	159853.7464	161301.3306	155612.7014	157673.3996	131616.2242			271
115.0025031	115.0022676	115.002881	28.62000071	27.45099945	29.78700008	15	5	5	5	1888709.579	2692287.477	3383427.705	2568521.778	3519913.138	3514505.675	3026788.101	3326402.824	1971615.855	3349677.844	4299467.713	1862904.623	3624362.867	4114745.973	2318995.286	[2][M]-		33
115.0322677	115.0321787	115.0324443	28.73000071	26.9820008	29.78700008	9	2	3	4	1641451.643	2322239.601	33834.27037	2202330.44	48289.30945	39542.27541	40600.01865	2867008.557	1739108.938	37648.03127	99726.57314	1528347.26	51454.30277	85231.87028	19883.7493		[2M-H+Cl]2- 98.0461	33
116.0057669	116.0054879	116.0062883	28.39000071	27.45099945	29.78700008	15	5	5	5	79505.50535	120219.1263	149274.5156	112427.0736	166104.9491	160436.3616	142499.6331	153387.2754	86375.95205	155851.7113	210348.9025	79310.07413	168237.8726	198956.1002	106088.1831	[2][M+1]-		33
116.9276274	116.9274127	116.9278072	1108.761978	1104.002986	1109.893005	17	5	5	5	5146686.106	4984791.467	4619559.868	4537009.821	4327962.298	4217021.473	4150248.045	3734114.811	3925415.117	3950198.231	3941323.808	2716696.939	3823216.578	2672558.441	3689713.17			1718
116.9284887	116.9280484	116.9291524	1091.338469	1091.150948	1091.41198	6	0	3	3	389934.8652	376678.6426	335478.07	331707.3483	300554.4932	342493.3713	297782.1221	335977.2928	317519.8302	344776.2441	323653.4116	379447.1493	365649.7317	374048.0658	372297.4225			71
116.9275618	116.9275227	116.9278586	4.227000113	3.543999987	6.777999787	6	3	2	1	853250.0181	0	0	540417.2314	810798.948	0	0	0	537444.4233	683983.4135	393338.8557	0	417777.2916	0	0			299
116.9274688	116.9273159	116.9275746	282.4579973	281.8759918	282.6020068	5	2	0	3	1450025.996	1257980.119	1147223.59	1158750.983	973889.1707	1000842.776	979315.665	840001.8117	840709.399	859973.19	853018.3425	903372.6008	797320.946	844999.0854	804743.4362			252
116.9273445	116.9271177	116.9277325	24.48750007	17.77400001	26.1350006	6	3	2	1	1130613.528	356325.1618	461898.4027	759755.3433	454492.1443	411988.6972	281644.6589	335354.7729	294478.938	254228.364	227878.1561	288125.9214	336795.6804	289989.0453	288987.4625			1188
116.927454	116.9273115	116.9275491	291.9389875	291.3060093	298.8510132	5	1	0	3	1251698.129	1191671.598	1038046.567	935469.5827	889391.8973	905348.6663	929707.4845	721380.0598	804583.376	743486.4595	774073.583	840595.0817	688046.4517	780897.0841	781918.2263		[M-H-COCH2]- 159.938	256
116.9581229	116.9579539	116.9583678	68.85150005	61.12699821	73.530998	16	5	5	5	253490.9074	225885.5249	246253.2924	262890.0977	276045.7512	264043.2458	251111.5433	301537.8606	275629.5829	314229.6459	289637.7558	335157.9916	371478.2213	345887.6729	374509.0749		[M-H-CO2]- 161.956	53
116.9578274	116.9574765	116.9580863	48.07049935	47.70700056	48.92499867	4	0	1	3	35214.0703	37487.3983	34369.38926	40881.83507	46645.97091	38306.12877	31065.13939	45113.33065	48327.92368	52877.26429	53968.97685	60548.18098	56399.42328	71231.14259	73004.55112		[M-2H+Na]- 95.9848	182
117.0173608	117.0169681	117.0180094	27.50299954	25.71499964	29.15900018	15	5	5	5	225462.6698	146374.694	133218.118	214241.8627	159867.6583	143852.4386	158018.4889	130381.5407	117810.7197	95432.0533	101694.8753	143924.2077	147595.5607	101093.9448	116153.3508	[2][M+2]-		33
118.9405788	118.9404185	118.9405893	1099.852044	1099.151017	1099.959984	3	0	0	3	20197.10548	18471.50329	20552.69299	17261.22777	17421.26974	20642.14518	16926.97888	19856.27793	20595.53947	19073.57186	22186.37115	24169.82278	22874.81276	25744.01534	21496.41284		[M-2H+Na]- 97.9664 [M-H-H20]- 137.951	360
120.007724	120.0072672	120.0078923	111.6389998	108.6929992	113.1220022	7	5	1	1	104617.6432	98941.33145	18731.01141	101869.5387	19140.97967	20569.15995	112762.9896	21612.62678	24113.29028	14067.08736	14010.87537	89307.88459	14914.73159	15812.91963	12653.61483		[M+Cl]- 85.0433 [M-H-C2H4]- 149.043	11
120.0112981	120.0106581	120.0115939	209.4529935	205.964005	210.8790011	11	2	4	5	15760.69237	21010.91591	28179.94972	17587.58171	24810.27448	27563.998	22203.82023	32987.50036	24942.8085	22970.49687	23858.4326	21497.02524	32063.97718	24679.74077	25575.03327			114
121.0154886	121.0152452	121.0157262	111.6389998	108.6929992	111.819997	5	3	1	1	88518.33582	87161.80298	38428.46902	93387.58006	34855.11695	32621.76717	92160.58023	33584.30146	33385.38031	29883.47152	31667.51075	67937.31398	30024.17441	33526.38703	34533.27433			11
121.0281301	121.0278638	121.0283852	1097.376978	1096.616978	1098.266976	15	5	5	5	104766.8673	111879.5345	100881.306	111237.3301	107195.9114	109205.6303	113486.7615	111309.5848	105333.7661	117771.3223	118280.0731	118448.5312	128145.1293	134069.5242	132069.7077		[M+Cl]- 86.0632 [M-H-CO2]- 166.025	180
122.0235784	122.0232342	122.0239284	224.1559973	222.1409975	224.7839997	14	5	4	5	68112.27741	88318.51221	53706.7206	92906.75666	78887.26718	63871.80137	107569.5143	67570.30822	48647.41193	48748.02281	54751.71635	114098.6823	57319.91024	64635.64874	41434.29194			560
122.0232286	122.0228588	122.0235155	111.159997	108.6929992	113.1220022	15	5	5	5	284869.9237	289291.9741	109811.5226	301696.6667	131111.8437	99721.72623	306507.821	113307.6932	101487.319	84756.10495	81967.73569	255953.8018	78382.89348	81224.11589	71945.6229			11
122.0235234	122.0228815	122.0237518	255.9560136	255.0079932	256.4760136	11	5	4	2	37201.38554	26177.45935	38736.13203	52678.10302	96807.7204	45749.12622	31029.95996	57031.45144	55247.25218	29789.25649	67087.93969	22817.0684	35981.70796	17607.86125	23656.49618			666
124.0387845	124.0382786	124.0390619	111.0950007	110.4839966	111.7729992	9	2	4	3	15713.82487	17921.81091	25362.78006	16864.23816	66463.34814	30972.58626	20464.45312	47514.61152	35316.20941	20988.4017	33906.19427	15979.30046	33872.20998	25086.84768	17660.41817			11
127.0494531	127.0490486	127.0495795	36.52299913	36.06400049	36.78199861	3	3	0	0	54152.52632	18940.23353	20478.87758	50838.94945	18314.81281	14740.39872	38126.32745	14850.66514	12904.3026	14182.85555	16541.89435	27194.14761	15602.72017	21518.82749	22240.95659			612
127.0749566	127.0744336	127.0750932	257.3709958	256.3219999	257.6779862	5	0	2	3	25300.1608	24332.0524	24864.19273	27144.51419	26353.43012	24024.96918	23529.24605	24694.74237	25382.95787	27396.34393	23652.34854	34088.6454	25029.18349	28051.85664	28033.59153			667
128.0101047	128.0099072	128.0105688	25.69049997	24.4570007	26.6450006	14	5	4	5	54385.42121	67562.88626	50836.70465	61561.25573	33846.3347	86195.64214	68013.90492	30542.26244	86629.69364	66305.08144	45399.95399	90535.33867	60786.44979	53502.57766	111338.0613		[M-H-CO2]- 173.007	126
128.0338801	128.0337258	128.0342626	32.25799934	31.06400028	37.17199861	16	5	5	5	584981.6791	258013.6452	163084.2661	610737.7099	244649.9928	279873.559	350516.5436	246749.145	104949.6446	144442.5354	157555.8342	160371.2598	185250.6175	156545.9099	100864.1903		[M-H-H20]- 147.053	157
128.8909867	128.8907146	128.8912389	34.80000175	33.66799903	35.75600155	15	5	5	5	71699.73589	75678.55019	86513.00184	29819.35435	85150.97303	59637.9729	35209.04606	148184.3793	317482.0174	223382.2541	84676.66568	134088.6442	129167.3678	46234.87964	95557.08977			6
128.9669772	128.9667095	128.9673568	1100.928951	1100.418951	1101.617003	15	5	5	5	80371.07819	64286.8951	66308.02116	57300.79308	64355.96205	80901.1431	75130.1237	81376.22815	78046.77974	84863.45805	69916.65074	68358.58508	65368.19002	64533.349	69078.68577			206
129.0179924	129.0177763	129.0183054	25.7850006	25.4650006	27.10499964	15	5	5	5	2562334.021	3170843.017	2250951.826	2574481.323	1762867.204	1667894.719	2997734.319	1836168.351	3676854.862	3274113.874	2235960.431	4437535.451	3039157.336	2412594.14	4862856.389	[3][M]-	[M-H]- 130.025	126
130.0212564	130.021005	130.0215837	25.9950006	25.4650006	27.10499964	15	5	5	5	147867.6816	184577.2293	124958.2094	154661.7009	94479.98072	89597.06572	183918.0668	98136.2751	229582.4981	196149.13	137237.1894	286158.7429	177422.6429	151004.0478	315947.7459	[3][M+1]-		126
130.0861876	130.0859655	130.0864845	57.63700015	56.41599962	59.79899846	15	5	5	5	1760423.042	1082915.157	504014.2021	1973395.033	507577.1485	492972.8563	1095454.318	780835.0774	702222.0249	669398.0397	543043.6858	980744.6129	693633.0593	637621.9589	899417.6941	[4][M]-		80
130.8879128	130.8876454	130.8883859	34.7969985	33.99799986	35.75600155	15	5	5	5	92334.38231	101057.5584	102677.6307	30733.89583	104477.2205	71199.87243	42828.89863	175880.9603	369328.0977	264805.9426	100092.5055	157727.9224	155770.4036	53911.94504	117481.0914			6
131.0890758	131.088662	131.089377	57.13700015	55.86700015	58.99899846	13	3	5	5	121400.9289	74824.75729	30796.35796	153749.7314	35084.01679	27478.72108	73126.84517	52830.60682	43284.25104	47753.61531	32442.8846	59795.23103	49847.29232	37970.29904	63124.40098	[4][M+1]-		80
132.0287708	132.0285336	132.0291495	32.91149992	31.69299975	33.57000092	12	5	3	4	176308.1211	84865.12632	49115.78095	189921.8291	77954.0572	89113.66253	89653.44417	51774.94467	24498.00053	25967.49334	30962.74076	30967.5181	34209.88213	45430.08211	15619.11586		[M-H-CH2]- 147.053	157
132.8859981	132.8845431	132.886225	35.42600155	34.4969985	35.75600155	7	1	3	3	52631.82817	47154.11011	30918.24311	36378.92564	50571.27318	45348.26112	47539.24112	71944.45579	145022.1784	87751.07696	59939.36396	60369.93946	60153.68394	41543.61227	50714.97773		[M-2H+Na]- 111.903	6
132.898518	132.8975655	132.8994683	33.05000092	31.42299975	33.59000092	15	5	5	5	112996.2946	80604.84698	86745.16613	65033.3339	57317.85757	65744.92023	39478.82177	58301.81417	62242.85278	47240.05705	45259.51348	53451.81394	52588.50993	60300.75271	48686.63258		[M+Cl]- 97.9343	1370
133.012876	133.0126135	133.013261	28.73000071	27.45099945	29.78700008	15	5	5	5	7671720.044	11119360.58	13977197.86	10526836.95	14890861.74	14659340.22	12466406.64	14232264.6	7882481.321	14074436.45	18304567.64	7580488.302	15012422.83	17355030.09	9342880.247	[5][M]-	[M+Cl]- 98.0461	33
133.0458297	133.0453556	133.0460191	28.62000071	27.61100028	29.78700008	15	5	5	5	294349.3501	521784.6409	709733.3708	528418.5796	797140.6441	779959.2894	628563.9529	778255.6659	360114.0034	762491.1156	969228.9911	334494.2575	799474.3329	938000.2268	455087.9671			33
133.1093983	133.109106	133.1096571	28.67500071	26.9820008	29.78700008	10	2	4	4	13672.49655	27723.4437	32727.22376	27986.6216	37366.71448	36162.33482	37796.42025	38251.15179	14620.08936	47567.09351	129756.6433	14136.4253	57218.15962	129622.5358	22203.90786			33
133.1532348	133.1530121	133.1535024	28.62000071	26.9820008	29.78700008	11	3	4	4	5978.90154	37171.67409	68538.36829	36645.98254	75365.79858	70549.88348	81927.47658	68108.2291	12756.25935	91513.9547	216954.7433	13188.82408	94560.44279	192955.2769	34921.69058			33
133.1893471	133.1889283	133.1896032	28.80000071	26.9820008	29.13900018	8	2	3	3	5614.006407	35348.21218	31247.7349	40619.71596	26933.14411	64519.91361	42332.36719	25215.91775	11237.36382	62849.1759	167434.5727	12735.68525	42556.43782	114412.4828	38501.76986			33
134.0163089	134.0160875	134.0167042	28.62000071	27.45099945	29.78700008	15	5	5	5	393026.0822	580998.9119	756886.2092	579954.6394	788143.1271	789743.211	681383.1684	757071.4632	430104.1481	767955.7325	991963.2159	398775.7848	800735.5134	942454.693	511023.5937	[5][M+1]-		33
134.0235401	134.0232259	134.023843	69.52499737	68.34600168	71.42499737	15	5	5	5	239327.5534	386798.4455	282151.974	217034.3628	271559.337	210502.0969	168801.0674	166212.1816	55463.87544	236207.1022	228147.2328	94582.60725	293114.2719	128217.9267	103374.7518			779
134.0456914	134.0451165	134.0459142	223.2154973	220.7740071	224.1450038	14	5	5	4	193069.225	131822.8648	54448.05802	156797.7607	73164.79168	59872.45966	158965.7753	58418.31341	54527.14619	46517.53067	51150.21732	125628.2139	58805.07632	53302.49399	41516.75843			561
134.0456392	134.0453386	134.045848	191.2950039	188.8100004	194.9779992	9	2	3	4	86742.27181	46580.76586	4742.367472	58661.12045	52789.24029	67134.29465	20047.42942	37897.8195	32452.72037	43426.86873	59431.19921	7856.614981	129757.2457	624660.5132	72542.78613			10
134.8933654	134.8930856	134.8937302	33.05000092	32.06199923	34.13000092	15	5	5	5	2431655.159	1969836.506	1965511.583	1476608.027	1825787.947	1878027.135	1364601.627	1784184.32	1891479.271	1857228.213	1597786.735	1639032.145	1683895.127	1516847.334	1604283.904	[6][M]-	[M-2H+K]- 97.9343	1370
134.8932957	134.8931224	134.8935279	375.8619963	375.6470141	376.4970113	15	5	5	5	798397.3402	609755.2858	646215.9448	728125.96	586569.6795	597871.5659	455439.6522	505161.8071	412994.6153	473380.2736	458072.0946	371892.6374	427487.2533	455893.5388	425818.9618			2
134.8934041	134.8931169	134.8937349	256.3069863	255.6369891	256.9170122	11	4	5	2	573091.6509	571870.1147	1750594.535	1484746.929	516224.5634	438024.6563	337962.447	418379.9002	1195591.924	365237.7826	1108617.432	340548.6114	352568.3786	325021.7154	289245.0854			38
134.959775	134.9595091	134.9600372	19.84000064	19.74100021	19.94100021	3	0	3	0	81540.76275	78249.49018	79835.88814	80264.72532	102420.7176	69694.50663	85098.01199	93969.18407	58457.36537	97420.87695	86281.47448	71612.90452	66960.35372	61030.53468	46021.32108			1211
135.0190954	135.0183198	135.0202696	27.56299954	26.28400007	28.53000071	15	5	5	5	45650.42091	80710.17008	118050.3385	95320.06705	132309.7114	114738.9123	97966.76252	135161.9816	47350.89429	113562.3369	150790.3934	50089.82222	120618.1255	145768.2209	91076.93577	[5][M+2]-		33
135.0267544	135.0251918	135.0285106	32.18400028	31.42299975	32.92100144	15	5	5	5	397427.1325	316711.0915	239675.9338	361319.2779	266730.6499	303506.8129	375419.8968	296904.9344	287210.5268	313506.2699	286390.6421	456598.187	340811.1661	292862.2275	289789.8321			157
135.0436815	135.0416431	135.0450823	37.17699861	36.63299913	38.12199861	14	5	4	5	43807.45319	51197.46394	27367.99597	54783.09984	57553.42879	83590.24497	34586.46657	35753.11313	62116.42161	46771.09912	37288.7391	51905.08875	57405.94752	35317.87914	67021.13739		[M-H-CO]- 164.043	29
135.8934251	135.8930407	135.8937602	33.05000092	32.06199923	34.13000092	15	5	5	5	259446.5402	209848.5071	204124.6963	154613.3522	185674.9292	193721.6113	137757.161	181146.5735	195413.2334	185370.6812	154009.9246	171887.9192	161621.4529	151580.3235	164177.1636	[6][M+1]-		1370
135.9194666	135.9193932	135.9199772	38.19899977	37.87000113	39.47000113	7	3	2	2	54496.08234	53695.00337	65120.79416	37164.17051	74472.81242	55319.17623	47767.92345	38320.35326	43824.65244	47331.37103	38920.68844	56392.2866	64075.55089	54087.23307	52025.14662			29
135.9438332	135.9433702	135.9440004	1033.061052	1025.538022	1035.30098	23	5	5	5	6386987.496	3153131.808	3045081.023	4344872.168	2134353.951	3838311.495	4715669.347	3925147.21	1904137.866	1965431.104	3902187.467	1856441.037	3053864.192	2598532.649	693910.3414			168
135.943775	135.9433542	135.9441641	994.574953	985.1469724	997.9730075	21	5	5	4	7363788.357	4266468.906	7996360.176	3583530.286	3734925.21	2111866.305	2279279.744	2606413.433	2654555.596	2057019.025	2075126.432	4055821.574	4056892.672	2508967.722	4686497.336			155
135.9436821	135.9433768	135.9439276	1092.640029	1091.788999	1093.120945	15	5	5	5	9596179.995	9444218.677	9796519.076	8334954.811	8976580.755	9608213.98	7922730.408	8161155.186	8122855.109	7872973.652	7796340.861	7407406.041	7883727.027	8068636.074	8081470.621	[7][M]-	[M-H-CH3]- 151.966	71
135.9437981	135.9434304	135.9439209	1078.579962	1077.828013	1079.789043	15	5	5	5	6704851.537	6201063.004	5996638.982	5414620.232	5425663.126	5598249.5	5058161.509	5108017.584	4572074.614	4285823.679	4234335.415	4165486.467	4178278.754	4569225.919	4270413.399			125
135.9438055	135.9434729	135.9440026	1048.338042	1044.658018	1059.913977	17	5	5	4	11535221.8	5778008.74	9608768.585	11538897.98	3891948.639	4203944.131	8039415.59	8696088.425	9023950.691	2835605.126	3588826.802	6583984.21	8492874.328	6318023.771	6944069.543			1390
135.943771	135.9433635	135.9440349	1006.244459	1006.172038	1008.75103	12	3	4	4	3087489.695	2846529.114	2550863.786	3078306.977	2385790.553	2718129.562	2155714.664	2351954.657	2138096.761	2366247.006	2420574.11	2742456.136	2505143.487	2112206.436	4550003.878			1476
135.9437782	135.9435472	135.9441668	979.0949693	976.6889688	980.0669507	8	3	3	1	4305242.954	14949224.93	3589030.805	3385762.749	9281743.648	3494882.188	5540518.614	2500466.417	2935488.777	4446631.086	4209358.439	4255661.461	2843689.113	3345983.217	4180085.045			1299
135.9438364	135.9434235	135.9440877	961.8629977	956.8409792	966.4309854	10	2	3	4	5044482.375	4979851.244	4656648.825	4857323.542	4082215.57	2882210.134	5041615.118	2939057.788	8859482.937	4323424.728	4231060.976	3181342.384	3992997.552	10327168.84	4502915.166			1099
135.9439039	135.9435769	135.9442285	971.4890399	969.8399826	972.7889661	5	3	1	1	3744774.929	3220750.668	2043201.812	1962648.089	3446786.526	2429067.353	2971747.693	2951062.043	1926695.644	2556936.853	2481057.996	2349107.473	2320505.516	4901967.5	2336607.77			1300
135.9746727	135.9744863	135.9750509	1088.347487	1087.337945	1088.884964	6	0	2	4	163493.8409	161020.6557	192238.8592	119289.7186	126459.1805	139942.2794	120624.2775	132129.6293	80223.93723	121932.8621	115243.1081	141728.1694	270930.1026	107820.2061	122317.2729			1217
135.9766348	135.9762234	135.9770116	1092.623998	1090.184961	1093.247967	16	5	5	5	419600.2073	438178.7884	474418.4068	387035.8151	432808.5496	380108.6516	379119.1014	228497.3263	369787.9881	328083.5698	393794.9033	283076.7275	312973.3994	392791.629	353602.9763			71
136.0153198	136.0148038	136.0156175	50.92999878	50.24999878	52.85200067	15	5	5	5	52368.98964	47268.88127	92918.75577	68314.01582	116149.9098	102046.0229	32907.14432	115972.8586	129343.4575	93749.28456	83950.88556	70031.43265	124600.402	99562.07479	86670.7695		[M-H-CH3]- 152.046	76
136.0749907	136.074505	136.0755401	209.3754939	206.6430009	210.4939977	10	3	4	3	44470.5466	28692.8282	21625.17722	58287.02269	39250.81406	29147.46784	18707.83155	33072.18323	31945.53195	25511.74144	21022.88748	27616.88603	30623.98121	25130.0196	24118.8891		[M-H+Cl]2- 238.196 [M-2H]2- 274.173	114
136.890572	136.8903587	136.8909448	33.05000092	32.06199923	34.13000092	15	5	5	5	919162.4637	738489.762	740379.5616	551726.6226	687705.1568	697503.8852	504106.748	661900.2541	674474.9105	667551.7555	583467.9975	601725.0706	618807.4479	565190.3301	582403.4326	[6][M+2]-		1370
136.8904122	136.8903694	136.8907227	376.2850086	375.2230004	376.4740018	5	3	1	1	240907.114	301928.8882	219563.2393	208819.0351	206139.851	180978.293	156170.9482	161174.7289	142122.5007	158594.6843	149711.9812	128578.3438	138094.6931	143207.0035	106958.5747			2
136.9396614	136.9388962	136.9403814	1100.371014	1099.789984	1101.137006	15	5	5	5	32799.35482	34010.02735	33213.37718	24675.80883	31799.19893	34379.21683	39485.29522	45985.72648	38165.21649	32648.85449	31496.43883	32393.52538	28998.97981	26565.62485	35367.01352		[M-H]- 137.951	360
136.9454985	136.9451445	136.9457678	1092.590029	1091.788999	1093.120945	15	5	5	5	418775.3395	424369.4875	442151.3947	388225.6479	394922.1907	451491.0292	349846.7147	370855.9732	376364.6946	364272.3056	352315.6122	338680.5606	362161.74	382492.7163	369578.735	[7][M+1]-		71
136.9454495	136.9453222	136.9458574	1026.78395	1022.938022	1034.320017	6	1	1	3	249252.7117	203780.7591	169589.9159	166552.0843	145534.9886	153339.7363	166073.6625	132412.4161	126390.3055	64114.25786	289851.5388	138570.207	109452.2789	159349.6096	154939.9381			1455
137.010745	137.0105415	137.0109723	183.2639994	178.2990033	184	7	3	2	2	42460.90992	48518.45562	8637.2427	67438.84129	9231.667203	29395.97662	99670.12932	28829.94944	29980.74433	27111.19592	25549.00017	114503.0974	29378.04861	36649.37246	23506.48302			802
137.0232926	137.0228717	137.0237085	1097.106978	1095.978011	1097.738008	10	1	4	5	25486.24969	26112.06941	25570.61068	27037.83907	26284.36354	27285.34672	26869.9412	23083.02259	29037.70477	34380.08639	23004.93624	24118.37396	25007.10957	30979.25967	27551.99935		[M+Cl]- 102.051 [M-H-CO]- 166.025	180
137.890475	137.8901802	137.8909121	33.47100144	32.06199923	34.1509987	15	5	5	5	70283.2622	49914.44774	53068.30908	38514.05992	49929.66682	47102.33565	36922.15834	44479.9456	52099.28037	45185.98134	36984.34745	41768.80267	42686.87712	39224.77305	43016.47388	[6][M+3]-		1370
137.9391515	137.9388225	137.9393785	1092.640029	1091.788999	1093.120945	15	5	5	5	3964628.342	3923617.28	4041037.171	3451646.728	3719531.93	3983864.888	3284384.568	3396772.649	3374890.803	3265066.282	3242057.293	3088748.803	3282561.398	3360856.729	3347830.438	[7][M+2]-		71
137.9392129	137.9387732	137.939373	1078.579962	1077.828013	1079.789043	15	5	5	5	2854447.327	2655805.95	2668354.466	2321448.649	2248492.731	2415679.003	2149299.69	2203415.551	1970546.741	1841924.83	1886300.638	1785649.658	1789350.913	1983705.38	1829555.264		[M-H]- 138.946	125
137.9390513	137.9387367	137.9394711	992.6470184	990.2180267	995.8259857	5	1	0	3	3649183.877	2347641.429	1737680.53	1671433.687	1882362.631	1604652.14	1843853.069	2064321.417	1276523.378	1703588.457	1817638.634	1836922.14	1649588.414	1320238.027	1903361.111			155
137.9393162	137.939075	137.9393304	1049.887009	1044.635955	1050.011966	3	3	0	0	2466378.113	4516805.063	4377135.667	3844906.518	3745067.279	3642399.529	3299571.2	3201601.414	2822046.688	2708286.816	2743442.661	2733176.476	2634315.353	2832404.9	2998906.463			1388
137.9721276	137.9718541	137.9722947	1092.678999	1091.788999	1093.120945	14	4	5	5	44340.9763	45281.39633	50709.64371	29795.16891	41932.98426	59179.76388	31440.12075	39179.28159	43730.21099	41001.80043	34681.17295	33761.7852	46231.35317	59831.57772	43300.60729		[M-H]- 138.979	71
138.0544052	138.0540733	138.0546359	111.6389998	108.6929992	111.819997	5	3	1	1	65639.2941	81437.68166	25734.48074	82056.42215	26721.45644	17735.94877	74200.69728	21630.611	21469.51472	14806.54095	14987.92991	77623.02214	13874.23331	14810.21767	9020.942396			11
138.9400873	138.9397872	138.9402675	1092.540029	1091.788999	1093.120945	14	5	4	5	317205.6931	325040.2047	341667.9213	286847.0167	308250.4863	345362.7937	276185.6019	288029.4149	275271.0718	276397.0551	263225.0046	265292.6289	283232.5984	299565.7676	290538.2039	[7][M+3]-		71
139.9366575	139.936404	139.9369745	1092.640029	1091.788999	1093.120945	15	5	5	5	581359.8262	573995.8376	600470.204	501491.4573	553368.9393	613890.0076	481832.2925	505280.2208	510163.7454	492488.7301	489625.4403	469080.7009	491748.308	522792.0511	507896.5564	[7][M+4]-		71
141.9233195	141.9230506	141.9240243	1070.28795	1069.41898	1075.139001	5	0	3	2	1385518.465	1419156.76	1389628.904	1441796.342	1345885.805	1426769.637	1281725.236	859361.3377	1504657.755	1342056.951	1468291.803	1546148.179	1452728.649	1486098.346	1433723.936			242
141.9344565	141.9342274	141.93471	1092.360032	1091.609002	1092.787969	15	5	5	5	179804.8301	187757.148	184038.839	152033.5847	163261.3314	188250.035	149855.627	159956.2542	161864.1549	155809.7371	157342.5388	145779.6752	143960.5859	165588.2637	154224.8054		[M-H]- 142.94	71
143.0332164	143.0326894	143.0335919	29.07400018	25.08600017	30.39600134	14	5	4	5	284544.2851	533843.5513	183126.8622	307311.8234	117982.1908	91730.1949	389050.604	135430.4102	568210.5652	511171.5109	436708.2598	683951.9857	413822.9301	282241.0351	747216.0389		[M-H-C5H8O4]- 276.078	33
143.0333846	143.0331713	143.0338646	37.08749928	36.15299913	37.81100165	10	3	3	4	138715.718	179057.0691	62505.00308	136894.5879	24765.46618	25029.33143	259864.9387	47428.12479	132252.3123	185288.9793	161165.6046	435943.2397	133833.3616	251136.0747	622937.725			29
143.106025	143.105697	143.1065052	213.6680044	210.0660063	214.1610024	15	5	5	5	86868.24985	114523.5758	90983.94121	109731.828	86597.29369	107281.8775	97778.42582	113209.6474	99626.25887	104488.6681	104723.2081	127324.1486	85763.54561	118606.7095	90057.2369			209
144.8681098	144.8677369	144.86824	35.21600155	34.7969985	35.75600155	6	0	2	4	2205.33648	4869.107699	5961.511981	2665.479876	9083.009302	5891.073262	3633.13451	17693.53352	46143.84559	48836.13776	20469.44105	35498.01989	42379.21903	14124.47826	31320.89847			6
145.0602548	145.0599326	145.060563	36.68299913	36.06400049	38.12199861	11	5	3	3	283521.2161	141665.4094	80364.46116	303208.2649	64652.33098	50029.09598	136726.7814	49014.26714	17758.09526	42105.01008	73497.02452	25214.51482	42814.1877	86403.36504	27284.79947			606
146.0231241	146.0225451	146.0235493	228.7024965	227.7780064	229.8469981	12	5	4	3	24432.98448	51874.41548	55546.84883	16765.73192	62140.1982	37926.35123	32108.68687	27599.56403	13138.51714	19930.21217	29312.0302	13511.63884	32694.71664	34379.98322	14708.91927			192
146.0443507	146.0439231	146.0447443	32.18400028	31.06400028	32.91100144	15	5	5	5	1662312.946	921147.293	588157.0197	1630677.025	815841.3772	1057688.015	994117.9993	863648.4187	411258.826	446093.5726	450396.0241	586776.6081	613194.3077	545460.5183	298856.5502		[M-H]- 147.053	157
146.8651714	146.8647879	146.8653301	35.26600155	34.7969985	35.75600155	5	0	2	3	5397.48924	5777.35186	6064.65761	3000.577441	8499.843327	6501.613823	5571.175267	17504.2104	48858.52376	45518.76989	22983.38157	37580.99143	44948.87395	16766.81852	31260.87904		[M+Cl]- 111.903	6
146.9644792	146.9640662	146.9646629	1087.872946	1087.337945	1088.271038	8	0	4	4	122903.4878	119684.0166	136270.8826	140010.4346	138387.3203	186457.0462	181072.7274	148148.4945	187207.9392	190379.0428	193846.3778	189288.0306	151690.7582	217547.5198	203861.962			135
147.0287613	147.0278944	147.0291241	35.98000102	35.43500102	36.72500102	8	2	3	3	47889.2729	43957.35078	56887.64507	47840.22889	50640.27951	60098.01918	56451.37653	40208.79969	28201.18405	32244.48142	38594.04204	58521.2923	27179.42081	39003.41322	44557.41732		[M-H-H20]- 166.047	6
147.0434908	147.0425489	147.0436323	85.27599934	81.92100302	87.95199701	11	5	3	3	81506.0295	37378.23477	26820.69865	85354.5962	29041.83302	20936.70054	41086.11764	26680.62806	22469.65105	21049.36425	23682.23759	9827.769005	25806.71091	19829.55969	24054.23994		[M-H-H20]- 166.077	392
147.0476462	147.0466837	147.0479294	31.42299975	31.06400028	32.87299975	9	5	3	1	77719.50323	35774.30585	14198.20507	84065.49408	31236.33504	38249.77392	47155.22681	27633.39079	33675.7928	37233.258	31310.7767	44182.0828	16977.51726	37618.8876	32068.95269			399
148.0263236	148.0260419	148.026607	231.0489978	228.9979953	231.7929988	14	5	5	4	104222.6023	130970.8263	38216.31918	187834.0308	48902.41797	61005.93037	280723.0216	49654.55309	48315.11874	38982.52556	41086.50019	292696.1864	42843.77296	63306.63762	27812.82549			1655
148.0390863	148.0383169	148.0393492	70.66650016	69.82899969	72.83200211	12	4	5	3	28788.03996	18955.28497	97214.5795	40036.29651	150306.8495	87591.80765	20461.24774	54057.76455	93925.96708	41471.5909	54704.24147	14468.76695	88659.61279	30615.32623	43934.75179			1353
148.0387873	148.0383276	148.0389639	193.8100004	190.2529931	197.7629984	15	5	5	5	371948.6031	394104.071	470717.5368	272449.1573	612173.9249	454325.8079	364232.4894	577402.3491	435097.5512	405547.6185	427289.9748	191517.3109	539709.7503	344432.1999	366986.7542	[8][M]-	[M-H-C6H10O5]- 311.099	191
148.0368087	148.036063	148.0387647	111.6940008	108.6929992	113.8099968	9	5	3	1	84349.07691	73358.85793	24677.03119	77826.63529	42637.63937	22604.16223	99902.83894	43588.97743	38864.92374	23402.74799	29313.1515	35018.74044	30456.01124	26074.7142	21375.48788		[M-H]- 149.043	11
148.9481938	148.9475001	148.9484537	33.75450065	33.26000092	35.26600155	4	0	3	1	19155.69118	24077.33708	28428.75423	15363.76225	22898.31478	23217.64332	25516.26752	38581.47984	28683.35761	42853.19648	36338.62224	21037.46365	24023.66666	24727.65625	21619.54102			6
148.9531095	148.9528921	148.953412	1101.268951	1100.418951	1101.755973	15	5	5	5	335158.2792	372736.146	362924.3075	395576.2733	383050.4227	404188.3385	387226.7202	393174.5693	386966.4792	394426.5073	416682.054	453031.4778	466263.0686	499411.7595	494955.4251		[M-H+Cl]2- 263.948	206
149.0102976	149.0098363	149.0105602	202.4869999	199.1169929	204.9729931	15	5	5	5	1721624.943	232023.5969	103010.6992	675775.6946	396741.8642	521401.7119	123257.4847	192753.3313	98371.80595	90132.23587	219433.8037	234807.8222	427721.514	531787.8302	62117.14636		[M-H-CH3]- 165.041	104
149.0103132	149.0100613	149.0106185	255.9560136	255.6369891	256.4760136	15	5	5	5	291026.7046	245867.0846	322181.1655	373436.8777	688507.7188	360998.0097	214226.9769	448407.6513	424245.8569	261195.0193	471550.417	129546.8143	285605.7414	129479.5908	151410.8775			668
149.0102272	149.0099846	149.0105755	111.4639968	108.6929992	113.1220022	15	5	5	5	6027913.693	5961723.572	1716236.276	6071730.536	1905468.132	1411207.28	6226230.3	1591598.625	1507116.07	1094315.285	1081057.314	5045953.876	1073541.337	1063686.686	815528.0067	[9][M]-		11
149.0108111	149.0101703	149.0114489	57.56899846	56.41599962	59.79899846	15	5	5	5	2359143.323	298639.1344	67080.12992	828410.3453	198257.5495	230154.5409	150980.0164	76333.54575	47838.79942	38489.24458	63443.39019	252497.9374	212930.5198	194050.3565	28685.12233		[M-H+Cl]2- 264.053 [M-2H]2- 300.029	80
149.0419228	149.0415957	149.0424165	193.8285028	192.0380065	197.7629984	12	4	5	3	26431.758	30714.69594	33564.90714	46599.87955	49660.12796	33289.38437	28181.05675	46267.73589	34463.57761	33803.03758	35318.63076	45948.45186	43189.45134	56048.0245	28353.58675	[8][M+1]-		191
149.0448086	149.0445594	149.0451429	111.0859997	108.6929992	111.819997	5	3	1	1	140321.9412	152084.3487	1671770.956	172265.5787	1783813.093	1318589.44	176718.2202	1386226.945	1447795.655	988688.1198	1035006.718	121165.4932	1021952.786	988344.3391	760121.4982		[M-H-C3H2O3]- 236.052	11
149.9535736	149.9534146	149.9540543	1099.959984	1099.789984	1100.698951	3	0	0	3	11753.56831	15868.25723	14875.94039	14129.91216	13958.87648	12672.32979	12661.60143	13097.83779	12941.21755	13343.84245	15251.12931	17330.17066	19243.4104	21310.78415	23039.77574			1971
149.9930564	149.9929205	149.9932915	952.8945078	952.3979793	955.1529846	4	0	1	3	114645.4343	117436.9355	115149.8423	125011.4568	114903.347	132379.2802	161884.6982	136678.5345	135942.2371	145285.2685	200788.0574	107636.7178	131370.408	152312.8033	152951.0032			870
150.013896	150.0134232	150.0142444	111.1119983	108.6929992	113.1220022	15	5	5	5	532383.3292	537760.3852	149946.7113	571788.0944	175952.286	127270.5791	577473.1084	138064.5792	130619.9615	93497.20797	92965.32703	455498.1724	100992.5886	90586.89704	63339.31058	[9][M+1]-		11
150.0160768	150.0156413	150.0167908	256.0550095	255.6369891	256.4760136	13	5	5	3	43334.73361	35713.99902	50672.74822	56164.20963	116647.3443	57920.64171	33170.65549	77231.4971	70431.14595	39328.78717	82289.60704	25930.0012	44891.05816	22182.54057	23941.71065			664
151.015135	151.0150531	151.0155712	111.7039942	108.6929992	112.2680029	5	3	1	1	28917.81945	41540.40344	11884.4629	38855.2521	13773.48524	10181.22695	32104.04833	10388.28841	13323.28386	8674.451544	8898.633636	27444.21469	10313.22181	7089.928956	7276.359418	[9][M+2]-		11
151.0386269	151.0383395	151.0390438	50.92999878	50.24999878	52.85200067	15	5	5	5	55695.47209	51007.75138	99287.03437	60523.64245	117320.88	94506.51681	40805.02096	109856.8973	114120.9054	95087.49327	79619.9522	67749.45123	123893.0706	86598.27476	81842.69643		[M-H]- 152.046	76
151.0746321	151.0742809	151.0751637	257.1464978	256.2560136	257.713004	14	4	5	5	31048.94835	34552.68008	26436.16316	28730.3093	27936.52374	30704.75948	31409.6721	35779.21256	30235.25585	36034.75216	37940.28015	44121.60263	33509.52776	34818.66154	36389.07059			669
152.0335164	152.0332531	152.0337889	111.671497	108.6929992	113.1220022	14	5	5	4	596035.1901	377849.1861	117671.7732	455769.8524	153737.6795	237328.6253	393304.5976	131392.5094	103545.228	80548.2402	79838.59699	361237.6392	124442.5065	130753.0904	62528.31209		[M-H+NaCOOH]- 85.0433	11
152.0337194	152.0331803	152.0338929	183.2229953	178.2990033	189.3139994	15	5	5	5	648231.6814	733263.5317	276387.5413	906945.8263	297222.9782	435928.7407	1192384.895	362113.4478	342400.709	293847.2596	305497.763	1278747.183	326693.0805	470235.2156	256759.5876			803
152.0341335	152.0338763	152.0345861	57.31800151	56.41599962	58.99700015	7	4	1	2	235096.1743	30743.91192	24998.1097	96836.21762	39984.80839	31816.79281	28037.61612	26839.52884	26018.49477	17096.07698	23444.8838	32316.78362	41979.18286	28000.42896	12957.58201			80
153.0177544	153.0175371	153.0180396	106.7589998	96.36200245	112.4329992	15	5	5	5	87712.99462	120218.8684	225829.8427	159054.7967	280619.7463	276038.5483	103903.5563	231204.0173	282459.6124	265233.191	268347.6022	181029.2008	286826.7308	205738.4572	267898.4645			291
154.9458934	154.9454813	154.9464742	1100.928951	1100.418951	1101.755973	15	5	5	5	33696.03418	37250.68297	39946.68411	35896.65878	44545.93004	49352.06928	45724.54382	48324.79281	52024.87915	48862.92746	60177.19064	59131.76594	50934.4329	61158.02644	64171.61899		[M-H-HCOOH]- 201.964	206
154.9580829	154.9578484	154.9583003	1124.908507	1121.851954	1126.834036	16	5	5	5	1385115.938	1003352.277	1575170.708	1106614.063	1005611.201	1467370.506	1556441.791	1572283.973	1650198.256	1775035.22	1276187.387	1373296.183	1377132.352	2136292.726	1282527.298		[M-H]- 155.965 [2M-3H]3- 233.945	353
154.9579801	154.9575942	154.9582711	18.69299948	16.84700064	20.61000064	15	5	5	5	218926.9093	216315.7031	254950.1051	244827.474	261091.6153	246923.8486	249077.2159	227000.1994	302841.952	245091.8124	278011.9994	196891.3084	273193.386	314274.3868	300449.1937			1212
154.9580221	154.9575431	154.9584373	4.152000113	3.463999987	11.16800006	17	5	4	5	195723.8157	249584.7069	193102.2573	184499.971	180781.0674	189435.1996	246451.9539	254769.4502	0	272258.9573	193059.5823	334869.0091	317757.3208	276305.9262	217404.1011			1873
154.996863	154.9960557	154.9971832	27.15299954	25.08600017	29.15900018	15	5	5	5	55985.62768	70272.06635	51519.35622	71373.25328	25658.89429	23600.21107	95245.8994	34497.43278	92887.79956	86721.07405	68528.89607	119526.6376	72294.03573	76577.3717	197918.634		[M-H-C5H8O4]- 288.053	33
155.0334051	155.033088	155.0340668	34.5469985	32.8319984	35.16799986	7	2	3	2	21676.13435	53494.78429	42324.08093	36002.09085	24230.85638	25611.19374	41942.69036	30838.41281	40035.69071	31983.34759	53260.45647	75828.6736	58017.45559	61046.5531	59867.65377		[M-H-H20]- 174.054	6
155.9096222	155.909361	155.9100015	35.77500102	34.63699933	36.72500102	11	4	4	3	41227.16818	65150.34568	94720.2746	36638.29285	106017.0279	84529.45742	40805.87062	140288.3798	80653.94513	107705.7039	84947.88772	13414.90748	85905.77737	45080.36565	18733.95662			450
156.893558	156.8934242	156.8939217	1102.825052	1102.376997	1103.196997	7	1	4	2	51450.93433	51651.96121	48377.46142	40036.11984	43924.28489	39506.12693	37192.39699	43185.17036	46586.50783	42794.42455	33883.74598	42478.28531	45177.91265	35836.58066	45092.81432		[M-H-HCOOH]- 203.903	340
157.1215836	157.1213138	157.1220671	233.192996	231.0539959	233.7289994	15	5	5	5	197800.912	216526.9637	204516.038	210608.447	212323.2347	217915.7748	203757.5281	233287.8183	294719.533	213063.815	208291.7514	262272.2236	203542.1991	239761.1293	201514.587			1724
157.9065955	157.9064776	157.9069871	36.01000102	34.63699933	36.12600155	8	2	4	2	31461.13223	52761.68685	68617.44482	31805.54283	78938.60893	58005.1517	34402.70244	107317.8904	65036.57064	84959.10657	61947.66449	11047.25012	71866.46755	33164.53357	14867.26668			6
160.8404929	160.8403463	160.8411449	35.34050128	33.66799903	36.68299913	10	4	3	3	131071.8567	139425.1862	51923.40818	101050.1162	52054.92208	37550.18022	135969.3962	71984.47859	78679.62469	106133.3016	66547.80968	190762.5214	59666.82124	43112.64962	94501.91667			445
160.8910689	160.89053	160.8919686	1102.575052	1101.985055	1103.196997	7	3	3	1	63434.55225	53629.69014	60010.67111	56303.66664	49382.96125	54762.15431	60943.14687	55474.54508	53018.0197	55690.98115	60031.75876	59394.98063	54064.98715	61143.94064	60140.85263		[M-H-COCH2]- 203.903	340
160.9482304	160.9479159	160.9486598	48.39499867	47.47899887	50.98400172	15	5	5	5	139037.529	135020.8354	138580.5477	158261.3319	152765.0461	322889.1394	143759.2042	172486.2738	188418.6644	191717.3714	188951.8872	295677.9372	207724.0795	259545.2017	236883.5075		[3M-H+Cl]2- 95.9848	182
160.9483407	160.9481672	160.9486662	68.810998	56.71800151	74.23000105	17	5	5	5	889439.2003	911528.4795	1044356.919	1020012.697	1066943.617	1064963.522	1028746.583	1052395.123	1164678.666	1194375.095	1237621.584	1240337.093	1340293.594	1407712.478	1366568.085		[M-H]- 161.956	53
161.0047537	161.0045184	161.0052522	27.32799954	25.71499964	29.71900018	14	5	5	4	58074.46579	71548.45073	119448.9373	67698.5119	148226.8886	155815.1634	58643.62999	171817.2284	59816.58219	98748.54981	116287.6268	66627.65586	123602.9982	135765.2444	51892.48236		[M-H+Cl]2- 288.053	33
161.0228913	161.0221454	161.0231634	36.76849981	36.06400049	37.38299913	10	4	2	4	43626.99469	32734.25668	15932.719	34210.90712	28712.24786	15913.20468	33995.90292	20676.92118	34107.38352	29886.67187	22247.62204	49490.03592	24424.72088	20409.48373	35645.09799			29
161.0435243	161.0434611	161.0438603	41.7595003	40.41600176	43.25999919	8	2	3	3	66205.04793	65742.09597	46720.35812	56202.7145	48392.46495	45993.627	64963.38905	34025.31732	66908.78452	54510.68101	45138.1618	75882.52124	54559.07652	66917.40247	71356.84553			1
161.8928489	161.8922992	161.8931825	1102.355055	1101.738946	1103.196997	7	3	3	1	23309.11206	21937.8198	28688.09464	26206.50978	21591.93046	25174.7934	25792.69872	27135.15071	15138.33282	15788.47356	26413.26515	28786.19498	26535.62082	25144.81467	25788.78256			1941
162.0180279	162.0176139	162.0184579	198.8109976	195.7030005	201.9930058	15	5	5	5	80239.92108	70552.34117	87597.72301	42083.46099	151638.0765	97531.09216	58557.93846	97280.71997	94253.0678	71289.53106	76848.8095	30515.36824	119082.065	69362.56428	63172.15715		[M-H-C6H10O5]- 325.078	68
162.0180637	162.0175064	162.0181603	111.1359976	110.4560018	111.7729992	8	2	3	3	21269.34468	23022.38823	40383.4657	24039.07261	66829.33183	41531.54225	25902.24146	37684.51597	41288.1543	32199.98959	18076.95208	19564.5651	37089.94034	23577.79646	26853.54252			11
162.8377041	162.8373512	162.837864	35.2770007	33.05000092	36.54299913	8	3	3	2	128936.8726	134433.3431	43323.30568	95476.00059	55009.66797	33077.61541	127104.7158	65282.35725	79292.34217	97742.92717	52134.23194	179953.291	71923.14581	38688.36824	96569.21452			451
162.8928469	162.8924093	162.8931526	1102.915967	1102.775967	1103.136997	5	2	3	0	93470.71914	118281.8959	110657.2863	119190.4524	98156.47847	108618.2022	101687.9797	108878.4667	113505.0446	110775.8112	110628.5664	113053.0147	104199.1945	108293.0704	105873.8994		[M-H-COCH2]- 205.904	340
162.955947	162.954021	162.9591302	1094.715501	1093.198997	1098.074	22	5	5	4	51881.4886	48298.38062	50834.70034	43781.00398	40153.79135	85274.64584	42008.64299	31685.93742	25936.69967	39000.98738	40344.32113	35698.54931	46097.44185	79022.76977	73302.65069			12
162.9583631	162.9579915	162.958523	1166.507034	1165.877037	1167.764969	15	5	5	5	297081.0812	321272.5796	306712.4818	336644.7701	314638.5462	323211.269	314240.3093	329443.6379	327047.1912	314028.4668	337551.464	342032.0772	353961.6934	384345.7556	350316.5118		[M-2H]2- 327.927	349
163.0380681	163.0374921	163.0389563	37.17199861	36.67299913	37.53199861	7	1	3	3	35824.81413	25749.93564	14697.99897	35059.66527	22870.33753	16895.99491	25540.81844	22407.04741	30556.36717	19426.02668	20653.76609	41586.20702	24399.71563	24603.49783	35724.78389		[M-H]- 164.043	29
164.0336407	164.0334217	164.033958	255.9560136	255.6369891	256.4760136	15	5	5	5	172574.9168	141745.9797	194498.7538	230558.1508	430422.7824	202347.185	143692.4057	268678.4623	244991.2884	155044.3525	295524.8087	78674.31841	161622.4622	78314.51626	96605.67472			38
164.0335607	164.033347	164.0338982	111.4639968	108.6929992	113.1220022	15	5	5	5	4453826.201	4449005.431	1324598.679	4590202.473	1471021.453	1100866.452	4684159.735	1188230.496	1171840.702	851637.5605	834130.228	3851823.796	840182.6171	832767.9059	632414.7273	[10][M]-		11
164.0337864	164.0327796	164.034416	57.56899846	56.41599962	59.79899846	13	5	4	4	1299682.649	163352.5001	43498.88815	472260.6549	115778.5508	127281.9754	83883.74215	41159.85027	34738.26813	38416.6461	40058.2565	135645.6032	125744.2405	112190.4663	25841.42946		[M-H-C5H8O4]- 297.081	80
164.0337906	164.0335605	164.0340533	202.7999951	199.1169929	204.5930047	11	4	2	5	1363614.19	196012.3839	135853.1576	540430.1709	310663.9005	430158.5867	111518.1453	159950.5923	89570.69488	90075.28642	180501.8554	189065.9142	351227.4059	440309.9648	54285.83261		[M-H]- 165.041	104
164.0338068	164.0334707	164.0338849	193.207995	193.1639998	196.6139998	7	2	3	2	230120.1238	117502.2377	52546.04901	113771.4116	170429.848	130581.0808	96566.78488	135693.1489	94775.40666	93170.06308	111668.1242	68944.45892	150692.8516	119113.0922	87353.56141		[M-H-C6H10O4]- 311.099	191
164.0701395	164.0698027	164.0703713	84.36799765	80.57500259	87.95199701	15	5	5	5	871542.7097	485602.1663	340671.4135	920789.8568	350727.161	305281.3471	466366.4478	341823.5987	246056.9908	247533.7548	249580.1133	249942.2061	290214.4634	265359.6703	274050.0798			1096
164.9624205	164.9622886	164.9627449	36.15299913	35.28500102	37.36499827	5	3	2	0	95938.23117	77874.4748	73678.53266	51353.22725	85456.80445	105612.1151	90556.38949	57129.60471	46284.97576	48721.94617	77476.16605	86965.05123	59363.26684	123530.0965	69299.82048			613
165.0177306	165.0174157	165.018098	1097.376978	1096.616978	1098.266976	15	5	5	5	404378.2517	422635.4223	402673.224	444467.3454	400418.4923	436592.2887	461814.3813	459577.2752	436748.7904	453375.8675	452019.2142	474237.086	472818.9224	500591.0656	475249.2419	[11][M]-	[M-H]- 166.025	180
165.0176956	165.0171217	165.0180372	580.4734949	570.0440155	591.3509752	12	2	3	1	142417.3228	224142.0633	99098.91557	149826.6829	144369.6549	151774.0059	126887.4082	234494.1053	169039.6155	151270.6153	150942.401	159259.0694	162709.3171	151614.0834	170644.1408			303
165.0177859	165.0171316	165.0179346	653.8215244	651.306974	658.0149902	6	2	3	1	116926.5379	164945.2229	173556.8931	122325.4777	131098.4412	128835.0332	82750.77737	100454.833	167472.8423	133042.168	126676.9102	140047.9369	141567.9971	130538.8882	145302.104			258
165.0175651	165.0172118	165.0177384	681.7110162	679.0170152	683.7000024	5	1	3	1	101085.6109	96676.88253	112419.712	103953.1726	108498.6064	118521.212	189379.3122	83174.07783	108535.1096	111688.3478	101472.654	122396.1404	120289.1498	94328.58736	132437.9773			646
165.01768	165.0173471	165.0179109	613.7789865	610.2120219	621.8449791	7	2	3	1	115885.4603	89467.41806	109208.2325	120438.8287	124304.9028	125658.7284	156707.9961	117719.2827	328701.8469	123734.9321	126555.5792	139948.9093	141534.7429	151397.584	151060.3832			342
165.0176263	165.0171693	165.0178101	641.5669852	639.4749896	644.0810233	3	0	3	0	120196.7908	116827.0409	121823.5001	133883.2133	127907.5891	130945.1151	83867.87476	162132.7259	100867.1101	121719.9345	131185.437	141685.716	142670.8731	150318.7629	144833.4807			1294
165.0365426	165.0360646	165.0374411	111.1119983	108.6929992	113.1220022	15	5	5	5	425361.4066	438679.2079	98924.82672	456057.5317	111294.7557	76060.98897	464605.0789	90449.94614	86443.95785	58915.14185	57915.00547	383801.943	62027.72075	55827.86686	45075.64638	[10][M+1]-		11
165.0385862	165.0383128	165.0389143	35.43799986	33.99799986	36.07600155	15	5	5	5	141854.0977	105517.131	41290.14177	94168.93289	43383.87841	69239.53047	132830.7532	71622.11563	52212.53319	67274.02068	52631.82368	125685.2508	50890.86592	176320.777	94949.48948		[M-H]- 166.047	6
165.0732184	165.071106	165.0736023	85.54850107	80.57500259	87.95199701	10	5	3	2	75781.24853	37199.53727	25149.6925	87426.39572	26810.18696	21053.15749	42684.79857	23127.60694	22894.33211	16813.51442	21548.66437	19206.785	25986.96419	21047.70485	22483.18296		[M-H]- 166.077	392
166.0203652	166.0198685	166.0209149	1097.318006	1096.616978	1098.346976	13	5	3	5	38188.97425	37440.01308	30534.96144	34344.77892	28152.17741	35511.52143	39106.46693	33586.21413	35979.82492	34468.93255	40216.84083	35244.96699	34086.33278	39559.72373	38898.36839	[11][M+1]-		180
166.0492072	166.0486101	166.0495674	211.7399983	208.6990015	213.0639977	15	5	5	5	73585.845	57605.30749	74568.03917	41303.17537	114880.506	72799.18241	42506.88234	97696.68571	64999.0219	62382.05433	86133.91261	30458.97863	98432.29518	66112.23985	51861.49101		[M-H-C6H10O5]- 329.109	273
166.049321	166.0491319	166.0499653	70.52349974	68.810998	71.42499737	8	5	2	1	39006.5671	57978.4812	53831.29586	35289.75279	60864.42744	45744.45459	49874.11621	17779.64472	14274.22358	8908.554897	17315.70639	3964.593305	27541.10026	14858.85142	10516.84145			1345
166.9424281	166.9418386	166.9430876	24.57799944	23.75899997	25.36599934	9	5	3	1	37229.28345	32349.36703	49659.2286	17416.04118	41024.0517	42130.87344	22410.0217	38337.05383	38610.9028	37012.52215	32984.27575	25511.21877	34425.85096	28253.05648	28502.88936		[M-H-CO2]- 211.94	1188
166.9820635	166.9813598	166.9826197	5.015999999	3.543999987	6.757000217	14	5	5	4	322195.8144	339638.9149	263486.1156	244077.456	318953.2177	336854.0107	310410.7591	340670.9821	301541.8967	324231.2231	0	247494.1405	233073.4664	301492.5525	294434.0422			1857
166.981999	166.981657	166.9822904	19.99550043	18.06400001	20.74900012	12	5	2	5	379428.9155	312779.7217	373329.1656	265592.1228	317506.4475	346141.5939	340073.2262	305840.0008	254697.3075	299710.9301	347176.1403	308289.9015	280819.6621	258518.4265	293498.6701			1212
167.1057626	167.105488	167.1061821	249.022011	247.8799986	249.6700056	15	5	5	5	87690.78781	63324.38283	94498.59384	94808.29914	176964.1248	104784.1161	77396.1765	159437.6553	111684.4183	107202.1204	123549.8319	69358.97015	160056.6654	81440.36501	82088.30905		[M-H]- 168.11	181
167.1419997	167.1416628	167.1424278	216.9350022	213.9159936	217.5830009	13	5	3	5	35720.79424	43780.36299	30414.74691	40427.80448	36453.80936	35996.1577	35340.30906	40033.35141	33055.76441	45629.62807	37938.32592	56263.92684	36352.25253	38504.21795	33154.93506		[M+Cl]- 132.172 [M-H]- 168.149	89
168.042318	168.0419584	168.0427113	61.59499716	60.44399857	62.81600147	15	5	5	5	221811.6438	149708.1008	177845.1956	279686.9908	315086.3573	194934.1806	123399.8688	254898.0719	334472.4696	250397.1715	204943.9174	42607.32677	219731.4773	146103.2301	223955.5252	[12][M]2-		1231
168.5442053	168.5436213	168.5444935	61.44049921	60.44399857	61.91799957	6	2	3	1	40694.60938	26036.59843	31009.13248	39962.90637	56639.00819	34167.76306	22205.7818	41029.80388	51076.30387	39297.25516	32050.46958	6710.49272	37612.32654	23715.51062	39228.55679	[12][M+1]2-		1234
171.1007677	171.1001937	171.1009751	183.7120027	180.4449965	192.5519943	13	4	3	4	321199.5513	104082.8156	95772.70354	297911.497	139438.5459	385500.2994	85857.16045	155988.2312	106037.8557	139312.8644	209563.2257	101401.4331	252940.0498	263956.5288	78499.94852			804
171.1371406	171.1367713	171.1375733	258.0909958	257.1500076	258.7029913	15	5	5	5	247419.0892	260440.5847	245521.0706	272766.1909	252778.2128	267633.0948	253864.1822	264523.1372	248595.3819	253922.3038	239173.4559	330879.9617	253354.1127	248494.7424	244255.0295		[M-H-C2H4]- 200.169 [2M-3H]3- 258.209	38
171.1371158	171.1369333	171.1374331	1097.306978	1096.616978	1097.738008	15	5	5	5	158793.348	169473.7038	171609.8116	171135.7477	176612.1287	190667.029	181525.7568	184856.9731	194390.7322	192345.7373	198987.3127	202015.8362	205807.2534	217143.2381	201816.5289		[2M-H]- 86.0632 [M-H]- 172.145	180
171.9997489	171.9992702	172.0005423	25.7850006	24.8470007	26.6450006	11	4	3	4	45874.27387	51534.44225	34124.0704	50480.67283	26341.85085	25140.09679	49805.64124	27852.93003	70696.81974	48938.26715	36825.58961	68199.06888	47370.80073	40785.47312	91053.71704		[M-H]- 173.007	126
172.9562643	172.9561279	172.9565403	1101.311011	1100.698951	1101.548033	7	3	2	2	60825.78157	68222.79335	60556.50623	54109.03996	56259.65564	76429.04034	80620.08106	85194.8185	86606.61344	84994.2008	85761.28689	81024.50238	92490.24895	104333.7301	100678.5052		[M-H-CO]- 201.964	206
173.007515	173.0073174	173.008004	27.26400007	26.21400007	27.90099945	15	5	5	5	1931868.106	2363698.455	1594946.089	2082309.673	1254814.608	1121463.918	2342100.733	1346431.87	2735245.577	2463826.905	1996975.346	3463537.166	2273912.345	2324647.144	3877850.193	[13][M]-		639
173.0438962	173.0436663	173.0442958	34.16799903	32.94000092	35.16799986	15	5	5	5	547237.7967	468944.0958	271917.2115	423420.1081	245916.1723	218763.8509	494930.6232	309981.1058	535954.53	429893.2739	307977.9192	799312.8415	387551.8672	325202.1986	632886.0511		[M-H]- 174.054 [M-H-H20]- 192.063	6
174.0107756	174.0104855	174.0112123	27.21299954	26.21400007	28.30000071	14	5	4	5	122978.9785	150742.0303	94773.60329	141514.8349	47216.97909	68198.89272	159235.4013	79404.80105	191213.2436	165749.3035	130647.0389	242400.3207	149515.5836	158841.9445	279526.151	[13][M+1]-		640
174.970026	174.9694592	174.9705602	27.07399959	25.71499964	27.50299954	12	3	5	4	33586.06972	44289.17487	134096.4487	60038.65173	170031.9358	155544.9611	64636.79163	138870.8197	36996.84057	126564.3436	151752.4755	43723.11703	133049.8845	144144.6879	32648.28314			126
174.9869138	174.9866816	174.9871118	1105.550005	1104.490008	1106.047027	15	5	5	5	608174.6731	638551.3736	634056.128	637601.3937	654914.3451	704747.8435	697473.0976	713064.5192	702976.7939	718972.8472	708923.7331	716872.572	707177.1615	735559.6889	716710.7435	[14][M]-		239
175.0593947	175.0590934	175.0595815	36.65249887	36.06400049	37.38299913	4	3	1	0	49458.36806	36662.16626	19979.0362	87381.74828	21454.15512	13677.45921	40450.66751	11180.51903	3082.060738	5514.597569	20185.58343	7597.355823	14248.09991	24013.63966	4804.162509			614
175.1139694	175.1133244	175.1145097	409.3069962	408.6409921	410.1780112	10	3	3	4	31215.5273	35844.38786	24475.59473	32660.60438	26520.84225	14199.42053	26404.37754	26148.18751	33664.49098	25527.21165	25080.92488	28633.87094	18344.36089	55161.96009	36366.93491			127
175.99044	175.9899279	175.9908924	1105.241035	1104.361038	1105.848973	9	2	3	4	24583.27564	26327.46793	20234.12961	26914.8898	21082.07933	26393.31522	25946.01427	26776.03971	28234.67482	29700.22178	26636.32793	31936.72086	25701.27829	36179.79499	29569.40574	[14][M+1]-		1719
176.0397464	176.0383403	176.0401684	60.19399857	57.53399857	73.57700304	21	5	5	5	572979.3543	469437.8542	209241.0119	382704.951	881588.0431	17858.95659	717594.6736	637450.5037	959458.7247	627468.8702	565356.7769	1014071.466	607357.7905	463919.6333	704925.3266	[15][M]2-		937
176.0394953	176.0393044	176.0398673	47.20800109	46.50900162	50.31499867	9	3	3	3	279269.6976	262422.8182	117058.0855	297978.3429	210708.3836	118996.801	304927.394	177896.4916	261666.6767	179288.857	165886.6655	381981.7818	177255.0208	160188.8953	256197.3641			61
176.5415717	176.541395	176.5419318	59.71899857	58.97699821	66.08699842	6	1	3	1	125450.6846	89508.51786	48049.60683	155095.3405	107109.5166	63236.5006	151699.6823	107224.0993	117511.6007	100522.6744	85751.19053	143958.3919	92441.25829	67328.96279	114754.2706	[15][M+1]2-		933
177.9014689	177.9009892	177.9018701	17.66499958	15.22899991	18.86299948	15	5	5	5	103467.856	92290.38591	112282.0573	105156.8984	106607.6091	105159.2746	105629.1284	66761.73557	92467.6659	102111.4212	86670.08012	92920.89089	104110.6556	109906.1508	115860.5854			1627
177.9013654	177.900606	177.9017459	5.41999995	3.463999987	10.69099973	13	5	3	4	81912.82436	96175.09009	98115.02476	102128.806	75050.09331	74707.46402	0	0	110338.1266	99924.44496	0	114235.2484	113075.5811	114683.2628	125421.3145			1858
177.901428	177.9011117	177.9018745	310.4620044	306.7850072	313.0919907	10	3	4	1	228814.2802	231831.0491	114904.46	231891.4606	511901.8626	185411.3973	20515.79898	205148.4954	114550.9161	666962.3175	247195.8442	241214.3432	207686.6493	220321.5444	245176.3982		[M-H-H20]- 196.915	402
177.9014631	177.9010307	177.9017979	407.5029997	401.1379964	416.2170029	16	3	4	1	89190.9324	103989.2337	70967.55313	177609.8801	137187.1189	72442.24206	96322.76734	83527.5256	125678.4563	83684.28743	295974.9411	123615.4768	84075.15283	108912.9472	115215.3131			386
177.9014237	177.901081	177.9015611	298.85299	298.8439941	299.886991	5	1	3	1	103294.1601	97963.08311	95390.72054	89572.2914	78871.79187	85051.11155	101756.7111	85305.89369	121157.0507	104935.9697	111318.5517	101613.3819	97670.72715	98224.03672	105765.2333			269
177.9014387	177.9009017	177.9016039	392.8609915	392.5599929	395.7209901	5	2	3	0	123107.3414	124901.2851	113172.0947	174921.9792	102706.1157	120367.851	107796.5895	117121.1658	104217.7309	140350.1619	142469.6085	145239.942	135342.8244	146818.2169	146900.442			376
177.9011996	177.9009614	177.9014099	367.5349884	365.1569966	373.339995	7	2	3	1	267080.9557	275984.3617	195817.096	437055.2428	232159.9071	237018.1306	401694.9131	256989.9878	219836.9256	181870.3836	299589.3264	307480.4219	269819.5346	309329.0225	314590.7076			378
177.9014067	177.9011691	177.9016382	383.1179986	377.0050059	388.576012	8	2	4	1	171911.0144	160907.0347	154810.2731	146624.1307	173124.3963	79728.64552	93585.2874	154837.889	223590.2369	135236.1117	311470.4253	186110.6625	164405.6186	181930.1942	196410.7939			334
177.9010325	177.900899	177.9014061	438.6630102	437.8830129	445.9000096	5	3	2	0	81724.25403	92758.8705	82632.13551	73234.40811	63616.37517	68961.58673	81908.38496	73479.23954	137787.9634	94217.2791	95382.12399	106947.7415	85596.95095	99203.43324	114933.8416			315
177.9013052	177.9010419	177.9015955	353.0145	344.2719907	360.1309971	8	2	4	1	186097.68	188241.5249	128125.5322	171312.0598	147155.458	561231.4549	203089.0371	169706.1512	340834.0712	162984.6497	175725.4697	209918.8443	176530.8433	211899.8139	203497.5958			407
177.9011889	177.9010261	177.9014253	467.5669965	460.8860007	478.0519949	6	3	1	1	329521.104	273605.449	164647.5886	251686.7398	183542.9706	195715.5505	243852.1766	209846.8709	230063.2163	77407.45536	322750.7202	292049.1019	249474.3845	307167.8162	317134.5208			414
177.9013895	177.9012026	177.9015566	428.98099	422.4840065	431.5449967	7	3	3	1	100266.4289	142013.4631	79359.22229	121157.4134	152090.4638	95508.95437	162935.8701	108817.0998	94144.70833	209232.9036	142464.2526	157271.3892	132309.081	155751.5538	158971.0745			382
178.0130378	178.0124927	178.0133335	255.9560136	255.6369891	256.4760136	13	5	5	3	51023.67067	37661.34921	63455.9741	64449.0412	135683.0705	66056.33	43258.29773	92428.04315	77853.89986	45421.94319	91610.442	28885.93081	54325.9662	22746.50061	32179.33298			670
179.032116	179.0299143	179.0331314	36.53299913	36.15299913	36.63299913	6	3	2	1	33141.34497	31316.33747	25233.56593	27841.92805	46412.86721	17273.00493	29318.58831	36030.25585	56943.93795	43535.50033	32509.46338	48835.18413	48737.88941	34683.26828	51604.67556			29
179.0543149	179.0540456	179.0546483	42.0445003	38.56799924	48.98800109	20	5	5	5	792933.7382	819387.4599	634282.3159	841675.9319	525915.1065	536875.4418	904744.3851	841243.6063	771246.3916	810400.5775	748185.5711	1200503.862	731349.8845	846919.5694	1084728.695		[M-H-C6H10O5]- 342.115	1
179.0693957	179.0686005	179.0696183	204.2269999	200.4839977	206.5689938	15	5	5	5	228186.8692	255007.2977	212416.5831	257282.4193	263394.4859	244776.617	228766.7701	272006.4475	243605.3674	318162.079	261817.8859	303649.32	243899.3858	263732.565	244944.7148			1261
180.0283537	180.0279483	180.0288079	111.0950007	110.2459978	112.8969988	15	5	5	5	58758.82757	67983.06304	151743.2581	52454.83284	250315.3548	154468.9965	75862.6915	200741.1068	172782.652	128550.2452	152786.2709	59276.42035	163995.8847	91826.12534	109139.326			11
180.0294493	180.0288395	180.0298094	70.2155031	68.78800274	71.42499737	10	5	3	2	33527.70407	62397.5153	40033.02749	28728.90002	41551.15011	32557.35008	28594.29124	27906.00738	12023.57849	32728.93792	32902.73125	12600.47394	39982.13781	18110.50839	15985.28541			1333
180.0637166	180.0631121	180.0644193	37.40100165	36.68199861	38.80100165	15	5	5	5	239749.8908	149830.6211	73403.7104	191794.2939	87128.69289	69821.7957	171394.6403	93096.43595	107020.126	108811.6186	83183.99665	161418.0994	116223.6041	115745.2379	109693.6549		[M-H+NH3]- 164.043	29
180.0625003	180.0616644	180.0636	46.32500077	45.96999857	46.50900162	4	3	1	0	80476.64127	43888.21316	50180.41256	73456.47976	39637.85667	41140.70522	62604.93965	32298.62221	34187.54339	35148.99991	34663.20582	42039.06181	34638.65607	38657.31791	43895.24638			61
181.0127033	181.0122966	181.0133933	1097.306978	1096.616978	1097.738008	15	5	5	5	55818.4251	72329.69016	68130.117	64104.12913	58304.6235	80339.4556	73408.89563	73233.36804	77415.66587	77884.9286	76435.58949	81674.84157	72524.65162	78664.4244	83741.89296		[M+Cl]- 146.048	180
182.9283811	182.9282546	182.9287454	35.99500102	35.53500102	36.7159988	7	1	3	3	43128.79721	128179.0992	266857.2329	116491.4904	321328.9316	276943.5534	109979.2741	300474.7979	59957.08661	159321.3845	193012.6472	4038.610398	189127.6757	105943.8653	8695.317895			6
183.0476864	183.0471686	183.0480121	57.76599962	56.41599962	59.79899846	15	5	5	5	141100.7918	163993.5538	164951.0944	135655.4659	304409.9231	92713.33769	136812.3541	207630.6162	126052.5442	134656.5449	157188.5218	65508.93161	162185.8959	82687.28727	82131.76033		[2M-3H]3- 276.084	80
183.100691	183.1002097	183.1013556	250.9249878	249.9260136	251.5259919	15	5	5	5	41203.56911	41419.38366	69600.43883	54703.23482	86056.82464	63060.1669	47017.17037	108061.7036	86593.21238	89926.27528	103408.81	55001.98161	109127.5929	53110.8781	81282.0678			374
183.1007697	183.0998297	183.101156	206.0119964	202.5409996	207.6369999	15	5	5	5	30661.32922	38341.06924	80102.61868	36213.31646	97739.43863	54585.308	45366.90163	119818.3767	83958.69778	85350.00265	86344.98272	38340.27571	104741.7745	66781.69426	60521.7204			1846
183.1370949	183.136677	183.1376565	235.332996	233.5270071	236.1800035	15	5	5	5	47884.33495	61615.3082	46833.69461	56498.34635	59086.38864	57599.65031	58508.52863	74556.05762	65028.54004	81965.05613	82851.41805	86278.90543	74427.68032	85553.45609	72798.12802			372
183.8708403	183.8703274	183.8714609	1087.50104	1085.944021	1087.857945	15	5	5	5	25928.16664	40584.76487	31736.48805	36265.27941	35700.72119	35314.18784	40075.73925	41776.29503	44294.98469	46574.85626	44970.57708	50779.53781	38620.30089	53086.91831	49930.60972			135
184.9362187	184.9360365	184.9366377	1093.277051	1092.417967	1093.867048	15	5	5	5	96698.33971	103786.4153	116762.113	93854.03021	100531.5556	153704.208	95656.26333	95816.47297	123228.1902	123216.099	118898.4174	103095.3037	106101.4593	145730.5877	136955.0741		[M+Cl]- 149.972	71
184.9927319	184.9918268	184.9934457	3.93300005	3.543999987	6.847999787	8	3	3	2	84381.4502	60538.31653	0	69522.7463	0	86759.51734	90152.22222	0	62857.77158	0	0	74729.22898	57570.14131	83186.91477	0			1874
184.9923955	184.9923317	184.9927551	129.2050057	127.4280051	130.0459997	3	0	3	0	71398.70779	72866.2114	80217.47448	80775.31216	82472.17417	134852.5815	59159.65285	178860.7787	84422.48739	82791.48227	80422.03135	78842.14927	73459.14568	83097.87401	75236.77945			424
184.9923286	184.9919601	184.9926177	143.3994949	138.9499949	150.2970063	4	1	3	0	56356.26401	58257.4308	95207.3119	65489.82514	60031.13764	56502.40235	93109.10315	44844.65087	72584.68923	64257.32939	62982.87334	62766.66887	55273.38084	71402.69895	55337.05984			976
185.1527245	185.1524491	185.1530234	285.0610027	284.3430109	286.196989	15	5	5	5	228895.7071	230510.488	212204.5429	233763.179	226746.3606	225400.0804	233747.6395	236034.5498	211605.5774	217599.5298	231352.3802	277444.0404	212712.7008	240895.6735	215570.1661			278
185.8700236	185.8693985	185.870417	1087.337945	1086.001043	1087.767948	15	5	5	5	38840.08109	49624.05751	40624.60598	57722.49664	50670.84627	52098.15747	42383.87532	56346.82132	59386.90712	58643.05102	58071.75557	51960.71559	63318.3029	55942.83274	54772.16909			135
186.9317468	186.9311667	186.9321653	1093.277051	1092.417967	1094.186018	9	3	2	4	26269.31062	23823.91019	28899.48593	25143.2867	27094.31686	45020.83345	26757.57401	30009.23937	35821.93818	33867.66281	36428.20302	32488.83379	25023.1114	45648.31873	37508.97081		[M-2H+K]- 149.972 [M+Cl]- 151.966	71
187.023327	187.022913	187.0235624	36.61299913	36.06400049	37.81100165	10	3	3	4	87961.19479	134519.9989	32795.71863	104974.1113	14336.19073	14033.7807	203174.1476	25227.70365	99941.43994	120459.9121	128379.3183	395201.3528	86033.71611	189717.2129	545087.598			29
187.0231492	187.022879	187.0235859	28.82900018	27.45099945	30.39600134	11	3	3	5	116724.5341	159455.7837	70276.53668	143371.6906	44370.32692	39952.90505	172564.4103	54117.82814	198904.221	160588.4009	124736.4322	334649.9297	211005.4717	130881.9592	377333.4847		[M-H+Cl]2- 340.085 [M-2H]2- 376.062	33
187.0956832	187.0948801	187.0964983	1097.445033	1096.616978	1098.074	15	5	5	5	31742.03316	31310.05468	34175.82058	33977.19843	34022.85361	39359.48552	40390.71428	32785.94846	42820.03072	36876.56593	28000.54972	37706.69669	40440.37538	39190.94253	25413.2779			180
188.9013657	188.9009909	188.901648	52.03899825	50.80999878	52.9880013	7	0	3	4	75593.88037	89842.68475	94833.57185	106353.7104	122796.3401	103889.6731	81714.99789	122051.2726	108087.4211	133379.5078	130371.3251	115616.1406	136088.9399	96437.3613	100655.9464			76
188.9012978	188.9010426	188.9016224	68.53499737	63.39699842	75.1789999	11	1	2	4	96651.02829	107234.8519	86867.69434	120997.3718	152238.9508	131608.3956	129837.3048	173700.2714	175472.9115	159043.8328	154391.9764	144697.0323	142268.248	111975.1517	232146.8444			788
188.9374237	188.9370882	188.9379592	1166.507034	1165.877037	1167.764969	15	5	5	5	131139.3497	140370.4924	141481.3904	159472.4561	142685.1478	149920.7477	150807.5065	166294.1786	155588.1163	162767.5295	159655.2053	170684.5432	185651.1708	205997.3781	200048.7212		[M-H]- 189.945	349
188.9375025	188.937122	188.9382985	1097.091521	1096.616978	1098.074	10	2	3	5	19107.25515	21358.89865	19668.24008	15151.85258	23035.5284	25827.38504	18310.08362	23897.47805	22964.35387	29947.40238	28493.30463	27971.97252	29861.4279	40393.21049	41215.22387			180
189.0018165	189.001393	189.0023657	34.2869985	23.1300005	36.94400049	9	3	2	2	156352.9448	165304.7327	39369.29084	337431.3206	44450.99129	43060.62883	174898.6839	61122.01697	17004.29945	42976.31714	27604.7508	79107.71242	19312.62901	54003.6718	50681.64037			452
189.1294775	189.1291501	189.1300207	500.2229842	498.7309787	505.4040141	15	5	5	5	178372.9762	206136.695	106815.306	200215.9117	144637.1926	47903.72092	142175.4016	191430.6669	187793.3691	158059.6725	179586.3089	167722.9937	90473.85352	215472.6765	202346.7411			1040
190.9590487	190.9584478	190.9599118	33.41600144	32.0219984	34.7969985	12	3	4	5	228650.571	52240.26984	51341.97153	241651.3559	59052.13799	289001.4825	45702.6072	82683.88026	53017.66849	82401.66238	86096.06987	21421.46304	50659.93184	50448.17361	34050.81739			1374
191.0094745	191.0084249	191.0106905	32.95100144	31.38400028	36.67299913	7	2	1	4	393506.9568	162698.7251	153704.7301	208704.4789	143047.3916	201097.9903	212550.5244	163806.9732	181894.6378	166271.7731	147047.6195	196208.6616	195287.8471	191120.4998	120746.0945			1371
191.0156441	191.0112486	191.0165938	29.32800013	28.57900018	36.72500102	16	5	5	5	211977.4386	200194.4511	242092.9836	325214.8246	278298.1121	308419.317	156598.3533	294310.5884	278192.7614	272034.2654	234137.5043	266887.6453	338979.4809	317560.1768	235817.3208			33
191.0544598	191.0542936	191.0555486	34.77900039	33.34900039	35.16799986	15	5	5	5	42019647.36	29476398.78	14605153.63	33394629.64	12779682.24	14699420.54	29889365.87	16538515.88	19057847.8	17702140.39	14813071.02	44075841	16048083.29	21475567.09	28005365.8	[16][M]-	[M-H]- 192.063	6
191.0545257	191.0542619	191.0547843	46.38900162	45.49200046	48.31900162	14	4	5	5	4277586.738	3465376.56	1817497.928	3599444.384	1570837.893	1703923.825	3935051.771	2316620.79	2068942.295	1929689.638	2029201.934	4765092.461	1868146.125	2652144.349	2803950.341	[17][M]-		61
191.0541411	191.0530664	191.0545278	60.59499991	57.58300161	64.740998	16	5	4	5	594284.6913	583933.5077	234353.7093	639595.3925	205904.7415	247126.8567	637792.1059	433998.4232	548364.3152	1634779.982	439992.3861	935876.5754	401773.6774	1912650.511	2976433.253			1279
191.0542099	191.0536401	191.0548164	1097.890946	1097.24503	1098.346976	14	4	5	5	108334.9026	123923.0455	95808.58551	142616.4373	117438.819	109353.0689	156852.3146	110405.6305	146377.2887	113163.7175	113519.7731	181535.13	135792.1773	123286.1935	140190.9361		[M-H+HCOOH]- 146.048	180
191.0543629	191.054	191.0545981	90.02599955	89.09500238	91.03300133	13	4	4	5	434375.9748	324766.3594	342776.6321	366287.9606	341835.0581	182371.4766	535673.9207	285229.7976	405387.0602	294852.4748	253818.8756	385320.3586	281812.5101	239983.6511	390067.1931		[M-H-C6H8O6]- 368.105	223
191.0547885	191.0543888	191.0549077	74.79600168	73.21299927	77.51999685	5	3	1	0	524441.8312	547405.6358	321213.0378	774467.1915	460451.3776	306519.2106	856150.31	432998.85	614171.6737	433558.8663	387207.7841	856725.0988	416454.5113	389421.4337	636929.3155			1543
191.0952854	191.0950399	191.0964706	34.77900039	32.66100144	35.16799986	15	5	5	5	899372.0296	876939.849	390583.5695	1033040.597	381298.0116	447290.3589	1009041.824	578782.2556	704311.0525	657978.9437	512035.7629	1477816.639	572900.3805	819466.0043	1058801.9			453
191.125145	191.1246984	191.1257318	34.48299944	33.66799903	35.16799986	6	3	1	2	56644.41829	36009.56617	14591772.38	40161.74721	12407537.36	14210794.57	35915.12174	15719001.25	17436689.79	16353428.61	13358571.03	42551.82526	15150532.85	19113235.32	38772.91656			6
191.1705104	191.1702721	191.1711078	34.78799944	33.55900039	35.42600155	14	5	4	5	556007.7275	282575.2969	92410.01269	373043.6172	58627.10738	96932.4348	295711.7509	112986.6781	250817.8078	117326.2273	76576.13794	660334.8881	112033.276	223904.8196	353204.7783			6
191.2233301	191.2225417	191.2235423	34.78799944	33.55900039	35.16799986	14	4	5	5	819779.9367	471814.681	179565.7814	622180.2909	140593.6709	179008.5382	497916.9771	211845.8046	246726.8539	217846.518	148175.0883	998455.8283	200987.1564	333715.0562	530337.6527			6
191.2641965	191.2634284	191.2649114	34.78799944	33.55900039	35.16799986	12	4	3	5	739325.3506	432819.1023	154307.5032	527391.8927	93893.35861	139310.9662	397306.3552	158109.1526	209437.4558	176946.3278	121623.7569	862984.2777	145765.8181	250968.4981	413265.5351			6
192.0285154	192.0281371	192.0290414	111.1119983	108.6929992	113.1220022	15	5	5	5	1132108.574	1151750.486	310561.9754	1208697.61	384207.2464	280754.134	1231404.296	312240.6638	301159.1832	209574.168	202907.5597	1046146.17	217187.9416	205097.2231	156870.0539	[18][M]-		11
192.0578492	192.0574769	192.058169	34.77900039	33.34900039	35.16799986	15	5	5	5	3824271.655	2582712.919	1251442.519	2986085.41	1130837.409	1248128.203	2625786.735	1456356.425	1674116.303	1550304.49	1291797.162	4090293.731	1424230.23	1888250.273	2472968.701	[16][M+1]-		6
192.0579902	192.0576407	192.058149	45.95549925	45.69999857	48.31900162	8	3	2	3	355882.6016	269649.669	133769.164	302975.7075	83372.23789	131512.348	332648.9043	153402.5573	223451.4667	148851.7838	157147.5097	422078.9089	148725.2606	221249.9486	293412.6135	[17][M+1]-		61
192.1135428	192.1132469	192.1145141	257.0809958	256.2660136	257.713004	15	5	5	5	89031.74526	105182.8625	91391.51237	99251.10626	101574.3365	93522.19307	92841.98843	109473.3304	94395.04098	113321.8847	103991.3883	140153.6946	95244.87999	104704.3292	106279.273		[M-H-C2H4]- 221.152	38
193.0317085	193.0309718	193.0325788	111.0479982	108.6929992	113.1409981	6	4	1	1	85123.24186	97685.20492	26860.24887	100235.2782	23907.60181	23753.98315	101863.0268	27462.53215	26551.73135	17601.06115	17849.34633	95406.93384	18370.37274	18141.22552	14401.82382	[18][M+1]-		11
193.0479756	193.0441762	193.0500775	57.76599962	56.64800151	59.79899846	9	4	3	2	27646.28332	31347.54568	51835.77805	44348.92138	86025.70809	28798.71145	34790.32705	53409.08159	37503.2885	47031.47018	64391.17628	17996.76735	56463.40581	28579.00966	28956.16247		[M-H-C6H8O6]- 370.089	80
193.0588839	193.058686	193.0594671	34.77900039	33.34900039	35.42600155	15	5	5	5	781564.8536	521355.3373	237356.4641	612249.1812	217514.6121	225304.6798	541708.8333	284797.4901	338733.1399	309111.6261	249448.1834	850109.9054	277399.2695	371470.6956	511856.0004	[16][M+2]-		6
193.0704481	193.0679856	193.0742421	58.21800151	57.08399857	59.79899846	9	2	5	2	61452.86178	54099.18485	39352.31252	33939.8784	36937.13816	46704.25722	32318.24844	106008.2849	58947.87808	56975.05916	43967.14142	46289.6923	42271.99483	32123.99619	39311.04161			80
194.044162	194.0439104	194.0446248	224.1339997	222.1409975	224.7839997	15	5	5	5	190457.2267	216638.7134	130298.2758	228739.6432	190490.4781	173658.8596	260330.6787	156667.6842	130417.012	127527.5377	139716.9385	297573.9892	143442.416	185593.3398	118868.7259			555
194.0441426	194.043732	194.0444792	255.9565013	255.6369891	256.4760136	12	5	4	3	87671.75935	69758.47214	102295.7747	116257.1065	255576.5434	116195.9392	67908.17349	143887.1481	143126.229	79066.15135	158189.3554	45323.04703	87719.58009	42407.08261	45496.45148			671
194.0440827	194.0437497	194.0441584	212.9279972	211.6229935	213.0580044	6	3	1	2	414485.3034	49191.97045	30342.3894	137763.971	110791.7817	146486.282	26192.56276	49481.53348	23465.55472	30450.72906	53308.50074	38919.58217	142279.8554	184092.0256	20026.45055			1738
194.9042803	194.903807	194.9046726	1193.298512	1185.124969	1199.345055	38	5	4	5	1903234.098	1883671.777	1684194.174	755234.9712	845755.1883	642665.4293	1679107.835	1256073.41	1581406.177	1098297.57	305607.9125	361963.5321	108247.9405	742374.3913	1985048.974			294
194.9045732	194.9041851	194.9048361	1116.642963	1110.117967	1118.138952	19	5	5	5	6472230.967	6467755.149	3137008.371	6429603.901	6224249.467	6350672.68	6670356.798	6497520.893	6738189.617	7063578.92	7366601.729	7791633.577	7451852.264	7596003.927	7454375.842			188
194.9043021	194.9037005	194.9047574	18.0694998	17.25499958	18.70400001	14	5	4	5	833342.2663	816534.2696	864941.2078	906018.6335	899136.644	917552.8672	860718.0078	751110.0861	926559.3679	877999.5479	914007.1345	894391.1692	936914.7007	960145.5951	989977.5871	[19][M]-		214
194.9042955	194.9039533	194.9045371	1157.075043	1156.445961	1158.331032	15	5	5	5	1315532.69	1040780.697	809499.3791	1490701.83	744553.1353	978779.964	1142070.188	924590.0263	918895.0819	936247.2913	1184425.71	970564.2267	981215.9836	1273898.687	1020406.535			307
194.904386	194.9036771	194.9048971	6.003999869	4.163000129	11.16800006	18	5	5	5	860517.7397	861527.8441	884915.295	939270.6361	920163.0868	944225.6735	910098.5527	857723.7389	726967.2683	898238.3625	823509.6442	948383.7369	958638.6127	1006720.949	1139007.753	[20][M]-		292
194.9044039	194.9041539	194.9045535	291.3179861	291.2560065	292.172997	15	5	5	5	948896.9226	831545.4264	784587.5982	778641.9532	714945.5255	833343.8037	947712.4143	822287.4478	919794.8686	1011539.07	923623.9535	1071918.312	781864.6346	873687.3984	948845.4814	[21][M]-	[M+Cl]- 159.938	256
194.9043412	194.9040031	194.9045627	282.4579973	281.308	282.6020068	15	5	5	5	998453.4916	947372.6985	924555.0671	1012751.214	815012.5289	879357.3712	1202356.345	887347.3099	985261.1214	1086535.415	1048517.244	1062022.551	936993.3486	996890.8707	1011091.406			1755
194.9043845	194.9041811	194.9044998	298.9739941	298.8310132	299.886991	9	2	3	4	831297.4829	695268.7713	713367.2079	771912.8487	630424.6546	659248.9564	888007.6552	683560.4574	807569.4223	834060.8956	829620.2477	816117.4939	788520.4748	838045.9619	790005.2377			269
194.9043996	194.9042164	194.9046632	272.6739924	268.065987	272.9089924	10	4	3	3	877430.5994	1324986.77	1143674.807	754414.7912	1062117.618	1133047.733	1007280.838	1928034.561	1341134.568	1335427.747	1358532.504	1388924.297	1224862.941	1202052.514	1360863.546			1145
194.9043129	194.904216	194.9047331	260.9419872	260.3489876	261.3700104	7	2	3	2	889232.0281	832502.9818	800248.9311	793225.4396	609451.9381	733591.1906	1036869.071	810205.8635	887640.4547	882518.7714	901158.7924	986446.4036	850254.0287	820869.8378	907178.106			1791
194.9855629	194.9837583	194.9885398	24.26899997	23.2600005	26.0250006	7	1	3	3	44815.29726	38981.25472	43476.17874	44076.8697	38806.48782	41699.06953	43119.28383	45003.4032	32939.09975	45627.31016	42669.99404	53441.33115	51799.7195	31459.70848	47110.15038		[M-2H]2- 391.985	126
195.0491303	195.0486997	195.0497579	35.43799986	33.99799986	36.35500102	15	5	5	5	128171.162	77629.75016	61362.40002	93920.59607	76028.16329	67377.31556	98807.19771	105938.4221	72429.83469	70792.4918	71705.4223	91576.44418	86931.18827	117631.1741	96097.39596			6
195.100706	195.099987	195.1010356	281.2200055	280.1450004	281.9630109	15	5	5	5	129051.4539	110936.2768	130542.5206	146462.3021	177590.6077	94474.50838	78865.41991	190722.9403	123418.0907	103314.8945	95186.68173	90047.59348	106442.843	56988.45213	64588.35938			327
195.1370482	195.1367295	195.1375072	252.6599986	251.8649878	253.2569891	15	5	5	5	364121.4649	406448.6178	347346.7086	390780.6942	355268.474	384550.0237	353278.0799	407622.4844	364219.1125	395873.6954	382212.4679	502409.5142	365929.9769	415147.9697	357309.2413	[22][M]-	[M-H-CO2]- 240.134	203
195.1366454	195.1356808	195.1370821	231.1080022	230.483003	231.7690063	7	2	2	3	50497.63371	38532.61886	51108.08469	57945.3237	50873.23688	69075.88332	55933.42369	64553.91215	60455.39913	68010.23743	60875.85568	95945.17332	73019.03901	91470.63364	56262.1717			1656
195.809439	195.8090085	195.8099325	35.39600155	31.46400028	38.00299996	15	4	4	5	227715.3334	216441.4852	68655.43253	184469.9734	42787.73608	23453.06222	253279.7456	96568.91203	79722.53876	134369.0145	90985.05052	275284.4528	96282.12258	56305.93042	139199.685			447
195.9043149	195.9033466	195.9049521	5.39499995	3.463999987	7.985000055	16	5	5	5	118249.8317	129835.5673	110587.8844	91422.1631	114765.6597	129628.1517	153290.8892	127536.5258	114378.844	137969.4551	133176.6633	128420.928	122847.6101	140007.795	143186.0783	[20][M+1]-		1859
195.9042222	195.9038901	195.9047388	17.74500054	15.98799938	19.66300031	11	4	3	4	108259.1244	100530.5404	125389.4173	133281.3964	145860.6836	117295.5464	120132.0385	106882.1675	129198.2554	113921.2358	121428.059	122746.9355	131691.2293	133060.3509	155309.8851	[19][M+1]-		214
195.904153	195.9039022	195.904488	310.6585092	308.2299895	312.989007	6	3	2	1	333954.6719	339743.0331	310449.3568	316443.4534	203023.7781	209852.9732	372207.0579	699794.1492	380663.3813	393854.0973	395480.6204	402708.6702	361842.8727	780760.6845	407441.2279		[M-H]- 196.915	402
195.9043148	195.904059	195.9044848	291.3080005	290.6979861	298.8510132	6	2	0	3	112063.7486	108007.3407	112930.3035	100421.1035	102016.4772	98966.92742	126259.574	101525.6887	122979.3233	121507.3537	124794.9696	131412.5932	106197.5214	123477.9611	126247.9334	[21][M+1]-		256
195.9041458	195.9038072	195.9042005	351.3720068	348.074996	358.8640067	7	3	2	1	287072.5214	301841.9538	155780.5915	241111.0095	309507.7124	336781.5724	338892.5698	375685.0451	320114.7256	351904.9291	359702.8809	359155.9275	334011.7673	155714.0421	382980.3159			358
195.904044	195.9032683	195.9044995	405.7220004	401.1400019	410.6099908	7	3	2	1	171044.2832	193613.0231	165243.5393	163236.4756	149380.5713	118135.7919	204892.2657	179981.1966	196869.6984	232239.0582	208517.8091	228589.767	186343.1218	258364.9854	237171.0028			433
196.0232789	196.02288	196.0238247	1087.50104	1086.001043	1087.767948	13	4	5	4	107046.6926	120410.5686	187662.5436	143547.7089	137122.5358	140366.4897	241262.3021	217105.7005	154787.7081	157368.6591	150400.6375	140438.5699	159657.1036	156199.1885	147170.8123		[M+Cl]- 161.05	135
196.1405299	196.13995	196.1409829	252.5575061	251.2940054	253.2569891	14	5	5	4	39283.4917	42707.53957	34659.59511	41069.7883	38214.57415	39384.73173	35772.83515	41970.7321	37166.35913	42729.63126	40238.82481	54311.54362	42404.29061	45907.04441	42867.66594	[22][M+1]-		1604
196.9025247	196.9016918	196.903256	393.843499	390.0330052	398.237005	8	0	3	4	88142.27698	94314.00317	78001.47718	80638.9408	72006.59058	74388.232	90730.83936	211846.3249	93803.08721	76235.81134	88604.30756	107841.3502	84737.26079	241576.4371	95646.90023			1487
196.9026325	196.9019267	196.9030356	348.1489906	341.8170057	355.4499999	12	1	3	4	121082.2162	59299.29214	110561.7451	122871.1765	115415.2728	110387.5346	228698.9096	225987.2123	128688.0376	87309.32609	175297.8538	156411.8415	77027.06261	110431.8447	183573.0672			423
196.90255	196.9017593	196.9033175	364.7980035	362.011013	370.2069897	7	2	2	3	141749.4915	107578.9886	117813.585	130759.7683	122665.4352	120365.2864	76969.71544	129722.7622	147133.6499	233519.2837	223603.2118	154822.6261	210231.9924	80878.14541	167355.4338			357
197.1161649	197.1152487	197.1173339	205.4340046	201.8520037	207.108004	11	5	2	4	108572.2898	31602.67151	28883.40254	84044.227	32870.58064	91400.41749	31785.08345	42485.87865	40082.07456	61236.50646	66580.55738	24029.86386	135600.973	115834.4932	38472.02161			283
197.806404	197.8058291	197.8068547	34.79900039	31.46400028	37.17199861	15	5	5	4	305391.6949	294935.389	84233.45869	252313.8154	129080.2384	45968.15752	333972.6773	133926.6978	105263.7404	186987.0304	116279.1865	359675.3636	125567.728	81620.55038	180445.926			448
197.990238	197.9900803	197.990685	1087.160524	1086.651043	1087.662986	6	1	2	3	63773.48994	78698.35703	65981.60565	75336.34445	76529.21004	78661.25	73557.09719	85381.56931	83407.60826	143439.3621	94910.55265	89236.03615	84617.44441	87460.2479	83568.42747		[M-2H+K]- 161.05 [M-H-CH3]- 214.021	135
197.9901643	197.9898765	197.99091	1040.015015	1035.654973	1044.026988	6	1	3	2	61048.75705	82062.72817	84663.46324	86691.18646	95600.25123	98398.34924	87795.80119	82367.38746	100549.087	112017.1455	99411.21829	91813.49531	111590.8815	99516.51029	107991.7597			542
198.9525192	198.9523792	198.9533156	1100.909981	1100.418951	1101.109978	3	0	0	3	34672.31383	37062.27363	39772.98855	34167.36566	42541.43428	48768.07099	49404.09695	54770.98854	49621.9347	60712.66201	69498.62998	69589.42039	72649.81422	84145.31308	81932.7597			206
199.1685514	199.1680842	199.1687328	312.111988	311.1960044	313.0859975	15	5	5	5	457450.8707	424062.7757	392947.8808	470938.6281	475095.3164	563061.7813	389489.9837	440761.3884	388078.7632	536499.0378	489778.9905	445340.6019	456813.1822	562073.4876	369251.5053	[23][M]-		213
199.1683503	199.1681777	199.1686545	1097.281978	1095.978011	1097.738008	14	4	5	5	31942.36741	35414.54468	36918.35423	39091.211	33531.08238	38500.16549	43163.94878	38942.75981	40902.34876	40502.37476	43972.20024	45276.61031	42078.62681	49870.34328	46977.47669			180
199.8033942	199.8028157	199.803823	34.56900039	32.0919984	37.81100165	11	4	3	2	125577.6537	122513.4765	35081.81836	102108.8387	21258.73756	29687.87394	143859.8412	49070.76683	32995.5719	78604.93205	46553.50586	152868.8147	48057.35643	33280.23388	70916.28188			446
200.171709	200.1711958	200.1728236	311.9029948	311.1960044	312.989007	15	5	5	5	41767.74217	40798.14141	37074.79827	49073.88321	41046.8253	53165.2323	37110.79104	42440.10557	39176.92496	45861.78001	57515.59944	43831.25759	48905.95129	58931.2466	38964.35788	[23][M+1]-		213
200.9612694	200.9603563	200.9625736	1101.548033	1100.738036	1101.989978	15	5	5	5	168111.6446	181430.9563	196006.664	179836.1071	214935.5578	224128.9643	188892.147	209332.3657	233262.1331	225291.2483	246408.966	249278.2457	282656.8841	313378.6682	315329.315		[M-H]- 201.964	206
200.962599	200.9623461	200.9629343	428.8720049	427.9300117	431.0719872	4	0	0	4	106888.1859	141938.5097	128258.0777	139667.505	129650.423	116000.5815	168518.8053	155262.8268	168951.6433	184696.9593	178924.7257	158085.4808	247447.4033	210893.5207	151763.4117			1988
200.9627507	200.9622266	200.9631233	461.0890131	456.6079903	465.0269979	5	0	1	4	129064.5423	166979.4324	143403.7076	151151.3661	144364.8498	151386.7929	102156.7621	160558.2221	184850.8075	204359.7992	121812.4368	253555.4385	223994.9788	241971.5218	312230.4213			1848
200.9630161	200.9624869	200.9633394	352.1934972	349.7090028	355.8260121	4	0	0	4	49783.53807	61208.0165	59479.59533	73632.23925	70266.79986	63956.37165	67934.98372	61879.96378	62908.18548	66523.88603	120295.4233	178123.4938	69800.44293	92507.32975	101071.4931			2002
200.9626967	200.9617257	200.9633356	363.2800062	361.9700089	365.7830143	3	0	0	3	64640.44498	87446.34717	90253.37854	97025.46395	92326.54841	86776.66404	103458.0171	90993.51553	92776.13561	96269.23737	76816.6517	120180.4872	189737.0139	149978.5995	153423.2791			1035
200.9629726	200.9627069	200.963121	327.7539941	324.4729969	327.9160023	3	0	0	3	103112.4534	127685.4731	137185.2583	158329.9836	143448.3648	134186.0087	148466.9631	132238.6855	131805.5072	134107.2152	152449.5007	238638.8453	182847.7442	189545.4989	92767.17046			366
200.962866	200.9627028	200.96313	398.2339954	397.4760009	403.7809991	3	0	0	3	151712.4286	188455.2758	184932.4393	169425.4243	192730.5436	169418.3288	229066.3964	232119.7886	232376.9318	224103.2459	247386.8894	180854.6434	262343.3941	259340.2539	349914.0729			421
202.9395367	202.9394373	202.9396449	1116.065025	1116.005025	1116.075025	3	0	0	3	213623.1235	268077.0903	265829.7042	251102.5452	221465.8571	201566.5192	205278.0184	212201.8106	224549.2165	252377.55	277317.6648	333664.0814	328482.1653	324550.7003	327377.4493		[M-H]- 203.948 [2M-3H]3- 305.926	188
203.0805835	203.0801822	203.0810498	121.5429998	114.2090051	126.2370019	15	5	5	5	310907.7126	185900.5829	187488.4034	323545.6802	143622.5301	150132.8443	247889.8272	434260.9088	293454.1146	266893.8881	184558.3507	258457.8301	218810.8387	194141.3286	313580.2517			1486
203.1266999	203.1258036	203.1273025	191.9310045	188.4699935	192.9319943	11	2	4	5	40281.63357	47360.05037	3214.947611	59176.52062	5020.633961	33911.88199	54591.51758	34850.0635	56189.94532	43962.82129	52919.16892	68497.91659	52684.53525	46619.23185	54670.00869			491
203.9908348	203.9902245	203.9919749	34.06450065	32.71000092	34.56900039	14	5	5	4	109272.9853	62712.8847	36527.84909	65641.29636	51945.9194	54583.52409	53526.10798	75635.53709	40781.07781	40060.45074	31656.23425	30259.99481	34188.98068	24153.55563	15591.53034			6
204.1134309	204.1132556	204.1141006	257.0950095	256.4710117	257.6779862	7	2	2	3	30108.45945	26408.70466	28751.12292	26644.69559	28849.53862	28053.02124	29523.57179	32385.86803	30286.72218	33169.64082	29595.79711	39934.79613	29551.31821	30088.03558	30569.09341		[M+Cl]- 169.148 [M-H]- 205.123 [M-H-CH4]- 221.152	38
205.1579246	205.1574903	205.1582956	628.625979	626.462998	632.975979	15	5	5	5	1909247.044	2075120.852	1873956.849	1981791.6	1815287.429	1819892.927	1932147.27	1825245.374	1875708.038	1903781.038	1912731.487	2216953.476	1954716.897	2042986.241	2000909.657	[24][M]-		134
205.988018	205.9866583	205.9881754	33.43450065	33.05000092	33.87799903	4	3	1	0	41715.54199	23800.20166	14780.9619	24020.50812	26241.05144	24289.74685	22648.27721	30594.19507	18991.52336	20157.9191	15910.74109	15968.34002	20732.26072	10591.95151	7473.706799			1372
206.0437924	206.0431744	206.044195	157.8085013	154.5580034	162.3919965	12	3	4	5	56298.13822	29474.2817	54652.14608	107100.307	117523.9211	103581.0427	19386.30694	71644.06083	77288.75454	76841.38178	78868.10637	54161.17373	108428.3108	77232.16931	49236.8496			152
206.161115	206.1605628	206.161511	628.625979	626.462998	632.975979	15	5	5	5	296294.4408	315429.2849	293166.8155	302013.9955	278938.4524	283738.4876	296633.5106	289645.2838	302857.2623	303253.6878	300171.8239	353899.3383	310663.0049	336547.6484	320459.6936	[24][M+1]-		134
207.0131642	207.0122016	207.0136409	29.46799965	29.19799965	30.88600134	5	3	1	1	41427.14399	31151.61402	15488.87168	51998.1037	25263.23488	26380.41946	28208.22302	30051.77391	19710.3747	15855.30119	11640.69969	58841.23214	22757.48083	19140.68228	17975.77615		[M-H-C3H2O3]- 294.028	33
207.1370478	207.1367057	207.1380427	256.9825019	253.2569891	257.6779862	16	5	5	5	188334.6186	236151.3369	203063.4638	246333.6307	221369.9413	215896.4743	221298.7383	249920.4609	227187.8213	243913.5803	239695.6853	307260.3922	238436.9159	225771.0207	233725.7979		[M+Cl]- 172.168	38
207.1368447	207.1366726	207.137408	221.6134953	221.1160035	222.2469977	8	2	3	3	100262.385	103713.5468	93862.88843	203712.9059	107648.0008	96838.57437	90102.59239	147410.1247	119519.6044	210393.9955	118184.3628	183922.652	130515.4944	152271.8009	138331.3006			654
209.0255141	209.0240029	209.0272587	34.90650002	33.66799903	35.75600155	6	1	2	3	55556.35181	49756.16929	31932.10368	73162.47478	31298.12516	29973.50101	60992.7409	35697.18629	54363.03205	30938.81644	32786.80026	58713.17357	46518.52697	18298.67341	53499.94983		[M+Cl]- 174.054	6
209.064839	209.0646915	209.0650818	350.9514939	347.8320123	352.0559904	6	0	2	4	422764.2947	456934.3388	395647.2852	456236.7675	418215.6223	447669.7758	424666.9026	467117.3815	676915.108	341258.6361	369049.8249	600567.7987	340347.587	471458.527	586935.4697			1966
209.1163463	209.1154377	209.1165372	202.9609992	201.8430005	203.6269999	9	2	4	3	325914.255	130973.8204	183580.0743	225058.7198	169300.7983	183230.3455	46784.38898	111007.6581	101490.0691	143984.3624	183798.7124	32139.62062	420229.1298	216599.0367	192643.2024			104
209.1162439	209.1158675	209.1165752	286.5849958	285.6179931	287.534008	8	3	2	3	71320.07557	53168.34126	46648.50376	104229.7379	31898.34704	95481.47525	55294.28934	49220.78306	50607.63297	30195.79198	36424.78547	60785.06669	56202.78671	108645.2464	48700.71888			741
209.1163744	209.1156808	209.1167328	196.0649969	194.723003	196.3249969	5	0	3	2	40913.12598	54226.52073	41896.59441	40430.18406	66565.1362	151337.8534	30288.05454	162392.3843	180717.9274	203378.8072	105728.094	90312.92618	388053.0488	139347.85	343752.3098			857
209.9474079	209.9471584	209.9478813	36.01000102	35.43500102	36.79500102	8	2	3	3	71413.08342	592458.7807	5179821.493	925006.5456	7231422.168	7940365.939	512074.9351	2720717.391	36532.8835	352835.4933	2497533.542	922.9411946	1523832.049	821983.9436	3900.462897	[25][M]-		454
210.039439	210.0390746	210.0399631	111.4639968	108.6929992	113.1220022	15	5	5	5	2533841.734	2566730.272	746854.3534	2663746.158	836195.4285	621090.1274	2704690.396	711006.9355	671130.2039	490944.9848	468964.2348	2319669.049	471001.3926	482274.8085	356833.3687	[26][M]-	[M-H-C6H10O5]- 373.099	11
210.8807031	210.8796496	210.8810118	51.17049946	50.80999878	54.3180013	10	2	4	4	89291.50571	117226.8241	120535.3181	144143.8932	158100.2091	150078.6879	113987.5311	137931.2017	156069.6416	175881.6725	157061.1967	171892.7126	175173.6055	162930.753	145511.6471			76
210.932528	210.9320529	210.9328182	25.1470007	23.75899997	26.0250006	15	5	5	5	212198.0437	193203.8067	289310.6344	147869.1229	253270.0806	238929.5234	125035.6789	223771.9126	275832.3374	230784.1145	199721.5136	152346.5645	225804.92	174692.8452	191275.1993	[27][M]-	[M-H]- 211.94	1188
210.947976	210.9477859	210.9485194	35.99500102	35.28500102	36.79500102	7	3	2	2	6724.455693	84292.60905	739439.4607	137896.7397	1040175.669	1167556.51	74306.68508	398432.6126	5644.008655	50097.70732	371789.4478	1473.495675	230983.3181	130114.5138	2290.977705	[25][M+1]-		455
210.9630006	210.9617575	210.9634273	39.19799924	38.54899977	39.34000113	5	0	2	3	8728.463956	18115.64557	12790.29738	17597.46289	7852.362336	17094.01632	18148.97643	7762.101274	31259.7356	30615.49918	19357.95965	51641.17668	21041.88761	24776.56619	56078.76708			405
210.9708211	210.9704654	210.9712388	1100.988951	1100.418951	1101.617003	15	5	5	5	125852.3184	146040.6795	133467.9254	151765.5854	158117.7814	174304.0294	168322.4015	180002.6169	190555.2629	183373.8908	202043.2309	217044.5369	225653.7	243086.5409	230925.8834			206
210.9706464	210.9690213	210.9717319	492.137986	484.9370216	502.9779922	9	0	2	3	52850.79296	64600.44549	63912.25039	69475.94148	76633.48215	85164.37429	88396.90361	76754.6021	105543.9862	198024.175	117589.1521	137666.0738	91895.26418	148726.3426	108655.9549			422
210.9703719	210.9699291	210.9709803	529.9259994	517.5580028	538.0230115	10	0	2	4	68031.89476	76371.9338	73776.45079	80563.76715	78082.58571	82122.42854	94021.49524	150262.5464	113753.7136	93842.96973	351648.0269	78949.7826	141355.5077	151273.8834	124415.5856			417
210.9704975	210.9698772	210.9711756	443.4860029	440.3199907	449.6910095	5	0	1	3	62028.33888	72758.12864	68817.91546	80502.8667	82042.80922	86446.94745	94087.72061	100539.8629	105812.3971	112554.8769	122234.2313	139661.9214	211157.7513	147681.4696	130888.595			1830
210.970248	210.9698395	210.9711723	477.4609935	471.24401	480.3549918	5	0	1	3	35596.10986	40124.90796	37139.33313	54314.50871	48459.54976	51516.97652	59280.03444	64191.98421	71689.63768	74486.54735	77668.41278	99022.29871	145366.9243	88740.60215	91650.7747			1528
210.970435	210.9698183	210.9709275	557.0210011	549.4060258	565.1210101	7	0	2	4	71430.82388	93001.76956	90310.94206	83184.48014	93715.04844	100402.8671	119504.2262	140332.7098	138789.5805	78325.79541	76632.23153	316626.761	209767.0673	143982.1897	181148.0949			335
210.9703675	210.9703013	210.9703956	410.1780112	409.9690125	413.1309879	3	0	0	3	56054.34908	67699.26066	67307.59111	71647.59421	82934.24885	79179.18903	91706.99099	94422.81204	108707.0289	115981.2261	125696.2345	183716.7334	124816.9752	64576.49469	196426.2789			1200
210.9705977	210.969544	210.970833	573.3519745	571.5019745	576.4969826	3	0	0	3	66043.39717	82793.43397	88382.72433	82237.95133	87289.73341	96407.54429	120835.2542	113989.0474	139681.1046	144177.6737	132580.954	147304.0519	18401.74974	140351.8695	292349.3423			100
211.042711	211.0421565	211.043755	111.375499	108.6929992	113.1220022	14	5	5	4	246263.0378	255853.1318	52379.42334	274955.2081	69536.89246	44060.98175	272356.9199	56662.152	58768.39666	40996.93545	33008.21192	231190.6975	30003.72594	29512.14667	28113.13988	[26][M+1]-		11
211.1321676	211.1317851	211.1325954	215.7900056	213.2279991	216.4259962	15	5	5	5	1695903.66	922627.5267	1041185.925	2239458.011	1236389.504	1430449.647	941421.7863	1008085.01	883934.2872	1187992.948	1332771.794	1187716.279	1655424.946	2539350.938	691387.7632	[28][M]-		92
211.1319088	211.1310959	211.132117	200.7539945	197.0710066	203.0509976	15	5	5	5	427822.9221	394750.6689	396397.4207	420459.3005	406123.2879	408805.6646	372466.8148	441231.799	406836.1803	444761.6385	463458.9864	489488.6189	450004.6618	529134.2101	421562.8902			848
211.933583	211.933389	211.9345094	24.55899949	23.75899997	25.1470007	6	3	3	0	22000.61545	19807.13198	39230.31774	18571.78012	28170.10314	24946.369	17116.48147	26879.9066	34070.2833	29864.82174	23984.61112	18041.81013	31556.31595	24320.52739	19483.90648	[27][M+1]-		1188
212.1353901	212.1349551	212.1358469	215.7900056	213.2279991	216.4259962	15	5	5	5	196078.1585	103164.851	121384.9206	308235.9718	150376.2305	174769.3039	90028.48462	108294.9012	107945.6746	148232.7187	168373.6734	150349.5975	228011.196	354061.166	75562.71023	[28][M+1]-		92
212.9875386	212.9870634	212.9880931	24.05899997	23.20999954	24.77899997	15	5	5	5	124463.6204	134120.4094	99518.67255	88851.49385	86851.0265	82016.64509	111029.2843	144904.4892	142778.3097	148862.8113	114021.3833	119320.6078	81285.36911	77642.19824	81847.12069			350
213.0136928	213.0131899	213.013812	1087.26898	1086.001043	1087.767948	17	5	5	5	722457.4583	732077.4679	1337151.236	813456.9435	821746.8282	802513.331	811281.0644	4105344.804	859962.0771	869032.3577	865933.8042	876013.993	1638510.085	889014.6945	1641636.856		[M-H]- 214.021	135
213.0135011	213.01304	213.0137386	1000.575011	999.9480029	1001.202017	8	2	2	4	765617.5092	1088082.341	1077349.961	1032684.764	918895.7126	952341.4776	899492.3543	925079.615	1082153.024	906408.166	924822.2474	871809.5093	926630.4559	1073438.955	759466.5488			119
213.111445	213.1107549	213.1116908	202.8945016	199.1169929	205.5020033	14	5	5	4	157790.2859	126073.2768	132517.9963	199279.1686	186765.133	105203.4723	100196.2253	175135.6074	127803.5652	125673.0098	120009.9923	79149.1686	145956.0503	74714.40551	79351.56929			104
213.1469713	213.1458465	213.1477158	217.4500056	214.6050038	217.9400056	15	5	5	5	110157.3951	138755.1579	196078.6181	168400.8414	170753.1628	203171.358	105947.0386	215130.719	208941.9053	270388.1475	189173.156	162186.0043	387241.1127	195692.2342	300449.3811		[M+Cl+HCOOH]- 132.172 [M-H+HCOOH]- 168.149	89
213.1839914	213.1835635	213.1844167	337.5679939	336.9010062	338.4699894	15	5	5	5	251991.1848	184476.0685	167163.3193	187957.6476	183376.6563	270807.7488	161277.7428	182158.5536	175229.099	192609.9993	190228.4407	198414.4314	171922.9305	186761.4401	176425.4665			319
214.0466583	214.0460317	214.0473832	36.67299913	36.52299913	37.38299913	5	1	1	3	26965.51759	20700.7111	18946.88649	19824.18066	10950.75757	16105.92801	38815.77059	16191.08023	18598.11128	21976.25392	25432.83626	36399.68637	18652.90026	19061.93479	33693.08612			29
215.0311134	215.0308301	215.0317118	38.45899977	37.87000113	39.47000113	15	5	5	5	3227479.643	3029178.589	1158133.606	1373679.015	519152.0124	675654.145	3057947.675	2451752.917	2175860.945	2436106.945	1554539.739	3535594.268	1752726.936	1888349.697	3219190.431	[29][M]-		721
215.0737016	215.0732077	215.0743809	38.46000113	37.94000113	39.34000113	8	2	4	2	68455.80719	68693.30255	10659.60538	14868.08858	2322.703887	3417.911021	77505.89438	51960.59132	38937.68314	56243.26356	19898.88305	101863.4836	27879.99653	32193.73426	93513.37877			722
216.0345669	216.03434	216.0352398	38.47000113	37.87000113	39.47000113	15	5	5	5	256502.2431	238181.9922	78768.95609	94991.79467	31364.25561	37816.54763	243072.6317	189624.7767	158697.1604	193583.8854	113132.2246	286213.2872	121252.2452	148503.8693	242370.3841	[29][M+1]-		718
216.8521783	216.8514268	216.8530468	5.46999995	3.563999987	9.660999794	11	5	4	1	337352.0236	259816.6326	229428.1289	179710.2962	191602.8184	172980.1674	133264.9379	97365.50294	89856.50528	0	0	0	87549.69125	0	0			1860
216.8521631	216.8519168	216.8527347	17.23600011	13.0639998	18.06400001	9	5	1	3	361369.5969	241506.1463	249389.9259	219802.6084	179058.7379	169893.6235	135888.3248	95780.45947	101126.3785	90775.15795	86337.45064	79824.97331	88641.44181	152491.3764	155424.3083			1624
216.8520239	216.8509864	216.8524246	311.8639935	306.0740031	313.0859975	8	0	2	4	372966.4233	344593.505	224584.1241	222922.9746	147489.0501	190218.045	213379.266	181460.7207	149170.0286	167773.0804	155665.5216	166793.4587	97990.66295	171706.1922	109021.3038			1623
216.8520227	216.8516312	216.8523642	298.8510132	291.1019929	299.5039886	7	1	2	3	202683.8636	181769.1007	117336.1576	111261.3768	72681.8425	80070.68203	108339.941	67632.14381	85856.01295	91172.43066	79829.82285	86852.34909	67755.77402	52371.99451	65002.9832			269
216.8519788	216.851608	216.8525041	327.0320036	325.4009914	331.6880035	6	0	1	4	464618.7336	458170.2784	300221.816	292169.7455	192107.5614	194621.6035	277420.3694	187059.3211	198100.8737	219710.4243	194095.7985	123714.3388	113027.9046	111752.2833	200196.5933			1974
216.8521625	216.8519931	216.8525663	367.295002	361.2659995	372.0769869	6	0	2	3	519533.8673	460788.7806	341574.6573	299759.7884	225645.0929	130691.8601	297393.7486	109265.4058	236345.9575	237674.3506	238953.4967	125090.9566	186177.1204	251540.2357	197779.6674			1983
216.8521145	216.8518034	216.8521867	409.3389867	408.9009921	409.9690125	3	0	0	3	307938.4956	331545.2735	223140.2755	189987.0167	139683.9813	133781.137	167745.0069	123458.7645	139844.0095	166124.8593	149704.789	120135.606	106901.2676	142985.4748	121246.9093			1201
216.8520208	216.8518944	216.8522482	384.1630094	379.4420123	386.3099971	3	0	0	3	387628.5544	374598.2768	269628.5878	235939.23	180290.8677	166117.2161	212571.0777	165039.1073	179114.8301	196997.7438	180358.8308	214300.0095	137574.6278	85717.43535	100772.4284			1929
216.9320857	216.9313019	216.9331433	1166.506004	1165.876007	1168.390961	15	5	5	5	95473.67932	127399.0363	129455.6698	114850.2259	140239.0428	129735.0969	122147.4158	114310.3225	131099.384	120262.3301	121617.9956	113051.2517	139456.2288	163057.2008	137143.2968			349
217.0285964	217.0283086	217.0291001	38.45899977	37.87000113	39.47000113	15	5	5	5	1223325.702	1175610.376	438054.0304	542568.3444	176507.2728	248564.456	1173711.206	926711.2178	848159.4949	964858.3908	614117.892	1353266.723	682486.7215	733896.2543	1215163.098	[29][M+2]-		719
218.0307561	218.0276977	218.0315108	38.45899977	37.94000113	39.47000113	13	4	4	5	89154.4214	88830.7723	26447.69821	55720.07864	21821.5659	51564.53429	95793.82109	67863.25489	58846.23276	67575.76142	43363.52228	102627.2806	46993.00568	54820.55096	93668.07874	[29][M+3]-		723
220.1449518	220.1447757	220.1454908	257.0809958	256.2660136	257.6779862	15	5	5	5	733779.6681	791650.7577	697248.146	802774.4311	727439.8814	762295.8896	732879.3333	803894.9643	732345.7226	789633.7618	776892.2042	978476.2082	750423.5231	758220.1648	731405.5498		[M-H]- 221.152	38
220.1446231	220.1438219	220.1464114	1093.900502	1093.057048	1094.623956	8	0	3	5	30574.66993	33574.87689	36813.93554	32150.42264	34730.49226	37521.68415	30401.77636	36388.98413	25808.35653	42811.46852	37793.03005	42703.76069	33355.35144	43380.29399	30146.08375			12
220.9379638	220.9376546	220.9383527	1101.268951	1100.418951	1101.755973	15	5	5	5	556817.0908	618837.1703	628475.1069	659441.5804	656780.107	669069.2143	652554.2122	654101.5198	634079.0544	668187.3199	686604.6157	746462.9269	788981.219	832731.9629	824478.2547	[30][M]-	[M-H-COCH2]- 263.948	206
221.0664626	221.0648131	221.0673672	213.1514996	212.6270003	214.1209996	6	1	2	3	25864.27554	30533.46245	37957.16318	30035.9607	36396.70605	37658.43564	29395.5622	65426.73834	46061.09421	38457.73978	31769.41913	17587.38908	35671.82979	41076.98738	26955.44337			245
221.1505507	221.1501953	221.1508845	257.0809958	256.2660136	257.6779862	15	5	5	5	217599.3152	234962.4091	198078.2854	234853.2601	218609.5798	232951.0022	223965.4703	245653.2724	232119.5285	250262.7661	233386.7716	308633.8935	232915.6757	239073.9248	232433.4213		[M+Cl+NH3]- 169.148 [M-2H+Na]- 200.169 [M-H+NH3]- 205.123	38
221.1523904	221.152119	221.1526877	562.5950238	560.2969775	572.7369775	15	5	5	5	363972.1586	353654.8333	322550.1409	370027.3663	359621.7	351488.317	306616.2948	359071.4349	295578.107	297246.7303	277126.0184	357574.4031	267841.3966	205759.3552	204833.541			262
221.9391778	221.9385129	221.9400532	1101.128036	1100.418951	1101.755973	15	5	5	5	35908.06541	39615.23721	38344.01145	50618.79362	51902.49697	54911.03617	48511.15242	48853.56145	44093.09341	52472.5715	51007.99559	60523.21282	62915.89118	67996.62072	56104.50104	[30][M+1]-		206
222.9343103	222.9339298	222.9348441	1101.128036	1100.418951	1101.755973	15	5	5	5	114417.8524	112136.8718	102915.7216	97020.11501	101285.5281	122037.4397	127039.6975	122182.3208	130885.6931	126972.4413	124790.2426	111877.9382	117535.7511	123115.1816	121908.2917	[30][M+2]-		206
223.0429666	223.042251	223.0435219	102.3714981	101.7259998	104.1430026	12	4	3	5	23204.51584	21880.87059	38552.63808	23102.25329	43832.31119	26498.06971	16914.60104	27021.3173	51438.49554	50966.06463	49557.89348	49432.49414	50526.75129	30715.58006	56513.70149		[M-2H]2- 448.098	37
223.0592392	223.0588505	223.0597877	190.0279992	186.4330058	194.6009972	15	5	5	5	39942.70066	49330.98591	135987.6307	35170.93087	126134.1104	131209.498	58767.24566	200573.0647	162120.5521	134394.8485	99745.89426	66899.30077	152692.8009	125580.8113	140589.0808			1256
223.1318645	223.13098	223.1324131	429.7960036	428.8410131	430.3649967	15	5	5	5	50933.73204	44374.50405	52394.08435	50464.73	47763.78499	51616.85408	49591.42193	50000.00496	48691.06338	46617.96851	52128.87803	57186.61101	46297.41675	48571.55832	50301.00888			280
223.1320184	223.1313448	223.1324694	227.886001	225.5750042	228.606001	15	5	5	5	380169.4429	122845.6237	216893.3694	251823.0209	228492.0757	717377.4988	136943.2254	207427.8516	240297.2857	337102.086	350745.4487	169553.0101	660889.6138	714763.5877	182090.9081	[31][M]-		1555
224.0548957	224.0530282	224.0571815	256.0250095	255.6369891	256.2969863	6	3	2	1	17856.96991	15535.64072	21498.60814	20051.79945	48790.36243	21929.30876	16995.42928	26582.05864	29080.08657	17131.91412	34279.1362	10522.4935	18181.72156	12539.84638	10603.16397			672
224.1354436	224.1346454	224.1358006	227.7525023	226.5100003	228.3870023	8	1	4	3	37210.16444	13654.32538	25722.3233	27940.06522	23880.18187	88661.01251	15194.1067	20659.27683	22194.47113	40244.56154	39968.69301	20602.84891	82184.81557	95425.88134	20758.45251	[31][M+1]-		1555
225.1112474	225.1107063	225.1113951	201.2735046	200.5290053	202.2409992	8	1	4	3	242932.7385	68350.88478	82464.36783	144208.654	101905.27	282660.2001	66214.29675	88618.45783	138468.83	264449.8552	173161.3043	66876.27599	786287.1682	274044.7119	86939.3764			843
225.1112893	225.1109989	225.1113052	193.1439998	192.5700004	195.526995	5	3	1	1	256414.0833	46367.18751	33695.9924	133384.5783	55332.64349	284586.8338	48772.99668	46308.69497	49136.45632	142778.4332	180390.4711	75496.3742	354334.9192	283302.266	51251.73417		[M-H]- 226.117	191
225.1474919	225.1466948	225.1477897	225.1774986	222.1409975	225.8520058	14	5	4	5	48627.07218	51106.12684	105098.6945	88049.32754	147238.8917	136318.8746	29091.47284	159204.947	111295.1491	151254.0981	86266.27553	47876.29938	349879.7138	135830.637	323313.0662			24
226.9310088	226.9297132	226.9319028	1100.919466	1100.418951	1101.268951	12	3	4	5	24663.7878	27921.65693	28889.06005	32329.07911	35171.61194	38422.72244	36898.60589	37270.69595	36484.71638	39705.50049	43057.43694	38177.86302	39007.09173	44944.6023	47144.27853			206
227.0331359	227.0325246	227.0339657	102.3559972	100.7220004	103.5650009	15	5	5	5	72125.72167	66485.38231	130649.083	56136.75256	148763.908	81256.25909	50436.36499	102245.7888	163899.32	181482.0634	172589.7352	176610.0412	174705.1311	126323.9297	186645.4701		[M-H-CO]- 256.035	37
227.0328682	227.0319687	227.0341112	165.7560032	163.1880009	167.5530048	13	4	4	5	11185.53988	27617.37064	44289.48103	23016.76401	48223.66094	34360.53373	7597.790944	42067.87584	60473.66723	64436.75349	65337.59379	54625.64239	57049.9985	49746.99696	65897.0389			481
227.1269073	227.1264549	227.1273757	252.6599986	251.8649878	253.3920068	15	5	5	5	56238.13613	58007.8922	51222.66599	61937.10354	56765.78603	60808.71832	57943.50946	66154.76795	61507.63581	64266.66538	66146.08848	79897.07516	57467.89169	68802.76188	52846.81581			1604
227.1269167	227.1261147	227.1276501	202.1700002	192.2999951	211.8029935	22	4	5	5	382700.7199	75068.6707	114160.3202	138115.3164	173622.9954	236626.0196	63646.5378	175786.5062	196667.6582	173982.2636	353692.3167	92918.40211	448884.553	283156.4972	325358.4037			853
227.1995399	227.1992768	227.2000066	1098.533997	1097.883997	1098.945943	15	5	5	5	195027.1878	214982.9715	197606.1575	196578.7118	204442.7591	233758.082	231604.7154	225938.1826	241800.1473	237059.1864	243002.4115	246080.1312	255988.6958	265106.8889	263316.8221	[32][M]-		1851
227.1997176	227.1993545	227.1999425	363.2700089	362.5990048	363.9069966	15	5	5	5	1203207.983	1172037.113	1084782.102	1504521.753	1232355.018	1549200.185	1044007.473	1146607.454	1029876.602	2274050.976	1401133.904	1144283.731	2624758.392	1364730.702	1836895.461	[33][M]-		98
228.2028979	228.2025732	228.203182	363.2700089	362.5990048	363.9069966	15	5	5	5	167754.7552	165190.2615	146737.062	223426.6822	169865.7865	233688.364	144417.7931	162767.6632	149516.3201	354502.116	219444.6797	170641.496	431322.8905	215377.7119	302616.2924	[33][M+1]-		98
228.2027012	228.2012144	228.203503	1098.533997	1097.955943	1099.162049	5	0	2	3	23429.56025	27475.75319	27408.94794	26477.44119	27775.52918	32814.85941	31005.71905	27304.87364	24972.13364	30420.63783	25482.75656	25609.00047	34841.21209	34266.67396	34387.57104	[32][M+1]-		1851
228.9306613	228.9300899	228.9311048	1166.506004	1165.877037	1167.136002	15	5	5	5	310076.8226	333853.1635	328627.6291	343410.5058	352227.509	352448.1706	323010.6404	353992.7908	362427.1402	333534.0164	358893.2854	370276.5207	377143.9502	404188.3115	395829.2096			349
228.9301359	228.9287727	228.9311289	1097.738008	1096.616978	1098.266976	11	2	4	5	18950.09693	21309.83092	23144.72904	19608.87324	22584.41809	33078.27945	21935.4446	24800.09078	25853.06106	27172.40936	32758.97766	29046.17334	31460.61944	39630.71774	45675.58822			180
228.9431246	228.9426488	228.9437414	25.1470007	23.75899997	26.0250006	15	5	5	5	142953.8159	126255.5608	204806.3976	104181.3982	189339.3407	174859.7785	85395.89679	165239.2337	173150.1769	171809.9512	135328.9377	105675.3866	176304.1393	124401.7424	136795.0283		[M-H-CO2]- 273.941	1188
229.1425198	229.1418895	229.1427218	195.7870024	193.7209976	199.877995	13	5	4	4	136248.6987	172553.0005	222467.4578	207818.2252	351425.9957	147866.6142	55877.55989	194928.5555	180396.6771	185051.8931	123265.2712	87633.78899	484957.6461	158066.899	478033.5684			857
230.0329308	230.0320142	230.0340237	72.37800284	70.99300346	74.45199701	14	4	5	5	53699.32134	37212.56903	144995.4583	30882.64832	253839.4725	58448.25583	46434.40657	50769.59659	119955.4459	48276.92498	44095.08643	27079.62052	69211.56373	33281.12306	47068.79533			1336
230.9537098	230.9528282	230.9541601	33.36100144	32.0219984	34.19799903	11	2	4	5	44261.89577	55734.87464	34541.74797	56160.04341	36964.079	42376.35133	33099.0408	52877.38995	123483.7682	89545.29961	46105.56566	80481.93643	50526.8302	22689.84503	74937.21703			1371
231.0403312	231.0396668	231.0407459	57.81700015	56.41599962	61.18599962	15	5	5	5	233972.5301	222588.7487	351416.8273	239457.4929	365272.4021	223419.6193	233246.4663	365843.8739	632790.723	798546.5457	897888.1746	1017789.748	838552.6015	570851.6356	1028805.814	[34][M]2-	[M-H+Cl]2- 428.117	80
231.5422283	231.5417719	231.5436188	57.81700015	56.41599962	60.48800151	15	5	5	5	37254.35132	37793.77405	49009.76878	31937.19285	80564.2794	27513.23501	33596.12477	76004.88319	141399.4311	195832.2661	217912.0571	253186.1018	194800.5543	137224.1528	261268.6231	[34][M+1]2-		80
232.8922454	232.8916443	232.89244	72.93299927	70.12499737	78.1289999	5	0	3	1	195682.9998	191033.2498	211240.8143	221132.1772	233885.4138	219958.2387	100622.1158	215785.2943	252460.1568	152715.6161	212542.9236	169959.5178	250804.0278	223806.9547	328064.4284			1342
232.936149	232.9351858	232.9363743	1123.608971	1116.783993	1124.93702	7	2	2	3	470320.208	527654.0491	532326.7502	561617.4396	508977.8191	485333.3321	113927.874	109002.0082	573534.0807	650204.8424	696560.8198	804943.2749	857605.0991	826057.4311	851884.7485		[3M-2H]2- 155.965 [M-H]- 233.945	353
232.9360747	232.9357497	232.9369777	19.22250011	18.09400001	25.1790008	6	1	2	3	102757.1329	106548.1175	131903.4146	137785.0977	166993.4936	60919.30842	132064.0489	162741.6662	128343.4065	135356.8211	140633.5248	164711.0751	165727.3193	176361.349	186294.9265		[M-H-H20]- 251.955	1211
232.9358444	232.935332	232.9364642	1196.829014	1192.669945	1199.342995	6	0	3	2	0	0	0	0	0	0	117972.4115	0	108773.1269	112820.4341	0	59118.91245	0	172122.7249	0			411
232.9360999	232.9360026	232.9365031	1185.753021	1179.46701	1188.266945	5	0	3	2	74795.85171	76282.45211	84260.36422	92372.18668	89602.75896	93326.89367	23691.76081	90867.48554	185703.1508	104283.7251	125124.6829	121045.7393	131453.9944	168807.9016	133426.3388			415
232.9865237	232.9856169	232.9870078	23.95899997	22.99100007	24.43899997	15	5	5	5	48164.22548	40366.89994	44024.02013	44845.25017	51614.5146	47661.4148	50902.28923	58929.24881	63967.22469	56473.76366	50475.53882	48752.92644	68618.54044	64246.61792	64560.47562			350
233.1279024	233.1271851	233.1283998	207.911498	204.5870003	209.2530005	12	5	4	3	659455.6208	329989.8369	149923.0762	624876.6908	125759.8442	44978.89655	312906.6789	105879.6893	117434.1663	52332.48673	65905.97046	59798.84159	37357.11397	48442.94458	43871.47632	[35][M]-		1173
233.1526078	233.1520366	233.1530915	403.0340086	401.1600019	406.3460099	15	5	5	5	130633.3351	151789.6451	144406.5096	170908.7577	159912.6298	165162.3873	159500.7711	188599.231	175064.1683	172229.1629	173862.1825	181036.5382	160635.9454	158852.8663	157929.1842			1144
233.1601474	233.1591747	233.1612146	333.5219994	332.9459953	334.8510034	8	2	2	4	43344.91719	27371.19569	24036.11086	41644.27161	36652.70336	41860.31315	38106.37557	26433.32009	44556.27073	25345.02599	49067.24355	51033.15764	26777.64287	40018.41968	31541.18548			1915
234.1302629	234.1296711	234.1315408	207.6704988	206.6030005	208.0790011	4	3	1	0	65197.75037	37420.50025	12464.76628	72993.6763	10307.59178	6859.599522	26613.3013	13178.04107	11822.11682	10648.33437	9851.255653	12007.12602	7689.136827	7644.745844	7533.405725	[35][M+1]-		1168
234.8707721	234.8702751	234.8708066	1115.406001	1113.733945	1116.793993	4	0	0	4	157956.0674	173214.231	167416.5217	166412.4425	159734.7155	153307.6629	160447.3448	171147.5027	169451.2686	188080.1742	193182.5728	218474.4558	182556.0805	223959.3805	213494.4085		[M-H-COCH2]- 277.886	1547
234.8710093	234.8707903	234.8714642	1102.297	1101.68597	1102.844022	15	5	5	5	163582.0299	158527.0059	148468.7161	138712.4356	136622.0293	145167.7454	174445.086	170639.0286	174479.191	161084.9284	161946.1157	149316.4066	137168.8653	136925.5514	135410.675		[M-H-COCH2]- 277.886	340
235.0443505	235.0438121	235.0447451	111.7224978	108.6929992	113.8099968	14	5	4	5	220406.8686	239317.1448	42791.78004	258984.994	55751.33582	51706.48328	252489.3486	56484.81746	46736.49828	45757.31963	35793.33452	248299.2438	33917.36391	45509.26332	29996.33564		[M-H]- 236.052	11
235.0443847	235.0437721	235.044658	183.1220055	178.2990033	189.3139994	15	5	5	5	487100.5309	542721.4748	213168.3347	674682.1446	228593.2881	333344.2149	942106.366	262426.8665	274425.7316	233847.4338	234708.8073	1005328.549	254296.1959	372590.5248	205463.2175	[36][M]-		805
235.132076	235.1318342	235.1323218	257.0809958	256.2660136	257.6779862	15	5	5	5	251771.904	270941.4602	240481.7204	246052.418	247780.8496	256891.0454	249031.8708	282455.7473	259678.2001	278418.489	272991.5054	346099.5963	255953.7239	268205.5549	253809.3811	[37][M]-	[M+Cl]- 200.169	38
235.1795163	235.1791191	235.1797488	286.306989	286.1760135	287.1299916	15	5	5	5	309121.6147	330398.8671	290857.1884	344250.657	299581.5688	312421.6119	307892.8159	334837.0993	320708.5814	357062.808	353888.0647	446709.1369	315053.6853	364434.0275	328030.6247	[38][M]-		50
236.0479084	236.0472819	236.0486505	183.65	178.2990033	184	5	3	1	1	30646.00635	37315.04208	845.1566901	44643.89917	1042.951725	22162.97082	73758.15551	16066.27943	16320.09035	9753.455702	12334.86226	77656.26762	17320.01811	6488.840218	11882.7445	[36][M+1]-		806
236.1036877	236.1034635	236.1041363	257.0809958	256.2660136	257.6779862	15	5	5	5	1641207.893	1721921.847	1547769.895	1738595.897	1558560.597	1646537.24	1605471.558	1736815.555	1566960.812	1699932.629	1667243.964	2085683.586	1608704.74	1646380.486	1582051.421	[39][M]-		38
236.1031135	236.1028041	236.1036207	1093.867048	1093.057048	1094.328994	15	5	5	5	70693.96223	79982.47958	75338.14918	81105.86089	79115.18603	79656.61062	87432.79906	86623.7882	85779.54779	85214.45906	76682.36713	90108.14458	89494.46462	93215.44299	90397.92524			12
236.1445118	236.1440294	236.145184	256.9999931	256.2660136	257.5360081	12	4	4	4	1511552.997	37809.98594	34067.32883	42545.34334	37069.04804	38621.73024	35257.97713	45444.29727	41764.50911	1642448.044	40754.9315	64056.90855	41631.7333	44411.80624	1516330.83	[37][M+1]-		38
236.1638579	236.1614909	236.1652955	298.86299	298.2619887	300.0420019	15	5	5	5	42940.80462	44882.98295	43013.59566	47987.88632	39040.35898	42022.37868	45993.46641	47100.88668	36653.36602	45535.40738	49845.69935	70065.40542	48054.19569	54677.46698	52627.76322			269
236.1823424	236.1813266	236.1840558	286.3079931	286.1760135	287.1299916	15	5	5	5	21688.33429	36651.53664	21460.12954	36452.95234	31731.50256	27402.71161	36178.62144	43836.24472	38729.06932	33220.19995	39757.76263	58914.10323	35525.81638	39442.38342	33471.28819	[38][M+1]-		50
236.8600876	236.859849	236.8605587	51.52999878	50.81899825	54.3180013	15	5	5	5	7576523.604	8885712.017	10462439.21	9773227.567	11625835.07	11356130.21	8028222.212	9775008.989	10909603	10755829.47	11196060.94	10274146.19	12439587.82	10159763.74	9071139.055	[40][M]-	[M-H]- 237.87	76
236.8601837	236.8598426	236.8607137	67.83200063	61.83899673	74.7989999	22	5	5	5	12191634.04	7933931.923	12328634.69	12899424.25	12984351.5	8426798.959	13224113.81	13042287.05	14061973.07	9903735.216	9849380.37	7095341.09	10355474.6	4771294.225	11923003.74			791
236.9053583	236.904753	236.9056931	51.56899825	50.82200067	54.3180013	15	5	5	5	110294.8491	131199.693	161642.9474	186599.1414	211913.1818	189630.456	131798.0222	174942.8939	187371.0095	188625.4075	195399.9252	181645.3449	226260.4933	207209.5369	190226.1457			76
236.9042787	236.903454	236.9049707	66.34149995	61.36000084	74.22599894	12	1	4	5	7456512.004	7441896.33	7437687.849	125350.3595	7966605.406	101384.1576	8070172.517	171811.3013	177256.6941	167154.4039	150568.3412	138811.3164	170153.2686	239078.115	84560.76132			97
237.0596131	237.0590237	237.0619967	34.37249876	33.34900039	35.42600155	14	5	5	4	41744.65133	30697.06308	23005.76441	34742.67533	33834.87266	36354.86009	35623.36286	39127.05518	25949.59179	31304.0603	34880.49102	40409.06167	33265.74561	32537.53662	46278.4706		[M-H+HCOOH]- 192.063	6
237.107613	237.1072318	237.1081247	257.0809958	256.2660136	257.6779862	15	5	5	5	246727.6151	292582.9869	233435.8546	296118.6568	265405.3645	264549.5747	269385.0199	307669.6465	269408.0151	284005.3621	292065.1911	368176.6062	268869.7444	284111.9017	282355.9611	[39][M+1]-		38
237.1477125	237.1470734	237.1485159	214.2749948	210.7550022	214.7099983	15	5	5	5	65579.53939	73001.44021	61631.39149	72503.84748	63966.49652	70417.2623	64018.92181	78620.77475	67176.02017	73428.36484	70536.81414	94026.54589	73722.64604	85756.52306	71789.91426			209
237.1484412	237.147564	237.1486587	257.8414978	256.3069863	259.1009958	6	2	3	1	58296.59245	296498.1821	269272.0072	309751.9257	25410.29762	108524.4003	280483.3635	46161.73542	29117.12436	310349.5925	311689.0098	416042.0094	109568.5094	306982.1117	288034.2105	[37][M+2]-		38
237.863337	237.8629532	237.8638422	51.56899825	50.71100014	54.3180013	15	5	5	5	167177.9315	191672.5956	243201.7331	242408.0317	312936.7816	251271.1242	189148.8494	241705.8615	248062.6108	238332.4659	244544.8788	226233.309	312594.9536	243636.2851	233147.0175	[40][M+1]-		76
237.8696041	237.8693961	237.8700885	1102.48597	1101.68597	1102.984022	15	5	5	5	186601.4481	177658.2307	157492.2385	153687.8718	148916.8534	173345.1616	183715.7364	179727.6637	182691.311	183681.1914	173741.2656	172548.318	142579.3269	148916.1578	150897.1573			340
237.8692923	237.8689519	237.8696281	1114.922491	1114.05097	1118.021012	6	1	2	3	149798.8928	177361.2655	164617.4714	177076.8922	166551.1782	166692.2386	139922.9661	202539.9131	176882.5846	200168.5229	200621.4402	235353.1424	218361.7029	226732.2624	218686.2022			1547
238.1097778	238.1093215	238.1109176	256.8840081	256.3219999	257.3709958	5	0	3	2	27313.97998	26370.71262	27207.44683	29246.53192	25964.88562	26579.09513	26713.26771	24835.79918	26757.71552	33799.83799	28954.04761	39828.6896	31285.83218	30056.69151	28566.18752	[39][M+2]-		38
238.8595099	238.8591558	238.8601228	51.51449852	50.71100014	54.3180013	14	5	4	5	1958654.905	2451787.258	2851872.995	2542761.063	3008363.832	2671594.153	2062886.487	2538754.905	2828234.794	2565052.655	2885149.083	2698327.168	3210581.483	2507115.553	2350715.562	[40][M+2]-		76
238.859519	238.8591419	238.8599457	67.78799978	63.78400042	72.66400337	19	5	5	5	3146477.068	1953415.905	3172457.996	3404679.613	3399810.322	3340050.027	3392645.237	3389332.882	3710761.919	2620313.944	2561429.5	3584915.949	2553933.171	1197792.789	3210128.462			780
238.8700448	238.869255	238.8715233	1102.297	1101.68597	1102.844022	15	5	5	5	220179.7284	202483.3235	167788.5251	202425.5456	184895.2001	199623.6485	223743.4916	207318.5804	214620.9837	208777.8865	207746.5169	197733.4974	164550.409	185236.3717	176342.9324		[M+Cl]- 203.903	340
239.0654587	239.0639832	239.0661862	258.519491	257.5799917	259.3319872	8	2	1	5	63844.85835	19308.76402	58207.6799	32846.1787	59878.65436	77372.51818	65291.49657	29618.92883	71753.38354	73686.3144	30908.90281	61628.73469	47159.99721	46797.63641	46892.24145			1893
239.1271155	239.1266932	239.1275223	252.6599986	251.8649878	253.2569891	15	5	5	5	417208.8042	460755.3472	399505.2747	457272.4433	407150.2854	433072.6315	414754.5696	460560.1773	403685.0169	454699.2249	436320.9677	575868.5334	412180.6792	483107.481	417206.9195	[41][M]-	[M-H]- 240.134 [M-H-C4H8]- 296.202	203
239.1266766	239.1255918	239.1273383	206.4759994	205.8989984	208.1749944	10	5	3	2	94133.01325	30148.63381	42765.42609	136441.3604	52072.82106	254060.6552	38502.84035	56797.12158	37892.2252	80482.8972	78369.58327	37758.05767	94578.01225	186800.3041	37333.90335			1709
239.1994269	239.1985269	239.1998393	364.531013	364.3210103	365.1569966	7	2	3	2	21286.19754	18566.03912	21740.22499	34483.52592	22967.0089	51458.07358	21645.19674	17366.62952	19387.89255	28357.59867	29582.39421	22280.50211	29206.07404	62893.89647	19333.7509			1962
239.8698636	239.8692178	239.8703252	1101.985055	1101.68597	1102.775967	7	2	2	3	109259.7289	109449.2738	96239.41624	87462.74293	87219.46728	100826.715	119212.6257	108812.4355	110413.9617	115641.0207	100490.9349	100102.5333	90771.07171	97790.27714	94547.0579			206
240.1305382	240.1299975	240.1314676	252.5750137	251.2940054	253.3920068	15	5	5	5	48798.22522	53406.6795	46292.38474	51930.05257	47810.42564	47093.37905	44519.33263	52371.54945	48465.45073	56519.6924	53804.12566	70227.28598	49379.25156	53705.70158	52997.38549	[41][M+1]-		1605
240.8587073	240.8580119	240.8592148	51.52999878	50.71100014	54.3180013	11	2	4	5	118855.8111	154263.1573	183817.2146	168950.4588	202445	167256.3171	124363.5913	155738.6164	157107.7653	180394.6075	165914.7575	188628.599	207661.6162	181835.2781	208447.3884		[M-2H]2- 483.722	76
240.8693697	240.868917	240.8697957	1102.297	1101.68597	1102.844022	15	5	5	5	311794.5653	293739.2228	256209.6535	250662.9307	252679.1947	276769.0176	301312.1175	289737.1265	294427.7949	298014.9968	283626.5927	268083.5642	241908.3663	243869.0322	242350.8766		[M+Cl]- 205.904	340
240.8692921	240.8688267	240.8695277	1115.475944	1114.806976	1116.965023	6	1	1	4	283404.6707	310054.2848	282656.2527	284152.9912	275187.4917	278166.2236	294861.5146	295336.9624	309112.6933	256717.8646	380004.3084	361344.8173	357753.1124	403750.1846	345009.7537		[M+Cl]- 205.901	1547
241.036665	241.0353363	241.0380476	121.1260066	118.701993	122.3350009	7	1	4	2	24058.17203	16111.54901	5242.70808	34627.8772	7410.194681	15167.9645	20278.82083	39134.44739	29207.16039	21106.72835	17519.10837	3764.852345	19200.45904	14409.70553	30918.97796		[M+2Cl]2- 412.126 [M-H+Cl]2- 448.102	174
241.2154117	241.2144146	241.2158162	387.8050107	379.4420123	388.206012	17	5	5	5	458261.9629	443224.547	438989.1275	758203.3086	489821.799	601961.5708	425326.7887	500008.0142	668630.188	506889.1459	528979.826	531315.7934	478676.1951	641289.8584	461813.6001	[42][M]-		226
241.2151499	241.2141532	241.2157912	1099.762047	1099.151017	1100.162962	15	5	5	5	59213.4317	58497.92992	63958.63655	57792.76705	57890.11111	81169.1458	72562.85244	78599.95925	71572.7296	76911.97369	80072.57706	81593.09891	83510.24411	99965.40879	97991.28019			360
242.0506801	242.0488095	242.0533003	38.19899977	37.87000113	39.47000113	9	4	2	3	141764.0506	35022.57997	82670.06027	73975.1258	60067.17032	65546.96314	62630.00613	35230.08488	68630.68514	71348.0271	38680.27824	92095.39663	30231.29949	38471.38611	91902.36857			615
242.0780539	242.0773425	242.0808875	37.93100165	37.61100165	38.68100165	9	1	3	5	137070.6021	31968.59243	67924.46983	68509.92953	69017.42458	48146.58275	51554.91568	47411.01541	64191.1794	71229.77911	34393.68966	87794.46428	35149.7057	36998.77924	85491.19508			616
242.2185573	242.2178272	242.2197938	387.9199998	387.4799998	388.206012	15	5	5	5	56965.1077	52277.47447	52171.70371	65017.87248	57824.30033	81986.70136	45760.63779	63136.44735	59010.02358	65848.43958	58191.42039	58302.85501	56747.93518	97227.03978	62492.70334	[42][M+1]-		226
242.8709854	242.8706152	242.8713946	1102.58803	1102.14803	1102.984022	7	1	4	2	116163.7144	103770.0036	96270.61366	83729.97159	84844.38742	96826.80113	112245.4724	107978.876	108942.033	110236.0625	109785.4071	102548.9195	88896.47189	102301.3564	83749.68919			340
243.0280946	243.0265248	243.0285291	190.9550039	187.7909976	195.6590033	7	1	1	5	16998.61083	19625.37415	30690.62397	22945.91933	3584.641776	21520.10619	20569.28393	25682.86704	28854.83213	31630.90507	29839.38647	33830.83853	25779.568	29997.97772	35804.2888		[M+Cl]- 208.058	10
243.1585115	243.1580209	243.159021	216.4565019	213.2279991	217.0050064	14	5	4	5	76950.557	92045.98845	88777.6876	126696.1197	119241.2616	64395.00342	29272.67701	117740.2231	62408.73617	117909.8942	92000.96732	43192.70806	199031.3963	103905.2605	171086.6107			960
245.0415092	245.0411101	245.0417698	36.94400049	35.53500102	37.58100165	15	5	5	5	847615.0694	731472.6861	136421.7172	422199.5111	48563.00972	107870.5493	1166835.729	169705.6473	316324.1545	302944.2033	264265.776	955461.089	194249.4581	339555.3284	589794.317		[3M-2H]2- 164.043	29
245.0414599	245.0404977	245.0417861	29.56799965	29.46799965	30.30899922	5	2	3	0	399676.0959	237371.1713	33688.78783	190357.1166	32792.21705	55340.14112	311379.2201	51856.73486	106285.5878	84714.089	54807.79806	191577.8968	41978.5931	61590.25878	95802.23311			642
246.9299587	246.9290542	246.9302138	1167.134056	1166.503944	1169.023018	8	2	5	1	81833.82648	81830.45267	75621.62078	50730.57121	61813.0375	49499.63261	100002.8492	92371.75479	100231.8781	71987.5113	80608.83902	72238.22219	53360.78967	63823.69884	69041.93239			1953
249.0012415	249.0006008	249.0025946	35.20100155	34.1869985	36.05500102	10	3	4	3	87362.4662	78444.90708	37469.96425	39136.37073	26841.11021	22193.55468	72052.735	47630.03738	96103.89937	79708.21751	41151.45006	139342.0883	42942.45484	39359.55873	75756.47867		[M-H]- 250.008	6
249.1316212	249.1312309	249.1334937	200.0690037	199.048004	202.5220017	7	2	2	3	8591.132619	24851.66211	64890.46414	10279.37784	49499.3037	17568.40258	18551.61942	58891.87088	59029.48381	46259.45476	47377.44004	6640.273948	40969.97443	34201.89704	36144.38019			852
249.1581366	249.157221	249.1600431	400.5920046	399.9589978	401.8550127	11	2	4	5	25941.22785	26739.34949	25522.699	27639.04905	27550.78816	22053.92911	20398.63896	36498.5558	23961.99619	24908.77946	33776.92705	32928.79534	26811.37047	36768.14014	30967.42405			356
250.01884	250.0183884	250.0197414	56.64800151	55.86700015	57.56899846	7	0	2	5	14049.76439	14758.38004	19320.7209	16781.75863	33373.94948	10969.34333	12210.8296	24211.65152	57204.41377	65481.61262	74265.64511	66672.00844	54160.63649	42377.00497	90146.53387			908
250.1429133	250.1423349	250.143688	286.8999931	286.1760135	288.3399944	15	5	5	5	49750.35885	58601.33613	56402.52262	57377.15797	63165.75178	68206.71111	52563.60861	80248.28809	65105.65868	69938.39912	65669.91883	71259.25454	67837.72848	63281.70798	61597.45726			50
250.9458644	250.9452323	250.9461562	18.70400001	16.02700064	20.12000064	11	3	5	3	71533.63649	72540.71875	83824.36505	112219.8883	114576.0197	96322.39273	125481.553	84491.4582	106312.3107	97907.20481	100892.1036	132974.8961	100050.176	120690.7347	129663.103		[M-H]- 251.955	1211
250.9460997	250.9454166	250.9470477	5.145499991	3.463999987	9.282000322	12	3	4	5	73134.91289	0	0	98489.41786	98649.70492	111934.0865	0	66387.97958	107326.3098	109766.6207	70173.53702	92968.81674	140865.6673	259062.8532	288690.9765			1861
250.9458052	250.9452431	250.9462867	1157.0755	1153.546944	1160.217018	4	3	0	1	119787.5258	142742.9051	69590.6969	245445.3225	138523.2791	143912.1929	146704.9118	162742.3408	164797.4203	175923.441	178156.4847	190393.2567	210057.3063	216007.1921	236882.4712			307
251.0938002	251.093718	251.0942546	261.3700104	261.0729913	262.0890063	9	2	3	4	6265.702095	23514.44674	101718.1491	29856.20696	73137.70559	13782.06576	8326.772216	51144.03945	145808.3275	43788.5841	82362.6112	26700.91255	77780.42742	141871.2485	48420.89653			1793
251.1627678	251.1610159	251.1636802	375.8479896	375.7350086	376.7209922	13	5	4	4	51595.79323	28141.93963	32314.09625	98749.58238	59765.51446	76906.18759	39969.13578	37961.11574	23626.7391	52575.61117	61080.58886	28373.93921	75500.00539	102542.1232	26445.74914			2
252.9870432	252.986631	252.9874142	38.5584995	38.36899977	39.2990006	4	1	0	3	12933.0436	15652.4412	10211.45242	10926.56623	2635.151728	8209.92848	14668.84156	15860.29723	10380.05131	13158.99476	14052.53212	23737.75932	12277.4409	18387.12921	25898.17145			44
253.0918837	253.0897482	253.092851	569.5940155	568.9429828	575.026021	5	3	1	1	19925.68027	3262.187558	16547.15525	26182.06224	19099.0148	18812.65678	5002.481095	20321.753	11898.49061	14497.81401	20896.7987	16377.12464	25163.39295	12179.49917	5127.292861			951
253.1427809	253.1424198	253.1430418	257.0809958	256.2660136	257.6779862	15	5	5	5	275610.7334	285214.7344	254373.4877	294262.6121	250541.0796	274789.1585	265129.3616	300893.7391	270821.3478	307244.619	301428.0394	372674.6855	266204.5162	290700.0347	282886.1588	[43][M]-	[M+Cl+HCOOH]- 172.168	38
253.1426991	253.1416578	253.1432605	373.3350073	372.4530074	376.0819963	13	4	5	4	23179.96455	26702.45811	32435.63466	29335.82604	29746.97781	23348.43045	26122.7742	27243.36755	30732.3571	30914.38317	26684.83974	42726.96403	28446.68199	35005.13174	28945.57336			322
253.2151339	253.2146724	253.2155098	385.5120053	381.2590027	386.0789957	15	5	5	5	455430.2089	139254.6222	150696.0827	589523.1483	209805.0343	287810.6532	268185.0291	243512.1023	216175.2508	204204.3803	227731.2293	171021.0582	372750.5248	386025.1794	175169.7044			79
253.2152588	253.2136348	253.2162717	1099.092965	1098.512965	1099.555025	9	2	2	5	27165.15823	25607.24876	26040.12604	25739.60824	33575.38934	29020.75547	29159.68439	35311.44917	37998.7606	29244.6861	30349.73349	30098.87083	38947.55893	39468.59266	35605.13248			1852
254.1454495	254.1445618	254.1461065	257.0159958	256.2660136	257.5360081	6	1	3	2	33491.15908	35526.48866	28290.48089	37427.29283	34131.30655	30472.70373	32030.29876	37987.09758	36126.55864	34714.13518	34741.70234	49255.83429	32609.80736	39345.09963	37492.75194	[43][M+1]-		38
254.8714668	254.8707906	254.8722645	51.54949852	50.71100014	54.18599941	14	5	5	4	174172.3645	200222.3646	224622.2252	218458.4117	246955.4762	242978.423	156823.973	207668.3464	229615.71	212915.0416	216555.0424	254979.529	245434.7843	242006.7363	242091.7851			76
254.9224791	254.9215193	254.9238539	24.99799944	23.75899997	26.0250006	12	4	3	5	42288.9655	39135.81276	66715.62065	32152.22922	47471.29405	48395.39387	36393.88586	42550.28793	59971.81597	56948.18162	41205.5275	39406.41596	54832.35496	40725.87255	33636.99346		[M-H-H20]- 273.941	1188
255.0278545	255.027571	255.0293968	102.3559972	100.7220004	103.5650009	15	5	5	5	46153.48072	52502.60942	103027.0317	40328.07272	110565.2087	58220.19862	32260.0549	63217.61244	129822.8638	132803.7053	135887.4569	132339.1501	129098.344	93677.4393	142783.6032		[M-H]- 256.035	37
255.0278639	255.0271475	255.0297005	165.7560032	163.1880009	167.5530048	13	4	4	5	14912.66487	23344.22481	40522.23506	20031.13197	52157.3808	28557.33603	7579.800206	36040.20249	55226.37432	62603.66011	56975.23412	59364.28243	56918.93261	50996.61847	63045.82249			470
255.1121973	255.1104831	255.1124672	198.8399935	195.7030005	201.9930058	13	4	5	4	43112.35964	101325.8371	176391.4685	60381.25429	215327.967	47223.61696	52623.69141	209208.2964	465713.5684	145765.9133	74157.3543	139081.1977	139007.9108	48192.61127	102321.9498			68
255.1134756	255.1121761	255.11532	208.5979956	207.2360031	209.7919964	10	3	3	4	35978.27592	50935.21439	91362.90958	44568.42339	124773.3858	111562.6072	42887.25793	156681.6106	176815.1468	99856.39318	73643.00504	59103.50307	140913.8312	123420.2965	98158.86257			124
255.2311107	255.2304775	255.2314613	822.27599	820.1639818	823.4830118	20	5	5	5	1541089.417	876487.2504	867229.3756	1484087.226	1182923.252	1745850.39	927882.4862	830774.3841	1037418.628	1275688.217	1164014.553	754233.1635	1396145.463	1940351.406	1232988.616	[44][M]-		26
255.2315208	255.2310507	255.2327684	405.5389936	405.527014	405.7220004	15	5	5	5	27801543.79	19880716.61	17953479.34	31797528.31	21635109.06	30139702.7	18824866.45	19062117.51	17132834.05	22370706.47	22252158.96	20884130.99	24169035.72	35553203.18	17746340.82	[45][M]-		4
255.2309957	255.2306815	255.2312327	1103.614016	1103.231959	1104.004016	16	5	5	5	674784.6826	718945.6102	707902.0603	731968.2073	764312.6324	820456.6769	760999.7732	801110.5178	813127.696	803067.5269	802420.7454	829257.8013	839590.5716	874097.6946	863346.4339	[46][M]-		239
255.2307322	255.2300269	255.2310171	388.1189957	387.5110012	388.6440066	15	5	5	5	476865.5099	524271.1787	511670.0385	574897.3051	557324.3764	584049.8585	523634.6745	600919.5927	553666.3184	567133.7823	552487.4191	634672.341	541695.7967	580005.3082	511364.2248			199
255.2306304	255.2304351	255.2314666	801.7080031	799.4789731	802.8080031	13	5	4	4	364848.7377	323927.6129	315607.2478	685140.0632	367330.8424	388640.2775	338602.0765	349684.0912	350229.476	388938.5652	394835.5056	316000.0308	443314.7009	755110.1454	671634.3001			62
255.2310598	255.2305997	255.2314637	1087.645465	1087.337945	1087.887948	10	1	5	4	102224.5964	106857.8464	114232.0654	127109.2493	135784.2223	152636.7487	134358.9919	155801.1646	153756.1648	146288.8492	145105.7841	150444.6461	155366.8951	163809.136	156104.7282			135
255.2802757	255.2794935	255.2811618	406.7950058	406.147014	408.8750058	14	5	5	4	131366.3304	116361.8481	111696.6121	168524.3786	134960.8823	158716.9725	128721.6112	138442.9334	135510.4851	152681.6752	159964.2322	157584.6828	164415.148	214751.8726	152763.4153			1992
255.3121258	255.3114751	255.3136174	405.5589922	405.5319977	406.1689936	6	3	1	2	102420.2222	22001.80573	17870.44794	29170.46936	109062.7525	30353.67249	117784.7151	121318.4552	122673.0997	129793.4316	133951.9367	132559.7385	135856.4088	23774.71395	17687.94861			4
255.3653995	255.3646092	255.3657244	405.5389936	404.899995	405.7220004	15	5	5	5	295356.1267	128402.1621	107423.3722	334537.9287	169908.8983	314892.3232	137404.7962	145496.2001	118200.1816	212905.5269	224233.5413	202157.4647	267608.2761	465975.2436	160354.4387			4
255.4272323	255.4249222	255.4278808	405.5389936	404.899995	405.7220004	15	5	5	5	524363.7347	307651.7865	272572.7827	681501.9776	370968.8754	631671.7144	302697.0212	315351.1376	279528.9848	410532.8938	418667.3582	376435.1948	477830.5197	889516.5173	308702.7492			4
255.4715721	255.4697117	255.4721952	405.5389936	404.899995	405.7220004	15	5	5	5	510057.8996	304483.726	254521.8091	635360.5245	330653.2375	571083.7826	266190.8825	283907.6712	264953.8854	401785.9657	399567.7304	345394.0619	422374.8106	788102.4459	252021.4533			4
256.2343795	256.2337348	256.235072	405.5389936	404.9089909	405.7220004	17	5	5	5	5454221.007	3586808.176	3209184.199	6605023.714	3970804.717	6227902.352	3393740.155	3445564.245	3078936.347	4199419.61	4183220.755	3870249.71	4543734.068	7995206.716	3215103.034	[45][M+1]-		4
256.2345629	256.2335173	256.2350272	1103.714019	1102.775967	1104.071956	15	5	5	5	70027.91401	81810.04472	87537.37389	92302.74175	75029.68981	110329.0511	97429.20349	99669.10126	73141.935	113525.7088	116889.7138	119215.6066	103207.4291	111782.8193	129417.9992	[46][M+1]-		239
256.2342609	256.2335384	256.2347918	821.6650172	820.1639818	823.4830118	13	5	4	4	249415.7578	115077.5805	123943.363	241468.5445	182644.7348	281666.927	136560.4937	126696.4921	159936.6203	200997.8243	179865.4862	107093.2317	241150.9173	324001.9114	210322.7999	[44][M+1]-		26
256.2812358	256.2802686	256.2820453	405.5389936	404.9089909	405.7220004	15	5	5	5	71616.31907	51788.60617	42909.02558	84178.33995	58658.88284	85351.90984	52570.94222	57734.87893	50343.26312	69368.40769	71740.12418	66970.58313	77450.18693	108935.2484	58633.89945			4
256.765586	256.7651927	256.7666114	38.39450045	37.81100165	38.81799924	6	0	3	3	7959.552005	16672.93615	16677.60312	6291.2394	15068.59743	13455.79505	3816.482565	20205.19417	58618.70676	44998.71725	18629.74981	43122.67582	49322.22894	13757.17802	36197.76113			724
256.9240565	256.9220598	256.9254	1166.506004	1165.247955	1169.023018	10	3	4	3	68475.48687	100559.7479	88208.27424	103457.7583	96274.13457	99008.8538	85852.15196	87007.58285	91852.99817	93045.52753	99564.44438	109482.3685	101985.6536	116583.6942	87183.59792		[M-H+NaCOOH]- 189.945	349
257.1372665	257.1361929	257.1388593	222.0665014	219.396001	222.8759936	8	1	4	3	23019.81657	27759.14419	21034.74507	23772.55902	20763.83863	24269.41301	21201.18167	22091.21239	24701.79503	25950.84069	28114.5244	28529.10641	28950.2528	25164.32359	27792.78288			652
257.1738996	257.1726767	257.1743295	248.2390015	247.2010027	249.0510097	15	5	5	5	316513.9617	115374.8219	259776.3984	397516.7237	370735.0121	604631.3366	109349.8325	309264.9952	181071.2209	385048.4274	316055.0779	196288.8677	484913.8006	693258.3496	90677.2571			1503
257.2372994	257.2367408	257.2378355	405.5389936	405.527014	405.7220004	15	5	5	5	592795.3894	387908.289	347092.1996	738902.0824	435611.2634	685677.4837	369287.197	380094.274	345449.6945	468694.3776	469694.2901	425917.8276	519849.8739	889488.6374	362132.4445	[45][M+2]-		4
258.177111	258.1754129	258.1784864	248.2050056	247.4939906	248.842011	10	4	3	3	33670.61176	13857.66614	29733.83019	51379.5048	47532.50507	77884.97217	15190.97606	38896.98528	23068.92951	51282.74082	40514.39136	28668.45922	66112.18671	100137.369	11180.87083			1376
258.2397132	258.2382747	258.2411033	405.5409991	404.9089909	405.7220004	8	3	2	3	34035.28136	19435.12389	15625.83469	41220.13412	23029.08015	40697.9593	19440.14685	19248.6193	18531.12501	23637.58661	26186.86023	21347.27812	28400.78904	53658.56946	19804.64509	[45][M+3]-		4
258.7626684	258.7622958	258.7632984	38.19899977	37.81100165	38.56899977	9	1	3	5	11911.37181	28137.32939	25498.0564	9713.655998	25171.56509	16498.05045	5610.456115	36298.99464	89076.23529	72862.89946	31787.18357	69863.16474	84680.78975	26049.09015	64906.41409		[M+Cl]- 223.795	29
259.0207605	259.0204032	259.0213401	29.62799965	28.82900018	30.41600134	15	5	5	5	686477.5766	475739.2814	203010.4392	638927.151	201791.7764	186228.1484	572679.0892	264318.2142	187263.2558	174630.6518	166759.6579	537329.6471	165589.979	220046.2713	197616.368		[M-H-C2H4]- 288.053	33
260.7605368	260.7598255	260.762091	38.17050139	37.81100165	38.81799924	6	0	3	3	6906.78391	11477.27651	12478.51734	5237.367428	12889.58113	7682.62025	3650.562169	15281.47891	52889.99297	42542.95393	14885.88832	37097.03478	44248.35098	15382.83683	35297.90715			29
261.0591003	261.0580831	261.0595533	199.3580023	198.3489938	202.5220017	6	2	1	3	21552.94191	25548.60217	39396.24959	23624.07528	32323.62161	45563.7067	28842.13038	44349.03144	43204.41643	43034.11931	48153.5605	22969.67772	36528.72072	44165.88611	43949.66506		[M-2H]2- 524.13	68
263.1992671	263.1980027	263.1996573	353.3694986	352.8530095	353.8720026	4	0	1	3	15101.69268	6163.191523	11059.09629	34859.98946	18266.94334	25651.57792	7543.441055	13944.95347	5899.70212	18219.21879	20514.85769	6621.859014	29482.53233	46811.51118	4960.954896			2003
264.8551239	264.8544111	264.8554586	76.21449848	66.150998	83.34299948	16	3	5	4	622726.2998	635527.2715	180578.2336	709323.7285	734530.1777	362711.6269	664253.0092	773078.5367	709308.6924	328694.1578	691356.7039	898809.273	821455.6877	386186.7305	833726.9689			110
265.1459811	265.1458284	265.1465224	370.8150128	370.5469924	372.0120005	15	5	5	5	368250.8518	507935.6195	506271.4641	419034.7559	840041.46	503952.8201	389975.2912	498096.8856	466311.6969	833843.0348	780146.3409	531342.127	2739246.72	564797.9767	470727.4668	[47][M]-		70
266.148985	266.1472717	266.1500619	370.8150128	370.5469924	372.0859883	15	5	5	5	35782.52784	53143.62418	52262.14377	43064.8917	105953.5845	60312.96746	40125.23663	60166.54862	56279.40466	111920.8745	99577.67646	58889.56255	420953.1229	70744.88385	55081.62096	[47][M+1]-		70
266.7397031	266.7390634	266.7411903	31.06500081	30.14599859	33.48100144	6	1	3	2	28951.04262	17379.5081	23439.15522	26221.91553	29329.53015	24321.97518	16821.4365	31104.77733	17752.01342	16750.71361	18224.13633	10659.82737	28159.88322	20472.09108	18832.59316			399
267.070201	267.0695825	267.070933	34.13000092	32.71000092	34.56900039	15	5	5	5	361534.4752	298266.3375	180169.3859	347973.0196	292765.7037	195585.6959	293700.7476	277319.4255	234434.7041	186952.9525	187992.3028	329902.8858	206450.7211	234319.118	245494.4044			6
267.144092	267.1427528	267.144634	371.1320012	370.6779938	372.0120005	6	1	2	3	13767.99323	23816.61615	22854.22382	16274.65542	41343.78385	23434.06965	16982.98492	19324.85837	20439.09187	40715.10053	35016.49596	24417.56543	171104.9071	27064.81902	24572.48774	[47][M+2]-		70
267.2304109	267.2295854	267.2316388	401.1769896	400.5920046	401.8550127	15	5	5	5	96595.96427	70891.16135	78088.39096	113001.4455	82548.44595	118811.063	70212.73206	105366.3558	72305.14339	88008.24823	102125.7673	82736.04402	553750.5949	170637.0317	83652.42183			1396
268.9235724	268.9211354	268.924236	1167.133541	1165.877953	1167.764969	14	4	5	5	55210.04317	67609.24612	62122.57997	80175.64023	76732.64544	72101.77651	68602.08874	73417.84624	56570.88042	65492.83384	76962.97599	67905.0884	92139.203	75833.35627	75500.33717			349
269.0435419	269.041957	269.0450883	158.4169951	155.8430027	161.7130006	7	1	2	4	9715.89494	25425.07658	27957.89225	48074.30083	30638.81984	7685.500825	5079.121917	30874.32509	28764.64095	42761.54729	40402.15909	54853.53335	37107.79333	31965.37214	48968.62382			1324
269.1012953	269.1004442	269.1018212	193.7919943	191.6149969	197.1529957	11	2	5	4	27939.10008	47422.0985	10072.96896	42121.83697	93193.22394	57393.75232	36334.60593	105470.0771	122523.1995	78289.19649	83625.65885	19103.33324	93493.38821	69444.5429	91113.49191			191
269.1295017	269.1280433	269.1311913	296.3270037	295.0780078	296.6449955	15	5	5	5	30608.13706	38425.01796	32145.00764	39494.60365	32400.24978	39458.87086	36737.61721	35467.10846	40602.04685	39126.08284	38369.70828	46110.12321	38651.57449	47593.78295	44644.13959			82
269.1740455	269.1735385	269.1744213	257.8419999	256.8950095	258.7089903	15	5	5	5	579557.3835	172013.7912	330217.2458	314650.2664	322460.7052	1127333.916	175452.4314	410797.0663	371809.0267	594479.8997	592597.6692	241050.9186	1223134.621	702723.0049	265250.2168	[48][M]-		38
269.2094188	269.2082884	269.2101245	403.0210018	402.3940086	403.2069896	15	5	5	5	56160.56353	55329.6154	60966.22569	67820.68928	76853.14123	93335.42644	70971.63461	77332.02654	80869.15655	80022.33749	66669.71693	73805.88001	74303.29426	67861.42596	52244.74164			1142
269.2465235	269.2460912	269.2469761	421.5650106	420.7979861	421.936012	15	5	5	5	493907.2368	377506.2862	409149.8091	618185.9493	469883.848	722740.1729	387082.8778	481735.5678	532096.1805	544468.265	702520.896	456832.4656	777503.6909	1046980.198	443302.7973	[49][M]-		179
269.2469402	269.2453568	269.2482661	405.0589909	404.2809963	405.7220004	11	4	4	3	121763.0812	119328.116	116599.4255	124310.3012	188814.3833	137800.6184	122101.144	138738.7077	122001.39	191370.4695	127625.6131	170263.7752	165487.4293	261776.7073	149959.2879			434
270.1772622	270.1766864	270.1776491	257.9409958	256.9450095	258.7089903	11	3	4	4	78425.16182	24288.15461	44750.29431	44871.2496	34011.36229	178152.0194	22469.51349	49440.41815	45122.93609	84861.84622	84852.02465	35573.81676	203469.5469	111045.6056	36010.5438	[48][M+1]-		38
270.2499497	270.2485624	270.2517865	421.6409969	420.7979861	421.936012	15	5	5	5	67318.99853	44315.06799	48345.38886	81953.69345	59381.82888	103931.4874	50002.87262	63272.99445	54908.35779	78050.93585	85677.77915	68026.48695	88754.57467	188846.2179	52900.12186	[49][M+1]-		179
270.8475764	270.8474012	270.848142	52.1080013	50.81899825	54.98599941	15	5	5	5	464596.6301	510906.2041	665544.2603	581171.5822	700539.9674	600415.0145	503479.9472	579350.8002	553330.7549	534713.7549	603478.3538	497003.9156	640108.7791	505278.6782	472537.8533			76
270.8477056	270.8470857	270.8481794	70.47150153	62.32699842	81.94500053	30	5	5	5	535916.7555	553809.1239	645304.8667	670075.6377	680819.6382	665800.7864	653015.8574	289600.8928	641492.3839	325829.5018	323075.4899	317801.056	714336.3368	371698.2452	383038.9371			1354
270.9376466	270.9372961	270.9383936	1101.028493	1100.418951	1101.617003	14	4	5	5	76463.23467	87443.97608	81280.0489	91252.16722	113513.8179	115063.8461	122544.5135	129299.8784	127687.9717	137943.3478	137101.0361	146738.503	162719.3305	163739.8747	162300.5531		[M-H-NH3]- 288.962 [M-H-H20]- 289.957	206
271.0232295	271.0225258	271.0234886	191.2969978	187.7909976	195.6590033	15	5	5	5	495761.1289	590232.0707	758266.9646	584829.6903	667846.2595	617119.4352	518955.0996	609025.3055	653159.3599	784258.4258	810590.2048	768613.9877	697803.5365	722510.8092	891494.4897	[50][M]-		10
271.0235383	271.0227115	271.0245173	66.437499	64.45400021	67.02299906	8	5	3	0	22506.78354	42291.13878	75167.79658	31457.67776	82598.91502	40881.37413	42888.90932	52292.85961	112458.0286	63921.88276	82090.71015	16409.35174	104681.3587	26092.2999	104790.5775		[M-H-CO]- 300.026	97
271.0229973	271.0226137	271.0234785	220.0059936	217.3400003	220.9990032	9	2	2	5	93663.10415	134348.0712	280653.2662	134103.0664	209864.2555	203783.0161	138881.3577	259835.0882	204345.5042	248560.1576	248003.581	160495.4247	225054.1655	265136.7666	315491.5414		[M-H-CO]- 300.025	36
271.0812321	271.0794606	271.0829574	157.1859938	155.7999973	159.6229953	7	2	2	3	24375.31477	30519.67872	25090.02008	21436.88176	19329.08928	19416.87006	25812.1143	20929.90169	18748.68539	29519.5381	20864.90874	21377.4085	26701.75928	21303.11856	19914.05458			1441
271.2248578	271.2234871	271.2256645	336.0810062	335.6329858	336.3710062	4	3	1	0	20776.35911	21900.12558	21818.2105	28446.77716	25481.31948	29845.50737	29259.11	28468.46858	26861.06108	24604.69578	22042.43979	24436.1013	18628.00199	20377.05188	16946.69534			1916
272.0264574	272.0257538	272.027125	191.2979992	187.7909976	195.6590033	15	5	5	5	66178.34029	75948.29918	108407.0729	78398.89975	89419.12847	79216.9375	76531.02595	86383.87598	94803.41532	116444.5007	120408.1427	111856.1755	96223.93298	112167.3773	130550.8222	[50][M+1]-		10
272.8453486	272.8435373	272.8462811	67.63049942	62.32699842	80.54800295	18	4	5	5	144160.5791	136353.6525	131865.2941	158122.7032	168491.8282	281274.4699	157403.0514	205050.671	161695.028	194211.5851	185630.169	265101.6663	248146.6218	96604.04512	241656.3729			1014
272.8455073	272.8447045	272.8464752	51.30899825	48.55400172	53.53999878	9	2	3	4	92921.07814	99017.53361	142260.4142	132603.0847	148105.3776	152922.3478	92178.90315	129630.9954	133298.0329	160837.7884	154079.9661	163942.6194	158644.0384	128533.0568	130110.4749		[M+Cl]- 237.87	76
272.8821132	272.881841	272.8825353	1113.514978	1112.167043	1114.878006	15	5	5	5	1053489.571	1112369.289	1076347.353	1175162.759	1091996.64	1242288.57	1201053.987	1311778.708	1349558.267	1509570.749	1491086.013	1470349.749	1486978	1681222.717	1713480.951		[M-H+NaCOOH]- 205.901	1547
272.8821452	272.880685	272.8834958	17.74100011	15.29899991	19.49200074	10	2	3	5	569011.0741	502703.8647	143257.2435	113109.8755	671830.9962	105168.3405	355565.5834	574967.9395	131591.7146	102455.4059	123158.4446	119613.6826	145513.3565	154646.4068	164009.2712			1625
272.8823919	272.8806274	272.8832755	4.861000031	2.955000069	10.61000016	9	1	4	4	0	0	0	0	125347.6055	73490.192	195125.2302	0	67430.55688	104715.3435	0	126757.3983	134867.2368	122107.3671	169013.368			1862
272.9328918	272.9324933	272.9331968	25.1470007	23.75899997	26.0250006	15	5	5	5	533671.2725	509341.7477	717100.0595	411855.7763	623247.8144	583396.2699	345442.3113	582737.4413	670506.6724	621962.7725	512099.493	425358.7383	595698.285	488640.0145	484354.6353	[51][M]-	[M-H]- 273.941	1188
273.1687382	273.1682901	273.1694085	209.9050004	205.964005	211.417997	12	3	4	5	91820.04649	31861.70688	78425.99974	33854.12953	112902.9973	213971.7402	20872.73866	146523.9667	153803.5072	137743.0757	129580.5392	34335.58944	520881.4165	106531.6268	82913.41582		[M+Cl]- 238.196 [M-H]- 274.173	114
273.9344205	273.9337521	273.9349536	25.1470007	23.75899997	26.0250006	15	5	5	5	80110.84279	68509.68966	116958.2761	61035.10734	91021.5367	91800.56571	49735.20895	85336.23782	104718.1831	95274.92534	76545.44543	56460.36633	90514.02294	69184.06705	70311.28206	[51][M+1]-		1188
274.0234876	274.0231066	274.0240972	28.30099945	26.34299954	29.71900018	15	5	5	5	317810.6382	608841.5588	1048886.135	582108.8445	1159630.624	1078832.726	792805.981	1131656.808	490268.5227	983782.0742	1521793.579	459639.4813	1194905.22	1480197.883	615426.8883			33
274.0489777	274.0481015	274.0497289	214.914005	213.9030009	215.564005	7	3	3	1	21753.09732	40425.95406	41118.38561	48343.80529	21320.63081	25710.22646	20798.53131	37717.99605	28548.61881	34457.08464	35629.6124	4865.454693	22617.35243	42264.41027	38288.84987			1615
275.0199666	275.0196243	275.0206699	28.39000071	26.34299954	29.71900018	15	5	5	5	1403749.878	2515873.113	4118915.702	2325880.556	4544506.916	4235866.618	3166881.723	4534331.594	1962325.129	3839595.606	5794576.139	1913627.397	4647445.683	5773589.747	2430405.649	[52][M]-	[M-2H+Na]- 254.043	33
275.0687548	275.0678849	275.0692795	28.19550008	26.34299954	29.78700008	10	2	4	4	7346.065281	18404.03208	40072.23046	21480.91599	55756.07018	45957.98488	27731.52593	58437.59419	13326.21506	30189.81645	93209.17167	13106.53299	64204.05445	99339.06677	18717.15136		[M-H]- 276.078 [M-H-COCH2]- 318.082	33
276.0236889	276.0233662	276.0241486	28.30099945	26.34299954	29.71900018	15	5	5	5	111156	217029.6575	409360.9771	230966.4306	460295.4458	424491.9623	308593.5674	472646.041	183783.3474	389396.9799	604147.8415	178894.69	476746.1156	606636.9495	241650.3245	[52][M+1]-		33
277.0255808	277.0235166	277.027888	28.26050008	26.34299954	29.78700008	14	4	5	5	33113.10885	54391.54511	90868.90212	68746.76063	116880.1709	93980.95514	80675.00042	112645.2187	43856.46878	98070.10613	152751.2089	42357.31924	112446.3036	150779.0855	59867.4488	[52][M+2]-		33
277.1424132	277.1415777	277.1428893	322.0429984	321.4899943	323.2229969	15	5	5	5	79887.93087	92104.38123	73894.34731	101286.6597	83769.79852	101669.0932	83935.85395	115006.9569	93828.55931	106077.7532	105213.89	130468.3043	97904.76214	115875.5694	96140.27976			829
277.1452503	277.1435871	277.1472564	213.4664996	209.3879974	214.2959989	8	2	3	3	28935.58957	27202.192	25623.93579	18462.67353	32022.86781	35785.64917	30382.11582	36199.1754	28648.74419	28670.5541	22141.16135	39432.37944	28918.75531	18979.27009	26781.84232			209
277.1511741	277.1505191	277.1515128	375.8579868	375.1089909	376.4670141	5	3	1	1	28163.29005	20992983.96	25628096.74	74644.39354	28496.46643	35621.83204	25171209.42	29052057.2	19063704.2	31403343.94	35328741.61	22481402.47	37115755.56	68130.14473	16382971.63			2
277.2151314	277.2144019	277.215451	1039.696048	1039.079944	1040.246966	15	5	5	5	125053.2732	118310.4308	143176.5953	125847.8056	141269.7806	95643.12502	107836.3639	139630.8727	112177.5542	112684.3281	148005.4713	115687.1263	129618.5221	79471.40133	148953.3389			23
277.2151776	277.2144846	277.2154864	687.0289725	684.9470242	687.9609779	15	5	5	5	324071.0671	136821.9966	151564.7787	348958.2617	226443.558	279596.3978	165513.5759	181466.6726	183295.9088	309626.4012	257234.1601	139743.5275	290773.3385	312163.9922	144305.9861			47
277.2152703	277.2146238	277.2155609	569.5234991	564.935993	580.01201	16	5	5	5	629661.9516	437635.0679	584356.899	985602.9686	785678.7089	661373.2379	515401.4724	686432.9022	345087.1108	598472.1451	787607.5245	417779.5188	770491.848	540582.744	243434.5516	[53][M]-		87
277.2154166	277.21481	277.2158233	553.9720216	551.9250175	560.5190285	14	4	5	5	705991.258	33005.52435	613824.7545	977554.2052	777765.0856	716240.9614	532568.5803	699721.819	393461.7407	662412.1055	790627.487	447451.799	865606.2008	624971.241	285252.4242	[54][M]-		922
277.2186448	277.2152623	277.2227533	375.8450059	375.2230004	380.6320095	15	5	5	5	46923164.26	27918756.19	37650309.45	56924888.89	47781008.07	54652934.81	35821356.87	39664601.36	23858322.06	43367499.31	47915219.72	27566412.95	51543426.02	21841852.12	20270717.95			2
277.2662102	277.2652272	277.2677094	379.1800038	375.8619963	381.1959918	8	3	3	2	124845.0033	110060.1767	149369.4666	183562.9902	139117.6491	153330.1814	155265.8237	142436.2206	121234.7409	183519.886	196210.7573	138383.1063	206582.1776	230770.1078	134154.969			390
277.3572987	277.3550466	277.3589835	375.8440018	375.1089909	376.4970113	15	5	5	5	635055.4974	238013.0757	376755.0873	1166006.619	613452.3668	788785.0849	378266.3704	443528.9321	215043.6995	528415.5984	669406.0528	319682.8692	842675.4165	1227124.868	202167.6889			2
277.4175877	277.4160029	277.4201676	375.8440018	375.1089909	376.4970113	15	5	5	5	1457265.318	518779.4952	839978.4239	3227804.118	1515741.546	1978861.133	840074.0082	1024950.288	480128.8428	1284151.833	1537682.84	621721.9697	1953564.722	2951406.994	374882.7981	[55][M]-		2
277.4641055	277.4633063	277.466027	375.8440018	375.1089909	376.4970113	15	5	5	5	1286972.637	519054.3983	800821.0091	2423704.246	1286227.879	1606190.165	754623.2653	898433.87	433265.4244	1180930.9	1393135.882	591419.2052	1580656.251	2216722.552	335902.3243	[56][M]-		2
277.6036092	277.6025392	277.6046261	375.84601	375.1089909	376.4740018	9	4	3	2	202035.3318	16347.26778	79695.86013	408816.6621	204199.3586	257780.0547	66599.94282	109656.3607	5223.292888	135117.4873	200159.3174	24018.87746	247783.4835	382840.9188	5033.759671			2
278.061496	278.0587977	278.0619476	184.4610014	182.6359979	190.3710041	7	2	2	3	19198.83289	23538.60309	27244.64952	15130.00986	41848.58149	23783.29131	17027.78456	31682.96313	51024.13216	26004.35396	32117.05347	4599.882598	36387.76685	7712.615036	26082.91933			1078
278.2187251	278.2184726	278.2194782	375.8440018	375.1089909	376.4970113	15	5	5	5	14520798.9	6313253.166	9064837.854	24767555.5	14644253.39	18056693.19	8877559.324	10527705.76	5096134.631	12271314.81	14283673.04	6436631.903	17056925.67	22418973	4218081.617	[57][M]-		2
278.2186044	278.2172489	278.2190929	569.5234991	564.935993	580.01201	16	5	5	5	101963.1167	66109.21449	97039.71041	174683.4994	124491.1613	108723.8547	77324.65716	119395.9051	54525.46552	99072.82353	137034.9711	65037.02909	126530.2491	92244.22618	38151.00109	[53][M+1]-		952
278.2186154	278.2176786	278.2190804	554.2465067	551.9250175	560.5190285	14	4	5	5	112913.2934	4862.462544	96779.47651	181593.5418	137125.7241	115702.6114	85503.21643	113591.7371	59365.60543	106789.4598	138339.0118	69584.54807	146140.6521	108095.1948	35511.30389	[54][M+1]-		84
278.2180543	278.2169176	278.219675	686.4694902	684.9570215	687.8209779	10	3	4	3	46694.6946	16209.81936	16799.5331	48821.22958	29604.08498	39718.58663	21750.28932	25676.63128	30021.08642	39533.113	33248.88274	21082.60587	42492.40865	47696.18509	23197.86648			866
278.2699345	278.2684681	278.2711708	376.0819963	375.2230004	378.4129977	15	5	5	5	79990.50762	66707.58886	85032.02983	141247.3499	93432.66564	98023.08614	84723.22798	100196.5215	74911.39843	107994.4091	114335.4135	89774.50163	120877.0904	153603.1592	72098.2049			430
278.4235689	278.4231324	278.4242793	375.8440018	375.1089909	376.4670141	11	4	4	3	221515.0288	27896.51331	100445.2477	501679.1112	244708.9424	307693.6518	88681.22685	137439.0282	20050.55731	189118.8959	243097.1088	42901.35384	301020.7864	495809.8281	12938.04863	[55][M+1]-		2
278.4695372	278.4691986	278.4704004	375.8450059	375.1089909	376.4740018	10	4	3	3	197603.8907	20401.08721	77710.48064	432919.4009	205076.1669	259915.5011	60284.84706	106831.445	12065.82886	175441.4804	220728.44	27061.60446	256020.1842	429827.0226	5703.013174	[56][M+1]-		2
279.0691598	279.0673192	279.0702204	181.6980024	176.2730026	187.3820038	12	4	3	5	26448.06947	20899.918	33094.40165	27839.89148	53883.97749	21188.62981	13842.81662	45320.83325	62856.87692	31125.27104	45454.0176	33269.11535	37252.76029	31955.14476	30405.83588			501
279.2218096	279.2214223	279.2222268	375.8445038	375.2230004	376.4750059	14	4	5	5	1655733.263	801300.879	1094169.467	3281914.644	1827330.336	2090282.314	1079809.202	1294466.007	672318.5783	1462915.949	1691952.44	829768.3866	2005615.303	2751256.986	577572.5024	[57][M+1]-		2
279.2309966	279.230417	279.2316948	758.5679829	757.0099911	760.4859901	15	5	5	5	1734251.361	910571.4352	452906.2183	1547333.563	654220.074	895534.6781	966995.6016	511746.5437	638633.5292	1459507.446	785432.3844	684441.6084	707463.8119	1100311.045	501616.8299	[58][M]-		164
279.2307332	279.2298172	279.2315822	742.1010246	739.7859824	743.7799933	14	5	4	5	565152.0778	331492.9476	164632.0934	592080.3849	256931.2598	434367.6068	384825.0598	196343.5875	202606.2098	427680.9957	307762.5438	301235.1303	290098.7521	786746.3647	209466.4607	[59][M]-		51
279.2313826	279.2309924	279.2350537	396.902005	394.6270092	397.1419914	16	5	5	5	31206108.12	13962017.19	10916383.62	37913555.93	17737725.41	29085855.35	16751330.14	11550815.27	10827101.89	20305244.65	18361427.02	12002965.82	17650762.87	37050675.09	8744813.851	[60][M]-		3
279.2829087	279.2814789	279.2841039	396.9800016	396.827005	401.3110033	12	4	4	4	88501.25431	68917.86914	65442.30828	125155.5736	78409.67549	99867.71617	83384.35574	71323.62433	80282.08048	97599.20032	76177.33835	82071.28484	92055.38713	121837.4471	85910.93348			431
279.3714847	279.3709658	279.3733813	396.7560003	396.3419942	397.1419914	10	4	3	3	333022.243	48630.14815	114524.8404	400270.4337	112432.6965	265227.8172	256827.7072	151378.2271	42345.62086	173200.6656	339558.3335	65554.68451	138236.0748	503923.3555	108007.5349			3
279.4366913	279.43372	279.4374157	396.509986	396.1880091	397.1419914	15	5	5	5	622500.349	171325.3701	112572.4365	967656.0477	271836.7367	573845.8431	254330.0745	143443.5281	134217.6178	395628.9473	331032.8143	173983.1692	283476.914	1032628.779	95885.30316			3
279.4823457	279.4802197	279.4832039	396.5190105	396.3419942	397.1419914	13	5	4	4	636940.302	169368.2207	100480.6613	886301.6481	239796.7931	562932.9403	221384.212	117106.5762	125863.3926	356161.6422	297066.6218	147548.3291	248024.8319	910676.0213	62010.34949			3
280.1318563	280.1303534	280.1336898	404.3795079	403.6540114	405.697014	8	3	2	3	27749.60613	26105.3492	26197.89465	24157.14438	24110.28715	27006.27896	26492.03982	29489.69072	30011.37169	27225.66014	31163.63982	33734.09157	26656.35263	33794.82301	25216.89405			116
280.2242609	280.2237378	280.2251311	375.8440018	375.2230004	376.4970113	15	5	5	5	89655.62116	40504.51721	60270.10113	194251.7806	116547.2218	126067.889	69359.89555	82548.76583	39080.98226	92354.31716	115547.3497	58953.59512	115304.277	182751.4062	34622.70601	[57][M+2]-		2
280.2345872	280.2339102	280.2350155	396.977005	396.3500118	397.1419914	15	5	5	5	7558926.155	2770453.859	2202809.41	10257047.1	3585279.931	6761299.028	3367863.598	2326256.97	2175972.645	4245498.485	3762688.742	2402319.363	3579882.747	10165117.58	1801240.427	[60][M+1]-		3
280.233839	280.2330027	280.2348694	759.1430119	757.0099911	760.4859901	15	5	5	5	338215.1685	159849.9584	73764.54859	299186.3128	96967.60356	152389.6757	170139.2205	79582.77148	113006.8018	161865.08	134790.9908	108925.2363	117919.1936	201534.0372	82459.47146	[58][M+1]-		164
280.2341803	280.2318733	280.2352686	742.051026	739.6590178	743.261026	11	4	3	4	87320.26389	49404.21727	29194.07713	98993.80975	28654.98175	70177.19453	61818.92342	33056.91028	32803.02867	56864.66143	43767.93848	49719.20644	38339.15907	125925.1041	22124.72828	[59][M+1]-		51
280.2621526	280.2618052	280.2636124	803.8535111	802.6519785	804.9239839	10	1	4	5	11406.24775	21338.89014	100447.0039	10422.93831	17160.62489	54018.46773	10252.73462	79078.54757	57233.60842	110798.3862	99437.27551	16226.67806	245250.4532	83718.08343	231922.6637			1057
280.2845321	280.2811915	280.2862913	396.5265023	396.3419942	397.1419914	12	4	4	4	67189.18312	38278.17881	29100.91003	76522.18964	51877.95739	72673.01053	50098.41675	35192.69273	31744.73596	60145.01711	63998.20961	38674.84656	55873.36975	100376.6711	26360.30094			3
281.0248543	281.0244111	281.0254121	25.72599934	24.8470007	26.6450006	15	5	5	5	276106.6292	345734.5129	356872.5633	337678.1929	287159.1375	271477.4671	346971.6996	266697.755	461403.5659	412840.589	366830.7085	438954.4553	430419.6153	390620.887	547687.1782	[61][M]-	[2M-2H+Na]- 130.025 [M-H]- 282.028	126
281.0444615	281.0426422	281.0462026	181.1095	175.5940067	186.8529936	8	3	2	3	29376.36618	21092.84769	28716.08394	30202.78659	74358.77542	19436.37699	10253.46265	42576.52686	55207.88288	36162.40576	42420.0178	22865.66811	36048.19624	26929.87871	38578.08277		[M-H-C6H10O5]- 444.112	14
281.1024928	281.10187	281.1033994	201.9600023	200.5290053	208.4800025	10	2	3	4	262844.8246	25363.47744	16414.13599	17269.00836	29730.14359	40636.44743	11778.85743	22725.35352	26369.4583	29692.42601	114473.8561	25372.78996	121693.2092	70999.18015	58675.14148		[M-H+Cl]2- 528.244 [M-2H]2- 564.224	843
281.1385755	281.1363807	281.1400354	71.95400337	70.88399643	73.46800274	7	2	2	3	25053.22069	40961.89214	31510.64545	28431.90884	21437.39688	20737.84577	31422.22472	23765.8638	24466.53408	19012.35336	18223.23579	26503.5501	27073.4087	17581.49582	21960.17728			1355
281.2378603	281.2370396	281.2383006	396.977005	396.3500118	397.1419914	15	5	5	5	911015.5558	345894.4801	272692.3414	1216541.083	465867.6141	837631.8437	442258.6098	321001.7134	293399.8217	550859.5457	504869.711	346278.4606	484417.6382	1221593.799	255507.167	[60][M+2]-		3
281.2468316	281.2460904	281.2471722	415.588007	414.8429879	415.8310138	15	5	5	5	10511812.85	3731090.08	1641382.375	11331207.92	2474442.651	4505170.05	3954051.488	1765656.461	1943907.788	2393724.426	1928845.036	2683605.12	2802722.827	5394967.386	1471834.624	[62][M]-		21
281.2467497	281.2463222	281.2469975	845.8989754	844.5349768	846.6119986	4	3	1	0	546309.4823	207211.2898	39305.52626	310361.5996	57217.98169	80196.90806	212988.7898	45824.44287	72114.4588	63009.35516	48672.50998	108503.8765	53654.32903	82994.36299	53179.7995			1841
281.295272	281.2932475	281.2977621	415.6080042	414.8429879	415.8310138	8	3	2	3	71264.13327	45161.35713	18423.93251	82438.73606	29236.65961	56207.0335	45359.66933	14070.40311	22687.27773	26924.32927	20097.54677	28270.23082	26223.80096	67984.15755	11465.77125			534
282.0236491	282.0223453	282.0259641	26.0250006	25.08600017	27.26400007	15	5	5	5	70879.46272	49256.88682	53291.57821	54737.72886	54762.44195	48005.00826	58789.42334	73212.7851	63279.07999	44410.83916	22767.48159	41768.71948	56323.16945	51124.19022	45718.52443	[61][M+1]-		1194
282.0310496	282.0299841	282.0332849	94.73899961	94.24699877	96.25599955	11	2	4	5	24804.63436	26678.20801	54667.70893	17680.83307	42700.41172	27281.38004	31683.42842	56906.61473	52447.57671	33571.33889	46167.83116	23773.28993	51010.62547	40482.76274	67317.32596			408
282.1117026	282.1112449	282.112431	178.4250005	173.5680061	184.6979971	14	5	4	5	203799.194	104790.7542	177010.7263	280472.8265	249482.6098	274235.9464	107595.281	136531.547	187878.6895	149455.9224	163936.4984	183175.6924	227823.5394	218451.9024	187307.7629		[M-H-CO2]- 327.109	46
282.1534411	282.1518063	282.1552759	284.4749999	284.3099986	285.0240067	4	0	3	1	11904.70689	17016.39223	15834.99853	24681.42737	19981.93174	25546.39789	29802.70975	21867.79039	24172.48118	22733.82085	23184.29294	25211.51382	19193.66843	27421.70903	19123.80956			1833
282.2402668	282.2388085	282.2415965	396.5190105	396.3480091	397.1419914	9	3	3	3	53296.15611	23053.18022	19270.35558	79375.98231	21913.46654	51093.98333	25079.11359	23319.42039	18528.00113	33320.73482	32732.64195	22458.70995	23626.40782	83721.77995	20944.74788	[60][M+3]-		3
282.2502241	282.2495858	282.2506796	415.5510138	414.8429879	415.8310138	15	5	5	5	2114531.331	770823.9972	325925.5189	2308760.554	511192.8167	941298.8151	821409.4052	366056.5053	399012.1951	507430.432	407597.8533	560990.3169	594340.5069	1167364.859	303107.3285	[62][M+1]-		21
283.2593439	283.2560045	283.2605979	415.884007	414.9670029	417.5620137	14	4	5	5	480939.7123	598981.7662	480523.1835	529577.0237	545376.6523	397764.4372	592379.7742	581710.7646	560932.8986	358428.2524	578401.1753	675258.3801	581041.2023	431299.9681	609645.2109	[62][M+2]-		21
283.2622908	283.2617086	283.2626682	436.1039884	435.038998	436.8000034	19	5	5	5	12518634.85	10766401.11	9757216.424	13465398.89	10685316.89	5397165.089	9487021.428	10178203.83	9307940.915	11093445.93	12271810.32	10937714.43	11025981.02	13459682.92	8372026.204	[63][M]-		22
283.2620388	283.2613531	283.2624243	930.7260088	929.1450278	935.9780142	15	5	5	5	279171.5292	207406.3453	195911.0011	259244.9482	243312.4697	311428.657	216433.1697	223347.6855	301366.9458	270732.5141	258372.1975	211522.3926	362420.4032	357370.6529	331318.6461	[64][M]-		243
283.313336	283.3128413	283.3136548	436.7300034	436.0230102	437.4439884	15	5	5	5	87184.39511	75183.96873	81092.19169	91214.07366	99316.80588	106223.0483	92873.54276	101135.501	99982.19986	114426.8782	108248.2983	114092.222	121873.0773	116277.6653	106852.0748			537
283.4026828	283.4023882	283.4038347	436.1020088	436.0579993	436.7320088	4	1	0	3	31162.43486	19935.034	15302.16119	34481.65895	20332.17585	38759.45736	15163.13606	20495.40506	19025.15652	27925.44597	35310.43586	23730.09993	29769.2112	53951.16415	16349.28852			22
283.4693252	283.468851	283.4696051	436.1030102	435.038998	436.7320088	12	3	4	5	90444.72401	56453.89926	39035.16674	128464.4682	61940.63168	145625.5801	36396.6043	55994.11161	46948.44238	88513.95465	114036.0521	79973.91249	101825.9063	154528.7594	36799.50573			22
283.5155336	283.5151527	283.5157599	436.1010075	435.038998	436.7320088	7	2	2	3	77619.43266	56552.69519	39444.20887	103851.7017	64682.95001	113621.8799	38263.56625	59848.83763	47083.92364	78357.35889	116036.9185	63043.91768	68104.47858	123695.1082	38672.45441			22
284.0307403	284.0277523	284.0318991	102.3529992	100.7220004	104.1430026	15	5	5	5	34985.69718	27856.35282	73230.85572	28801.89251	81902.34435	33885.46622	27399.85507	45756.49057	85455.84696	93324.65905	99970.33165	87920.92955	96903.49837	66971.30758	109903.698			37
284.0304915	284.0284403	284.0318411	165.758998	163.1880009	167.5530048	13	4	4	5	10183.8213	24734.8983	50611.08115	26296.72889	56708.65634	34559.74085	5834.595451	50408.94656	73269.11365	65967.50427	72898.15106	64834.84882	62056.16431	56580.12567	69104.66085			9
284.265766	284.2651957	284.2662356	436.1034993	435.5249898	436.8000034	16	5	5	5	2559679.478	2172774.064	1978031.116	2724333.962	2175909.655	2937707.113	1932150.468	2074401.208	1902328.835	2260759.367	2469332.736	2228567.25	2253369.206	2712983.293	1747351.028	[63][M+1]-		22
284.2658089	284.2650832	284.2678004	930.3524979	929.1450278	931.6300169	6	1	3	2	24785.28675	17483.56778	8759.464235	25993.49152	7714.493613	36683.26139	20169.139	16924.44932	33379.007	19923.20115	29951.88379	18031.23378	53310.14156	31290.60862	35618.90287	[64][M+1]-		1734
284.3121765	284.3089842	284.3131813	436.1034993	435.038998	436.7320088	8	3	2	3	30592.22623	1688484.896	1461195.891	35916.14331	22191.01366	30777.03123	16837.52498	1558396.072	1438233.048	1653874.421	25271.20455	23220.05679	1803080.061	33571.35153	1188894.812			22
284.9771079	284.973856	284.9786953	34.79799944	33.66799903	35.75600155	14	4	4	5	95915.34261	89745.9017	43766.03894	51232.25969	31865.75747	40519.45586	62931.03147	67833.21683	128913.9335	95598.88126	45778.59429	160508.3014	43236.65531	33633.6134	84874.10948		[M+Cl]- 250.008	6
285.0198909	285.0168537	285.0213943	28.87000071	26.34299954	29.78700008	13	4	5	4	68331.73491	57112.50804	92464.6122	65804.01907	120143.5353	114491.8931	80539.61328	107375.3948	46035.75914	84652.31421	127884.4536	90415.61973	103166.7198	132717.3985	52507.99191		[M-H-CO2]- 330.01	33
285.0382617	285.0376624	285.0393039	102.3559972	100.7220004	103.5650009	15	5	5	5	92849.86783	86008.50587	172788.3974	79724.72405	187387.1319	99744.38466	72059.97695	103011.7625	193829.9696	195782.2966	191537.2451	163038.3833	200764.8018	140104.3782	213841.7615		[M-H-C6H10O5]- 448.098	37
285.0381224	285.0376134	285.0387971	165.7559958	160.6279992	167.5530048	15	5	5	5	70977.49967	89202.03723	156446.531	90275.28079	175094.4732	95351.41577	62597.07648	137442.8755	176961.4264	175483.9873	181959.0972	150532.7782	182007.1768	138692.4256	168744.6123			9
285.1250845	285.1222063	285.1257156	206.3770035	203.2189942	206.7519964	8	3	2	3	28788.54706	30673.30139	29068.60203	29253.59479	34309.08774	30074.29871	32143.89307	39458.87914	28878.04111	36770.64813	32761.15738	37449.34674	34364.12633	35633.77845	31272.05021			1708
285.2685497	285.267902	285.268997	436.1039884	435.5249898	436.8000034	15	5	5	5	297268.7625	243546.161	214181.4101	317137.6124	243091.0708	344605.9355	199477.4415	236312.732	221481.6865	273974.2794	291079.4807	260967.0279	264465.8677	331527.1962	193252.246	[63][M+2]-		22
286.9740125	286.9730034	286.9745206	34.98150002	34.1869985	35.75600155	10	3	4	3	63708.75612	66093.92804	34921.1998	35113.62908	20793.44866	21923.72016	44215.70213	44972.60203	97398.37613	80356.3376	35297.70737	119328.6312	41364.54667	30072.70322	64021.50821			6
287.067099	287.0661671	287.068158	58.2115003	57.23700098	60.87099779	14	4	5	5	73148.14837	60749.2396	87039.29208	57575.93139	134324.5951	67362.25298	44179.48091	115222.4313	158411.7782	94899.94313	130481.551	52787.13913	107309.0826	105975.7357	109036.2993			80
287.1481769	287.1477174	287.1490618	223.5050038	220.7740071	224.1450038	15	5	5	5	170435.7861	176407.7626	172537.0144	202854.4086	193359.4636	198868.8768	197813.8734	205911.0603	182424.9819	209814.735	204726.6028	276847.0177	198811.7807	233254.378	208696.6365			562
287.9518619	287.9492411	287.9527345	1101.355973	1100.418951	1101.755973	9	3	4	2	52519.93798	60809.76756	38631.58526	56338.84628	68394.75052	69938.59325	93268.53726	100727.5557	99441.13845	107044.2689	82092.01457	111622.052	114481.2622	131746.518	128159.0169		[M-H]- 288.962	206
287.9517344	287.9512584	287.9522864	1111.386531	1110.070027	1112.203954	8	2	1	5	165741.1145	177105.6372	193200.1143	207374.2516	237762.2713	248570.3723	229094.1515	272217.9534	265161.4073	279351.2244	430009.4715	467509.459	499688.1985	389674.3515	379388.5253			1718
288.0749326	288.0733823	288.0755142	57.13649851	55.86700015	60.44399857	12	3	4	5	56650.96943	60256.024	90559.82035	50183.93985	384115.5886	54020.82883	44939.75476	108623.9039	151371.4583	115100.3976	129213.4732	99363.27589	120196.5676	129407.3397	110795.1168			80
288.0754031	288.0746501	288.0755728	66.36899811	63.28200026	66.93400316	6	3	1	2	98198.87435	73749.99607	308695.5622	62517.66542	168697.7487	134569	112851.0554	26336.03811	193763.8944	13431.6872	29757.79907	5329.972981	120791.1163	8407.272762	71059.7214		[M-H]- 289.083	97
288.9484969	288.9480814	288.948929	1110.581054	1109.920027	1111.728992	15	5	5	5	732209.3916	909491.1686	991403.0321	895663.4222	1123102.355	1232484.545	1197270.65	1883076.261	1157486.266	1884050.861	1459346.598	2237970.366	1482107.499	1589704.117	2432985.78			1718
288.9482659	288.9478832	288.9487571	1101.198493	1100.481011	1101.755973	12	5	3	4	288944.4014	276919.7485	317988.5579	335971.5343	354430.0622	389478.2442	439484.6027	418194.9738	467622.0645	451502.9896	490513.708	516308.669	524223.3518	567154.664	582896.02		[M-H]- 289.957	206
288.9482768	288.948032	288.9483974	4.876000031	4.303000129	5.48999995	4	0	1	3	0	0	0	0	0	0	0	0	0	66751.30126	0	0	120886.1813	141927.3255	156047.4491			1863
288.9479369	288.9476097	288.9483323	18.09400001	17.43500054	19.64200074	3	0	0	3	22792.29087	25925.07439	45304.64015	49018.82185	40954.9852	65244.49159	63642.80336	44039.23826	67761.75838	65232.17678	76586.07686	98779.75777	111731.1276	149312.0672	158910.0942			1626
289.0113323	289.003948	289.0130437	30.23799965	28.87799965	30.83600134	11	3	5	3	60965.06707	66814.41169	108809.8575	75281.49378	128518.8774	138486.0243	98621.82994	149727.4731	19422.49306	125978.8493	254862.6152	52813.44487	110031.9686	167840.2182	46779.39255		[M+Cl]- 254.043	33
289.0335708	289.0313705	289.0345172	191.7545018	187.7909976	196.1869978	14	4	5	5	24498.0589	35331.98528	36016.84632	42979.38318	39297.02899	39005.42278	45877.43183	35042.98764	38964.14837	45886.83618	39189.53541	54881.1157	44109.42867	64224.09003	62854.01066		[M+Cl+HCOOH]- 208.058	10
289.0644406	289.0632628	289.0662983	165.7559958	161.2369951	166.9039946	11	2	5	4	25176.90744	30502.15142	47105.27955	31773.90909	30876.89266	49593.4091	28298.92978	24483.74311	40947.50198	36062.43271	25816.64532	36524.40138	36820.98859	33352.94972	53777.28092			482
289.1625997	289.1613598	289.1638646	289.3699916	287.7889875	290.0509957	15	5	5	5	97223.78345	106245.2902	84060.14381	139556.1679	110880.9339	189354.8002	158192.3278	135009.3457	113383.5268	129576.1468	119559.6556	121207.4808	148320.0041	193566.9653	111084.7092	[65][M]2-	[M-H+Cl]2- 544.361 [M-2H]2- 580.337	193
289.1767693	289.1758537	289.1780332	286.2699986	284.9820068	287.0630039	7	3	2	2	86504.18739	57805.50085	22972.72083	117059.1145	74142.88484	112175.0832	38594.90355	61819.35877	23451.68623	36973.88654	34748.63586	74439.69673	74300.4892	120231.784	28135.50604			742
289.6633901	289.6625303	289.6649545	289.3699916	287.7889875	290.0509957	11	2	5	4	24944.36859	23184.13741	22886.18316	34906.59557	24414.26698	45001.15558	46943.96248	35665.86281	33269.26759	34188.27655	35955.73571	28374.05942	33000.52096	53356.7728	24743.86344	[65][M+1]2-		193
290.0860434	290.0856324	290.0870636	36.59299913	36.06400049	37.38299913	9	3	2	4	184289.9899	74843.52864	17225.92366	158568.7399	6572.706886	10417.67065	195593.8644	42877.14633	7626.050649	15010.36924	24725.59208	43418.75021	20476.86248	32033.21162	31093.9312		[M-H]- 291.097	29
290.9465568	290.9424804	290.9474906	1101.128036	1100.418951	1101.755973	15	5	5	4	91247.54945	105449.1121	101289.6872	102413.2069	106758.6518	125494.6877	130457.2554	134233.2748	126761.8954	130521.506	126899.0761	125598.2402	117404.3784	127879.5046	130533.677			206
290.980999	290.9795131	290.9820652	27.10799954	26.08400007	27.90099945	14	4	5	5	77393.37112	134129.4862	368251.0169	129291.9075	438832.8805	393387.6675	188175.1378	366900.6348	154338.2939	323367.8386	452295.0356	68084.09067	391458.0784	419046.9421	143040.8063			1192
291.1947625	291.1941931	291.195413	279.1349877	278.3460045	280.0469959	15	5	5	5	1609296.981	370268.0284	454307.073	354666.1518	329132.1497	790596.5581	198685.816	539508.9231	614338.8727	608963.8071	595803.5338	368510.513	1207099.397	750338.7327	855733.3965	[66][M]-		1147
291.1946968	291.1939503	291.1949853	305.0179998	304.267991	314.2569988	18	5	5	5	1118373.421	393329.2329	324794.1762	1302392.739	343446.9291	1024591.012	399904.3487	339548.151	394283.4607	512740.1126	524468.8822	497990.1583	757741.3771	1513331.91	193580.1344	[67][M]-		176
291.1945262	291.1938345	291.1952352	322.2589902	321.4899943	323.2229969	7	3	2	2	462265.1546	75814.62275	63324.74169	311370.5773	45487.92748	169604.6984	96487.37471	59763.43946	86011.41137	106811.9383	120632.8608	117408.4201	153450.5521	161866.8265	38679.23717			829
292.0065292	292.0039126	292.0066524	37.22100165	36.78199861	37.45400049	3	3	0	0	24924.33144	54630.94402	44035.85317	66989.30014	43736.89631	44421.44319	22238.53773	29953.55867	8751.080242	24644.52963	40226.80247	14847.13421	44603.71909	47473.44142	10685.55087			29
292.1981666	292.1974928	292.1989358	279.1154961	278.1750004	280.0469959	14	5	4	5	329442.571	62518.11898	74518.08055	63934.34902	53004.69897	145538.2223	34241.32828	97686.99418	115830.3762	115840.0871	111130.2647	58318.38612	244902.2778	144109.0395	170204.4531	[66][M+1]-		118
292.1979718	292.1959392	292.1988	305.0030011	304.267991	306.6019949	12	4	4	4	204903.0032	50199.3244	44749.06919	248351.8853	55264.5091	191298.2258	57082.06169	50508.41514	50742.10994	72827.65762	82577.35793	75266.07672	133429.6504	293649.0406	34134.31592	[67][M+1]-		176
292.8269515	292.8266674	292.8274811	52.33899825	51.30899825	54.98599941	15	5	5	5	3343874.284	3720873.575	4097189.448	4126516.241	4441299.316	4608701.11	4077023.693	7645044.258	4814837.511	4898383.286	4855862.377	7385501.386	8571269.482	5609126.594	5468244.439			76
292.8269274	292.8265409	292.8271576	63.23299885	60.37300325	67.59299927	13	3	4	5	3367555.458	2902207.393	3779993.709	3935224.862	3548547.139	3710642.224	3271765.273	2875998.933	3197238.665	2859518.343	3656830.506	2936719.077	3814447.929	3476994.144	3200912.941		[M+Cl]- 257.851	139
292.8273077	292.8265469	292.8275369	75.1589999	70.54099821	80.54800295	13	5	4	4	1759121.008	1679911.79	1823969.035	1943613.206	2149665.312	2139463.312	1657369.482	1579329.278	2053511.639	1984358.334	2172604.916	681659.2031	2355861.655	2521609.032	3106507.29		[M+Cl]- 257.852 [M-H]- 293.83	187
292.9532895	292.9474524	292.9560233	29.91200008	28.30000071	30.94699912	8	1	3	4	65277.96058	31758.01209	28380.00025	27815.07755	23056.08078	25206.36876	50058.71476	55283.43735	42310.16924	43458.70034	36478.90903	59694.05968	23710.48086	24183.76179	48498.57656		[M-H-C4H8]- 350.027	33
293.0438441	293.0426054	293.0444267	181.1970062	176.2730026	186.8529936	15	5	5	5	93637.86325	83165.08237	114587.8237	91694.191	226515.0059	50843.28858	34763.88037	168484.1527	213837.7555	110916.6031	162814.9625	97420.65993	111589.6129	137705.0814	101857.9524		[M-H-CO]- 322.046 [M-H-C2H4]- 322.088	14
293.1739872	293.1736718	293.1743743	257.0809958	256.2660136	257.6779862	15	5	5	5	4436185.908	4714490.85	4166666.278	4699594.893	4149734.76	4481627.953	4339773.193	4628747.45	4185965.573	4594728.071	4449018.162	5711814.049	4370824.28	4492970.958	4385302.944	[68][M]-	[M+Cl]- 258.209	38
293.1738276	293.1733279	293.1744246	1094.103956	1093.057048	1094.847046	15	5	5	5	233368.5935	256363.1236	234532.9751	260152.104	259503.916	261748.2353	270616.3618	267748.4275	261291.5754	270835.8437	273695.3467	299908.8537	280174.0959	297052.6381	280560.7374	[69][M]-		12
293.1740477	293.173732	293.1742957	267.6410048	266.7820089	268.1940102	15	5	5	5	884387.7981	940521.9129	932411.5315	1025767.349	907353.344	1001942.905	959394.6046	1024890.542	998622.1558	1081577.974	1056294.278	1274594.89	1039028.002	1140597.003	973414.7828	[70][M]-		195
293.1770752	293.1764049	293.1777485	409.3209921	409.2650003	409.9909949	15	5	5	5	402767.1331	470803.6228	461959.0142	453131.8726	589202.2261	486125.6814	414601.9816	492890.2651	468178.8713	699759.8732	622702.1789	542307.1941	1360259.052	541251.6315	487638.0286	[71][M]-	[M+Cl]- 258.206	127
293.2099221	293.2093754	293.2105693	303.7779882	303.1589923	304.6960086	15	5	5	5	1018060.088	245915.083	319609.4042	1691759.243	458387.7038	2959701.724	398288.0652	328572.7586	211317.1175	755320.8425	481322.3439	223519.5802	575441.4521	2852629.678	351416.0022	[72][M]-		81
293.2100426	293.2092272	293.2110421	322.6495024	322.1389902	322.9670106	12	4	4	4	474678.157	72991.48047	135155.436	510901.9173	134272.2731	644737.7369	120738.5125	108010.0727	113129.9853	256281.2691	223046.8032	126612.399	306027.2663	1075538.368	130871.0752		[M+Cl]- 258.246	65
293.2255533	293.2248328	293.2262711	257.0809958	256.2660136	257.6779862	15	5	5	5	47789.38311	44506.6567	46531.65309	54774.14535	47791.28908	50137.99811	48992.9147	55703.5852	56036.18924	58930.94818	57611.64228	69848.25667	57158.55432	58685.0214	59397.8294		[3M+2Cl]2- 172.168	38
294.177508	294.177161	294.1778597	257.0809958	256.2660136	257.6779862	15	5	5	5	866756.7976	914220.513	814475.8132	923041.4982	821340.7631	877437.963	844543.1927	947044.737	835826.5105	916839.1261	883947.4275	1132405.213	870871.3883	890844.5362	865193.7501	[68][M+1]-		38
294.1771177	294.1763188	294.1783073	267.6495	266.7820089	268.3669911	14	5	4	5	138472.6507	148437.5234	155159.8291	171905.4892	144091.2423	159118.8333	154936.2553	162725.3713	173016.3063	193676.9695	175553.666	226621.2885	181205.2715	198979.1301	172351.6213	[70][M+1]-		195
294.1776013	294.1764444	294.1808222	1093.891017	1092.857051	1096.059957	12	5	3	4	27218.90131	34921.23414	20629.7947	24820.47412	26568.57233	24897.12776	39812.81571	34705.92512	30942.93802	33344.20838	32783.36251	36631.83049	42188.568	24113.60028	38655.94222	[69][M+1]-		12
294.1799699	294.1785096	294.1822319	409.3209921	408.6409921	410.1429976	15	5	5	5	50263.48609	53318.0889	42795.96323	56082.3949	68293.77502	65047.10662	59455.04992	57066.10067	68136.52248	92826.29976	89012.14646	70516.98974	218914.0259	73417.31564	62965.5363	[71][M+1]-		127
294.2133202	294.2124876	294.2144424	303.7634903	303.0020046	304.6960086	14	5	5	4	166405.7271	34889.45144	39689.35566	336025.7013	64405.82181	599460.3706	47969.82534	40453.70673	29749.28234	123902.4365	71449.07609	41149.71889	77679.51937	591854.6558	49727.22699	[72][M+1]-		81
294.8256545	294.8253236	294.8260529	52.6580013	51.3880013	54.98599941	15	5	5	5	1154513.879	1355805.236	3157732.262	3291130.7	1656714.37	3394886.4	1439776.378	3201890.131	1723994.408	3355578.579	1804817.125	1843321.265	3124893.293	1978544.755	1854253.9			76
294.8259366	294.8255564	294.8264259	63.29949868	61.74099779	64.97299885	8	4	1	3	1187173.199	1241538.389	1395280.08	1462379.958	1395095.723	1366556.067	1363560.626	1293875.109	1323087.25	1239160.821	1381602.912	1081174.084	1419248.825	1458998.958	1230249.448			139
294.8295977	294.829118	294.8300343	366.3649911	359.6750053	370.192002	9	1	3	4	747435.8865	735035.5241	471281.2681	429143.0027	230348.3307	149273.8104	786958.5346	238730.0294	257141.9032	296193.2212	541548.9052	219415.8463	179283.2989	369198.3687	184257.8676			1963
294.8299082	294.829341	294.830452	5.325499958	4.761000031	7.216000136	4	4	0	0	347978.9853	252470.764	0	212580.829	186594.1959	0	0	0	0	0	0	0	65198.577	0	0			292
294.8296915	294.8292604	294.8299881	326.3290118	322.3389902	328.39299	5	1	1	3	591935.8933	555801.233	344180.2162	306501.9039	175929.5219	192874.6352	187088.5599	172237.5839	188232.6876	215563.7001	209377.6146	245130.4863	134306.279	142134.6564	162650.5792			1975
294.8302723	294.8293482	294.8307347	17.25499958	17.09600011	19.01200074	3	3	0	0	383740.693	217176.8429	239883.3905	188632.6964	183171.8206	160620.4112	106803.0261	62324.18173	72562.87893	57852.87552	62809.68962	63823.73043	63337.31907	67811.11365	63303.86028			214
294.9043526	294.9027249	294.9066993	1166.50795	1165.877953	1168.390961	15	5	5	5	133521.8351	136899.5364	154399.3778	127867.8373	153063.27	140714.359	133133.1031	143544.2218	149276.0324	142539.4076	173459.9441	183394.9738	205650.1828	187991.9817	168302.3244			349
295.1014127	295.0993487	295.1025583	36.94400049	36.15299913	37.45400049	13	3	5	5	62413.26435	33793.31648	19217.31114	34614.62938	22521.50534	20373.73623	49686.13116	48412.63894	26175.56429	32210.90903	36310.10196	53644.32138	47973.16256	43546.17375	46029.31396		[M+Cl]- 260.128	29
295.1532548	295.1489567	295.1564027	261.3064995	260.543013	261.8669981	6	1	1	4	32129.10548	34631.64827	36736.91904	41770.92585	25381.12703	39943.10883	34289.42564	35877.89298	39584.71219	35581.90755	36619.34445	48544.33017	39398.68042	37284.40567	48518.0735			260
295.1789347	295.1773874	295.1804251	257.0809958	256.2660136	257.6779862	15	5	5	5	106946.7607	89123.78264	87528.22533	110256.7575	97376.46059	100981.3896	94698.84834	126413.4665	91663.83477	118392.7147	112705.4397	160823.5664	110512.176	100899.3819	116973.7674	[68][M+2]-		673
295.2256804	295.2246923	295.2263729	321.6499915	321.0719997	322.5750024	15	5	5	5	373725.6768	87925.7315	96858.59374	605641.1525	121830.7233	1029946.742	108075.1782	109217.4653	102045.6304	356139.066	256738.7066	86743.33715	213679.1289	1497003.071	153493.0979	[73][M]-		830
295.2614554	295.2608682	295.2630199	430.4439926	429.9960008	431.4560008	15	5	5	5	93740.32053	83451.1466	76045.54779	149952.853	94543.36135	110988.8086	116233.6893	89703.38168	85479.20397	89145.46805	81605.2074	135924.2679	248726.1857	142072.5874	78809.61896			1838
296.0723875	296.072102	296.072924	165.7559958	160.6279992	167.5530048	15	5	5	5	963153.082	1071780.901	1878153.339	1049701.723	1908294.76	1273310.642	828749.031	1376499.07	1920242.034	1860808.842	1785789.196	1489110.949	1847910.307	1384391.893	1753145.982			479
296.072933	296.071629	296.0740026	57.61649989	56.41599962	60.48800151	10	2	4	4	33058.4996	30075.57547	54469.31984	32191.1244	59862.77718	36796.86281	32256.62226	92590.77076	80589.93522	97133.28181	93091.96273	61453.42454	92347.60767	69611.959	85162.3324		[M-H]- 297.081	80
296.0910408	296.0899114	296.0924034	38.88799924	38.5290006	39.9290006	6	1	2	3	21591.99365	11109.5743	18859.70485	23522.1404	24742.55727	32371.59143	13278.63588	33507.18715	31828.29293	31193.75244	36114.89914	20514.14461	38136.1786	29130.94528	23263.05539			716
296.2293335	296.2280256	296.2304037	321.7089902	321.4899943	322.2980119	7	2	2	3	62466.75962	15335.08438	15156.73394	91028.86117	19236.30975	172353.2706	15257.55943	16167.3569	17550.15957	56774.4251	37175.35186	14145.82353	30433.52457	293971.0988	26307.27881	[73][M+1]-		830
296.5741453	296.5736509	296.5745888	165.7559958	160.6279992	167.5530048	15	5	5	5	289105.7327	331682.954	576485.4323	305412.5599	579178.2632	399774.07	259630.8174	438272.8742	618638.6322	587718.0464	572597.6755	464436.4656	593607.6129	447615.4346	559488.5662			483
296.8235642	296.8231958	296.8249077	53.86449862	50.32999878	55.16099952	12	4	5	3	233445.1807	111858.6478	226922.2326	141801.527	163929.6762	315685.4166	128123.2353	311747.9427	306926.7449	322913.1036	287903.6245	161699.2925	374469.2861	316525.0518	187379.0148		[M-H]- 297.833 [M-H-COCH2]- 339.851	86
297.0367247	297.035966	297.0372326	170.7899952	167.7720038	175.3500021	15	5	5	5	184520.8614	224098.7126	325827.1656	156396.7626	314852.5291	184001.5384	219620.5627	468799.3637	385093.719	379211.2531	417139.782	268202.8464	335338.9441	378129.9418	464154.5591	[74][M]2-	[M-H+Cl]2- 560.107 [M-2H]2- 596.084	153
297.0750697	297.0739261	297.0763929	165.7559958	160.6279992	167.5530048	15	5	5	5	62487.80079	61990.96271	139604.7495	78041.70007	133573.7704	95272.70414	58744.84875	103713.5153	143400.8719	148473.8405	138444.3752	110263.352	146802.0519	111807.4676	142586.6911			9
297.150871	297.1504275	297.1511847	373.2909978	372.5730074	373.5170141	14	4	5	5	259808.59	172212.4634	174106.4569	145178.3698	345728.2866	155525.2364	135117.1065	161684.3905	150943.0758	214425.7241	191420.1885	190050.8896	259166.3487	163930.2355	159867.9604			1905
297.1504818	297.1502509	297.1514535	380.0029877	379.4689867	380.6320095	7	3	2	2	160521.5798	130160.6319	131370.384	122171.9159	147010.678	122756.0827	112095.5909	137747.8922	111216.2163	144545.9678	139047.1965	156453.5203	122437.9832	140224.0588	135033.4022			323
297.2776588	297.2769541	297.2781914	454.9169958	453.4279917	455.5710026	9	2	4	3	130203.4181	117385.0176	117035.6114	191001.9443	153301.4706	190832.8205	174282.5932	184700.7297	167360.124	156171.7872	156562.4291	205906.8349	165077.8016	195135.1553	141797.4341			208
297.5381192	297.5370002	297.5392638	170.7899952	167.7720038	175.3500021	15	5	5	5	36174.47761	49369.76122	69753.56128	33556.05203	73176.25211	41428.61776	52003.64014	106799.0355	81622.63114	91506.95507	102487.502	62943.671	78790.48949	91129.38552	121615.8162	[74][M+1]2-		1327
298.0372148	298.0352031	298.0383252	170.8304959	168.4210067	175.3500021	12	3	5	4	22484.98663	27822.60998	27335.25613	20515.32441	47713.21046	23861.08033	25534.47937	70909.08562	54047.81285	55802.85799	54831.64238	17923.40879	42072.58121	55791.60599	63005.84547	[74][M+2]2-		1328
298.636845	298.6362045	298.6378193	206.6629977	203.2189942	208.1749944	15	5	5	5	169922.6705	83747.81392	58027.62672	150930.3057	50329.62084	122599.2939	49475.85477	87498.37801	63155.27044	88338.82464	61784.71036	48644.71062	129879.0994	72013.36621	92078.06634			1708
298.9155699	298.9151801	298.9161304	1100.988951	1100.418951	1101.755973	15	5	5	5	277925.0191	304989.7194	322666.7245	314445.2633	329369.2345	382688.4273	370905.7157	369969.6395	379087.195	382564.258	389820.219	388751.518	388113.9447	419551.8439	431566.788	[75][M]-	[M+Cl]- 263.948	206
299.0180623	299.0175369	299.0190182	219.9924984	217.3400003	220.9990032	14	4	5	5	145467.9225	210436.6497	430844.5142	200111.3698	329377.652	305976.239	234820.9927	401444.3196	317284.4305	379262.696	380266.8984	246037.2475	348404.1318	423920.6128	481997.8304		[M-H]- 300.025 [M-H-CH3]- 315.049	36
299.0182909	299.0175236	299.0187799	191.2969978	187.7909976	195.6590033	15	5	5	5	401296.2261	475114.8761	635807.9592	482918.3542	549764.7941	508568.4417	425544.5702	499704.1565	548726.2818	662118.2964	668142.8292	649900.7405	579193.187	597178.053	749680.5414	[76][M]-		10
299.0186166	299.0154437	299.020401	66.30600147	64.45400021	66.73600147	9	4	3	2	31799.615	45368.65333	82461.55815	17909.61919	91431.41669	33113.21889	35112.97942	35235.0517	100979.1065	32434.20381	46658.14149	8358.755429	94752.53125	12006.01192	82454.98083		[M-H]- 300.026	97
299.0188899	299.0188039	299.019254	57.11200057	56.41599962	57.81700015	8	0	3	5	16736.99793	19047.00884	18184.99119	17846.73541	33048.40694	11964.29459	14479.52311	26316.04697	59694.34536	94184.57122	103117.6061	115105.1736	93005.95273	64935.31049	126079.2933		[M+Cl]- 264.053 [M-H]- 300.029	80
299.0180165	299.0169424	299.0182679	200.1709984	199.048004	203.0509976	6	1	3	2	73652.59366	89133.503	155434.0561	83357.09548	154900.3543	123172.0445	91699.57351	125639.2321	124216.2331	149984.6282	155297.1002	76071.00663	133915.4082	137352.4412	182243.6317			68
299.0543946	299.0536276	299.0553499	183.75	178.9779992	189.3139994	15	5	5	5	115033.1934	138904.3416	176453.318	128630.4195	155173.9133	99069.13415	101426.2897	172047.4916	197810.3138	169307.8503	162062.0418	187933.1178	159718.4229	146157.8562	202813.965			57
299.0610453	299.0604123	299.0625113	27.24799954	26.28400007	28.4920008	6	3	1	2	49319.33457	62110.17296	3675.620903	61508.16582	2261.7422	2315.917673	71363.51872	3067.41894	7814.519858	3522.934617	4696.638938	190477.0132	5407.884893	2017.458627	39549.38172			643
299.1381965	299.1380885	299.1387187	206.2890011	205.975006	206.6919964	5	3	2	0	54787.11261	32163.27472	25898.64628	49113.16043	23855.16302	40587.74213	27038.82203	31406.68353	60991.13235	59252.91896	42271.01158	20155.23431	58248.73154	36320.17467	67358.33976			1845
299.2563326	299.2545482	299.2586223	423.7309969	423.4280132	424.4909942	7	3	4	0	32069.91164	28010.41493	34132.23896	38441.80278	39852.25298	21653.08481	29382.97235	42048.3369	43680.66861	25500.49784	31565.00341	39157.90556	45508.53726	27396.93482	32855.93821			1789
299.9160485	299.9149802	299.9176254	1100.909981	1100.418951	1101.755973	13	3	5	5	33450.61863	34653.48601	33732.3396	35617.12704	30439.16496	40074.71483	42638.82298	44525.89097	46294.6446	39748.89487	42054.7667	42420.17964	41340.03241	51064.99283	49793.53419	[75][M+1]-		206
300.0216943	300.0205049	300.0225838	191.2969978	187.7909976	195.6590033	15	5	5	5	61706.1989	70801.66845	90091.7445	74648.55303	85194.0347	83523.67133	65243.88007	82046.56905	89810.36874	114073.0194	131830.1545	117824.3667	93521.3045	104733.9163	131634.2026	[76][M+1]-		10
300.026271	300.0251336	300.0279515	66.20149995	64.45400021	66.95200211	12	5	5	2	38602.12368	63417.63904	133762.1156	47962.87034	143722.0813	50880.02048	62916.42069	61150.92043	237686.1567	60016.5912	112119.2311	15862.8585	160951.2325	24237.34977	142551.8818			97
300.0256189	300.0250033	300.0266024	56.64800151	55.86700015	57.63700015	5	0	1	4	14050.75295	14454.58867	16339.30951	15226.05253	36492.2487	12549.13259	16807.58718	31198.41726	62402.91092	92211.12873	91030.44187	114278.2402	90899.77035	49398.98558	131475.9997			80
300.9144377	300.912516	300.9157718	1100.928951	1100.418951	1101.381011	11	3	4	4	24195.11032	22062.18587	22930.10556	22626.19636	26888.47723	28166.85091	30644.12825	31561.56481	28360.4488	29012.61945	28365.41966	30888.90963	28482.32436	30374.92325	35455.42671	[75][M+2]-		206
301.033419	301.0309425	301.0354801	66.5010022	64.45400021	67.02299906	9	3	5	1	36609.21527	40405.84012	83726.45208	33541.40381	105228.3744	35650.47004	36131.99121	43596.14127	114860.0312	35746.73784	72447.73712	8402.476127	106889.598	14034.60769	97854.14021		[M-H]- 302.041	97
301.0917744	301.0905551	301.0927577	75.80800295	73.18899694	77.26399828	11	3	4	4	37244.65029	41386.1049	110793.2402	36394.17197	87320.88834	49319.52869	49989.63975	68100.53143	67735.09487	57931.18464	62752.01934	38563.1708	65314.73637	39820.58018	78338.26083			1097
302.0456995	302.0448922	302.0461744	200.0590064	196.3919964	202.5220017	15	5	5	5	294637.936	350568.1522	577395.1792	263712.3087	544232.4819	406501.4807	363571.8808	462797.5106	414615.2794	509619.5966	537577.0791	422480.4721	456012.2718	479800.5444	496063.9148			68
302.2108272	302.210472	302.2113529	654.7490134	654.116993	655.3660175	4	0	0	4	13530.14247	16795.49914	17201.58415	13208.86808	17614.54152	17803.98289	20362.52872	22848.25062	17395.849	24036.01689	21375.30846	29103.9533	20560.16844	27199.02946	26495.50169			916
302.5473686	302.5464279	302.5480635	199.9420033	196.3919964	202.5220017	15	5	5	5	95484.74295	102194.6275	177173.6201	74870.82065	171151.4903	124746.3909	106308.7897	147230.0766	126606.85	157540.0384	155768.8964	114256.4524	145533.3733	139884.3848	148074.5489			68
303.0470145	303.0425285	303.0477962	199.5699993	195.7030005	202.5220017	12	4	3	5	31362.10348	32026.49913	69654.633	32110.35951	64406.55498	44547.67673	43087.40121	60938.72158	51568.54889	59425.79607	61581.31935	43997.0163	56700.23663	54951.36246	52231.89707			68
303.5660563	303.5647307	303.5668061	66.40350183	64.45400021	68.34600168	14	5	5	4	69474.1951	85716.62956	137006.5983	58876.96922	142309.8888	72625.46762	93408.67056	78571.39639	163496.95	83468.51637	119229.2255	16512.19804	157193.5936	21358.46058	145230.1999			97
304.0707662	304.0702469	304.0710847	66.36099779	64.45400021	71.36299948	15	5	5	5	1534992.611	1865170.679	3202108.775	1351817.095	3687668.849	1663612.595	1840304.592	1556330.134	3780928.224	1516043.277	2337902.369	449121.9815	3557285.112	532048.52	2891674.666			97
304.1194831	304.1188043	304.1206544	65.80649995	64.45400021	66.51400021	6	2	1	3	1205701.19	1375102.895	32089.03874	1056775.802	47156.32319	1246800.261	1454305.476	1175579.983	53358.00962	1015008.983	25376.59651	4459.817187	49017.02743	293095.5868	35116.47855			97
304.227978	304.2270116	304.2291958	733.5479816	731.7379761	734.541017	15	5	5	5	154765.4754	167502.7535	159088.0241	170619.2485	150635.9799	179437.8407	160113.5905	190222.0749	187390.7224	193044.8178	174903.9178	234578.9538	184572.4554	228065.2051	219020.2775			328
304.5724653	304.5720203	304.5729052	66.36099779	64.45400021	71.36299948	15	5	5	5	476848.9276	586839.2463	1023287.078	428395.8381	1181143.775	531019.0488	587477.8857	508683.7532	1208392.968	480580.2912	755239.9646	135083.124	1147417.463	161957.224	892571.7664			97
304.9206918	304.9197839	304.9214081	1118.538949	1117.28399	1119.898028	3	0	0	3	206562.0043	241674.8182	265945.2966	262034.4547	234138.5752	221260.9755	231964.7135	251054.2298	251818.7709	294173.7724	322896.6092	392831.4098	396434.2564	407445.486	402332.8842		[3M-2H]2- 203.948 [M-H]- 305.926	188
305.0733723	305.0729641	305.0737228	66.45299906	64.45400021	71.36299948	15	5	5	5	114446.4265	150219.14	268831.24	99901.14344	325259.8205	129149.8852	146797.1559	124543.0591	331480.1887	119260.0295	195746.2031	25260.62207	301453.8427	25797.17405	244372.1455	[77][M]2-		97
305.246215	305.2454261	305.2477234	409.3219976	409.2650003	409.9719962	14	5	5	4	75239.11331	23147.3191	40839.24964	137923.3318	82546.76839	118742.4292	36561.34129	54697.59959	27075.08796	66643.48068	81182.56972	24826.78699	117670.6742	194162.707	25037.54516			127
305.5747156	305.5740119	305.575141	65.80649995	64.45400021	66.51400021	6	2	1	3	15346.80753	17750.74009	45367.5573	13834.44047	48718.46896	14288.17447	16952.78393	15992.82373	47338.05847	16009.77731	23671.85925	449.4608842	45925.85202	3566.296796	42373.47044	[77][M+1]2-		97
306.8425707	306.8411451	306.8444428	49.81500088	48.55400172	52.16300119	6	1	2	3	8937.042488	14370.8404	24707.44247	22382.07258	32951.90967	21257.45364	13839.60687	19239.4979	26122.51973	29679.39549	21024.6952	20241.33944	36000.00684	23628.25283	27847.12137			890
306.8558173	306.8544187	306.856891	1102.325052	1101.84597	1102.984022	9	3	3	3	102266.9761	97925.99165	84607.26011	83521.90059	77615.58556	91999.01406	111340.8561	108773.1726	112479.7039	109961.279	100820.1675	95204.3158	77659.93843	86783.74494	92216.23663		[M+Cl+NaCOOH]- 203.903	340
307.1897373	307.1890145	307.1901168	286.2709972	285.536989	287.0630039	15	5	5	5	714520.8095	141587.0097	185053.8645	934604.8327	256284.6315	861690.2842	171112.5323	203600.5267	150395.3517	342395.8574	349372.8858	159216.9388	523636.7494	907547.8885	148197.9835	[78][M]-		740
307.1893148	307.187859	307.191752	230.3560047	229.5299934	230.495007	6	1	1	4	50970.27348	9072.395875	12678.56222	15661.49673	11986.16987	34270.23172	9348.223558	16235.68617	24966.16991	37939.25387	31744.40978	14756.19444	64696.78825	55469.9386	37879.51843			1657
307.2621587	307.2614329	307.2626897	424.796005	424.0570091	425.2650037	15	5	5	5	159235.4493	58485.57674	61324.6387	276986.4017	103891.6115	178715.4185	73229.97015	73423.91581	63796.53766	113452.2409	114585.9555	58668.9573	138039.5585	338150.1787	55700.00859			1790
308.0555976	308.0546098	308.0573148	37.19650013	36.59299913	39.29099891	6	1	3	2	35084.52894	22933.65827	21396.75995	35704.71552	27969.95752	29430.58407	33672.71994	26027.69864	27920.85684	31584.43202	37069.06179	20600.49011	42868.19003	26527.29308	32861.19138			29
308.1928796	308.192022	308.1949765	286.2599986	285.536989	287.0630039	12	4	4	4	113728.3332	23551.68074	22574.21538	173646.4604	35144.4753	155071.2888	25919.27623	23808.52066	22573.03658	59253.61402	50536.91224	18741.2237	92395.24939	169043.0909	24401.02314	[78][M+1]-		50
308.9904229	308.9900508	308.9910283	27.15299954	26.21400007	27.90099945	15	5	5	5	326743.1917	666648.1146	1584176.599	636282.7561	1924584.585	1822652.338	741833.0166	1639273.79	613382.8363	1429860.339	1732146.929	281402.0116	1564561.023	1526902.085	444960.7842	[79][M]-		33
309.1700251	309.169152	309.1716645	266.2800007	265.5139885	267.1089993	15	5	5	5	848791.7027	1663292.173	899892.3111	984376.9284	1503574.039	863368.8587	932928.0857	1626128.866	883694.6051	943018.2284	903345.0376	1194206.366	793773.8339	896040.3943	910897.7436	[80][M]-		136
309.1721201	309.1715022	309.1724892	394.6270092	394.4460078	395.1319914	15	5	5	5	159676.9132	178656.5065	199208.488	175131.9306	203806.5487	180193.4314	179589.6407	219377.1748	218124.7394	260891.2362	240095.1055	249149.9977	226977.9671	258436.6749	245057.4776			1432
309.1690625	309.1680031	309.1700518	1093.247967	1091.788999	1094.493956	15	5	5	5	76755.64308	80742.51296	71444.1827	82165.32377	80548.57664	92771.63208	92752.29187	92907.79422	91588.20388	88034.66562	98074.52383	101056.8909	98463.60198	89000.85963	80693.14054			71
309.1695783	309.169186	309.1704756	257.7759958	256.8950095	258.7739999	10	3	4	3	571403.8441	606393.3923	578380.0367	636730.6992	589212.9251	599863.2261	590684.5477	609229.7282	586410.6394	583165.0464	570901.6721	806934.4401	585603.2544	934052.9352	582223.8187			38
309.2049058	309.2046044	309.2057262	272.8104944	272.1189924	273.7150073	16	5	5	5	2228513.222	1019624.638	681971.7975	2063680.738	641801.5532	1999915.836	754370.3706	801420.1242	932432.7116	1205639.923	1018947.616	970758.4236	1905779.594	2262786.502	970041.0151	[81][M]-		117
309.2069167	309.2060369	309.2085377	263.821496	259.3279862	265.233013	8	2	3	3	522372.4956	934339.2034	895244.8907	543961.1208	881615.9079	689891.8082	881964.942	969666.1848	234538.3308	311995.0816	930073.0839	1215249.617	560840.1557	1178066.019	404432.7021			1221
309.2046155	309.2013473	309.2049898	304.3694916	304.2699964	305.3350045	6	3	2	1	257825.7598	66891.89005	46535.2542	265766.1198	74155.35542	345868.3303	70425.10314	80794.6947	77577.11513	140559.9956	129383.8992	60651.60273	169956.0434	563102.3761	84064.38996			913
309.2778235	309.2772228	309.2784275	451.0559952	444.0729933	452.2229864	20	5	5	5	814964.5777	969597.2749	660798.4775	766863.1164	655983.9008	734140.45	783876.7123	559010.1112	496094.5575	489079.1929	420075.5328	678347.6978	559768.0244	417490.389	299212.5366	[82][M]-		95
309.2778325	309.2739718	309.2801086	884.9870024	882.5690051	886.3970024	9	5	3	1	68384.02879	72714.88541	63588.86833	55765.76367	63133.07519	49019.78301	19464.27708	46182.12758	48466.30246	46670.14838	39220.91312	42414.09939	40130.64992	37659.07371	28255.06158			594
309.8551166	309.8536091	309.8556351	1102.297	1101.68597	1102.984022	11	2	3	5	125981.3356	114559.4039	97526.89749	92122.18499	92686.89788	121832.7915	131410.797	123541.2992	116076.408	130039.3246	120126.6016	114082.6855	92916.4244	108265.8878	102462.7193			340
309.9922246	309.991839	309.9939193	27.25299954	25.6550006	27.74399911	15	5	5	5	36978.07049	71926.84761	209388.2887	74992.96928	265202.9197	242868.8071	90550.8566	229882.4041	68809.60163	190528.6791	236092.7127	25658.71763	215555.6004	201575.5761	40708.04648	[79][M+1]-		33
310.0693953	310.0690821	310.0719617	37.12249928	36.54299913	37.31199861	6	0	3	3	11285.08939	7017.340665	21860.04437	11413.42531	30277.08655	22982.10201	9352.165192	23584.22856	28755.57931	33675.62268	38360.45755	15814.93133	37686.35321	32391.30601	41256.66649		[M-H-H20]- 329.081	29
310.0914547	310.0907239	310.0921337	193.8100004	190.2529931	197.7629984	15	5	5	5	217079.841	218052.8032	260836.2214	152509.528	369848.571	261702.3393	206766.6041	353286.5626	268783.4044	237506.7401	248578.5732	118058.3498	318771.9394	204267.2908	211811.7908	[83][M]-	[M-H]- 311.099	191
310.1059871	310.1022391	310.1105347	203.3790053	201.8430005	205.1420006	7	4	2	1	44828.01266	20420.96607	30214.10889	83344.98517	50569.51163	41899.33496	15824.18667	21439.93938	22542.16869	21042.05192	26844.62287	39149.08507	24945.16145	16320.08051	18531.33911			1063
310.1720488	310.1717125	310.1727545	266.2800007	265.5139885	267.1089993	15	5	5	5	156530.1403	181917.8615	157582.5357	182950.3809	165421.4154	159448.7209	171291.0047	288584.8977	165665.2808	171876.2989	186118.0903	224442.1296	152995.536	163072.054	162766.0873	[80][M+1]-		1218
310.2085198	310.2079848	310.2092449	272.8019965	272.1189924	273.7150073	15	5	5	5	452481.6304	139150.5789	109325.5953	419383.1677	107932.2394	399683.0495	140587.2548	142754.6266	173780.9602	231837.5206	195672.5365	184157.895	390516.6897	473913.6244	180698.0574	[81][M+1]-		117
310.2809191	310.2799829	310.2833394	450.8959959	444.3980111	452.3879972	15	5	4	5	159976.105	164574.086	115081.4586	157905.7844	124030.3845	122813.3145	142309.8064	108904.4893	81330.68139	93220.94197	79708.90799	80422.8657	85339.53758	82069.24065	70261.51063	[82][M+1]-		95
310.6823268	310.6808967	310.6835174	391.0235018	390.6540066	391.6289888	8	3	4	1	26688.88012	30745.73245	29057.78039	45214.17999	35216.30853	40304.13737	41495.9822	35722.56303	31551.67192	29848.25444	24740.23514	33194.57192	24497.77508	17285.23265	20956.43405		[M-H+Cl]2- 587.401 [M-2H]2- 623.378	285
310.853756	310.8529942	310.8540173	1102.326027	1101.68597	1102.844022	14	5	5	4	139992.5096	128850.6828	129072.3162	109996.3488	120685.7847	139547.3509	150893.4783	143924.0285	139913.5969	142150.8873	127516.0103	130296.6911	113440.4641	130938.9682	106502.1681			340
310.9865194	310.9849508	310.9879311	32.09249907	24.4570007	33.36100144	20	4	4	5	68685.23046	138956.7557	381411.2364	59781.3525	500342.6986	449517.1796	88919.47718	453380.3764	314380.5968	547325.644	640873.333	149348.4757	527024.7199	427407.8701	201243.2854			157
311.0578277	311.0557953	311.0593609	57.92750083	56.97499909	60.48800151	14	5	5	4	67901.97417	42335.19878	101306.7386	61614.08775	179463.6784	90145.92779	52391.883	179398.1541	170717.4452	157138.5569	197736.7529	77640.32874	206613.8059	147907.6618	133273.6192		[M+Cl]- 276.084	80
311.0769448	311.0746805	311.0793446	177.3429936	171.5520055	184.1590012	15	5	5	5	47497.97608	79590.99493	143407.6514	39664.45021	106679.8546	90274.79752	65924.62125	128112.8272	134730.8562	138421.2815	160441.1208	68862.83571	169694.2169	88975.13644	165374.6319	[84][M]2-		1290
311.1029034	311.0989776	311.1071246	193.8475058	191.6149969	196.6139998	10	3	4	3	32800.99487	60179.58547	62791.8557	31997.18324	84035.16768	58083.3251	46229.9221	98868.76147	82410.38627	55554.48196	51496.94674	28023.6622	77067.37322	47671.89277	81266.35424	[83][M+1]-		191
311.1672633	311.1664706	311.1674787	393.8170119	393.1989888	398.927005	17	5	5	5	1321632.501	890623.0126	994675.4066	804371.343	1062321.291	867932.9716	760136.8101	939995.41	874552.6337	1168545.816	1562386.064	1505835.458	1352853.211	975936.7943	1331450.128	[85][M]-		175
311.2207147	311.2202089	311.2213303	288.8119998	288.0819998	289.4219998	15	5	5	5	1004916.43	236417.4898	182806.3449	551087.6991	216298.2897	728941.1136	165523.3438	248578.5191	304574.0369	389823.4048	361307.7941	239044.1819	704861.1314	1428266.863	427817.4344	[86][M]-		1556
311.2928276	311.2919648	311.2942202	448.691498	447.8059959	450.9649946	14	4	5	5	344262.1781	374650.3967	173422.3606	219357.7627	190905.1957	181331.5575	197729.6133	192979.0191	178894.9169	184124.9149	160133.3926	203132.636	159660.0184	147293.0804	177159.6572			346
311.2934413	311.2928638	311.2939281	478.6065056	475.7289867	479.5279881	16	5	5	5	631776.493	490388.2163	363975.2401	759943.9642	449218.1447	478665.9519	462114.4643	468472.9786	422952.4659	412055.4856	393765.4956	516195.085	394774.3578	627939.8193	369758.1103	[87][M]-		236
311.2932104	311.2921562	311.2934505	460.0399858	457.7889889	460.6760007	9	0	5	4	134001.0758	141167.803	117023.6668	156295.5463	115209.1498	139550.328	136190.8657	144195.7636	133245.4783	151049.9035	140207.565	288401.6661	145930.4018	149985.5112	137365.6907			287
311.5794878	311.5774791	311.5801999	177.3954954	176.6949991	184.1590012	6	1	2	3	11019.54195	21564.91273	39044.66032	11061.66927	3878.201461	25339.91765	20997.41896	34487.00971	44047.19596	41686.83942	49959.66677	3871.833768	45474.87462	15256.67462	44923.7447	[84][M+1]2-		1290
311.9911931	311.9879032	311.9982849	33.54100007	32.0219984	36.07600155	12	4	4	3	32328.94857	43240.09118	53422.64995	32122.02865	88848.04882	83592.9681	39413.05108	50604.28448	49679.49804	66758.59777	91077.27336	24572.67179	59782.43382	84751.29689	29224.64561			456
312.0702903	312.0698728	312.0712243	57.60299931	56.41599962	59.79899846	14	5	4	5	97201.99423	110075.8919	121393.4993	69890.53342	204138.8861	119951.6112	86068.5416	199198.8736	165921.9858	157601.1997	185217.416	85974.02696	201767.8334	131243.9022	157393.8419			80
312.0725834	312.0718328	312.0747305	37.93550139	37.22100165	39.2990006	14	4	5	5	81446.15501	71575.77919	68616.68678	43794.64244	93498.32091	93527.01346	80624.88575	153233.8974	134239.9511	164739.0341	120858.9493	87473.98549	172431.6406	98300.86824	159521.5998		[M-2H+Na]- 291.097	29
312.0706991	312.0700242	312.071061	111.671497	109.9510011	111.819997	4	3	0	1	31940.04205	45257.54565	15519.75767	45070.2159	19658.72029	13877.64425	42801.201	16875.06206	13049.07623	12190.17056	12087.30786	37882.56038	12177.25518	12274.89782	8992.608535			11
312.1698618	312.1691816	312.1707639	393.8000037	393.1989888	399.5460009	14	3	4	4	238960.2837	153824.1869	172803.9997	133351.998	190741.1185	151121.1564	129249.4898	163271.1413	156906.0628	221457.8641	218797.2574	263381.6046	241962.9051	167046.5482	230842.1073	[85][M+1]-		175
312.2243733	312.2231826	312.2247587	288.9789902	288.1330039	289.4219998	7	2	2	3	164358.6756	33720.37024	28127.63563	85593.92693	31406.63027	116614.8099	25575.29596	36735.96945	31592.31415	53564.35321	44470.30714	35736.33103	113669.0856	261862.7869	71249.674	[86][M+1]-		1556
312.2962996	312.2953227	312.2985917	478.5360113	476.3680112	480.0149918	15	5	5	5	96556.65322	65383.73935	59953.25272	143841.618	71712.0066	69889.31417	72365.64918	68866.48082	72071.40892	72352.90482	58159.73513	80827.14127	56616.18351	120313.24	53830.92403	[87][M+1]-		236
312.8543824	312.8537004	312.8546923	1102.217	1101.68597	1102.844022	15	5	5	5	218312.3504	195545.6809	178475.3443	182914.1121	179617.3148	206117.6306	225710.791	213973.0537	233715.7118	223137.6105	206773.6945	194633.8541	180783.346	182813.08	178959.8811		[M+Cl]- 277.886	340
312.8540402	312.8528741	312.8547895	1115.465944	1114.826976	1118.201012	8	2	3	3	202817.2013	200919.1552	229827.2363	242848.0617	201102.6682	222124.4938	258896.7124	252279.9376	254426.8623	299439.7796	277861.089	334396.6166	310950.7612	268155.9754	325535.0813		[M+Cl]- 277.886	1547
312.9104594	312.9093497	312.9115074	1167.134056	1165.877953	1167.761993	7	2	2	3	63265.73523	62782.70699	42601.50929	68488.60583	60990.43741	67737.81867	66503.04775	68873.45616	57903.55496	71052.88727	56357.13575	61814.12183	64242.40742	78890.62191	62855.65687		[M-H-CH2]- 327.927	349
312.9310597	312.9256155	312.9382251	1101.289981	1100.418951	1103.394019	16	5	5	5	58212.04557	65761.78998	52124.9886	53849.00582	56860.93883	69809.23579	71170.78862	71294.4751	61983.66314	76917.36227	85292.88921	70489.67966	64539.96918	81881.83234	60368.14685			206
313.0339701	313.0331891	313.0343891	191.2945005	187.7909976	194.9779992	10	1	5	4	74367.25913	81416.84717	55776.08171	85932.81125	82413.57263	76560.78036	90079.46055	99122.44762	110513.1855	121285.2488	120313.8476	120789.7184	98827.81043	125664.5508	133235.2318		[M-H-CH4]- 330.073	10
313.0340434	313.0339346	313.0341567	209.8339977	208.7699983	209.9139977	5	0	2	3	54572.87995	75420.77072	119111.9998	72173.48506	117163.6763	141875.149	79982.4281	151062.9467	132933.9206	156463.0943	158888.0307	107314.8102	141893.7398	159675.9219	161798.6806		[M-H-CH3]- 329.064	114
313.091211	313.0901118	313.093453	67.01900179	65.89099779	68.54099821	14	4	5	5	41414.34534	46831.5603	66714.47407	26014.61619	100656.4857	66516.96693	37024.56344	230028.7486	106493.1123	143091.2746	137047.9748	102566.8823	116820.6312	123777.7574	69424.73866			1027
313.1670987	313.1629216	313.167309	393.8280133	393.4699874	398.8649995	7	3	3	1	55505.23602	33891.34514	37775.29722	33042.51601	48319.12756	35895.39421	24572.85491	42065.52986	34402.81419	57138.67064	55990.36361	49411.18534	43127.52622	42883.5905	46121.61702	[85][M+2]-		1488
313.2368982	313.2356806	313.2381389	422.9099901	422.1709942	423.3489887	15	5	5	5	185784.2713	154652.1635	182700.3139	278349.6403	281529.7889	460030.7723	273457.9246	288351.5154	356316.8499	396935.7354	298990.3993	306624.5071	335546.882	458606.686	262600.2649	[88][M]-		1499
314.0416784	314.0409559	314.0421607	191.2969978	187.7909976	195.6590033	15	5	5	5	434203.0554	552640.7342	691492.1443	550819.7903	615467.5297	565229.9835	502919.6073	536819.6897	594199.0431	716296.2152	724176.0515	728711.551	656595.737	678995.0226	826211.3601	[89][M]-	[M-H-CH3]- 330.073	10
314.0413327	314.0406801	314.0416186	219.9775047	217.3400003	220.369993	12	3	5	4	138702.2058	203482.4612	405191.986	200834.732	315363.6525	288261.9873	222063.0256	366915.3642	313119.9772	368373.2673	359912.372	256140.9133	334623.6757	407230.9919	460120.1021		[M-H]- 315.049 [M-H-CH3]- 330.072	36
314.2399802	314.236052	314.2412291	422.8979874	422.1709942	423.7609969	13	3	5	5	26325.04879	27551.33611	25437.96656	43309.24524	40725.15535	75350.83225	45630.25597	50376.01018	62477.73885	64901.72495	56964.38472	44103.05647	51819.70848	81030.47671	40017.19766	[88][M+1]-		179
314.2569642	314.2555465	314.2579915	801.1789758	797.5729868	807.4360193	9	2	1	3	132223.9693	121228.9098	86682.30596	175922.5929	132743.4238	150160.4135	131784.203	240705.8422	150374.3992	167670.8618	475433.7963	181818.7099	28369.5466	131769.3708	162693.471			823
314.2572213	314.2559317	314.2581082	833.8820046	827.7790143	837.2939796	8	1	2	3	85173.66331	101543.954	91217.16253	177638.9081	90978.57741	89675.26943	97060.96472	175907.2452	107118.3743	104937.1211	168442.7505	116838.7135	109723.8005	131442.7769	122610.4149			1777
314.2572693	314.2562737	314.2581023	847.8429903	840.9360123	856.3820265	11	1	2	3	113877.4671	117007.1737	115237.2767	164212.9387	130089.233	126955.748	138976.0462	155858.0386	127624.8369	140323.905	178741.7141	177996.4173	97684.53153	207984.1811	165534.2179			333
315.0145901	315.0128613	315.0166949	26.41400007	25.72599934	27.27299954	7	0	3	4	13658.1969	20637.99865	19743.00427	21085.82459	16124.80873	12540.34653	20009.71611	15626.13274	32751.93985	24153.96129	23172.82848	55456.15349	38254.07339	39895.56044	75448.74154		[M-H]- 316.018	126
315.0463731	315.0452703	315.0468466	191.9159937	187.7909976	196.1869978	15	5	5	5	117007.7197	135758.5745	210886.4991	182989.4406	150344.8051	181920.3224	199430.321	160461.8298	197680.7066	214761.716	218989.5795	242822.4374	188978.5793	251750.2465	243918.7754	[89][M+1]-		10
315.0503818	315.0489992	315.0507528	59.53600126	58.80399857	61.83899673	11	2	4	5	27180.76829	16913.8318	29799.81635	16064.37943	42765.70984	83673.759	26301.95995	80574.63677	160325.5386	212895.9871	188105.9043	149046.0219	239774.8223	465100.1517	267826.2433	[90][M]-		930
315.0702695	315.0691786	315.0729261	42.12850114	41.45999919	43.93800088	14	4	5	5	65737.31076	49260.24048	87218.36366	99129.06726	140788.4206	143460.4464	67161.55612	213368.422	222266.4773	167283.979	180557.8985	204898.0622	198929.2918	210456.5686	254328.5806		[M-H-C5H8O4]- 448.121	1
315.0700595	315.0675879	315.0712567	78.95100117	76.79500238	81.94500053	15	5	5	5	32640.37703	47386.57501	62225.14116	69046.63744	125284.1892	93792.02844	67240.52457	121029.5469	128777.402	67568.83619	76972.72174	85140.49523	96587.72066	67333.28926	115351.0031			1087
315.1795513	315.1776658	315.1804676	240.7360058	239.0070002	241.4939976	11	3	4	4	28339.17422	44748.12379	74274.73486	35385.16734	106115.526	51513.56556	46813.01418	115003.7566	107972.6539	98813.64282	97333.22991	43089.71842	115166.3593	59963.25355	78540.11691		[M-H-COCH2]- 358.197	247
316.0530057	316.0508677	316.0536421	59.51950102	59.07499909	59.94799957	4	0	1	3	6363.571425	3948.571389	7161.250918	4085.260607	9395.324811	10974.81084	5046.576002	13006.16085	26359.98032	26219.34471	28805.59976	21226.63124	33614.0459	63061.86736	35632.38372	[90][M+1]-		86
317.0511649	317.0501335	317.0524457	200.0640051	196.3919964	203.0509976	14	5	4	5	85540.92733	67872.06306	103087.0092	63901.38326	103942.5141	86844.60787	78478.15445	92898.91767	78411.02194	99697.70309	100894.8465	102670.4883	83834.67027	80816.33535	84525.94933		[M-H+Cl]2- 600.142	68
317.0647172	317.0622411	317.0660917	191.916995	188.4699935	193.5100004	7	1	1	5	22962.51188	34774.66373	25893.09199	46462.14026	27950.31317	50125.8976	37089.95309	41014.58325	40269.59846	50139.74476	47196.63099	50950.72124	37608.29855	67897.12035	50560.68591		[M-H-CO]- 346.066	492
318.0673371	318.066939	318.0685278	188.7819985	185.7549969	194.0720013	12	2	5	5	45404.03343	46192.2396	59211.56594	47595.21655	65835.6254	63507.06792	38288.82351	58814.30999	65041.87824	61963.71854	51842.34496	51108.12678	59982.97137	66591.35099	69615.59934		[M-H+Cl]2- 602.171 [M-2H]2- 638.147	140
318.0749995	318.0745364	318.0752347	36.15299913	35.43500102	36.94400049	5	3	1	1	76263.48503	57179.78288	14074.49542	98652.20986	11985.38068	7591.161953	73308.47289	21428.80836	6550.875708	9394.807448	13063.86164	29425.92523	9094.629579	10326.25697	8764.583185			29
319.0804501	319.0794484	319.0812329	111.0849992	108.6929992	112.4620022	14	4	5	5	59233.62868	29488.8793	56681.45501	107045.5008	82692.80928	75783.50021	26961.15083	51975.49219	82604.72108	71470.3074	53535.14054	57625.7608	53798.80471	70366.35045	66285.14663			494
319.0825402	319.0789449	319.0857431	37.04199861	36.52299913	38.71000113	6	2	1	3	56095.92702	32062.1683	20159.13196	69358.97687	25433.30739	36900.85662	41895.11786	24704.21916	23761.70195	22720.55819	32924.12094	62007.82528	23775.36993	29480.20634	29102.91016		[M-H]- 320.092 [2M-3H]3- 480.145	29
320.8222731	320.8219933	320.8226719	49.69850146	48.81600003	52.97999878	14	4	5	5	440718.9716	473136.9201	469613.0748	526759.1464	500553.2108	578915.9199	475483.6432	542167.4621	499198.5162	534815.0209	579715.6236	733799.1308	532771.164	612120.3722	466395.5428			76
320.8222319	320.8218126	320.8231012	69.05150005	63.29499737	72.64899969	12	4	4	4	626248.9322	665071.5584	543408.1947	645122.0313	437712.298	599222.3043	534082.0754	640290.9736	334581.919	655811.3547	547880.3906	789692.3117	364763.1532	681330.2166	625582.7901			792
321.0388626	321.037774	321.0396534	181.7539994	175.5940067	187.3820038	13	5	3	5	51873.54175	42918.83186	76692.34335	49555.31375	130063.2179	31969.64029	24322.56882	97454.31508	142894.6754	86006.77602	99544.71918	48321.09864	58469.90164	80895.55196	53888.1396		[M-H]- 322.046	14
321.168426	321.1672341	321.1689461	301.4875053	300.5550142	302.1409978	10	2	4	4	33892.40675	42255.48091	29825.24989	38543.2523	30807.5695	38658.50355	38961.16722	44646.50715	41152.06696	41628.35101	47153.46136	53197.62421	42549.61297	49456.0797	46102.14903			1369
321.2076979	321.2068957	321.2087352	436.7300034	435.9059939	437.2439884	7	2	0	5	24190.33851	32816.84239	24876.36625	29733.77837	46894.63443	31952.84067	24772.53699	31227.39611	35046.70195	51409.63243	46173.55766	33194.68395	48192.00493	33014.35007	30417.29538			536
322.0553935	322.0541079	322.0561148	255.9560136	255.6369891	256.4760136	15	5	5	5	112649.0901	99189.90804	135311.9105	152899.1115	341505.0324	146112.9858	97470.41762	183053.347	177026.1372	109465.5751	225185.9196	54021.6872	121586.0244	45433.74078	67524.77045			674
322.0542654	322.0535016	322.055635	111.0859997	108.0640033	111.819997	5	3	1	1	73811.37406	98602.51656	24863.78779	102976.6607	22656.87307	18776.09589	104359.4832	18916.5587	19541.86991	13833.81728	13090.89804	79687.42065	13001.03158	12922.95044	8549.452542			11
322.2002676	322.1975953	322.2008953	246.0914995	245.0090084	246.5659988	6	5	0	1	65595.83648	54247.95145	58800.90549	95641.32443	84438.84773	27604.95228	8699.510636	16958.88264	11425.42015	17391.29089	12989.20822	4762.821936	27610.02976	10765.39616	24095.02034			1375
322.5434052	322.5424243	322.5450214	66.09699842	65.86499737	66.37699842	5	0	2	3	10451.18554	25412.63427	25590.01866	16702.32588	30952.28771	17079.95016	15713.08427	20702.47942	39684.50856	19300.48889	27078.54655	1235.237696	40960.75872	5574.904731	60040.80795			97
322.8981571	322.8960123	322.900096	1167.133026	1165.877037	1168.390045	11	4	4	3	60595.13468	72479.65715	37115.5607	75624.92631	75970.49538	55249.47002	67925.03189	76999.0321	64094.02755	65624.43792	65760.10825	76341.68359	92586.53551	90255.4085	83920.92883			349
323.0272515	323.0257728	323.0281374	28.82900018	28.57900018	30.33799965	5	3	1	1	152915.0781	41262.03615	18520.51388	88509.90343	21564.74149	32148.97107	59413.23515	27638.9035	16890.95349	17410.63254	19016.25473	45207.24968	28731.53548	23030.90741	20809.11719		[M+Cl]- 288.053	33
323.0485835	323.0481039	323.049025	66.37400042	64.45400021	67.14999809	13	5	5	3	103990.872	160056.1763	221556.8774	116272.1997	272257.0127	129926.4022	123359.84	147446.3291	351311.0443	129607.3329	235753.6152	3951.303569	354207.7296	23277.35206	312751.2748		[M-H+Cl]2- 612.132 [M-2H]2- 648.109	97
323.1325883	323.1321999	323.1326982	41.66900141	41.45999919	42.53800088	5	3	1	1	77686.18695	52493.49109	26531.48936	77201.3288	28886.10447	32239.55655	80441.8731	40381.68651	31857.11778	30516.90305	37049.33295	58334.43712	40199.92472	38263.03225	30977.67821			425
323.1844408	323.1832745	323.185653	235.665	234.8329988	235.9989994	7	3	2	2	132896.098	41219.55284	28033.07225	232945.1965	56763.76555	244879.2052	52253.7764	59458.32666	43264.03231	73728.44544	102518.7773	46011.582	105425.9095	339400.9013	40593.1368			1106
323.2210792	323.2202203	323.2213196	305.0560086	304.3869868	305.9740004	15	5	5	5	1653026.203	1063196.378	669017.4543	1075667.146	492749.7053	1424773.836	826789.2765	603867.9447	1099046.079	911759.5364	921862.7001	1042128.188	1396409.983	1622637.264	272535.1263	[91][M]-		1489
323.2570592	323.2559894	323.2582262	414.338007	413.6410138	414.5639948	15	5	5	5	94721.49267	102690.7958	106223.1622	128508.9548	110502.8569	132699.8485	104699.5749	111472.7568	92761.17951	95363.82252	84402.10761	85594.60087	68515.77743	77682.3914	51174.62868		[M+Cl]- 288.288	827
323.5489965	323.5475257	323.5506621	66.34149995	64.45400021	67.14999809	10	4	3	3	28003.68557	38058.89186	47792.58268	25735.07344	71806.59636	34540.49608	39140.60393	34195.72086	105226.2271	34039.25554	68312.39309	1121.271406	100626.9546	5740.69231	91457.30853			97
324.0523719	324.0502774	324.0534019	65.80649995	65.22099779	66.09699842	4	0	1	3	15458.46907	29172.72018	27791.90353	18653.00143	38553.90881	23922.77066	16778.41188	30101.39636	39875.91863	20698.12268	27709.0108	5023.830979	63079.80799	11355.44048	43296.86957		[M+Cl]- 289.083	97
324.0709448	324.0702972	324.0715158	198.8109976	195.7030005	201.9930058	15	5	5	5	336292.4441	297823.0897	405637.4578	220562.1156	629969.5443	422023.4029	260626.7092	432219.5748	401772.1781	306351.8899	331403.0732	167185.4003	464930.3205	301451.3405	266876.0768	[92][M]-	[M-H]- 325.078	68
324.22411	324.222801	324.2246562	305.2100059	304.2989923	312.3510125	14	4	4	5	273569.2393	170521.1679	103359.3054	218113.1525	76693.00768	266365.7241	95052.09581	56460.6607	197923.8556	184234.8054	154811.0227	251274.6233	289401.3384	240471.4781	32825.40992	[91][M+1]-		1489
325.008445	325.0073609	325.0101653	25.9950006	25.0170007	26.65400007	15	5	5	5	247264.4579	349650.9858	279728.7958	274470.9645	211874.2201	197548.6433	310047.541	252194.0721	433756.8934	420069.6866	348681.3184	395841.3685	314999.687	291120.197	420475.2546	[93][M]-		126
325.0748419	325.0738926	325.076322	198.8254955	198.3489938	201.9930058	12	4	5	3	36462.28511	42392.39334	60929.13546	32123.16341	101969.0996	51222.03269	31944.26774	73105.27652	72338.38181	37726.39226	45931.16258	19139.72946	71051.97341	40771.52932	47214.61028	[92][M+1]-		68
325.1828683	325.1819062	325.1834506	408.6919962	408.0140017	409.3530003	15	5	5	5	2240888.255	1638385.423	1710400.452	1596306.851	1849503.63	1623165.193	1343783.602	1581175.672	1436063.666	1986383.837	1801176.078	1715488.162	1517932.921	1711287.685	1613451.226	[94][M]-	[M-H+NaCOOH]- 258.206	127
325.2001435	325.1944175	325.2007216	230.3620016	224.4300003	231.1409975	15	5	5	5	590617.6352	130051.1584	156003.6441	397257.26	174434.3282	658776.6174	115246.4328	202207.3071	213827.4832	395144.5118	33257.31045	146440.1755	569281.7115	909381.3807	350954.1882	[95][M]-		219
325.1998216	325.1955022	325.2003875	280.618	279.9800055	280.6859918	5	1	1	3	29187.64533	16142.21757	22496.63783	28416.1126	27889.69289	30558.16639	16136.35035	29988.73558	29338.67913	33094.13672	24271.06654	21638.63619	26320.45196	66684.15655	26450.9299			1907
325.2362857	325.2355313	325.23653	323.1454908	322.3299943	329.43299	16	5	5	5	438527.5763	174587.2854	101060.1859	206015.0099	108460.851	368235.1407	99099.16352	121642.4258	210657.1779	188732.8263	199158.4474	146120.6425	352932.893	469274.5187	88228.22954		[M-H+NaCOOH]- 258.246	65
325.2366013	325.235921	325.2368246	413.7410138	413.0229934	414.441992	15	5	5	5	477616.5385	604188.1374	790803.0602	734226.7759	1028987.477	1053338.636	867587.4793	1088188.069	1088993.467	930081.7067	855140.3469	933956.1238	1163210.821	833446.6038	797723.8201	[96][M]-	[M-2H+K]- 288.288	827
325.2753574	325.2725472	325.277361	423.4009914	422.7989887	424.0609942	8	3	3	2	60054.23729	49917.58205	53396.75773	59448.45887	48003.37947	56413.80755	48078.90356	46207.82811	43105.79465	41845.3572	38244.73795	44579.21635	21590.46663	36793.63389	28037.48494			1788
325.3089272	325.3083085	325.3094191	485.0450134	484.044019	486.2039835	7	3	1	3	275531.3102	265894.77	229653.4657	277384.4079	220993.595	239181.0931	236530.0298	252337.6136	237719.5945	164206.2967	250276.4122	192482.3302	248493.4108	305702.6698	188196.7903			343
325.3082885	325.3076399	325.3091307	467.6970087	466.3410116	468.518002	6	3	1	2	151692.0699	82695.01269	88260.54375	114740.7442	107037.6334	116764.1782	100011.1923	111523.8881	100881.806	92646.46549	85742.07378	235465.0664	89731.14208	94429.80682	71209.27036			2004
325.3091047	325.308326	325.3100283	474.3569868	473.4230059	475.9179881	5	1	3	1	386221.3686	394533.6911	363871.2446	447006.4752	414615.8607	438564.2951	386457.2757	453135.522	398389.8052	147822.6017	394747.4862	498637.0605	385662.9042	429874.3837	137305.1464			1226
326.0075346	326.0009876	326.0095502	26.0250006	25.4650006	27.90099945	12	3	4	4	32738.74995	48589.72878	39688.60418	31523.88944	31425.82776	22700.64009	46566.55201	37151.17016	65698.2543	63379.08475	49518.02942	58674.7443	43060.29373	28120.60843	17968.74218	[93][M+1]-		126
326.0866397	326.0858776	326.0872184	216.2030009	213.2279991	216.8209954	15	5	5	5	1202758.3	1720237.866	1914850.683	1191268.729	2154426.571	2093312.787	1365888.322	2104148.89	1403835.939	1532843.929	1908959.242	969689.4992	2144738.346	1589663.358	1480001.708	[97][M]-	[M-H]- 327.093	92
326.0864165	326.0847233	326.0879421	95.66299734	92.08800102	99.05699671	15	5	5	5	70557.25066	94522.12658	97763.30975	54990.29514	155090.0742	97387.2796	84514.1139	163563.6318	106154.8777	102637.0738	110614.0069	52426.3805	143201.837	63828.80562	87811.82538			1836
326.0863426	326.0853103	326.0881544	47.15900162	46.49999857	47.67800109	5	0	2	3	15396.00771	18006.15412	17756.575	8124.594136	17523.06248	19550.43632	19940.60326	27729.89149	23895.23366	26595.9977	25860.76342	9414.52465	30093.02043	23555.49095	31363.88259			61
326.0871076	326.0861336	326.0878139	193.207995	189.1580023	197.2350039	15	5	5	5	394801.4764	388145.5678	460478.3536	323800.9877	588596.6654	468354.312	354228.174	578165.4691	431853.7625	395222.5579	453739.6069	223715.503	562319.3124	330964.3751	395552.0898	[98][M]-	[M-H-C5H8O4]- 459.128	191
326.1014882	326.1007253	326.1021946	178.5160032	173.5680061	184.6979971	15	5	5	5	2842158.535	1566791.118	2703258.941	3857460.779	3474077.098	3689359.83	1671495.126	1924954.095	2483526.97	1984827.031	2422230.482	2672163.128	3155904.222	3115650.465	2651434.625	[99][M]-	[M-H]- 327.109	46
326.1016953	326.1011698	326.1022124	157.5039962	152.7939994	161.7130006	14	5	5	4	1818988.452	762399.3064	1586574.212	2248733.749	2633064.266	2219645.979	791562.738	1653393.496	1779693.674	1621444.117	1743349.849	1190528.766	2131657.578	1689004.479	1371468.471	[100][M]-		169
326.1857156	326.18494	326.1864441	408.6919962	408.0229976	409.3530003	15	5	5	5	447178.4716	311807.2658	321907.6182	310704.4884	365764.6607	313904.3674	185802.0517	312418.9529	279883.8718	395392.4233	374380.01	336476.6426	308777.4617	352224.473	324817.5397	[94][M+1]-		1199
326.2043778	326.2027269	326.2074565	230.5489964	229.6740071	231.1440029	8	2	2	4	91708.0794	18923.40541	24313.84231	58220.49297	27043.95894	93435.02854	16387.34031	31269.17155	35218.65744	52746.42783	50496.99238	24029.6811	99366.59314	172453.9027	53335.58957	[95][M+1]-		219
326.2396674	326.2390656	326.2405733	413.7410138	413.0229934	414.441992	15	5	5	5	74395.03516	85979.27218	140138.5259	131532.4773	186178.6693	219159.7768	151452.7568	223477.6751	228495.2295	166507.4659	148640.9809	178133.9325	243992.0604	157888.2967	140649.6828	[96][M+1]-		827
326.2397984	326.2386965	326.2409568	323.4974983	322.7779861	324.2139983	6	2	1	3	76536.33712	26038.4874	17962.10032	31649.50301	19663.01245	54369.57265	17865.68113	23172.88646	34575.58983	31261.97337	28122.71379	26092.34615	66998.53887	85049.35286	17256.72285			380
327.0899566	327.0892688	327.0903944	216.2030009	213.2279991	216.8209954	15	5	5	5	189956.6291	283544.4488	313925.0231	183035.8712	373313.0487	321224.8681	222849.8192	356742.3564	228398.5526	254537.4161	325542.0204	162081.5245	382632.5509	270412.7476	235830.1437	[97][M+1]-		92
327.090314	327.089344	327.0913288	193.1729957	192.0380065	196.6139998	7	1	4	2	57010.56773	54192.92397	54551.14691	52954.16864	89499.47534	66464.33554	51732.31744	82009.19713	68718.0293	52928.52673	70078.33816	32036.81329	70643.64042	57663.10654	55829.14164	[98][M+1]-		191
327.1049746	327.1041744	327.1056151	178.5160032	173.5680061	184.6979971	15	5	5	5	605067.7524	334115.4572	580042.8377	819632.0969	739658.2412	764701.9057	359799.7681	417761.3264	540062.9884	441014.2945	527461.5448	563933.6621	682533.3457	671106.4771	583819.1263	[99][M+1]-		46
327.1046694	327.1041512	327.1055969	157.5039962	152.7939994	161.7130006	14	5	5	4	330712.2438	120905.7407	283528.9727	465247.589	554959.9925	440369.1398	128430.1145	327266.1555	351557.0738	336115.7377	352973.1959	235805.1794	434645.9867	358567.5305	263411.4059	[100][M+1]-		169
327.1208733	327.1198579	327.1222906	252.9194966	252.4940123	253.8120041	4	1	3	0	16956.64482	15732.70516	24853.13629	16485.11331	19539.57398	22479.63772	19049.6746	24649.21134	25671.83602	19598.64081	19161.07852	21101.90125	21238.96406	18170.10028	27533.2177			1606
327.1798878	327.1793818	327.1803361	236.5889994	234.8939976	237.4379953	15	5	5	5	1352085.418	1444304.34	1266526.393	1520633.26	1417126.686	1507887.811	1446619.803	1643127.436	1512831.418	1652970.207	1605350.512	1964321.055	1607887.482	1681619.65	1599078.199	[101][M]-		112
327.1795472	327.1777146	327.1806357	1091.81404	1090.77095	1093.387051	15	5	5	5	129137.3963	151605.2107	140827.6291	158688.4189	149701.1245	171468.587	101109.9946	147649.7234	167147.8821	173356.3413	179143.4787	196869.1845	181058.8917	193096.6496	186661.1874			858
327.1810058	327.1799263	327.1822251	408.687999	408.0229976	409.3430003	10	4	3	3	170471.103	123581.9564	130257.7428	137762.7286	140675.1944	124885.9022	117394.9072	129874.2011	125075.4664	171535.7878	151002.1036	161876.3	143950.7902	150798.6949	156318.0492	[94][M+2]-		1197
327.2158708	327.2144116	327.2169352	223.5029984	222.5139997	224.1329984	11	3	4	4	69015.0041	42341.55398	44855.02852	112625.5925	72089.23557	200046.1322	23545.82417	42213.81754	36760.71691	86383.43918	45167.77761	34576.03945	109617.2016	687665.3995	132098.7822			24
327.2183071	327.2151935	327.2195245	244.0540084	243.3429935	244.4810139	6	1	1	4	174169.8621	164351.8327	118635.9783	173284.07	149561.3845	77822.86681	168380.1751	182485.1937	175311.2421	205523.9263	38727.68614	164051.8152	89883.15856	230614.4522	62818.48646			1155
327.2884355	327.2875907	327.2890107	453.3669958	452.2369931	454.2940121	15	5	5	5	224848.2528	275948.2892	248235.2246	264045.0664	279641.3942	135250.4257	233620.132	389812.0595	371701.9106	265426.6403	257470.9506	361273.8817	374643.9299	156081.2111	291323.1904	[102][M]-		1806
328.057124	328.0560729	328.0580752	191.2969964	190.0120059	195.6590033	12	5	4	3	48446.36603	56235.19365	70496.5675	60571.5869	69057.89477	46537.78477	58160.37183	76002.80273	82626.66949	95093.11297	80355.40722	75825.23971	79707.49787	110209.262	111456.8321		[M-H-C2H4]- 357.093	10
328.056428	328.0556638	328.0580717	209.4529935	205.2749948	210.8790011	8	2	2	4	142050.7527	178325.1329	96950.60656	137909.3859	111004.6645	263613.3094	154862.1709	119771.8504	107186.6216	230783.2119	138826.6486	121781.9235	305476.7781	273064.0464	188879.7681		[M-H]- 329.064	114
328.056878	328.0564593	328.057486	200.7554977	199.700005	203.0509976	6	3	3	0	65880.38851	78242.00355	116902.7433	62624.4481	105877.1382	108378.4073	61520.08017	123264.5695	112116.7986	141894.2968	132395.9908	84526.47503	121005.0158	126751.0013	142198.2835			68
328.0675581	328.067019	328.0691269	36.65299913	36.35299913	37.31199861	4	0	1	3	29882.59224	22087.49989	22925.27682	13734.91177	27176.33271	19017.1768	23308.90857	30611.64008	22446.75935	22093.14988	25736.59049	12155.77045	37801.21944	21922.10465	28600.28432		[M-H]- 329.081 [M-H-COCH2]- 371.076	29
328.0938054	328.0917754	328.0950245	216.203503	215.3959962	216.9349948	8	3	3	2	30880.20848	45691.72889	61771.07454	41073.2389	80592.79672	60249.40267	38716.90365	94823.52528	43183.20529	68295.93198	73750.4706	23445.66662	72265.81606	50045.96305	53540.65099	[97][M+2]-		92
328.1018407	328.1012346	328.1028126	96.31299734	92.69099813	98.39800081	15	5	5	5	160236.1179	151591.0038	183142.4742	110606.4809	261595.824	124432.1648	138072.4274	299325.5817	177278.0378	133679.6989	196854.5134	88447.02043	196519.3275	110579.2229	126041.936			1837
328.1019207	328.0965356	328.1024684	211.796001	208.0100056	216.1819968	16	5	5	5	101508.715	130477.5788	178471.4098	90325.98892	316035.5333	161999.1085	104529.5075	299830.7169	159151.3719	143786.7705	192252.632	64276.78015	211857.5865	139148.6293	111785.4442		[M-H]- 329.109	273
328.1073032	328.1069464	328.108083	178.3339977	173.5680061	184.6979971	11	4	2	5	78528.06896	44525.64576	80955.59893	111354.5848	100670.8663	113769.9354	44588.99181	61096.14253	72423.59046	37731.63559	68216.28812	78728.20573	94855.48114	97666.6789	83033.94139	[99][M+2]-		46
328.1830737	328.1827605	328.1840891	236.5889994	234.8939976	237.4379953	15	5	5	5	235981.3986	254105.5507	218413.6245	285005.5324	268204.4747	291011.9439	254703.0005	319081.7043	295646.0019	323528.4976	320092.2844	392436.3807	312290.6784	340323.1139	316309.6155	[101][M+1]-		112
328.2918527	328.2913171	328.2926714	453.1494999	452.2710095	454.2940121	8	3	2	3	31784.61592	36967.87611	36317.75523	29393.29684	39706.74486	23160.08828	35636.64806	52892.63042	65140.42842	37845.28557	31305.55251	55856.94481	66820.02884	20521.01021	43337.02801	[102][M+1]-		263
328.5750443	328.5745945	328.5754864	26.18400007	25.5950006	27.66299954	4	3	1	0	82054.87692	46615.29527	7914.60308	65004.30567	9776.747457	4370.247001	64989.8612	9711.502968	8109.219097	7507.530265	5587.788491	28114.89355	3749.932524	3759.811614	6704.460629			1189
328.9230357	328.9226858	328.9244402	1119.582514	1117.332044	1120.435965	4	1	0	3	203760.0442	259322.0966	186366.124	261554.6082	258165.1431	228114.9282	237836.8528	258141.0397	280514.3616	335735.1418	406837.0498	366424.6272	435200.397	438259.4386	500652.7652			1548
329.0010681	329.0003716	329.0022631	29.24900018	27.61100028	30.41600134	15	5	5	5	246829.7727	417431.821	508507.0139	332775.9043	530459.7314	523499.2504	465848.6555	655103.0984	308864.6818	596260.4669	757035.062	237529.181	444562.6895	500567.581	246004.9805	[103][M]-	[M+Cl]- 294.028 [M-H]- 330.01	33
329.0651992	329.0646797	329.0656987	220.0059936	217.3400003	220.9990032	15	5	5	5	646873.6161	853112.5097	1550146.123	863711.863	1238753.075	1210987.933	914211.8037	1429344.979	1210083.502	1459832.124	1430500.746	1048966.726	1300997.43	1493741.022	1721995.45		[M-H]- 330.072	36
329.0646069	329.0640919	329.0653364	244.3559988	243.1090015	245.0129893	13	3	5	5	124705.4061	180919.8243	304164.0082	175615.1484	240400.8884	378188.1884	170908.9216	513630.4712	254376.4181	497354.0987	549194.5497	255420.4276	281834.8476	386769.308	433376.203		[M-H-C5H8O4]- 462.114	121
329.0652005	329.0644319	329.0654772	191.2969978	187.7909976	195.6590033	15	5	5	5	8373501.81	9838314.319	12964687.26	9738970.33	11304524.4	10276885.15	8605270.082	9784539.473	10915409.47	13174074.34	13747893.81	13180007.68	11611937.28	11807543.97	14743676.99	[104][M]-	[M-H]- 330.073	10
329.0648515	329.0641752	329.065319	209.2814994	208.4800025	209.4529935	6	1	3	2	289503.6073	312571.4588	642003.9692	369766.358	475195.5512	426661.2109	335399.3037	448675.2775	473531.8826	511915.5301	2252950.36	465288.4067	525036.19	478745.5141	566849.1269			1175
329.0855275	329.0839735	329.0867895	38.8390006	37.87000113	40.45600176	15	5	5	5	70368.99998	60878.66664	56866.04322	44310.30249	50426.13837	42493.57061	87031.91025	86682.59059	123648.5354	112648.0871	77268.01353	115941.3981	90251.12291	57825.03844	130580.871			720
329.1216685	329.1210517	329.1222717	193.1729957	189.1580023	197.2350039	15	5	5	5	94307.59935	108037.2451	168835.5263	110979.2049	163902.5384	144149.0276	115056.8542	186146.4368	222799.583	191314.0181	196384.5016	152708.6493	201847.6286	171195.4227	213937.0056			191
329.1845697	329.1822131	329.1861569	236.5460014	234.8939976	236.9530061	11	2	4	5	18141.09261	64075.80588	37520.15624	75084.47069	26831.4717	30697.04204	33955.76733	41692.88459	37370.64863	37878.83237	32435.6794	51155.43916	31217.69455	32952.69938	35589.26416	[101][M+2]-		1107
329.231263	329.2299593	329.2321253	233.6329988	232.8369981	234.7040001	9	4	1	4	52944.45044	39119.27266	49351.02775	63044.73104	37137.53905	55400.71438	32389.06678	52724.47867	51226.52765	57073.51718	26042.70066	71055.81556	25046.22747	388051.2963	50747.7565			288
329.2486888	329.2451555	329.2499299	526.15099	520.4690228	529.1450092	11	4	3	4	292388.4564	127125.9283	134411.0541	120518.7377	123104.6507	154266.1351	142531.4898	92296.36227	100075.0555	168773.1828	166423.6365	153537.6392	321123.8295	307463.1824	172280.9181			419
329.2487065	329.2476404	329.2496157	550.3319836	544.6730232	555.8289984	12	3	2	5	103627.3424	101705.5253	116477.0905	129141.2099	104819.3493	119944.3258	142802.8461	259165.8245	116510.7699	123397.6344	141612.5381	169837.3375	76387.84862	196798.4866	177206.4038			899
329.2487796	329.2479596	329.2502489	495.4970119	491.9129724	501.149025	12	3	3	5	332659.7021	117394.3664	99866.43655	79705.2266	116196.355	238372.4444	62458.0114	55565.60553	125223.3542	127152.2611	91986.94336	274906.0087	63737.51721	110779.3536	82489.73884			406
329.2493474	329.2483264	329.2502337	483.1590271	474.9760113	487.111978	9	0	4	3	74596.00099	78783.51787	72629.61916	86013.37991	76626.79279	83303.33908	33790.81204	90239.9811	101039.6945	92342.62339	178586.0821	101164.2329	85366.8159	141279.5793	69901.02074			1875
329.2488788	329.2477052	329.2502673	564.282487	558.8909912	567.854991	8	3	1	3	74914.20639	81145.53901	81866.26871	177788.9477	76773.87452	77815.1447	85894.04303	77138.70666	79724.83597	82192.98259	77483.57503	78116.66625	77535.66905	87758.80415	63153.73577			1798
329.2491443	329.2476617	329.2512578	537.5004939	531.7859735	543.1839771	12	4	3	3	82082.97339	83272.5781	231798.1454	67965.42166	152002.4176	151168.6056	92196.8979	114740.9425	140222.465	106857.0641	126050	151147.3339	85721.89883	103907.6692	110509.1894			416
329.2886107	329.2880144	329.2891787	191.1239998	187.7909976	195.6590033	10	3	2	5	76829.93439	101935.8552	186398.5565	125853.6391	146769.6458	131568.9596	102177.4193	136435.6063	166770.6551	207739.5009	220480.8593	200519.4505	165256.9397	192635.7638	254686.9055			10
329.3378848	329.3376622	329.3381289	189.8825022	187.7909976	191.2929957	4	0	0	4	76414.69259	99541.95139	297.01012	123171.26	240.8979471	133626.1974	101871.9511	136413.9515	166165.9006	224844.9763	210180.8552	183518.0775	165527.8502	157469.1093	214686.6814			1257
330.0020179	330.0005824	330.0049049	29.24900018	27.61100028	30.41600134	15	5	5	5	37837.22885	78138.81457	85880.43881	57453.20127	86256.29452	82428.45121	95418.11196	126857.4994	48645.91	111147.4882	150387.6892	34207.59525	70142.91018	79473.38545	33177.14332	[103][M+1]-		33
330.0685114	330.0675933	330.0687793	191.2969978	187.7909976	195.6590033	15	5	5	5	1597374.028	1868166.73	2470751.58	1862228.903	2162113.059	1959122.892	1661612.738	1887476.198	2094038.075	2530427.559	2634133.926	2527445.171	2218776.025	2278840.477	2853696.374	[104][M+1]-		10
330.1231843	330.1219483	330.1239705	190.9914981	187.7909976	191.9239998	6	0	1	5	1517559.183	1719803.416	157139.7511	1797616.42	949748.6457	1914132.503	1588240.472	1842539.752	2003049.78	53977.53432	37302.75998	44182.16883	39604.65011	37131.48458	52473.78367			10
330.6975534	330.6966259	330.6999562	37.93100165	37.61100165	38.12100165	5	0	2	3	5307.428872	12078.75764	9275.742166	3768.96596	10030.91787	6252.761763	2619.184028	15125.38085	43765.71244	30162.91192	10080.12455	30578.69394	32793.46673	12359.42998	23392.1803			29
330.9893455	330.9881978	330.9901517	27.3320008	25.08600017	29.15900018	15	5	5	5	161322.8066	200540.7688	336803.8331	229531.9834	421780.0409	414400.8794	247288.7413	405910.9861	196369.0356	335870.029	396278.0363	154881.0785	363636.669	385452.9092	188764.4267	[103][M+2]-		644
331.0657385	331.0650775	331.0663786	58.60499909	58.08200026	60.48800151	13	4	4	5	43841.52754	40928.42512	34969.93084	27985.49899	63703.40062	70701.80851	53148.21579	151565.6448	129319.7368	126262.9079	109299.9978	175077.1161	134451.5936	107089.0251	138145.3073			80
331.0705811	331.0663545	331.0710656	191.2974985	187.7909976	196.1260011	16	5	5	5	255891.4269	286428.2548	406199.0014	299838.9751	331143.7724	314536.3757	274345.3304	338489.4348	357099.837	432317.7136	449230.6011	434775.7155	357925.1227	400208.684	480195.2174	[104][M+2]-		10
331.1013111	331.0972743	331.101921	176.0460032	173.1520038	183.0819965	11	3	4	4	20460.67055	18261.90515	39933.34471	26884.78073	40703.35657	40616.87891	26697.34726	46640.07375	41455.4173	47366.36559	36079.04514	23817.2824	52414.45502	40127.00484	52097.16878		[M-H-CO2]- 376.1	147
331.1021187	331.1003654	331.1050359	94.17999933	93.42200039	95.51599955	9	2	3	4	26619.47487	28274.96421	34003.71135	26739.50034	36720.30969	28542.16679	27003.9937	37204.15992	24301.99535	36445.77498	25366.69783	29247.91522	33144.68064	31980.26908	41260.0836			381
331.1745497	331.1712876	331.1758628	252.1820068	251.2940054	253.2569891	11	2	4	5	30992.70728	46125.77102	76413.82165	36410.83418	88739.65996	37876.4587	41235.0042	102106.3127	84499.9874	80456.40783	89728.00351	46183.40372	98706.7618	37967.17789	62621.47059		[M+Cl]- 296.202	203
331.2654452	331.2648566	331.2661068	745.8329987	743.9470123	748.958985	25	5	5	5	57419988.14	60355114.09	58600842.18	59175835.32	20337116.44	61797267.25	57112622.39	63402580.92	59980552.17	63947970.44	61562656.38	70301384.55	20231627.27	67973212.53	61760046.65	[105][M]-		744
331.2655036	331.2649823	331.2658844	834.8930196	827.6770088	840.1079906	31	5	5	5	80181154.66	82532811.79	91553266.63	18601686.6	75908933.24	21023476.93	20232073.75	88160351.34	94031490.77	95240134.59	93367351.59	23279350.87	95140324.75	55332363.56	98805585.56	[106][M]-		32
331.2654427	331.2648974	331.2658763	786.4260092	785.1499751	789.4329778	20	5	5	5	18399887.43	19138597.26	71733191.69	68604361.63	36490626.54	73109262.78	18196053.15	40004397.27	18973599.35	20642805.93	19939706.71	81576522.93	72689649.96	22862376.25	75085896.98	[107][M]-		686
331.2656457	331.2650708	331.2660712	675.9010262	675.7660181	676.5070152	18	5	5	5	12372460.81	12521167.72	12998780.85	11939255.98	11905839.19	13116963.04	12534177.15	13292868.19	12151565.42	13561960.78	13283257.6	15344473.63	12404969.26	14319536.38	13771930.65	[108][M]-		885
331.2656914	331.2650399	331.2661036	664.5629883	663.4630266	664.6430238	17	4	5	5	8460484.95	10124241.93	7472346.919	8340822.4	7855288.812	8926638.31	8165912.114	9058110.765	8186413.019	8276956.822	8132877.672	9532114.581	8401040.534	8685257.853	7974829.053			78
331.2654996	331.2650366	331.2658864	699.5595108	692.7760159	702.2590248	26	5	5	5	21773367.09	23005780.66	13672328.52	23865221.84	10776971.71	5105952.789	13440782.25	21012585.94	10521753.12	29506292.25	9749432.635	7598378.296	27751870.84	12089271.5	11901598.69			828
331.2655517	331.2647829	331.2661976	1096.079959	1095.349044	1096.520989	15	5	5	5	253385.8431	274449.4626	268556.7081	270091.6008	255154.6911	289273.9796	270424.2657	298166.7389	292990.4215	542558.251	324858.2497	335133.9946	288860.1237	337595.6129	314542.7552			180
331.2655666	331.2649705	331.2659187	655.372982	652.8510066	656.2930148	15	5	4	4	8023760.023	8505572.704	20757709.68	8515797.164	7435123.092	8410338.584	7846188.908	14109301.1	9448975.674	15945665.14	8932178.676	11772953.38	8686762.507	9372578.676	9281509.558			917
331.2655006	331.2652004	331.2664859	712.4884851	711.8590164	722.225009	16	4	5	4	7705188.351	8123476.661	8515379.011	7208096.93	8075085.181	8369117.232	8003280.843	8262176.887	8072875.688	8738941.015	7771446.23	9843961.596	8113776.96	9203627.906	8550780.643			66
331.2655721	331.2650516	331.2658707	890.8139859	888.260005	894.0939832	15	5	5	5	115360749.6	116638333.2	105733074.8	79592671.08	60940801.23	119979600.9	123431907.3	120226717.4	116917926.1	132919993.1	131080707.8	153008493.5	124284060	144030405.8	95859074.5	[109][M]-	[M-H]- 332.276	28
331.2655545	331.2654162	331.2658786	866.5029909	861.5169829	869.8720181	17	4	3	2	36624865.36	20490347.13	19166257	4412114.214	2800535.359	43840051.95	38263322.01	38487589.42	23083147.3	47554451.95	45696378.15	50090643.3	39769937.18	43063679.19	40770290.83			624
331.2656075	331.2651114	331.2659583	685.6789997	684.6460271	686.3259888	12	4	4	4	7074048.209	8392306.072	7906521.716	7273739.976	8899039.682	8369329.612	7768219.593	9222699.46	9451624.257	8044454.577	9212595.43	9641669.017	7807936.311	9102701.587	9112274.359			863
331.2654652	331.2649491	331.2660094	806.1710057	805.579973	807.4680275	10	3	5	2	16433266.27	16572857.02	16339270.78	14466667.53	15612965.23	16681313.52	15675237.81	16983190.27	17693943.89	17748817.29	16044600.13	18280838.69	17683746.09	17601970.35	17576210.81	[110][M]-		42
331.265453	331.2650277	331.2660276	798.2530144	797.430984	800.5509813	10	4	4	1	16773611.23	18640795.36	18069283.64	16659532.91	17412435.76	16598619.87	18076274.38	19078958.13	17484633.57	18977648.71	17455721.26	19886002.94	16387916.65	19393486.24	18538534.53	[111][M]-		41
331.2658764	331.2651229	331.2661422	536.3895103	534.9000061	538.4030016	10	1	3	4	3415619.36	4154782.396	4013167.691	3755935.584	4001849.641	4694524.174	4552817.829	4620866.725	4507474.321	4641811.785	4747260.163	6013439.305	4068487.306	4488115.998	4809890.867			54
331.265588	331.264776	331.265989	573.8519717	562.5580075	577.648018	13	4	4	5	9185071.57	8325729.322	7740226.344	10256932.55	6311356.821	5201379.701	5774348.403	8552779.202	9223430.837	8673784.07	8448180.511	9942258.569	8902061.128	9359695.068	11050012.7			100
331.2655037	331.2652406	331.2658502	764.605002	764.5420238	765.892021	8	4	1	1	15823769.27	24751513.4	15350053.67	24698153.24	15893551.14	17470628.71	14683707.1	16768051.92	16415104.6	17507146.74	16777073.05	18897336.94	16313719.96	19321193.84	17181795.69	[112][M]-		767
331.2653491	331.2649235	331.2659512	778.1724907	775.8909988	778.6859853	8	3	3	1	15597044.57	17168135.16	17383082.77	15122667.21	17085818.44	17829018.9	14572292.1	19813034.24	18671325.65	19568267.82	18972287.6	19174016.76	18103696.48	20319137.71	18725105.83	[113][M]-		45
331.2657444	331.265147	331.2661411	940.4880232	937.5840222	945.0289876	9	5	2	1	13785542.47	6846428.657	6381468.194	4979533.68	6959492.497	7077420.323	7045568.228	7307953.863	5953527.087	6987956.692	7362404.542	7360454.347	6880102.729	7037970.728	28217622.08			74
331.2657011	331.2649263	331.2658437	816.3009891	815.4560027	817.5260054	7	1	3	2	18922031.98	19755238.53	19924819.85	19462450.04	18621286.75	20350730.13	19266923.49	20797722.53	22625007.83	20859552.32	20593826.58	24216458.71	20749744.93	25202843.48	22139019.52	[114][M]-		39
331.2657521	331.2652095	331.2661649	631.367009	629.737009	635.2709898	5	4	1	0	8208955.093	13260285.13	7674241.49	8515659.272	12261133.68	7923055.711	7930970.287	8341903.455	8673617.759	8489517.248	8374139.129	9752862.561	7971796.384	8548872.813	7976299.079			969
332.065412	332.0640817	332.0667653	32.2819984	31.38400028	32.99100144	15	5	5	5	115304.4071	96305.28379	79841.37915	109892.6772	83157.77373	97414.77811	104380.7624	100323.0132	59657.55451	62400.84513	55478.03403	145087.215	83789.57163	157082.8645	86608.59956			157
332.0724415	332.0701055	332.0754935	191.9150039	188.4699935	196.1869978	11	3	3	5	28002.94877	24220.00128	47878.45432	25518.42014	26959.07576	39077.93472	37546.35635	42730.78551	46609.53605	54072.4952	47022.1541	44258.927	42410.16175	51769.5143	57573.04593	[104][M+3]-		10
332.2683712	332.2678611	332.2688704	787.0575092	785.3039915	789.2479724	22	5	5	5	4739170.075	4890185.987	18485812.5	17703266.71	4629771.677	18838861.4	17420012.69	10370109.12	4891313.581	5326501.556	4839047.762	20920696.3	19331700.66	21350097.61	19406573.66	[107][M+1]-		686
332.2685325	332.2680038	332.2689299	701.2599786	692.674005	702.6479948	21	5	5	4	3214601.87	3381281.853	5221116.129	3509170.297	5089849.058	3639560.669	7238396.683	5380032.615	7315037.431	6037329.622	4727821.023	8841729.587	2472449.129	4316812.981	4610381.387			101
332.268507	332.2679108	332.2688319	891.0910022	888.260005	892.6370186	14	4	5	5	29447631.97	29749701.35	27021245.35	29297682	28116332.13	30398342.73	31549643.1	30865166.98	30223620.05	33702892.16	20716699.96	38487445.66	31682358.6	25083328.56	24953258.06	[109][M+1]-		28
332.2683737	332.2678952	332.269135	747.1029987	744.896004	748.958985	13	3	4	3	14929343.25	15637536.53	15201295.09	15462429.67	14710752.09	16080951.96	14891714.56	4700895.483	15558756.55	16643126.59	16116198.36	18260215.61	15652770.41	17408912.05	4506837.266	[105][M+1]-		744
332.2682785	332.267896	332.2689745	806.1819757	804.0089975	807.4680275	11	3	4	3	4211623.197	4534103.984	3967425.533	3734499.385	4027169.95	4580460.212	4034701.697	4367739.927	4097220.815	4560560.658	4124605.595	4671137.934	4270801.777	1328793.513	4528982.875	[110][M+1]-		42
332.2684648	332.268094	332.2689568	716.8840273	712.4540056	722.225009	19	3	5	5	5380571.541	2121739.695	5814747.114	5400071.528	5616520.152	2367970.845	2112530.401	3960350.3	5825826.105	4370381.569	6247203.238	2347484.191	6042680.024	6860491.806	6188851.746			170
332.2684303	332.2679761	332.2687695	828.6129735	825.4710252	829.4519952	11	3	4	2	5909192.878	6189733.215	6660601.582	10266571.98	5623874.903	6452753.106	5674453.573	6506339.754	5800230.06	19692897.55	6543655.032	7461729.662	6393835.144	6160419.666	5759452.574			1133
332.2685755	332.2680382	332.2688398	834.8930196	832.8489787	835.8960033	9	3	1	3	20613797.17	20911045.25	19575861.84	23345885.03	18422650.65	19793071.93	5140427.472	20053983.27	20120936.27	21439639.5	23669073.88	5849529.67	23934205.68	22458930.32	21331707.07	[106][M+1]-		32
332.2685021	332.2683002	332.2688684	816.1279809	815.4560027	817.5260054	10	2	3	3	4842994.879	4770522.508	4837537.831	4715762.485	5430731.302	4972599.588	4590370.672	5325837.184	5808631.775	5558355.247	5270374.695	6135880.216	5021019.149	6422244.393	5608331.699	[114][M+1]-		39
332.2683375	332.2678102	332.2688439	735.4640237	733.6190088	736.1329897	10	2	2	3	4480428.309	4689337.169	4812379.617	4853582.908	5121091.888	5033187.017	4600777.308	2605353.743	5349026.99	5336500.326	9787655.496	6024695.048	9360085.871	5711644.301	5394419.188			150
332.2683604	332.2677342	332.2688081	764.4690115	763.3049992	765.1419882	8	2	2	3	5899255.623	6417573.636	6006850.821	6447206.042	5757783.99	6695698.498	5547186.653	6308048.085	4317919.226	6560943.391	4224445.414	6789405.398	6117565.17	7311391.431	4262739.82	[112][M+1]-		770
332.2682565	332.2679823	332.2688952	778.5139798	777.5349998	778.8040244	7	3	0	2	4042996.415	4440173.391	4773238.501	4177331.179	4438136.417	4891914.922	4016213.809	4682910.912	4733033.065	5072157.969	4908131.947	5263353.995	4726908.858	5827294.576	4857637.336	[113][M+1]-		45
332.2682965	332.2681312	332.2687249	675.9010262	675.8489963	676.5110262	7	2	2	3	2842080.603	3309600.658	2978394.451	3096921.689	3168275.191	3137522.482	2998286.498	3228584.161	3244530.095	3759926.791	3062510.471	2383665.354	3325621.247	3444914.519	3541113.183	[108][M+1]-		75
332.2684476	332.2681986	332.269034	798.1705026	797.430984	798.770994	6	3	2	1	4284429.208	4469908.106	4103660.642	4274873.839	4486448.437	4242667.891	4128456.008	4352951.727	4482447.102	4863212.243	4475810.192	5076155.016	4219412.148	4974815.529	4780247.238	[111][M+1]-		41
332.3157338	332.3144596	332.3174961	834.3199883	827.9020007	841.7639796	10	4	3	0	7127908.692	292546.3706	106705.14	80677.10211	125724.4121	7532093.392	165627.9953	127471.5655	18196.87282	8025140.684	7759364.447	8912240.499	7670789.858	8694034.093	8447107.259			632
332.317362	332.31427	332.3186293	852.1225053	846.2610231	858.8160228	10	3	3	0	5257100.431	80325.73	5311704.469	59305.04158	112673.8048	5221926.258	102861.1814	78819.57991	151977.7607	5899672.346	5666020.73	5998206.535	5640272.582	6241688.978	5556725.831			1112
332.3168303	332.3137093	332.3201567	892.2250186	883.9730215	893.7189967	5	3	2	0	11315028.01	170144.1289	477052.1627	12687279.13	14709.40317	12859537.56	110178.779	187240.9163	12182060.96	13559019.75	13135608.46	15450259.08	13102275.61	14612522.66	14186762.82			28
332.3179705	332.3157125	332.3203942	869.0449963	866.4870045	874.6110071	5	2	3	0	7863939.992	232739.5883	7825160.46	8156997.827	168084.9773	8387705.503	164497.1833	96422.42564	107585.3902	8989863.857	8638587.977	10084992.6	8149878.625	9428831.293	8642379.06			105
332.695508	332.6953252	332.6965967	38.12100165	37.31100165	38.81799924	9	1	3	5	11285.10667	22002.65308	22597.14047	6297.635606	20230.35743	14686.6958	6454.388921	31119.52006	93049.20433	72411.24184	29513.74428	76334.58029	85792.79378	24731.03204	65131.58259			29
333.0607652	333.0600964	333.0618872	32.18400028	31.18400028	32.99100144	15	5	5	5	893825.9933	767029.6143	449354.296	760211.3344	462174.6578	559358.3482	858232.491	566532.0459	463543.7136	440741.6447	428550.9811	1040954.339	500444.5231	860699.3721	646990.1414	[115][M]-	[M-H]- 334.064	157
333.0725475	333.071727	333.0730042	190.0150039	189.3900046	190.0369978	5	0	3	2	18636.75695	18834.04104	11709.16899	19698.72805	10379.70565	30690.54205	21380.37336	39617.95699	35236.37821	39824.55851	35324.15413	14248.15385	33360.65039	33812.36488	36189.32289			140
333.2183641	333.2167359	333.2202784	828.5310252	826.5110225	829.6599953	15	5	5	5	117620.2015	243697.8874	87483.98455	136700.1464	110049.3974	83700.32538	131394.2473	96911.11923	127365.272	116181.0479	107082.7126	118484.1607	68834.31809	123943.0024	131363.3197			115
333.2661556	333.2656532	333.2665083	891.4780104	890.1199722	893.4150159	14	4	5	5	9240291.519	5355099.09	9267783.596	6823802.583	6418352.105	10201983.27	10548487.58	10211607.39	10560333.39	11330177.86	11006250.68	12964577.8	10136675.22	12344806.28	8300467.04	[109][M+2]-		28
333.266218	333.2657728	333.2666169	778.1749998	776.9370053	778.8320189	11	4	3	4	1285208.942	1318542.843	1501398	1244788.761	1415949.903	1530710.272	1283110.31	1518968.466	1489223.759	1798680.495	1499445.877	1699515.323	1534360.529	1609380.879	1730391.008	[113][M+2]-		45
333.2664617	333.2657196	333.2666274	816.8029773	815.3369754	817.5260054	12	4	4	4	1537841.152	1647862.782	1742246.317	1603270.382	1659231.437	1686197.402	1682077.433	1743328.498	1897201.168	1916387.752	1750454.412	1984479.514	1743677.98	2091536.796	1921531.17	[114][M+2]-		39
333.2663028	333.2657685	333.2667597	805.826992	805.1869893	807.4680275	10	2	4	3	1337122.599	1348948.444	1352177.103	1205040.892	1251799.649	1386333.498	1294640.824	1524850.311	1374597.591	1489169.653	1445252.456	1599406.773	1313223.056	1701091.074	1370984.15	[110][M+2]-		42
333.2662567	333.2656026	333.2665184	764.5420238	763.2989828	765.892021	11	5	3	3	1186067.611	1960891.089	1992073.678	2054898.431	1932553.94	1332188.705	1698170.897	1961535.706	1303042.904	2193568.569	1360944.743	2111338.207	1910065.519	2520887.855	1313455.758	[112][M+2]-		772
333.2652272	333.2649027	333.2657607	828.419017	827.0929735	833.6500142	11	3	4	4	1996157.696	2327476.619	2552749.793	2863392.424	2166331.053	2356219.911	2976944.356	7244767.519	2526199.43	2549766.05	2361705.929	3075696.08	2323371.866	2423052.232	2598263.363			1140
333.2662884	333.2659896	333.2663966	787.0715242	785.7069969	789.8869969	8	3	4	1	1521119.379	1525035.195	1567971.385	5716408.257	1526429.749	1597209.538	592642.8277	3271137.209	1570524.305	1728757.669	1746796.367	1963885.743	6117626.324	1783627.813	1774219.573	[107][M+2]-		686
333.2661066	333.2657808	333.2667461	737.4920169	735.4340251	747.9860068	11	3	4	3	2679556.665	1740075.601	1566632.962	2851852.97	2769019.837	3004216.004	4742445.677	1566636.123	3000753.437	3292829.282	3097390.525	5909792.022	1616037.104	3633345.703	3135490.731			1742
334.064798	334.0627896	334.066279	32.13850002	31.38400028	33.47100144	14	5	5	4	102877.4843	72208.03951	41718.28924	82912.18044	31542.93974	48823.57133	77871.08692	50950.7556	40034.50478	35970.44824	40950.18161	113539.9611	48908.88421	94257.53822	57202.15661	[115][M+1]-		157
334.2227816	334.2205123	334.2277454	827.984017	826.5110225	829.6599953	12	4	4	4	39097.20142	66344.18883	23395.9982	33539.15699	18928.78266	20390.59333	38954.48242	24334.20728	36886.72267	28315.7735	29357.83381	31858.2167	21077.28758	26622.20251	31421.13951			115
334.267121	334.2669136	334.2680507	787.0569914	785.7039888	791.924986	7	4	1	2	710308.2965	686778.1008	282479.1705	726556.0694	707467.8383	793775.722	692708.4356	229701.4305	778711.435	866865.9264	544926.4633	927436.186	799381.1233	306571.4556	855130.6726	[107][M+3]-		692
334.2671931	334.2664897	334.2679124	834.8089815	826.7069872	841.2819769	10	4	1	2	616750.89	405967.8266	469725.0974	354359.2496	168512.7396	427395.4668	441565.2497	447782.7902	452673.5275	494372.0048	320606.7143	558231.5597	488974.0471	973019.4182	514475.1894	[106][M+2]-		633
334.2669171	334.2666117	334.2678762	892.5510022	888.8559886	893.8629721	7	4	1	2	818433.8572	801260.2213	841286.3234	947194.581	827399.5268	929096.8365	958586.3285	892376.4454	959840.9462	1050532.83	1504518.157	1185547.899	1047776.531	1007111.94	1126454.734	[109][M+3]-		28
334.2672467	334.2671839	334.2680533	849.7230202	845.3860095	855.3439929	6	3	1	1	247661.2521	222222.7137	371864.9152	299146.4605	227852.9622	248095.3884	264309.5218	271599.5532	253041.7365	295567.2494	281496.7935	297242.0106	277270.512	316827.8048	282062.6415			1720
334.2669087	334.2664083	334.2674019	746.4615096	743.4359796	752.1399821	4	3	1	0	618683.6034	631954.3399	668876.3576	648034.0499	131017.55	715671.8815	629755.0996	777003.5306	681630.6305	788461.3926	755183.3107	846493.4262	753243.902	820843.1387	812553.7994			756
334.6926638	334.6925427	334.6939065	38.19899977	37.81100165	38.56899977	7	0	3	4	9803.95697	16233.40496	17633.97588	5329.455245	13375.17489	12653.62021	4443.285409	24717.82899	73290.56277	58462.82422	22725.25002	56612.656	66660.12881	17871.9995	52634.71631		[3M-2H]2- 223.795	29
334.8964586	334.894836	334.8971382	1166.50795	1165.878983	1168.393021	15	5	5	5	146895.5755	168151.3273	175055.726	174542.0523	179736.7998	184090.8335	171718.4807	164944.2606	194596.268	183510.7486	178974.1671	191610.392	199357.4051	219383.624	198882.7197			349
334.907309	334.901486	334.9116078	1101.528948	1099.852044	1102.225055	15	5	5	4	72567.8817	90008.30135	71365.1982	42190.79979	60590.91385	84370.76969	89425.89871	96793.76634	95585.86675	97727.81608	73498.58449	60973.43862	85689.79661	41450.99753	100723.3857			206
335.0751333	335.0747357	335.0757303	36.63299913	36.06400049	38.00299996	15	5	5	5	408576.2317	367835.1102	303245.9037	579334.5351	312954.0836	340425.18	355521.5931	313280.3195	352664.0855	400573.0296	449500.7242	559615.2547	502279.6599	417715.6331	466833.913	[116][M]-		29
335.0849234	335.0830951	335.086452	247.1530008	245.6280043	248.4100056	10	2	4	4	18019.81929	33335.2	52987.25716	23962.24832	69094.77623	31185.52781	33842.36838	84023.82182	53958.54486	51296.76672	58430.04525	30300.8454	52666.52606	47164.36116	63902.70641		[M-H+Cl]2- 636.206 [M-2H]2- 672.183	158
335.8327187	335.8312242	335.8337557	68.58200211	64.26200211	71.19000105	9	1	3	5	22889.36069	33470.64604	18076.5388	26038.84734	31439.8121	32315.86432	36093.24768	26215.58379	31554.06583	42248.58933	39499.04785	49539.07597	50734.75444	53362.15619	54873.25201		[M-H]- 336.836	53
336.0786111	336.077802	336.0806727	36.65299913	35.88500102	38.00299996	14	5	4	5	65713.95972	55248.39234	43190.33206	98544.3539	42263.4305	49158.98423	64852.79254	44846.72812	47602.80689	64793.48104	63826.65997	91235.56519	78436.26136	60844.67388	77056.05937	[116][M+1]-		29
336.1065209	336.1050916	336.1078673	182.6039994	177.6199931	188.7750035	15	5	5	5	36546.17618	52207.60724	88251.10943	30442.99648	130576.1321	81553.42762	41781.22843	118403.5545	81525.61502	78824.87094	87257.55031	34995.9195	113627.6876	61195.6984	65109.61427			807
336.8173486	336.8172166	336.8180139	52.8280013	51.30899825	54.98599941	15	5	5	5	3236063.74	3500524.169	3623445.899	2050216.737	3711819.839	2263807.972	1944426.123	3553927.286	3575582.538	2291057.082	2386426.172	3978226.253	2551534.744	2796750.816	3177545.906			76
336.8173717	336.8167873	336.8179606	74.50299927	69.44299927	79.8389999	13	4	5	4	1380243.982	1014086.152	1147019.481	1298993.532	1351027.941	1307659.509	1146758.957	1273647.65	1539966.892	1390399.23	1498456.639	681779.2177	1588006.935	1783466.302	1930139.357			187
336.8171637	336.8168793	336.8174801	61.90499716	60.64400021	67.59299927	7	2	1	4	1708098.826	1767758.132	1775958.609	1958736.743	1910456.718	1866813.152	1810419.364	1702200.771	1782160.063	1714121.383	1792023.641	1684979.465	1811988.563	1723141.714	1765801.822			139
337.0900629	337.0894184	337.0912173	37.24199861	36.68199861	38.80100165	15	5	5	5	920153.8893	562622.7437	161481.9286	810700.2125	322924.7373	262390.488	577609.0479	286673.9723	402531.3677	313486.7182	223800.6784	753891.973	324928.2431	278448.4417	432556.1836	[116][M+2]-		29
337.0914946	337.0901111	337.0918849	61.91799957	61.74099779	64.26200211	7	0	3	4	36129.65351	18089.64026	22305.70167	31714.88037	50932.29332	24121.61505	37424.17653	111352.7318	160394.147	174203.7911	92699.2793	555014.7174	83521.61265	165221.4833	232679.3399			1230
337.2031598	337.2021236	337.2042097	424.6789887	423.8909914	425.1299901	15	5	5	5	88639.5973	102475.318	105273.5145	118859.9041	114669.547	118168.0282	104267.6039	119842.1522	114926.6808	132880.0662	125347.0955	141791.4181	118328.2559	142743.3612	127097.917			259
337.2368048	337.2337422	337.2436666	414.3169907	413.5959975	414.5639948	12	3	4	5	68814.01515	40895.88138	25868.23528	74451.27359	27375.90736	64534.49127	54381.20935	37599.23522	50878.64238	86165.12647	68511.35688	32877.84393	36757.13935	100450.1842	33419.90051			63
337.3090458	337.3083728	337.3101898	488.0959917	484.9779916	489.4270216	15	5	5	5	184788.7364	191276.185	178993.2355	213410.6728	165251.0049	180582.6619	175878.5964	202639.3762	176370.6528	211363.3824	176853.8825	224948.2969	187419.9436	249185.821	204908.1646			338
338.0936554	338.0925411	338.0956016	37.18199861	36.67299913	38.03199861	11	3	3	5	144881.3969	81171.62399	21364.20897	120213.6302	37013.55162	25996.1365	93372.10636	35144.31476	51133.14618	32051.24502	20258.04033	95133.13	38622.49678	26542.50352	53011.78792	[116][M+3]-		29
338.8157671	338.8155962	338.8164323	52.33899825	50.80999878	54.98599941	15	5	5	5	957971.956	587962.0672	1076784.329	672864.5975	652255.916	660933.2909	604048.3073	630967.7632	763938.4688	1141198.497	681874.6149	1270832.335	777585.0547	1216488.951	1016345.758		[2M-3H]3- 509.726	76
338.8156094	338.8152444	338.816359	74.50299927	67.12499758	78.34000126	13	3	5	5	405399.0607	262443.3277	478926.1839	348539.5218	348947.866	355383.3136	327770.5367	386132.7614	466723.7028	404883.7933	428489.8992	499954.7791	470423.6175	531509.9157	558712.1288		[M+Cl+HCOOH]- 257.852 [M-H+HCOOH]- 293.83	187
338.8155191	338.8150499	338.816066	61.98849953	60.64400021	62.60499716	4	0	1	3	443482.4111	429239.44	493335.9564	516050.0619	496048.4649	511314.2465	471029.6067	518812.9139	501399.6851	468156.1258	550988.295	503437.4678	506207.1975	548057.3068	474858.4817		[M+Cl+HCOOH]- 257.851	139
338.9904852	338.9891583	338.9931737	65.61300253	64.45400021	66.51400021	6	2	1	3	21166.84007	22074.29785	46586.72528	16465.23218	59155.31341	25893.49171	26102.78893	24390.82651	59470.77782	18724.61739	18740.7091	5413.219612	54151.72677	8447.204345	65951.41704		[M-2H+K]- 302.041	97
339.0149049	339.0144758	339.0155297	35.89500102	35.28500102	36.79500102	6	3	2	1	26913.97094	102907.8576	171779.616	143023.8917	151667.2556	177786.9425	109850.2	141780.0813	15987.97565	53250.59287	117410.9185	8390.63403	89266.69902	91323.17349	8549.828409			457
339.0706959	339.0697613	339.0742795	200.7884938	197.0710066	207.3219936	16	5	5	5	197326.1703	176400.309	288038.1973	131445.8626	597810.3159	197201.8286	199780.9724	481671.3675	417904.6514	316755.9375	322095.3865	289954.9907	411283.3179	244512.4739	358115.4468	[117][M]-		850
339.1224624	339.1214135	339.1233397	253.4330082	252.4940123	254.0110027	9	3	3	3	21469.16374	20947.78441	31512.05276	17518.44434	24779.41363	27254.52564	27290.4075	30225.7409	30539.37236	26116.01109	28120.14873	27917.23897	38127.79864	27805.51715	37173.43225			1607
339.1983207	339.1973931	339.198629	421.7369997	420.9130024	422.4840065	16	5	5	5	1311173.001	880770.5254	966175.0105	1005971.545	1075092.423	1049670.408	698315.3647	891063.7565	813950.1139	1239362.65	1066869.173	1024413.13	907164.3019	1076459.768	951808.3349	[118][M]-		179
339.2523924	339.2515089	339.2527567	247.5539906	246.5230082	248.4320138	5	3	1	1	63863.78598	51635.277	3833.621375	71255.24125	5948.920208	5157.549575	55386.56095	4613.072932	3473.525549	4310.330223	3099.59825	42325.08484	2718.490191	6788.180094	2552.542234			1377
339.2515567	339.2512606	339.2530665	353.6049863	352.5149891	353.9859904	5	3	1	1	90178.59145	62507.95343	15022.20165	58162.18881	16957.11846	17173.45668	104630.8039	18122.44256	15113.44385	14878.62818	15853.1815	97407.09071	16454.60606	15847.84021	13281.96645			297
339.3246581	339.3241522	339.3251024	548.2329877	544.3280096	552.8209933	15	5	5	5	545523.1339	555121.8403	573013.612	616408.8786	694123.6589	536079.444	505662.7093	761485.162	861492.3098	602786.2476	608754.4264	584453.9518	657756.0863	855750.296	688113.0002	[119][M]-		308
339.3251183	339.3239235	339.3251947	514.978981	512.5179811	518.5210283	3	0	0	3	116231.64	125679.9236	102347.3298	126817.8477	101052.7758	111352.0297	120056.6784	126032.2972	122164.9378	128781.9345	140415.8893	83151.255	211484.9672	108599.3963	137523.3477			836
340.0735567	340.0710366	340.0750388	200.7515013	197.0710066	202.5999935	8	1	3	4	30385.41882	30524.70734	27813.71745	26331.66106	90049.05157	35428.83728	31549.25986	74422.086	67212.6844	45807.08925	49879.08945	45192.15755	65662.19524	36906.34073	55022.85733	[117][M+1]-		849
340.0806169	340.077328	340.0820956	37.89100165	37.22100165	39.2990006	12	3	4	5	52607.48547	18465.68185	49101.0412	50487.16923	93592.74064	92609.24004	27515.08706	84283.17408	96933.71277	83344.13714	95048.65465	36525.40601	129060.2651	102692.8853	93947.02734			617
340.201033	340.2003553	340.2020127	421.6519983	420.9130024	422.4840065	15	5	5	5	251311.6594	160434.9451	176383.0798	183178.2494	196725.3425	190085.6765	101668.0769	167816.0283	146602.5663	243283.4518	193737.2401	154413.727	161062.307	214561.1375	181798.8687	[118][M+1]-		179
340.3277316	340.326713	340.3290107	548.2329877	543.0600179	553.4689879	15	5	5	5	72804.69709	100288.0175	97786.40843	120358.3459	126246.8037	82494.82515	92917.44403	168808.1476	159761.5183	108023.2461	115384.0929	110055.1624	127064.4503	170915.2833	120335.7213	[119][M+1]-		308
341.0934458	341.0864048	341.0949822	37.18199861	36.78199861	37.31199861	5	1	1	3	30175.4377	28685.88245	16049.7745	26007.53253	33074.67107	23383.63982	25088.82958	31959.75755	29069.71791	23511.72389	27526.23105	31988.84278	35051.63782	29801.27124	38311.40496		[M+Cl+HCOOH]- 260.128 [M-H-COCH2]- 384.106	29
341.1073167	341.1061264	341.1083621	1096.697496	1095.978011	1097.129957	14	5	5	4	126243.2013	53746.50759	114503.0642	133281.3384	123272.3188	110049.3624	140964.055	63434.18011	135590.0673	60812.14732	39353.16576	118111.0795	129873.5304	124189.6865	152488.7315		[3M+Cl]- 102.051 [M+Cl+CF3COOH]- 172.145	180
341.1078721	341.1076154	341.1084087	58.13549936	56.57499909	61.00499909	8	0	3	5	7038652.779	7145842.201	5469842.829	5567498.296	4287053.595	3772886.487	6934673.409	5694766.653	6639926.718	6177000.783	4738504.167	7483870.005	5167940.923	4695868.041	7521845.625	[120][M]-	[M-H-C3H2O3]- 428.117	80
341.1081774	341.1078312	341.1084649	67.03200211	64.26200211	70.520998	7	0	2	5	3566736.931	4510409.589	3455766.386	3841523.025	2596323.239	2604240.81	4005025.183	3980654.347	5107174.717	4666361.541	3529818.612	5585687.06	3887031.581	3351054.707	5413782.954	[121][M]-		997
341.1082841	341.1076667	341.1086008	80.33900011	72.75900011	84.50399807	17	5	5	5	18232370.82	19775812.7	16466370.41	15825307.86	12932512.71	10694921.43	7141711.769	15435507.88	7311247.322	7326443.22	5342627.273	7767447.628	5176734.669	5005219.688	7781299.495	[122][M]-		1089
341.1081968	341.1067005	341.1096648	182.9289959	178.7020034	189.3139994	9	2	3	3	255868.5613	196114.0295	221264.1891	243951.9367	194720.1096	197657.6703	265894.188	215362.9879	245213.9146	222006.7536	220735.7058	245095.09	229784.0213	199588.9295	317351.6395			808
341.1116073	341.1101228	341.1129635	42.66800088	42.08800088	43.93800088	15	5	5	5	74354128.15	70478827.7	57097146.57	62347774.02	55019097.18	52541640.72	75301486.07	61340801.96	63582404.38	66052605.52	59315368.86	69192651.75	57651379.78	59964043.99	77950051.69	[123][M]-	[M-H]- 342.115	1
341.1666849	341.1538149	341.1672571	46.75150019	46.11399877	52.13999878	4	3	1	0	39559.62673	131957.3158	95576.23896	136794.4766	111287.8163	118009.2455	137796.7717	150417.4566	148333.8977	157137.008	147040.5397	153064.7624	147903.0781	182957.5026	164243.1701		[M-H]- 342.173	61
341.2315219	341.2311942	341.2325972	246.9200056	245.1549878	247.2529865	15	5	5	5	989321.7085	201284.9268	236018.1996	1535206.966	368489.6062	1525306.629	232993.2266	295195.3199	209769.8816	553969.2519	420312.7986	204990.7615	676008.9065	1820942.47	332941.7588			1375
341.2646038	341.2635494	341.2653863	42.25899866	41.53999919	43.68800088	15	5	5	5	861453.1146	720971.2344	572631.0611	678846.5715	588504.0521	528629.6766	868682.3696	681478.9228	768355.8489	823985.5517	680793.6968	1007839.293	725571.1856	775578.0862	1113974.821		[M-2H]2- 684.55	1
341.2675357	341.2665184	341.2703495	450.3190041	449.0669946	451.1429891	13	3	5	5	24628.89184	19311.49523	26855.69306	35143.82257	37055.61701	60919.69832	36103.99109	46160.98586	58049.60414	42968.67024	42357.18856	35982.00749	63796.53366	62056.08833	40694.99681			95
341.3321511	341.3311297	341.3325107	42.27800088	41.53999919	43.68800088	15	5	5	5	1793408.287	1770325.795	1420786.923	1612629.519	1405425.334	1323365.565	1947608.872	1663332.941	1839026.414	1871319.295	1631048.881	2190612.77	1562374.432	1728289.578	2295095.838	[124][M]-	[M-H]- 342.345	1
341.3594637	341.3586805	341.3603932	45.37200046	44.83399877	46.99200046	12	5	4	3	87956.42884	67229.96929	56669.94652	46903.88711	40429.31193	1215751.921	55004.983	39519.56602	68181.55208	43993.56622	28150.21466	33213.79086	1411629.062	1248159.935	41798.46842			151
341.383084	341.382274	341.3836543	42.27800088	41.53999919	43.68800088	15	5	5	5	1733813.31	1745407.529	1364309.631	1494846.045	1279742.368	1182201.435	1772246.686	1459039.004	1757215.053	1757498.983	1515020.273	1925147.187	1392044.304	1469045.936	1970955.055		[M-H]- 342.386	1
341.4545508	341.4526435	341.4558202	42.11900141	40.88099972	43.25999919	15	5	5	5	55814.50183	68252.24438	50731.87136	75893.55083	81524.00137	88669.18458	111371.573	78320.49973	35508.6216	38086.52205	33619.1176	44640.31873	47114.72415	52605.33608	62765.63402			1
341.5380534	341.5367109	341.538945	42.02999919	40.88099972	43.25999919	11	3	5	3	140037.0506	143132.4344	116739.0315	134339.3783	115817.9266	107271.5884	161468.9528	153558.9065	51801.912	154858.4692	145098.4974	253841.0467	141219.0317	163693.6883	228967.8256			1
342.0263864	342.0249647	342.0304208	65.86499737	64.45400021	66.73600147	9	5	1	3	20970.08757	33733.95984	70663.99156	17911.13209	81120.47085	28569.35886	36805.95058	21686.66764	78161.00863	17576.02277	29550.07684	1503.374692	71415.28585	3452.946997	45865.84324			97
342.0819746	342.0815783	342.08264	111.129	110.2459978	112.8969988	15	5	5	5	2149268.454	2384949.308	4388609.03	1935707.133	6806709.114	4767823.547	2301527.785	5681465.396	4828756.101	3834580.784	4557487.348	2128950.793	4708936.009	2911073.438	3368448.959	[125][M]-	[M-H-HCOOH]- 389.094	11
342.0820927	342.0812313	342.0830074	183.5780061	178.9779992	189.3139994	15	5	5	5	312293.0904	312236.1158	391448.964	210465.44	558588.0348	438652.0843	276849.2824	513559.5809	411244.0461	348745.3152	409399.9636	177603.3407	529836.6281	277789.9389	339427.8215	[126][M]-		809
342.0828972	342.0822297	342.0854195	38.33500113	37.93100165	38.81799924	4	0	3	1	42643.11407	725417.3563	25454.28536	475957.2953	1391657.733	24821.91081	22303.26278	43312.19414	54426.03573	43202.80217	47232.57999	16245.96409	79675.47378	432211.2352	32311.18772		[M+Cl]- 307.114 [M-H]- 343.091	44
342.0895243	342.0866349	342.0922502	69.79650005	68.34600168	71.42499737	12	5	4	3	663833.442	950481.1501	662844.0775	538045.3863	596345.149	633188.9478	469226.2168	536324.9077	383888.6478	641821.6136	601534.7992	492140.77	769053.6244	407430.4396	519974.9554			783
342.1108313	342.1102958	342.1110879	42.25899866	41.53999919	43.68800088	15	5	5	5	12664472.25	12286512.54	9914831.765	10762331.26	9574883.085	8989215.317	13077081.35	10851080.11	11459590.25	11962961.82	10597037.83	13594879.95	10173708.5	10739660.1	14340984.39	[123][M+1]-		1
342.1065532	342.1048661	342.1081711	75.36149827	73.83999685	77.26399828	8	2	3	3	1619469.8	1618109.835	1710784.239	888499.1937	1136478.177	1105608.53	696571.8637	1592982.382	1216941.515	1310294.3	1541249.378	1260503.299	1168996.811	1111440.76	1341927.256			1545
342.1110565	342.1107772	342.1115501	58.52549936	56.57499909	61.67399857	8	1	3	4	1046702.022	968759.8983	824605.2969	782821.7622	607394.1939	487522.1293	878304.8841	769931.3956	1005232.192	952692.4723	613421.3904	1190868.293	726990.9017	678659.9819	1236340.769	[120][M+1]-		80
342.1080374	342.1029739	342.1091829	84.03749972	80.64299673	88.09699671	8	3	3	2	2764925.803	2884953.659	2487140.475	809234.9006	2359887.789	1748752.156	1028361.512	2075379.257	3396513.975	2168188.614	1891745.73	1938457.251	2291399.939	429567.826	1426104.966	[122][M+1]-		110
342.1094668	342.1068584	342.1106245	65.77149995	64.26200211	69.210998	6	1	1	4	434963.1614	393138.5608	415742.502	420488.6295	316182.9065	209754.603	446878.0947	520304.2378	443894.2231	501176.9293	540308.6751	1851708.981	233321.7273	400777.9656	2060292.215	[121][M+1]-		995
342.104477	342.102078	342.1099467	102.3850006	96.41800102	103.6240033	8	2	3	2	253364.0124	98958.05436	276079.6797	129199.5131	315201.5197	221907.0303	469054.275	91871.68769	300080.8424	253455.9435	253532.6926	146949.5333	262298.3662	222674.2112	261464.8253			662
342.1174383	342.1143376	342.1186056	213.6874965	210.7550022	214.7099983	14	4	5	5	43219.58617	133712.4524	145548.5566	47869.9101	120184.7775	53162.68681	137508.3697	122675.1574	386049.3114	299272.0227	212482.1762	269479.0392	227130.0883	116881.6401	372803.92	[127][M]-		209
342.1164268	342.1147393	342.1187	237.8970055	237.2089967	238.6260058	9	4	3	2	42259.46484	50698.43619	53082.44431	44550.93831	101322.4292	49680.36158	39237.00765	83681.82125	68562.76503	47749.49673	63338.82393	31742.91976	72686.28592	38840.94947	51207.78613			250
342.1311205	342.125967	342.1339432	111.0249991	109.8550007	113.5150005	12	3	5	4	25256.55798	2142453.093	86308.89826	1710155.739	127419.7033	68179.44878	27146.93349	86479.32347	89127.23366	59343.67866	56462.88785	1859417.188	61996.65046	29642.08485	56911.16805			495
342.1667789	342.1652181	342.1676479	43.11700035	42.23800088	44.75400151	15	5	5	5	138086.1661	121677.8852	102996.9271	121050.8613	107620.4157	95431.83051	148448.8082	118528.3272	124698.9034	125079.5367	106497.9364	146641.1937	113334.1133	128687.7064	167006.1931		[M-H]- 343.175	1
342.3335407	342.3329715	342.3341645	41.8195003	40.88099972	43.25999919	10	4	4	2	55443.79358	56660.95899	50176.54112	64171.16466	58113.19182	53006.81459	80987.71429	80851.12672	106897.283	109820.3771	84358.35804	166465.9907	76200.59815	99439.32896	141888.1941	[124][M+1]-		1
343.0852928	343.0847442	343.0855323	111.159997	110.2459978	113.5150005	15	5	5	5	314003.9864	357109.0567	754007.9089	292508.2836	1212884.869	796554.712	362654.7977	1018933.442	846945.0514	672345.4563	780449.0834	338466.7938	828530.2047	497833.729	549196.1443	[125][M+1]-		11
343.0851565	343.0835461	343.0873792	183.75	181.1340067	189.3139994	13	5	4	4	42152.00695	36893.98135	50010.80795	18894.11569	78431.57322	48352.90797	38258.59253	69120.14171	44641.68388	49186.1358	47642.19946	19672.14622	74473.21812	37095.56966	44005.33955	[126][M+1]-		800
343.0882893	343.0868455	343.0930465	70.25400042	68.34600168	71.42499737	11	5	3	3	70493.45669	133997.3846	90313.25217	107666.821	93439.12024	76549.30896	61247.07068	131611.6353	126301.6457	95163.72994	92656.51958	131917.9576	106882.6156	38379.5403	159000.2151			1356
343.1007097	343.0999294	343.1022793	37.24199861	36.94400049	37.31199861	5	0	1	4	24475.98923	24041.87183	16358.36349	20172.06127	33273.21261	12462.77614	19905.21899	23385.0085	43244.79757	32386.67146	33530.83518	30256.97812	31167.27184	21061.30661	43644.0004		[M+Cl+NH3]- 291.097	29
343.1123401	343.1118076	343.1126505	42.25899866	41.53999919	43.68800088	15	5	5	5	2821854.7	2710784.902	2220730.961	2421830.08	2148883.812	2008492.371	2939083.969	2419702.645	2557854.278	2688281.595	2385736.331	2994210.137	2281393.907	2418635.211	3209111.862	[123][M+2]-		1
343.1214175	343.1203695	343.1220443	213.6780044	210.7550022	213.884005	5	0	1	4	11852.68679	25573.16066	22736.91946	12569.61455	23653.6915	15143.50767	24283.7409	29235.83287	61707.366	56013.00046	35956.39948	40020.59245	39613.22196	21117.70225	53177.53482	[127][M+1]-		209
343.2424681	343.2406387	343.2515956	425.2620091	424.2770119	426.4070091	12	4	5	3	86420.5641	48259.51884	95073.02927	109866.9693	129841.3088	154659.6474	117184.163	161872.1873	135285.1616	39946.21254	113114.5083	174788.9767	143049.172	142037.5907	131941.9593			370
343.2470531	343.2465079	343.24755	261.4989913	260.9419872	262.0890063	6	2	1	3	289777.5085	43433.58658	35469.31759	286883.5991	54004.48761	342852.3191	44793.23805	49307.44689	38106.355	129961.3634	94266.79639	51937.04179	148361.4568	1050899.628	79460.35303			1792
344.0864277	344.0845908	344.0882709	111.159997	110.2459978	113.5150005	15	5	5	5	24977.627	39457.78814	110310.4063	37105.05036	197766.7075	121695.6745	40854.67608	175265.7195	136281.1791	95780.31348	120637.6348	29356.25308	125733.0193	69063.49379	75285.66451	[125][M+2]-		11
344.1147753	344.1136447	344.1156128	42.27800088	41.53999919	43.68800088	15	5	5	5	245715.277	226257.6208	193950.141	211206.5852	189644.3908	172460.0922	261366.8884	219927.6765	229521.4748	234382.8553	208140.2585	268370.7227	208760.6613	218763.246	291751.4034	[123][M+3]-		1
344.1337404	344.1328269	344.1351752	209.8650004	206.6430009	210.0820037	6	0	2	4	7378.570452	17023.95394	17680.93289	8483.633419	23588.76831	12391.12147	22893.64523	29409.90183	71513.06399	53288.32833	39097.33093	40040.02475	50465.22279	27050.83624	62122.49386			114
345.0589799	345.0578435	345.0611467	192.2330042	188.4699935	194.9779992	12	4	4	4	31277.59686	44003.41463	43535.7342	77915.7633	19135.28515	61187.50019	73600.18771	41009.12485	60942.89111	88634.11593	76531.93197	77470.62899	65807.1227	107153.2662	131120.3044		[M-H]- 346.066	492
345.1539926	345.1527091	345.1559177	250.6550021	249.9260136	251.9459892	12	3	4	5	20425.57706	17803.74482	44516.74912	27318.47083	33713.03948	34302.13535	20314.60793	53754.30372	41012.69838	43818.92343	61907.76889	23471.33415	64031.19087	28881.36636	44397.86702			1814
345.1537751	345.1517846	345.1580814	189.7490033	182.6359979	190.9	7	3	2	1	24440.63767	38911.91223	46262.81679	31107.80495	77216.05592	36160.72184	31290.04674	84720.87194	72394.88779	37895.92302	33818.754	13691.54761	45483.08285	25579.71925	24211.19722			1258
345.2445231	345.2427764	345.2451322	563.2919884	561.3289803	567.854991	11	3	4	4	170886.7696	186638.0237	180752.5793	444890.5802	119250.063	498337.6514	438596.7767	202317.9895	53768.60351	220571.7337	185249.9162	345227.6654	85416.11991	205067.24	225018.6659			1799
345.2438795	345.2428001	345.2457227	495.187005	492.8410242	498.7309787	11	2	4	5	82696.53643	87558.33255	19463.23603	113869.25	88649.26759	77481.68822	123266.4886	104977.4452	170245.6984	107285.9489	103804.6181	139963.2802	257280.7419	103605.2716	111376.6231			329
345.2439197	345.2425197	345.2451685	572.6919978	569.404991	580.2600108	10	2	3	4	153035.9172	188570.5152	175212.7555	182355.9187	217227.1432	182127.1519	153244.0669	195356.3803	229320.1087	235714.2786	207299.5777	236935.0277	111631.2832	172725.65	177047.6255			1047
345.2445171	345.2432914	345.2454128	519.7779901	517.7190256	520.7550246	7	3	1	3	86285.80832	86298.21882	114170.9514	73791.70714	217613.3281	96162.96162	88730.2018	89947.00116	107579.3201	102157.1073	136512.1919	108806.5786	86556.82078	111830.8715	135611.6124			1795
345.2441824	345.2428633	345.2459406	592.4860188	584.1930072	598.0199997	15	3	4	3	68653.63988	83025.90641	68926.24612	64043.67297	68980.34394	93663.4837	61810.34788	126074.4615	69064.38334	113049.7996	68282.75748	181215.2061	78378.23291	58466.91746	77275.9193			1669
345.2440838	345.2424453	345.2451601	505.1875059	502.4059868	507.424003	8	3	1	4	79726.99674	97876.64101	153858.8915	105710.4319	105815.8324	89539.3574	83079.58921	129546.0483	90728.77696	105021.4331	48884.38775	131305.1228	81294.63243	90826.93448	105315.5772			712
345.2443093	345.2435096	345.2449251	511.8630097	511.083022	514.5290166	6	0	4	2	110648.7438	108628.1074	104830.5436	107332.2427	110329.5512	184440.6903	233956.629	168145.6189	89139.53365	121626.0134	117538.9284	124665.2984	114751.948	113459.4751	109109.562			1889
345.2439787	345.2427867	345.245591	549.207	540.9129988	556.6930232	14	4	3	3	165625.7155	287338.9274	148431.5185	164886.6733	127926.9648	151113.0319	152929.0927	122281.6693	121447.7558	98412.36728	251230.0141	187563.9918	113970.7159	137818.253	149255.5876			898
345.2441705	345.2437196	345.2468672	485.301978	484.3979971	488.4330107	5	1	1	3	80158.27262	85931.43114	35947.39795	87387.83596	89171.08885	90989.09803	76597.71278	123949.2632	87234.83831	96532.03564	105625.954	118304.7238	91434.27278	101573.1357	147830.972			1945
345.2439517	345.2418567	345.2448043	477.3390017	472.7130032	480.5469945	6	0	2	4	102631.9152	106545.1245	89025.29406	104983.7742	99241.65487	154204.2054	93983.12871	104008.3606	102479.0969	117665.6096	69197.68539	206563.4394	33645.73824	58103.63529	111682.3481			1529
345.2444081	345.2425072	345.2490559	532.6190117	524.7929982	536.9870279	15	3	5	5	127234.3664	76609.6542	136004.337	153315.7426	124356.2558	200387.047	109613.6742	106977.9489	200499.9447	385493.3948	213033.0157	367045.8326	94451.46526	213011.0695	241785.3849			1914
346.0659247	346.0646346	346.0676833	193.6600004	192.7070024	196.6139998	6	1	3	2	21678.8498	26622.98324	12937.08842	22569.17315	24649.58684	26595.25379	31635.97582	30764.60932	36161.31776	27962.12776	30278.28213	18974.969	36046.64753	38533.50654	30441.51031		[M+Cl]- 311.099	191
348.0545519	348.0521516	348.0585922	193.4875008	192.0380065	196.6139998	8	3	5	0	27634.69872	23175.24583	8133.883899	24346.40138	46802.72804	38439.44676	32052.24851	39164.47633	33733.79339	28873.9123	37598.04614	24607.25706	52852.58161	35409.9391	28514.65683		[M-2H+K]- 311.099	191
348.0653685	348.0620696	348.0670915	216.2030009	215.3959962	216.9349948	13	4	5	4	35874.46747	50189.03905	56362.56067	32475.01801	65890.02764	60552.23439	40239.69319	68681.68022	46290.51569	49080.5408	49815.76835	26052.43327	67258.69516	52787.96865	45395.63188		[M-2H+Na]- 327.093	92
348.0832763	348.0800962	348.0836123	178.5404954	177.8139977	185.236993	6	3	1	2	29362.29133	21119.3143	34937.23794	57237.7236	39635.52472	47581.81384	25988.51395	27842.26091	28089.17718	6629.481061	33606.97027	4375.916255	45334.55118	6414.169639	41996.15791		[M-2H+Na]- 327.109	46
349.0218478	349.0205263	349.0244638	29.86200008	28.82900018	30.94699912	10	2	4	4	28320.87309	35738.84402	49243.86365	40428.51158	43544.21974	55476.61596	53771.4158	51600.6219	52700.94006	43673.65261	47244.55243	82974.47505	74145.72652	57610.71658	54034.92488		[M-H]- 350.027	33
349.0825721	349.0810695	349.0836589	215.974005	213.2279991	216.8100056	15	5	5	5	42915.17915	53138.62152	98931.77932	41164.08559	108668.2227	87870.68575	53434.14307	109355.4075	99780.30884	98483.4794	103768.4602	63227.80146	95876.5247	92099.76105	106246.6157	[128][M]2-	[M-2H]2- 700.177	92
349.2366995	349.2354537	349.2396076	406.7969997	406.7660099	408.7140044	14	4	5	5	56264.90629	53842.35186	104642.0769	85292.83979	170522.958	151465.9917	111286.1358	173189.9572	159156.0541	158964.697	143783.3307	137704.8049	179188.9874	151465.7779	145428.2424			1993
349.584362	349.5829294	349.5876857	216.2009954	215.7900056	216.8100056	9	2	4	3	12535.48044	17692.90154	30944.69753	11703.22082	30288.99835	24678.63066	16547.78795	30885.18654	29892.25495	33166.5835	32014.63425	15932.39083	26456.20295	27732.77606	31162.81085	[128][M+1]2-		92
350.9824746	350.9804896	350.9836986	26.69400007	25.5950006	27.27299954	14	4	5	5	42093.37267	66362.12109	53339.69786	45760.61354	31918.64972	23615.32461	60762.19158	63436.99438	88115.09009	79144.21675	80528.81369	71869.25095	44680.41994	52983.89379	68817.99543		[M+Cl]- 316.018	126
351.070482	351.0643309	351.072119	38.47000113	37.87000113	39.2990006	9	4	2	3	54076.68202	40527.78748	20578.9028	30481.37848	19629.60311	19070.52714	62918.06468	21251.89838	29648.22359	27818.60156	28263.69109	37029.27406	31491.42935	37452.64872	41726.15149			725
351.1277323	351.1229427	351.1286135	172.2325006	169.5260048	177.0820034	8	1	3	4	53828.58246	25592.57483	6814.480149	47147.7721	31043.31495	14532.67083	21142.30003	30372.29492	43734.20634	23724.47054	27712.5616	35780.93605	28493.09612	17761.15221	38657.24228			379
352.101656	352.1013175	352.1023148	175.1910067	170.8729953	181.4459958	15	5	5	5	133916.1085	247510.4236	371856.537	255200.3591	442346.3267	387512.0355	176382.2443	331494.8205	287209.3146	270711.41	307268.106	236224.0485	367862.4031	291826.6733	262075.685			1204
352.2331587	352.2310436	352.2342775	489.8849806	487.5219725	490.958997	15	5	5	5	67103.52929	42794.48438	96293.03571	99143.92057	143089.3837	169122.7824	71910.84152	153021.1659	123767.0353	115436.0047	103874.7782	70065.82797	148353.7607	68400.91361	76602.35468	[129][M]2-	[M-2H]2- 706.476	162
352.7343294	352.7321858	352.7368243	489.4450092	487.5219725	490.2960133	10	3	4	3	21673.04928	18129.05126	26865.09021	44964.30912	53486.87985	66447.86516	29905.83768	56363.67863	41209.98814	32529.24673	38313.44688	26944.82677	61231.51166	25772.72038	22188.1371	[129][M+1]2-		162
353.0496928	353.0481334	353.0507652	28.11099945	26.9820008	33.48100144	13	3	5	5	161116.663	194162.3832	88539.60176	382316.6137	134946.3409	49381.50679	141737.5946	200036.6886	359190.8759	220211.7533	116296.2542	336649.4195	172116.3007	99287.11059	238821.3293		[M+Cl]- 318.082 [M-H-C6H8O6]- 530.082	33
353.086109	353.0856365	353.0864881	37.18199861	36.06400049	38.12199861	15	5	5	5	7189165.518	5848008.196	2178503.259	6088417.15	3931997.112	2257174.393	6149985.218	3486288.131	4931448.419	3878166.196	3583991.136	8126116.569	3951468.013	3349919.855	5267540.477	[130][M]-	[M-H-CH2]- 368.103	29
353.0858565	353.0840482	353.0881615	1099.117965	1098.435027	1099.483995	14	4	5	5	132028.3622	158430.2091	88988.70603	195849.6275	156435.4898	74481.63407	170437.2735	126444.1461	170410.8022	151514.1582	114982.4909	196006.2406	133313.7114	147976.898	150381.7938			1851
353.0866145	353.0856758	353.0872069	75.66299948	72.73500053	82.76200253	13	5	4	4	999025.9511	796134.3164	424444.4676	1007456.464	958378.5271	409064.844	1014300.834	953825.3989	979802.4282	882343.6756	561404.2893	1367969.207	770868.5536	478413.6647	736158.6592			1090
353.0867492	353.0864147	353.0870455	46.01549925	45.87099993	47.41900162	6	3	1	2	954881.9132	759781.1782	324162.8941	865632.5337	545699.5661	410262.8325	932526.4616	623613.3958	804838.4187	512005.7512	544836.7747	842417.0623	502255.2272	526611.578	668369.0418		[M-H-CO]- 382.078	61
353.1434646	353.1427583	353.1447235	37.17199861	36.06400049	37.53199861	13	4	4	5	73643.41674	60338.43144	2177282.405	78151.14237	46248.13133	2160867.004	80453.39701	42101.79951	67578.07461	48771.25388	43771.29352	118705.0049	50764.07783	40479.59249	81412.15796			29
353.1984184	353.1972725	353.1991292	403.6630073	403.0430045	404.2830073	15	5	5	5	109258.3738	112134.3708	122919.5792	106079.678	138867.9001	105598.4136	100173.0825	138215.1269	123742.7694	148778.6268	128155.7802	142416.4963	119197.7521	140909.3639	112892.3996			1143
353.3039864	353.3021854	353.3067203	506.5900249	504.5950085	508.8910004	7	1	4	2	20368.45013	16039.38566	20170.3186	26001.76411	30855.45534	28530.25385	28315.55929	30461.32189	23517.97186	24559.82212	21155.35496	30537.18555	32662.65684	27141.27152	23240.75182			249
353.3400312	353.3384673	353.3417858	596.893024	590.7919724	599.1770187	15	5	5	5	103944.4848	106580.9066	196595.4156	161455.6525	268592.0089	224068.3373	179477.7544	304887.8624	293504.1264	232030.8236	221110.7301	181993.3027	287086.2804	304944.2038	190129.7418			1678
354.0817719	354.0799654	354.0826963	111.4639968	108.6929992	113.1220022	15	5	5	5	497575.367	516097.4176	126089.088	555372.1395	156069.2285	108807.9043	567990.2307	156916.3906	144111.0098	84069.33307	88299.30089	492562.9792	95458.39284	90114.6801	74128.63989	[131][M]-	[M-H-H20]- 373.099	11
354.0815358	354.0800695	354.0832595	255.9560136	255.6369891	256.9170122	11	5	4	2	47468.08995	41426.64491	52365.45589	73116.06944	138601.8147	58814.18877	37234.61151	87688.74261	85593.26605	52406.84461	93779.25457	34818.13879	58414.11024	28933.44538	33309.77876			38
354.0885813	354.0877339	354.0899477	37.18199861	36.52299913	38.12199861	15	5	5	5	1361585.148	1118658.397	406018.7762	1157656.661	781438.0196	455355.7731	1170198.041	706514.5032	968132.5326	793142.6219	739822.6288	1557323.541	831370.9776	683458.9026	1049943.149	[130][M+1]-		29
355.0310274	355.0296507	355.0319318	26.71299954	26.21400007	28.4920008	5	3	1	1	69601.3871	59211.89305	7712.97296	75736.37668	10649.54907	5154.842295	75357.91706	12745.96712	13899.78944	11480.6154	6471.452172	47395.47447	7677.030736	5258.585075	11375.50163			1193
355.086168	355.0856402	355.0865798	110.7950005	108.0640033	111.819997	4	3	1	0	65853.64268	70976.62432	22103.77765	79242.46366	32302.7474	26441.08579	70943.32836	30038.88598	28671.81232	21453.3688	22579.41797	66211.86814	24520.16815	22234.38753	20845.20454	[131][M+1]-		11
355.0884088	355.0829998	355.0904187	37.17199861	36.06400049	38.12199861	15	5	5	5	264844.0253	211785.4823	71327.30541	242603.6478	134391.439	82081.87986	255303.2067	139163.548	188828.3318	159866.6977	137449.3212	337947.8112	155624.9112	129109.7163	224964.1402	[130][M+2]-		29
355.1011291	355.0993916	355.1025111	192.0689998	188.4699935	192.5700004	6	0	3	3	16118.31899	29415.65187	12934.72675	13532.52662	14832.39083	17426.85211	20988.43179	33856.1444	112066.1112	61640.79149	40438.72503	37446.97485	35575.6898	25531.86153	73051.94557			491
355.1000565	355.0998899	355.1009225	151.4810014	147.9749934	157.6209993	7	1	3	3	32840.34419	72326.26073	49021.9134	29196.68885	57246.08231	51883.08928	48617.8182	83525.4057	320085.0901	161845.4109	114541.7046	139280.6357	85358.39968	30308.76578	183204.3078			1264
355.1561468	355.151737	355.1595109	405.5385059	404.9089909	405.7220004	12	5	2	5	70055.20738	37628.80448	26196.0532	77342.18062	29846.07093	58112.78971	30331.85347	34597.18962	34003.64768	47585.39741	35261.9137	33861.17915	36710.31476	84690.06771	22193.34847			4
355.3198553	355.318671	355.3204499	499.8039723	496.9820213	502.0969777	15	5	5	5	384097.6688	499242.4836	450103.4504	334793.4272	512643.1978	320191.6422	388560.6733	695325.5753	675180.4966	520576.0894	550001.2242	469240.4277	701116.2791	342079.3203	595980.4368	[132][M]-		1036
356.061343	356.0609442	356.0629116	111.0745018	109.6370019	112.8969988	12	3	5	4	57167.34457	71239.83827	295791.8473	67697.54285	407263.6064	349492.2354	99763.79607	354536.6906	354411.3415	292918.4343	326791.5549	68019.04262	369108.5272	246810.5933	308516.9066		[M-H-CH4]- 373.099	11
356.0773932	356.0741206	356.0813007	37.21199861	36.52299913	45.69999857	16	4	5	5	70037.59696	38361.26067	69694.9137	74775.82066	101749.5105	72562.47416	77314.47556	91690.18128	129576.2457	134916.2758	161259.1101	122034.2176	170996.0142	122081.2857	203428.0117	[130][M+3]-		29
356.0971827	356.0968092	356.0979025	224.1339997	222.1409975	224.7839997	15	5	5	5	4948747.539	5840036.319	3842328.457	6074521.977	5101298.348	4886333.668	7234704.239	4220303.13	3558821.581	3436321.649	3828149.262	7670600.101	3728373.165	4475664.029	3068849.791	[133][M]-		563
356.0973407	356.0967982	356.0979623	255.9560136	255.6369891	256.4760136	15	5	5	5	2353625.578	1980338.91	2614897.418	3041559.192	5599548.01	2982188.613	1893815.327	3581560.036	3392960.426	2119663.679	3811960.058	1139495.397	2279436.017	1109544.335	1379223.757	[134][M]-		38
356.1115015	356.1102829	356.11363	185.6360006	181.6819943	191.4289959	15	5	5	5	275678.8413	102107.4271	273984.5195	250553.1156	356056.5513	308446.3238	77952.87619	345098.8289	264012.9869	228302.8824	288774.5299	143452.9552	282027.1891	222844.9027	234795.092			1074
356.1399759	356.133232	356.1439837	230.4814982	228.3100008	231.0480022	8	2	3	3	289338.6227	627757.2733	66704.14853	625634.5045	59372.12867	33408.44155	665109.3865	365514.9032	215010.2047	102913.9284	331294.3224	34498.48133	106492.4294	487022.1887	45288.87143			1658
356.1568585	356.1519239	356.1608639	256.4530013	255.0079932	257.0950095	13	5	5	3	43352.16361	45785.19385	41879.85888	58125.24719	75171.97099	60755.14791	44103.48393	86538.12932	69033.02225	63173.03844	85341.72126	1237057.549	51456.66353	1095723.231	38149.14542			38
356.154015	356.1524176	356.157224	224.1245018	222.1409975	224.7839997	12	4	5	3	49512.86604	54351.99397	3390800.845	52646.2233	54582.17466	49259.23884	58930.77543	46203.1695	46428.02799	40221.97092	39661.36504	62236.71717	3359864.841	49138.83342	2906340.335			554
356.3235085	356.3210844	356.325041	500.0960059	498.8480077	500.5190277	6	1	2	3	68438.34532	70704.18985	89767.74935	52039.20488	94977.14093	46419.52304	54665.85885	127295.6183	144683.0191	85998.90665	66563.52495	73123.25503	119483.4648	56545.5792	105659.121	[132][M+1]-		1041
356.535237	356.5344381	356.5367855	26.14900007	25.6550006	27.66299954	4	3	1	0	65486.53966	52672.83339	8186.95158	44898.65291	12059.91089	5875.40883	87211.58414	11161.74307	6125.225198	7101.370893	5155.143241	20921.96841	3890.623167	3090.947555	5469.738663			1195
357.0606055	357.05768	357.06222	181.7539994	175.5940067	187.3820038	15	5	5	5	52524.33012	74960.24645	72411.20565	80308.42921	52489.31975	41638.90267	44497.88737	66918.14315	58784.3411	68297.14524	72161.20836	45537.67818	44420.81497	88216.52666	57681.25394		[M+Cl]- 322.088	14
357.0666171	357.0627483	357.069576	110.499997	109.6370019	112.4329992	9	1	4	4	35901.4314	37898.70855	50342.47055	43676.67473	68704.79795	56000.6901	47092.07528	57402.77256	47237.63486	39966.59226	53271.07793	33500.25338	61097.96409	49311.59468	46936.62281		[M-H-CH3]- 373.099	11
357.081619	357.0804005	357.0834898	36.92249887	36.59299913	37.53199861	6	0	1	5	16255.21897	11000.03516	21217.01132	14287.47812	21780.13688	19128.06906	20035.99871	23668.0762	25475.13831	30361.88095	25755.31752	21897.77739	33807.41756	27943.32837	45639.88815	[130][M+4]-		29
357.1007037	357.1003121	357.1015006	224.1339997	222.1409975	224.7839997	15	5	5	5	888918.7512	1074125.951	693734.3855	1120742.918	925031.9427	867516.7179	1281416.522	766368.6706	656898.406	636349.9081	692533.8044	1360013.078	689820.092	824211.0982	585006.2221	[133][M+1]-		564
357.1011222	357.1007629	357.1021965	255.9565013	255.6369891	256.4760136	14	5	5	4	429440.3303	361362.0161	489291.0106	560892.6204	1014579.196	548376.779	322922.9522	672641.1578	634589.3389	394525.1025	712572.5009	232327.3146	425403.8063	206642.1405	259927.4913	[134][M+1]-		38
357.1901134	357.1878497	357.1912473	240.7639976	239.0070002	241.3580085	13	4	4	5	41667.68424	55681.83921	97562.01433	42683.36106	135679.8864	63936.09019	56075.14115	161793.3255	130545.1544	115746.1428	121671.4524	55584.72357	138550.1925	73827.80799	95116.06598		[M-H]- 358.197 [M-H-H20]- 376.209	247
357.2263954	357.2247707	357.2284324	219.4644981	219.1779974	220.369993	10	3	3	4	157819.7787	29350.57477	31543.12871	214769.4207	46157.51576	131579.6883	38790.07976	37293.41148	27820.37089	66163.59658	60848.68115	56010.16255	137033.65	220706.9687	56587.64816			653
357.2810883	357.2799546	357.2813894	938.008026	935.9780142	939.2119923	7	3	3	0	51530.2226	972182.0647	171009.276	170863.6484	31641.99773	182114.9372	573957.4047	191524.1254	232281.256	252663.9037	205219.348	170662.4217	197784.492	181185.3205	185161.1022			878
357.2808194	357.2799786	357.2816547	839.4510114	835.8960033	840.0739824	7	4	3	0	180873.9914	562230.4226	169171.3017	135385.9045	183169.4866	157853.5499	47127.84838	159887.4989	209063.2532	152072.1866	172610.953	192977.8662	194182.9765	195153.3774	191192.7457			1156
357.2807455	357.2804753	357.2815967	881.335027	879.3469807	885.0949942	7	4	3	0	388402.7833	433038.4693	382464.3544	229198.618	326351.7541	376794.6718	259804.6349	408174.8248	321980.6211	807663.9066	432085.5988	465478.5859	452941.102	470785.4231	484660.0713			1807
357.2805992	357.2794879	357.2814666	928.0590075	925.4090009	930.7260088	6	3	3	0	185351.8137	175010.8042	178364.8016	44699.96677	254795.1828	195148.9603	188679.4089	195174.9532	243710.8479	302497.3667	181388.1748	203317.1487	215065.2243	197295.2917	212792.4053			1735
357.2811143	357.2806538	357.2824579	818.3760027	815.6500191	820.16599	6	3	2	1	95779.47573	127675.7218	139173.7485	91189.39589	150985.8602	148224.0758	137434.1976	153921.8536	121394.7927	234332.7958	151150.3724	168389.0402	171062.6154	180516.6957	187720.4567			410
357.2806482	357.2798769	357.281141	904.7110112	897.416013	910.6200246	9	4	3	0	312724.9692	281168.2365	244577.7633	213583.6242	209420.9392	261927.5663	322057.2214	257881.8836	509979.4951	200452.818	264037.9726	288452.3682	298049.8136	319124.5968	297603.4417			1575
357.2805803	357.2800546	357.2816711	826.9174857	824.1700281	831.5159816	6	3	2	1	161837.9604	132564.3746	133152.7524	167197.5963	151574.5256	134252.8631	29620.61082	148153.9136	127712.8551	143458.7878	157666.2655	155741.2565	162496.4581	168079.006	176427.0816			404
357.2811786	357.2792129	357.2812996	918.8890135	914.2230055	921.1880254	5	3	2	0	253941.718	158552.1988	157000.5432	44580.70084	263471.3461	182980.2037	166634.9737	174985.7891	256400.0371	262318.431	201191.163	188569.7372	206433.69	188828.1826	192472.0189			1599
357.2809741	357.2797451	357.2816933	802.6539867	797.4719722	808.2149838	7	2	3	1	107129.9956	131631.3877	130169.7439	124104.0069	131633.7873	127635.0709	198936.8959	143391.8679	219242.4271	236777.312	146747.633	145865.7021	160382.0673	129855.77	159951.9178			824
357.2809354	357.2806401	357.2817379	866.4590114	863.3480128	871.3969717	6	3	2	0	177000.0003	278870.268	187197.6028	176023.687	125030.4341	183657.0009	202044.2481	198470.6007	197927.4398	303537.6588	201361.0201	207079.2206	220525.7589	225888.9093	223361.9934			625
357.2805777	357.279819	357.2807984	853.3280066	848.1710204	859.5220265	7	2	3	0	154674.9878	197554.7503	204948.4018	117003.6582	210850.5871	216483.3712	245579.4147	242814.4241	391225.6402	258049.0254	229860.8987	258800.5985	257180.0598	270389.3199	274007.5953			185
357.533008	357.5327632	357.534818	26.49849981	26.21400007	27.01400007	4	3	1	0	30219.45632	19386.11114	4455.323115	26802.85355	5709.153534	2783.363119	33319.95802	5500.765565	3589.001154	3003.58057	2394.798144	10504.04248	1859.731556	1617.525849	2443.363983			126
358.0767619	358.0747672	358.0819791	111.129	109.9510011	113.0780031	11	4	4	3	23119.4071	41258.32061	55647.42723	59360.19368	74669.50791	45701.28818	56933.31488	77593.13279	27381.40105	47416.87401	57208.05438	66107.95073	70128.46218	53515.73188	42795.36183	[131][M+2]-		11
358.0931363	358.0908382	358.1018559	38.64799924	36.68199861	39.87699871	17	5	5	5	64460.78505	32825.02375	99152.94978	102996.0763	194359.8075	169158.1914	192160.5786	80165.2404	126715.1137	174151.0557	240239.9177	76443.95059	248846.3894	86115.5824	275982.1692			44
358.1022912	358.1016674	358.1027905	224.1339997	222.1409975	224.7839997	15	5	5	5	142262.509	188711.675	110625.2381	191480.3382	166720.6751	145840.9303	220029.7491	136167.5595	103763.3217	111670.2389	112391.8283	251515.9079	110311.5797	143818.9921	95252.53231	[133][M+2]-		565
358.102087	358.0984908	358.1034242	255.9540081	255.6369891	256.4760136	11	4	3	4	61919.06435	47288.19152	74876.67838	79587.52324	179566.1554	91301.48696	51189.73347	111195.7777	105817.5854	55188.31369	124465.2594	29035.68104	58259.7121	30819.10537	42370.82416	[134][M+2]-		38
359.0409692	359.0392884	359.0419072	57.63700015	56.41599962	60.48800151	11	2	4	5	29928.95926	27205.06628	42368.14998	31305.23661	58115.17389	61666.34775	26788.68808	86446.23046	70025.67942	88542.32244	57194.39531	56819.18576	67441.0665	77828.14662	64311.56381			909
359.1120491	359.1011539	359.115845	38.64799924	37.61100165	39.2990006	9	2	1	5	35398.50715	52898.9272	57369.8408	44956.41727	43332.67517	39376.16146	77874.57691	49158.21622	53419.19702	40748.71112	32144.18148	74910.76373	51598.131	41701.76924	79189.89774		[M+Cl+NH3]- 307.114 [M-H+NH3]- 343.091	44
359.2950495	359.2933488	359.2953509	851.0120175	849.702993	851.8400121	3	0	3	0	52813.42152	53622.21048	55674.75552	60183.80571	53589.31849	64186.90171	55541.84486	32774.97674	68970.74687	137180.3252	60128.28441	82436.40863	61149.08997	72869.99631	70814.71183			1531
359.2953777	359.2944657	359.2963941	944.7690204	940.6079849	951.6360283	9	2	3	3	112068.6231	134437.7224	425998.0389	87894.98635	156343.8978	141557.7048	137698.6476	200887.8946	65942.51003	130744.9811	164382.7228	194967.9204	90392.46236	414954.6621	187802.4413			517
359.2953863	359.2947645	359.2968176	907.9834919	905.9500029	909.8179919	8	2	4	2	172280.6126	134972.145	203139.9954	141293.0318	126898.9055	120453.8605	256409.5881	157171.7228	99260.2138	162212.124	130402.7907	200329.4172	178528.5905	213599.2621	193313.5405			1570
359.2948263	359.2933972	359.2966994	933.6479787	926.2539761	938.6169933	11	2	4	3	235897.5893	159470.5538	133902.0565	120685.052	162253.3414	257848.9334	205360.4985	154949.6723	102524.4645	366255.4395	319795.6679	222955.2757	229949.2696	195480.6567	192398.6773			1730
359.2948352	359.2941528	359.2962437	880.3654875	877.0710016	884.4549915	8	0	5	2	110024.3325	112248.3157	112827.77	123025.1007	112704.2703	310110.0142	79927.53152	110924.1207	203803.9374	196760.6872	115765.4601	174374.0917	109220.4282	160305.7185	157992.1911			1493
359.2957347	359.2924107	359.297424	865.2199855	857.299001	871.4970262	11	0	4	4	94475.16052	112206.8175	101992.3507	96768.25263	95859.59402	102644.4718	147861.8209	78289.23928	126718.8074	79731.07636	134581.1056	97889.932	109107.8857	278046.8071	122058.0297			31
359.2948892	359.2940036	359.2967837	895.2219899	886.3740187	901.826022	12	3	4	4	142355.7282	138567.0341	30920.19086	352723.0616	140060.8367	156133.3439	126541.9675	157569.8268	84313.74342	165338.8055	140641.1861	728055.9843	126534.7738	302189.6877	192930.1416			595
359.2955626	359.29257	359.2961073	919.0370017	915.9590163	922.0849872	6	2	3	1	194709.9323	172409.6472	174081.2123	198062.263	171576.9718	97892.14964	199972.4505	513227.9536	140549.1878	211012.4998	217135.4164	260304.0495	307015.6506	241204.5854	251473.9708			1601
361.0550003	361.0530543	361.0569044	191.9239998	188.4699935	196.1869978	15	5	5	5	56668.9571	67123.33897	71450.3301	95682.18579	58104.56412	99412.8744	93324.43098	75895.19759	75633.80391	102154.451	103350.5755	128000.3468	102454.3596	135078.0379	176561.0175			10
362.1874097	362.1855469	362.1903711	994.5480484	993.2940375	997.8380511	13	5	4	4	97281.32393	50376.17481	42058.87368	29781.65604	51118.50423	33260.82225	46404.66601	69141.77417	35675.96464	49915.56441	62116.27946	52967.93393	71182.76808	27013.09979	77324.85285			155
362.8902914	362.8885704	362.8911673	1166.505489	1165.878983	1166.506004	4	0	1	3	32121.59018	38718.79182	42597.2009	43176.57149	43481.63194	48755.64544	41424.28876	42663.61859	22247.89529	40506.90084	49902.49353	41139.98533	49068.3381	46596.66998	41987.1975		[M+Cl]- 327.927	349
363.086979	363.0821738	363.0885347	45.40250072	44.55300098	47.35200046	8	2	3	3	28227.48935	44967.69705	48289.48494	26450.59425	31208.10744	54765.43483	53505.46	33572.72985	60466.72838	58510.08683	52311.1268	34431.15286	43410.54781	44793.39549	39531.08829			151
363.1162034	363.1133347	363.1166655	329.8039941	326.7609914	331.8590022	7	1	3	3	26046.65619	28361.56558	31467.7354	18574.19084	41688.39004	29326.04382	25579.37442	40684.21376	75085.79084	38444.23803	34773.22243	26974.15837	40977.09955	28989.18211	53128.80377		[M-H+Cl]2- 692.267 [M-2H]2- 728.244	128
363.164298	363.1634152	363.1651591	177.8014981	172.22	184.1590012	14	5	4	5	115262.0394	149375.9442	294015.5619	117651.2581	367507.7443	219996.8566	144092.387	432977.0407	334277.8345	251669.7508	321678.2749	119445.5686	306966.3647	160905.8389	226628.3208			728
364.0427079	364.0410626	364.0455889	216.2009954	215.7800056	216.9349948	11	4	4	3	21886.75703	31557.39935	51406.67199	28816.19315	59810.82076	55275.72759	31418.91564	44331.52209	31948.73255	28591.81785	42139.52502	13506.35589	55085.55833	37569.13729	35502.74795		[M-2H+K]- 327.093	92
364.0578182	364.0543136	364.0595052	110.3469988	109.6370019	111.159997	9	1	4	4	10417.71877	11887.48134	56837.471	10125.30032	104726.9442	78809.05832	20497.0535	142858.0078	87186.89399	93952.86676	99829.85162	16725.88378	91546.98823	54343.31007	62793.49513			11
364.0573468	364.0561768	364.0591687	178.8294984	178.3149991	184.6979971	6	3	2	1	24875.61959	20166.79693	34719.1329	56792.38193	41200.53901	53435.23108	21807.40225	21280.67895	38275.3486	13786.64743	38847.04841	6287.883053	54093.73686	12428.99397	36826.18746		[M-2H+K]- 327.109	46
364.2323358	364.2303298	364.2342416	474.3909977	472.58601	475.2270126	15	5	5	5	24759.83861	35063.2522	31356.14131	63047.56148	50743.41131	60535.17624	83342.08306	55378.47989	61289.37267	54761.78408	43767.62927	62485.24055	51876.42328	32160.28484	43573.80859		[M-2H]2- 730.476	138
365.2314786	365.2277512	365.2324419	685.6989725	684.9570215	688.0009752	7	2	2	3	22607.51713	14219.10443	14803.88747	43532.80993	21455.16045	29699.39816	18765.93984	21390.93859	22669.80683	35727.79569	32535.04403	16678.74931	33039.10351	35673.47434	19741.01459			865
365.2406662	365.238576	365.2435487	497.6169777	495.0959778	499.5020241	9	4	3	2	23062.96548	34652.5962	20831.11255	43933.97142	43522.55119	24104.72099	47798.48788	39816.1941	34026.24067	28936.03212	27187.10209	29693.76997	25233.76002	16581.71826	22398.11406		[M-H+Cl]2- 696.515 [M-2H]2- 732.491	274
366.0811608	366.0791195	366.082721	178.746993	173.5680061	183.2089985	5	3	1	1	38790.03211	21195.66682	5511.745891	48516.77651	44623.79829	52081.2921	31616.22252	36622.94666	39687.83875	36877.61409	32672.13648	28561.12838	34537.6203	12494.00573	22087.87013			46
367.0321467	367.0301259	367.0351279	32.15400028	30.78400028	33.97000092	13	5	4	4	26765.38529	35068.20855	51322.41977	55891.7683	72405.54317	76891.78145	26710.87228	59586.09967	36147.53037	60934.1894	39488.35621	29403.83961	53821.629	62819.78594	38941.61083			1373
367.1020554	367.1013058	367.1023626	90.02900217	89.2350028	91.03300133	15	5	5	5	237637.6787	276290.0412	433793.2924	262226.7758	613910.4467	239174.9119	262517.6979	546258.7128	667466.9473	545806.3038	496059.2457	347197.6286	537943.2968	354924.3225	495480.2394	[135][M]-	[M-H]- 368.105	223
367.1008518	367.0996453	367.1014511	37.81100165	37.17199861	38.71000113	15	5	5	5	870513.0378	794275.3876	307964.7233	558872.4454	467250.2093	216583.9252	875928.7416	515039.4137	464415.3448	481327.0287	468987.1598	764520.3556	450056.1824	474400.8852	557426.1226	[136][M]-	[M-H]- 368.103	29
367.2422403	367.2411687	367.2428819	892.6499995	890.7750159	896.3989912	8	4	3	1	756062.0545	742739.2206	1023335.139	916274.7284	635142.4696	378860.2819	817901.5221	949354.8508	968604.6451	725597.785	1027717.185	1286736.497	1137394.181	1268986.09	1600602.288		[M+Cl]- 332.276	28
367.2418715	367.2403872	367.2431027	835.3359991	824.093009	846.2449768	14	4	3	1	209182.3185	173630.3082	189427.9807	126211.0134	453079.4595	270192.6079	632933.0613	231187.9955	231690.7201	207620.3111	225707.367	309771.7172	254659.3446	269493.7212	404360.0869			634
367.241668	367.2416124	367.2420373	862.9989856	861.0189911	865.8570045	3	0	3	0	198532.886	221507.4107	221527.9498	223871.5796	228770.9304	223434.6059	197948.9324	280257.6705	281436.3008	575584.8773	293552.1652	368470.0691	318062.4448	340244.9381	337358.4133			1424
367.3562602	367.3557661	367.3566166	653.2630176	650.7240231	657.6160075	15	5	5	5	862510.6509	1096811.935	1363071.633	909324.2241	1750231.189	1367757.22	887541.3541	1766457.814	1913771.28	1677586.175	1666455.551	1251479.736	1737008.423	2011920.784	1617810.176	[137][M]-		1781
368.0972651	368.0947968	368.0988614	188.1669999	183.7189963	193.5440067	16	5	5	5	94232.60714	191303.9773	330237.8617	55127.82339	502333.8677	186718.6553	139961.4266	489497.623	351566.0732	235718.5435	263387.3828	112459.7996	334525.0825	194948.9585	206513.3269	[138][M]-		1252
368.1040225	368.1019322	368.1064596	37.81100165	36.68199861	38.71000113	15	5	5	5	136521.4724	133304.2041	41929.51065	76246.78141	72991.03141	24319.77861	146119.8055	88008.96685	73651.9242	72440.75911	69559.52015	132725.2595	70787.428	70890.23655	90210.25778	[136][M+1]-		29
368.1051359	368.1028797	368.1071916	90.03349991	89.2350028	92.38999891	14	4	5	5	25781.16991	38949.05486	66683.63934	33103.04269	85619.03486	25548.97117	27840.93179	76007.82477	121915.0176	73234.54594	76684.92472	44567.18554	83058.37631	37733.34848	64542.58583	[135][M+1]-		223
368.3592878	368.358562	368.3598812	653.6130148	651.1689822	658.2540021	14	4	5	5	203312.4428	207260.3088	290739.032	176187.0754	410540.1	242881.6842	155408.2041	422618.1565	446662.2218	307500.8097	369359.2152	273362.5329	442242.8639	491754.895	378593.7024	[137][M+1]-		1781
368.9967534	368.9962478	368.9981866	25.9950006	25.0170007	26.65400007	15	5	5	5	1917801.478	2731827.184	2201094.486	1993813.343	1683438.341	1566700.954	2481021.384	2109880.604	3296242.936	3106946.537	2542079.025	2813567.163	2237253.298	2080686.919	2720334.031	[139][M]-		126
369.0274482	369.0255881	369.0294404	32.95100144	32.0219984	33.51199923	13	5	4	4	130350.7222	120392.3482	121940.3114	87184.09022	137115.0858	161159.3877	68195.68312	125127.3089	102210.861	160413.7841	110339.9927	176580.0711	118127.297	182319.3763	250451.2209		[M+Cl]- 334.064	157
369.0799571	369.0775784	369.0863414	37.31199861	37.18199861	37.53199861	3	0	0	3	44024.3729	25354.94201	16512.52746	22087.23992	23499.74979	20620.77842	34830.84279	31575.91698	26116.78365	22107.35456	29783.18405	32761.70197	21641.54864	35153.72031	31991.14828		[M-H-CH2]- 384.106	29
369.0995797	369.0982234	369.104473	188.1509972	184.6169978	193.0149965	9	3	3	3	22262.07168	32698.65807	53522.59897	17158.43037	80614.7069	35827.30619	29743.39907	82385.75909	70662.90444	36921.30897	49089.45665	23348.18366	68771.08789	30915.59706	48448.52729	[138][M+1]-		1252
369.1950406	369.1935936	369.1956822	1021.126053	1020.783982	1023.176968	15	5	5	5	220600.8111	156147.7006	108668.8538	128720.3023	97031.15496	122475.6905	156606.6357	63034.97355	109636.6022	147005.3372	136616.978	127025.322	85934.22122	103463.4525	140302.4279	[140][M]2-		177
369.239122	369.2377767	369.2400445	893.1565008	890.1199722	897.4219894	6	0	2	3	153878.1732	170673.4856	189904.4155	194059.0652	190395.1122	187885.4003	206672.2426	148949.3279	265258.6382	262723.5955	240523.2541	305778.2889	104879.1884	325076.5868	335959.4319		[M-2H+K]- 332.276	28
369.697176	369.6940984	369.6980656	1021.125535	1020.783982	1023.176968	14	5	4	5	85165.29136	53409.12106	46541.31793	51950.2531	33126.34066	47003.73427	61758.49612	29241.62637	37342.77453	52985.70844	44388.00304	50918.6084	31292.73762	42048.15969	49040.78249	[140][M+1]2-		177
369.9978321	369.9972227	369.9986475	25.9950006	25.0170007	27.26400007	15	5	5	5	460656.9853	648296.7702	502999.9501	470583.9339	372380.0394	345477.1799	589693.2764	482051.0858	817128.8619	759134.3498	625799.7521	680098.1961	504759.8419	444385.3676	636498.2206	[139][M+1]-		126
370.0631382	370.060704	370.0697735	37.17199861	36.35299913	38.00299996	7	0	4	3	19489.75763	16982.9274	23271.15181	13967.76627	38811.97639	27027.67197	20771.98122	39938.72684	23285.50213	26264.85431	35819.36595	20671.30157	33679.35992	27653.49628	37418.49487		[M-H]- 371.076	29
370.0691148	370.0665253	370.0704674	255.693004	255.0079932	256.4199944	7	4	1	2	23605.60615	25979.50534	28554.67273	32279.45449	32466.19311	25882.63635	28996.07763	38681.50393	26356.03418	31096.18048	31791.68166	24669.1949	28510.36672	32596.86502	30689.86121		[M-H+Cl]2- 706.175 [M-2H]2- 742.152	317
370.1936244	370.1923188	370.1960692	1021.127998	1020.783982	1022.588001	15	5	5	5	96686.98756	63141.5045	43702.47595	61142.08821	36321.15425	47404.56902	66330.76638	29663.12988	49519.31997	65411.63338	52631.77045	58298.55078	39074.89798	42055.57043	62486.90981	[140][M+2]2-		177
370.8047033	370.8040345	370.804981	51.9980013	50.71100014	54.3180013	13	3	5	5	238422.3168	243149.1105	224320.8582	277690.956	359150.893	312599.2803	277425.8658	308322.8154	293051.8874	307493.1307	294513.5885	259329.1705	320115.3318	249861.5329	243591.1518			76
370.805356	370.8045887	370.8072007	69.65500232	61.83899673	78.79800295	26	5	5	5	299982.3531	293033.3024	511449.3536	550273.3873	563615.9796	335374.4354	334800.8173	364036.9764	340418.1768	203215.9343	195553.1255	183225.2732	391871.3112	244605.3644	591112.7637			793
370.9860675	370.9850851	370.9870923	25.07799944	24.34799944	26.0170007	15	5	5	5	789860.0909	973190.3685	855243.7528	830281.9889	683771.351	608933.1313	885072.2888	777157.1875	1270551.562	1123801.064	953334.6473	1160514.88	978005.8457	906866.643	1256083.944	[139][M+2]-		126
371.0967203	371.0951684	371.097431	185.0080061	180.3250039	190.3710041	15	5	5	5	128271.3141	151734.0025	151484.7321	114442.6272	235407.9229	138617.1186	154193.3867	247928.5512	259195.3766	185822.6936	190604.6042	145280.1477	213194.8142	146246.6196	183898.4598			1077
371.111721	371.1095561	371.1136107	290.6619943	289.3999944	293.7370037	15	5	5	5	34427.70493	41525.99156	40110.13046	39969.1665	32816.88972	33712.03698	43611.43855	43505.01966	60512.73084	49279.96019	53437.0353	65940.75795	39729.6146	64294.07302	98322.16399			394
371.1117433	371.1099589	371.1149084	209.0544997	207.904999	210.3400052	8	2	4	2	20251.78472	24233.91422	45802.23212	18773.58426	51795.50357	40075.53203	24840.8803	50233.95423	34169.37029	34968.6636	39330.33213	15910.32544	43975.32852	37015.94868	39994.02185			124
371.1169925	371.1153369	371.120381	38.60799924	38.19899977	39.34000113	12	3	4	5	75316.05819	75996.78623	28364.24327	58836.9373	23801.2392	22381.80206	71195.17851	27906.45956	44171.94774	35425.1147	23650.78005	165072.916	30495.8376	40960.64809	64445.17615			44
371.1696688	371.1680345	371.1710992	249.0390015	247.8799986	249.5069933	15	5	5	5	49436.30925	36802.90161	64002.15416	55218.66598	142074.5295	68924.69617	45738.24269	104130.2894	86684.02656	77324.16664	92781.16372	42324.78452	116267.5298	57839.69785	62030.78982		[2M+Cl]- 168.11	181
371.2056347	371.2030144	371.207332	217.4500056	214.6050038	217.9400056	15	5	5	5	41240.91814	43062.18883	53511.8958	39836.17681	102947.2262	51277.55894	37493.47755	78154.65939	78010.87657	66967.88167	60069.52339	38268.66555	85729.18299	46468.27997	47409.27764		[M-H-COCH2]- 414.224	89
371.2050835	371.2025794	371.207037	287.4845087	286.8050094	287.7889875	14	5	4	5	44435.68011	43377.06543	42373.65633	47226.22204	61018.03272	31941.93648	38068.64413	47228.54582	43295.96463	55384.37698	68739.07555	36655.89814	65631.32608	42924.54162	42383.98859			50
371.2573161	371.2561696	371.2579199	816.2899863	815.5300163	817.0080136	6	4	2	0	147619.2041	169066.2157	165878.8172	162537	172220.8604	204116.6566	161766.289	181518.5052	196504.9905	215904.9284	210662.103	234754.222	205454.4528	261740.3335	250963.1153		[M-H-CO2]- 416.255	39
371.9886007	371.987896	371.9900543	25.07799944	24.38799944	26.0170007	15	5	5	5	73529.13322	105797.0001	93856.68505	88969.48958	79244.04226	67613.04815	104716.7956	83469.55688	151091.235	136127.5665	99431.49526	145358.1188	112951.1707	108043.8332	161488.7955	[139][M+3]-		126
372.0716284	372.0685479	372.0738815	36.63299913	36.38400049	37.36499827	9	1	4	4	19784.63775	15650.85373	23212.63506	17442.21676	35216.4302	28581.75437	19019.44664	37950.53616	29940.90492	35621.99058	40313.43446	29115.71874	52655.65063	33125.18095	37891.70124		[M+Cl+HCOOH]- 291.097	29
372.0921308	372.091655	372.0926922	111.4639968	108.6929992	113.1220022	15	5	5	5	34895466.86	34931867.44	9602470.369	35549875.09	10632070.48	8075708.573	36256698.59	8754728.379	8482924.99	6349400.254	6225235.264	31262849.71	6039836.059	6227814.221	4587874.586	[141][M]-	[M-H]- 373.099	11
372.0918317	372.0909732	372.0924321	177.2879971	172.22	184.1590012	15	5	5	5	199906.0824	236544.0317	205832.8224	193176.5239	369350.2387	173134.4844	222816.6463	340321.6798	226568.879	161818.9517	206531.1359	179148.1006	208933.6751	93866.07655	149259.3009			147
372.0916471	372.0908929	372.0922839	144.6360039	140.3539946	146.7119982	4	3	1	0	268043.0503	2853471.503	196213.0405	4643244.292	227134.0514	120479.434	373474.9967	165885.8125	138142.0746	87886.95267	86971.42192	692750.9329	85405.22177	95575.74881	52555.80788			977
372.1493513	372.1455944	372.1536087	112.2255013	105.5489996	116.8299972	18	5	5	5	71662.84037	213458.6849	104277.617	193829.9188	111044.4824	83713.7005	112973.9087	97394.84545	90954.35497	65221.42895	68238.67007	90341.09328	70547.43636	70252.82578	53114.80044			11
372.2537674	372.2534475	372.2541373	111.0859997	108.0640033	111.819997	5	3	1	1	104917.3111	79775.48511	19807.54669	121745.4254	33637.79191	13414.76368	117715.7236	18692.33132	21808.03008	7659.840528	5520.293552	116078.6159	5448.494997	6357.402769	3446.333423		[M-H+Cl]2- 710.553 [M-2H]2- 746.531	11
372.3308402	372.329518	372.3308722	111.0859997	108.6929992	111.819997	5	3	1	1	407248.4888	419974.9943	19475.5825	508492.8637	34367.03545	13713.63357	506109.5444	19528.47216	21581.3993	7762.162213	5828.269849	444492.5306	5539.767325	6404.857727	3489.718894			11
372.3555821	372.3545701	372.3561169	111.0859997	108.0640033	111.819997	5	3	1	1	68489.79629	65422.84157	9436.13277	74474.85307	16568.74242	4883.21867	70916.18494	7146.258663	14415.24632	4146.854118	2540.269367	38608.55168	2377.231297	2575.336467	1451.879843			11
372.3808805	372.3793054	372.3818595	111.0859997	108.6929992	111.819997	5	3	1	1	404190.8773	442939.2327	13176.43123	466666.9987	19331.16415	5658.037201	442458.7135	8318.058458	14986.30937	4511.722236	2945.501365	397731.8699	3046.477722	2809.790365	1869.670214			11
373.0955767	373.094904	373.0959417	111.4639968	108.6929992	113.1220022	15	5	5	5	5964457.601	6003341.463	1725089.001	6199265.56	1927363.152	1473577.921	6223142.12	1690499.298	1575462.9	1172595.686	1140224.45	5456161.85	1116787.187	1162433.367	859128.8697	[141][M+1]-		11
373.1498285	373.1432865	373.1523246	111.671497	108.6929992	112.4620022	6	4	1	1	124759.665	115133.6072	1813455.586	122047.0967	23816.70409	1434040.521	106456.7517	1600020.563	1566739.141	1129522.345	1135717.054	82519.81277	1128009.455	1128052.609	842678.473			11
373.1849909	373.1833563	373.1855361	207.477997	201.0839945	209.2530005	10	2	4	3	170118.4349	266452.4294	493868.9179	83576.87744	560540.4534	289101.5671	248851.025	660888.2228	501927.3174	456755.7168	495091.6525	231937.1732	662405.4976	363573.2367	363357.1723	[142][M]-		1169
374.0853045	374.0807878	374.0883318	36.67299913	35.92400049	37.31199861	11	2	4	5	28705.83479	17162.97948	32914.41911	30523.75807	35121.23233	33775.70771	18604.98288	31854.17128	47853.30048	55544.05169	75350.43573	40967.46691	71593.45821	53903.56574	77515.91685		[M-H+HCOOH]- 329.081	29
374.0965417	374.0950756	374.0976655	111.1119983	108.6929992	113.1220022	15	5	5	5	1197653.494	1218596.374	331185.795	1289662.582	394027.0891	291760.4929	1299713.431	329842.4076	320719.4291	229363.6722	211176.5143	1148836.188	223269.4954	241618.1451	150354.1659	[141][M+2]-		11
374.1877501	374.1863067	374.1899792	208.1014957	206.1030005	210.3400052	8	3	2	2	21917.64023	29714.59455	43025.68564	34019.80514	89316.03987	49687.85596	40582.7231	121739.741	89487.43427	74831.96165	82772.36751	33153.53422	96740.26866	57211.09965	60743.31433	[142][M+1]-		1167
374.2429657	374.2418945	374.2435808	458.2069862	457.1760134	460.2279903	15	5	5	5	235997.1588	190987.5468	1026585.029	89672.44899	724671.484	689908.6051	362630.3476	756695.446	580099.6496	910577.6298	592950.0561	236896.167	143879.5646	251105.7073	195216.5243	[143][M]-		165
374.7730987	374.7728574	374.7737194	52.1080013	51.30899825	54.98599941	15	5	5	5	4538112.076	5090584.658	5676357.521	5705766.847	6237839.711	6419899.178	5743872.851	6081229.344	6355717.578	6416199.044	6766891.515	6992976.539	7062264.778	7443459.936	6875078.857	[144][M]-		76
374.7735014	374.7728629	374.7738234	72.03600168	65.69800274	76.13299927	15	5	5	5	3248171.71	3149918.776	3531447.916	3291404.761	4057240.587	3594871.692	4354901.682	4564124.769	4440447.922	4050216.371	4473520.056	4503276.209	5106530.543	5186039.611	5264589.1	[145][M]-	[M-H-H20]- 393.793	154
374.7730554	374.7725929	374.7733512	62.53299885	62.20299885	64.5620019	5	1	3	1	3942681.959	3911328.449	4545027.533	4620143.582	4766181.575	4592246.327	4567256.631	3999795.205	3822005.266	4034073.162	4324051.069	3850116.311	4637694.352	4535572.818	4681350.51			139
374.8244631	374.8206273	374.8255602	53.5080013	50.71100014	54.98599941	9	2	4	3	67095.0647	5405289.977	84120.38972	5923636.96	6619106.536	90198.10674	84874.60647	113069.2926	6292656.503	76377.45648	112751.4522	6240318.579	100192.8621	7082136.767	118458.7601		[M+Cl]- 339.851	86
375.0481562	375.0470174	375.0490244	61.67399857	59.73499909	63.29499737	15	5	5	5	252121.2121	137800.6111	168163.7659	285945.5126	321090.7405	189134.2385	150584.3187	373150.8398	523299.5433	446854.4688	333384.369	190252.6085	232989.994	218546.0412	419220.7128	[146][M]-		1232
375.0553755	375.0532294	375.0578479	30.29200049	28.82900018	30.56600134	10	2	3	5	29077.2222	66004.96985	15027.69609	44264.19201	5991.429727	5338.996594	75593.21898	7468.004297	97710.39942	65364.40917	51115.45971	271233.5383	27207.11211	46066.17467	345441.3603		[M+Cl]- 340.085 [M-H]- 376.062	33
375.0994626	375.0981674	375.0998555	111.3624998	108.6929992	112.4620022	8	4	3	1	113491.4131	113051.2097	30442.41351	125961.2838	22227.52308	21546.26835	114261.2354	29557.76414	26963.76124	18078.34746	18532.21499	119325.1791	21193.28961	21611.98219	13784.77521	[141][M+3]-		11
375.2008566	375.1998508	375.2016598	240.7639976	239.6849947	241.5839976	15	5	5	5	62241.98456	82603.20223	154671.9926	72745.45587	206444.6662	100264.2745	93679.65982	243844.6307	235909.0192	198638.9441	210241.8396	114234.4956	240535.4074	117406.2848	172350.9447		[M-H]- 376.209	247
375.2460243	375.2407064	375.2466869	458.1424882	457.1760134	460.1969889	14	4	5	5	37323.36579	36316.85805	244598.4115	14528.19411	167801.5735	160412.3999	71924.94472	183084.901	129808.5191	220185.0471	135350.8007	50177.64309	24714.72525	54549.67993	40360.46908	[143][M+1]-		165
375.7761912	375.7750348	375.7766338	52.1080013	50.71100014	54.98599941	13	3	5	5	125393.3915	257658.6853	154683.6877	182988.0941	202307.9866	188624.9838	178350.9192	191554.8887	176525.936	180222.7917	242706.4975	304127.2907	230171.5933	344463.4314	297938.1979	[144][M+1]-		76
375.7760824	375.7752358	375.7769475	71.60200232	64.41899948	73.92699863	9	2	3	3	94951.94705	77934.41328	115344.7827	77279.97053	138386.7418	106769.6669	127888.5218	76588.13792	118903.7553	70905.07783	127876.7795	53371.87218	130337.2079	165178.4769	134243.2676	[145][M+1]-		154
376.0503815	376.0473813	376.0511119	61.70400021	59.73499909	61.91799957	7	1	3	3	32519.42593	19343.44467	26246.5016	34148.49515	37444.82468	26388.092	17350.71426	53168.20586	76547.81447	60330.65651	42828.24627	18960.99656	36277.84773	30390.06303	57706.09467	[146][M+1]-		1235
376.773502	376.7728341	376.7742733	51.52999878	50.86899825	54.3180013	15	5	5	5	2010781.191	2234920.889	2477852.089	2517495.747	2736316.607	2822954.778	2486790.169	2701363.393	2694451.816	2857570.907	2946749.842	3023114.357	3084391.732	3264609.837	2979989.471	[144][M+2]-		76
376.7731651	376.7723882	376.7739836	64.97299885	62.20299885	75.46400337	19	5	5	5	1692750.007	1731165.557	1811046.619	2019949.981	1949703.178	1609171.532	1438318.333	1750314.018	1680973.468	1779737.624	2004619.036	1967781.263	1992816.771	2230857.594	2226646.17			97
376.8909989	376.8869878	376.8952053	1100.909981	1100.481011	1101.137006	5	0	2	3	17415.64831	14867.10614	19576.02351	18005.15819	18077.40792	24734.37367	19497.77499	25806.32993	32600.27547	28460.46185	24369.75507	27294.76517	22607.54812	26015.75953	29492.13531			206
377.084788	377.0839064	377.0856301	42.11900141	41.53999919	43.25999919	15	5	5	5	32387048.93	28590851.11	25367973.47	20361992.19	25031986.56	21509325.59	25561384.14	27202038.66	35152806.78	31827501.05	23125500.38	31479088.74	30653969.14	22802352.24	35180151.4	[147][M]-	[M+Cl]- 342.115	1
377.1407919	377.1401433	377.1415878	375.8440018	375.2230004	376.4970113	15	5	5	5	353182.9003	149269.4214	216287.0536	509827.6224	284303.5419	346638.863	188033.4928	218505.6211	110569.1089	271166.9529	293769.5216	140752.0539	303527.9343	405182.5455	92455.18388	[148][M]-		2
377.1462798	377.1439431	377.1470243	44.07499929	42.76700035	45.29599982	15	5	5	5	83123.40066	91057.61321	88609.80041	88721.63552	86595.43089	83448.44022	95253.55751	102065.2415	99265.69973	110433.7289	91503.67894	100088.026	98445.58028	104031.9914	106085.265			1
377.2277621	377.2265326	377.2296352	1092.657969	1092.511978	1092.787969	3	0	3	0	8410.782556	11920.95498	19599.94712	26106.09548	23892.5389	109461.3771	21177.01728	17008.36361	64631.44438	23781.4406	18190.63157	9907.221628	11954.2494	15008.65946	8176.92908			71
377.2472573	377.2459859	377.2481872	42.02999919	40.88099972	43.25999919	15	5	5	5	228693.3188	124717.1999	123573.4457	61542.24488	147682.464	102276.679	125566.455	201690.235	326959.0601	263730.7054	148464.5965	326651.4572	303488.7854	182456.8576	361355.9409		[M+2Cl]2- 684.55	1
377.2717088	377.268516	377.2732233	1087.538975	1086.651043	1088.168975	8	1	2	5	79746.72135	86252.84014	88196.19919	80294.68787	86672.88833	98842.35613	63506.64762	88793.06117	83612.53164	92008.94471	126367.8514	103764.653	112927.2455	103849.4901	140225.2856			135
377.32274	377.3217391	377.3236089	42.02999919	41.45999919	43.25999919	15	5	5	5	527669.7267	425773.1507	412817.4899	284339.9284	417412.2615	337260.0177	396514.3955	484969.5952	767145.3171	611774.9245	372987.1652	663876.432	609571.6392	404214.2361	733555.5694		[M+Cl]- 342.345	1
377.3483323	377.3474878	377.3494434	42.09900141	41.45999919	43.25999919	11	4	4	3	38584.09398	38238.01868	33442.3034	290987.3764	26066.91923	340840.0728	21364.5171	21196.78585	46279.99174	27029.0734	377193.1733	18223.18754	24088.43611	386296.433	25428.82076		[M+Cl]- 342.386	1
377.3749406	377.374009	377.3759403	42.02999919	41.45999919	43.25999919	15	5	5	5	512151.0257	425106.5162	398108.2531	251523.4802	377768.7224	291510.3611	352476.6656	426585.6326	748273.9119	577248.626	347266.4552	603227.2818	554755.6684	322930.6109	627266.9534			1
378.0585049	378.0554672	378.0610481	111.1119983	110.9120027	111.7729992	7	1	4	2	11411.1981	14966.09462	26650.63286	12354.26075	36668.90229	25115.35993	14233.7974	36434.34128	30777.81184	26053.98622	20650.10079	16092.80028	29359.10582	22288.57793	20476.81636		[M-H-CH2]- 393.08	11
378.0762835	378.0751141	378.0777062	224.1500003	222.1409975	224.7839997	15	5	5	5	157213.1559	174683.7855	107266.9072	169114.8217	148623.7188	157119.8335	245290.3585	129428.1932	126157.1367	120227.1832	121730.039	234746.634	110084.4006	143261.197	96532.96741			566
378.0792969	378.0780104	378.0800857	255.9550108	255.0079932	256.2969863	10	4	4	2	23732.27459	23626.56406	26682.4459	37611.93951	62396.23228	34744.03242	21337.51312	39097.31012	47144.04441	27579.72454	47769.21341	19088.63228	25062.74342	18563.49714	23051.21747		[M+Cl]- 343.11	38
378.0874507	378.0868373	378.0878035	42.08800088	41.53999919	43.25999919	15	5	5	5	4748092.257	4034652.627	3602108.487	2745544.92	3547222.179	2957525.076	3523105.459	4061073.876	5690248.978	4937983.088	3269721.074	5122673.523	4818921.626	3283929.217	5527232.739	[147][M+1]-		1
378.1458438	378.1436611	378.1477718	42.0445003	41.45999919	43.25999919	14	5	5	4	56577.31485	41805.89469	42012.84019	27774.95492	42818.80511	28781.59754	40805.64866	47505.29861	72009.18729	60340.19661	2985661.188	76362.43314	64632.04292	37682.95152	79109.43823		[M+Cl]- 343.175	1
378.1428641	378.1410844	378.1443903	375.8440018	375.6470141	376.7209922	13	5	4	4	98079.11144	33140.7683	55577.89933	128720.7398	74660.78042	86694.01724	50464.02685	49671.32645	25681.29377	73785.14918	73436.22913	32102.0313	77676.36947	107271.2623	26219.72433	[148][M+1]-		2
378.2732774	378.2718337	378.2746726	894.1884885	887.1109833	898.7120021	16	4	5	5	164497.6124	164122.8755	347595.696	332544.6092	356653.762	398562.5729	222809.9863	711122.9295	519424.9729	663927.0785	314436.8113	635082.96	314574.3861	280794.6926	184228.2873		[M-H]- 379.285	28
378.2728	378.2711396	378.2738696	867.7385059	859.8009993	873.9819826	14	4	3	3	102413.348	95314.59035	85714.8857	92560.83234	211836.9094	99489.35808	74819.29752	99731.92116	92778.66528	113710.8801	162415.7598	128045.2931	109509.9513	123047.6532	116131.5986			626
378.272478	378.2718491	378.2742781	927.9889897	924.2150116	933.6459732	7	1	2	3	118530.6187	101144.4252	112839.8341	118709.5096	130338.3573	163711.1919	113030.2836	135279.0157	114368.3889	82157.00665	128838.0863	174816.7515	126937.6064	177822.2805	127803.443			1728
378.2726934	378.2714408	378.2741961	943.1129985	939.6149878	947.2429768	6	2	1	3	248818.3939	118645.4698	208985.0846	207535.401	534518.85	201754.3299	185772.7952	230190.5578	194871.8911	143986.078	199377.996	192224.1503	231700.9167	110675.5237	422949.1288			519
378.2731152	378.2725235	378.2744932	852.9119847	850.252993	855.439001	5	1	1	3	90967.69338	101679.9765	94503.13785	99496.26702	99259.01019	106248.2408	104210.1365	112064.9314	96212.79644	118291.818	122510.556	116163.2439	129550.3756	146961.4031	124746.214			1113
378.7739133	378.7728188	378.7748515	51.27399898	49.79200067	54.3180013	15	5	5	5	264476.7269	329053.7817	366498.0753	360004.5056	428496.6131	407191.0146	400874.7938	550215.3934	444015.5387	431750.2951	506072.4275	444571.6329	459547.0201	570786.9473	409864.9612		[M+Cl]- 343.8	76
378.7736564	378.7704932	378.7755708	71.23699863	64.56500156	77.74299927	16	5	5	5	305436.4351	125556.4963	114302.1041	180166.9953	323963.5443	308514.5428	306949.5349	294881.095	313841.9751	340070.8665	380550.2126	388300.4457	401548.215	365645.2634	400256.5305		[M-H-CH2]- 393.793	154
379.0644354	379.0638748	379.0647643	59.71949883	57.53399857	62.58399857	12	3	4	5	3441912.974	3738577.389	3381782.477	3149142.929	2735061.345	2557700.23	3774819.745	3064653.427	3351181.281	3288177.086	2629172.344	1767648.533	2668031.658	2401691.627	3676987.435	[149][M]-	[M-H-CO2]- 424.061	86
379.0644299	379.0635747	379.0647068	80.49149909	72.75900011	84.73999706	12	3	4	5	3009043.897	3223975.873	3066560.782	2794429.101	2314227.076	1998353.555	3195344.514	3044763.744	2740465.929	3389425.444	2342667.385	3675104.909	2077088.29	2006887.171	3026797.764			1092
379.0690154	379.0672413	379.0710749	208.0100025	204.5870003	209.2530005	15	5	5	5	41760.29951	35431.76046	47796.24323	37201.33521	54935.20639	50354.33152	49872.20924	55573.54434	49330.07872	33885.05141	42448.55365	49949.09126	50735.13305	51024.68658	57644.59602			1171
379.0655728	379.0639487	379.0671729	46.51099993	45.29200046	49.40800109	11	3	3	5	4381259.892	5837596.441	2953145.658	4863619.201	2844636.897	4985143.123	7078630.893	3042740.076	5299999.373	7237872.539	4987445.605	7060153.268	3086339.321	4597192.999	7523499.202			61
379.0679499	379.0652686	379.0703453	193.8285028	190.9160011	196.6139998	8	1	3	4	19502.52882	16940.59456	24175.2674	23634.4714	35213.09502	38224.38874	29889.02721	50564.50223	36222.92976	32658.81483	27031.4394	29758.16042	41414.10365	63649.41098	37254.01218			1553
379.0790706	379.0778393	379.0800015	42.27800088	41.53999919	43.93800088	15	5	5	5	13917259.71	13962835.27	12397940.26	10509914.67	12399986.49	12327401.22	10955445.64	13180880.49	18502980.71	16543247.71	9550159.123	14408799.37	15733627.48	9438685.874	16513078.75	[147][M+2]-		1
379.1182671	379.1148692	379.1219403	47.14350135	46.15099993	48.31900162	14	5	5	4	94815.45108	69848.3785	70011.82137	69520.16131	47925.68171	53243.49696	88783.32765	46336.04589	38239.70148	37196.60147	49918.0686	34208.84263	6138039.779	45039.76399	55594.76458		[M-2H+K]- 342.173	61
379.1408511	379.1383765	379.1421357	42.85700035	42.13800088	43.68800088	15	5	5	5	49216.71691	62506.08141	38801.25466	51404.8084	59187.08493	51262.35931	50961.94381	56721.90074	65959.31694	71183.38479	48220.87872	69862.55329	65702.76653	72040.3812	69104.97137		[M-H-CH2]- 394.158	1
379.1565907	379.1557529	379.1586177	396.5144982	396.3419942	397.1419914	14	5	5	4	182464.72	51000.54788	32567.09001	212042.3009	51092.61961	117838.7427	56118.42888	30723.92229	34400.75523	73986.51313	76143.94686	39472.6675	51854.5513	186863.36	27007.10814			3
379.3212363	379.3204087	379.32219	42.09900141	40.88099972	43.25999919	7	3	1	3	33255.34569	20701.45305	23615.53999	8164.569498	28588.83024	15717.30992	17348.57304	52121.1059	162202.3615	86452.11395	20578.06288	115747.5769	106283.7091	29450.27657	127889.1488			426
379.3736477	379.3712294	379.374169	42.05900141	41.64999919	43.25999919	7	2	2	3	38140.34916	25312.6251	24134.84533	5650.925469	22511.39682	8794.476643	12003.93922	39479.82626	171600.421	95157.47388	20170.08761	107452.6954	88394.67179	17466.96851	93681.63272			1
380.0388457	380.0372399	380.0400498	110.3595006	109.2259976	111.159997	10	2	4	4	22665.04161	26955.82315	238267.6604	24263.71404	382535.5301	233486.445	37444.173	239231.5575	228542.2232	147624.1402	200710.1219	22095.51128	267235.2921	110022.7726	164151.0182			11
380.0417585	380.0387808	380.0475504	69.86200211	68.34600168	72.12299906	15	5	5	5	405295.161	490458.3701	553081.3667	324451.2238	458438.3196	320455.7324	370641.6639	234314.4941	104503.1994	294069.5656	267151.7575	123651.6829	434940.3504	174254.457	131953.2556			779
380.0662892	380.0652629	380.0677945	59.01300078	58.41399857	60.37300325	7	2	2	3	453351.705	475563.4048	391089.9717	407538.8225	326933.054	258386.8956	582535.3907	380971.113	447320.4188	413895.8213	379051.245	246593.6095	353074.2864	279542.464	601272.1306	[149][M+1]-		939
380.0824712	380.0809645	380.0836186	42.23800088	41.53999919	43.25999919	15	5	5	5	2391205.894	2160826.038	1918177.315	1732506.816	1939284.812	1685731.307	2070800.342	2118312.768	2544174.578	2468793.763	1881364.103	2599580.942	2163725.019	1898919.989	2821843.035	[147][M+3]-		1
381.0484231	381.0471003	381.0583541	70.61800274	68.21000105	71.25200211	7	3	2	2	63954.5242	92842.90128	149740.1227	118407.921	77355.00275	48424.35526	146696.339	80101.96436	94212.65987	117014.285	52216.18163	142721.0146	84717.19123	95696.22661	112457.1718			154
381.0656016	381.0651088	381.066983	46.49900162	45.46200046	48.31900162	15	5	5	5	659336.7409	554941.5048	493843.204	549392.5006	502716.9714	727409.1694	919689.4173	566800.2243	587767.351	700660.3337	652285.057	857835.7095	670047.9397	569171.8912	747393.8213	[150][M]-	[M-H]- 382.078	61
381.0639484	381.0639052	381.0644118	60.24999951	59.94799957	61.67399857	4	0	4	0	299589.4579	312746.9316	288852.4236	258187.3949	233065.3669	197698.7585	308673.0034	252288.7241	305528.8983	51777.44671	202029.9691	252021.1991	223592.5316	184542.7411	336808.212	[149][M+2]-		86
381.0816703	381.0792939	381.0869866	42.07350114	37.85100165	43.25999919	14	5	4	5	341460.9571	350624.9929	283019.2905	274023.709	332323.9248	250467.5631	295940.9192	258436.7273	477555.1299	350170.6489	18674.35964	403817.4826	378902.9702	284438.2307	377893.6461	[147][M+4]-		1
381.1902366	381.1895319	381.1908717	200.0204977	196.3919964	203.0509976	12	4	3	5	70351.09496	98320.18134	209524.9839	86079.09416	199372.7702	137370.8931	112565.943	207775.4847	160182.5384	165823.5127	170914.9437	65380.77816	181824.677	136297.0524	111051.0205		[M+Cl]- 346.221 [M-H]- 382.198	68
381.2301209	381.2279871	381.2308032	431.702013	430.9729885	432.7429913	15	5	5	5	64862.79459	66600.21714	75547.65882	74500.08947	80046.45662	67364.38147	66538.17416	83352.03831	73429.78287	88435.71866	77805.73589	88338.39858	82807.88563	92190.9506	75622.2105			1754
381.3352994	381.334303	381.3367052	571.4765182	568.946021	572.0939827	6	1	3	2	16199.06737	3322.253899	27864.24008	22912.88987	37996.62861	37241.47147	17580.23157	37927.91081	30311.80795	28542.00247	23048.70672	27188.7484	44937.92145	29800.48479	24053.20719			1044
382.0644517	382.0613386	382.0710664	46.99550145	45.13200046	48.03099993	8	1	4	3	48493.26855	44195.32883	34902.25063	40158.72338	44100.01338	29713.59246	52110.51143	51721.01219	22847.5137	55371.37918	50174.08542	64114.31235	22065.83102	54177.37443	57250.81119	[150][M+1]-		61
382.0850899	382.0814971	382.0899343	41.66900141	38.68100165	43.35700035	5	0	4	1	79663.70244	69425.75742	41130.01447	66306.32727	70038.10922	39669.95124	34388.82091	32119.83468	42790.07918	39263.63641	65580.08241	99268.27906	54383.2756	74067.82559	88229.79684		[M+Cl]- 347.12	1
383.0757551	383.0747382	383.0766491	235.4510049	234.216003	236.3039959	15	5	5	5	31460.62369	37465.89715	91028.47961	45018.1874	86044.98422	97880.46579	39546.19233	102140.6003	104160.9962	115734.3955	156708.0832	63221.37819	127962.1361	142481.0678	169007.0368	[151][M]-		1106
383.0726081	383.0718694	383.0738648	190.6679992	187.1120017	195.6590033	15	5	5	5	133104.3369	176284.5248	288620.3293	117852.8333	273146.8789	225989.4547	187698.3199	302685.5182	228651.8216	279877.7727	301499.8346	182895.2906	289385.6973	286313.1602	336338.5704	[152][M]2-	[M-H+Cl]2- 732.179 [M-2H]2- 768.155	490
383.081974	383.0737762	383.0855007	38.50950045	37.58100165	38.80100165	6	3	2	1	78677.41952	57234.84527	26776.35181	88809.48993	57972.63164	46904.76016	73186.67149	50251.66537	98046.96731	68265.6832	68439.23222	163159.0708	89193.77326	85114.28526	79610.08339			715
383.0948636	383.0888799	383.0982557	37.86050139	37.18199861	39.2990006	10	2	4	4	175448.8755	103500.8286	93938.86331	106687.9071	64746.75445	34448.4628	62121.73252	88884.85239	114046.7118	85111.68543	69915.75126	72240.89769	91524.34966	80751.51926	331851.5509		[M-H]- 384.106	29
383.1177882	383.1171667	383.1185225	34.16799903	33.26000092	34.80000175	15	5	5	5	1665313.596	872902.7617	307925.6877	1135462.593	221210.3331	348474.5557	861778.3002	298770.6354	271405.8937	271069.8529	257796.6442	1470448.559	295113.6136	629138.7563	723050.1785	[153][M]-	[2M-H]- 192.063	6
383.1175515	383.1164316	383.1177545	144.8559975	140.1439963	148.6680009	5	3	0	2	146607.7185	210242.3906	75773.27561	232125.6093	80484.51573	42126.65485	160291.5845	87186.99612	104265.9427	110414.3023	87120.77622	276587.4504	79452.86254	78298.52929	229422.4945			978
383.1870786	383.1837558	383.1909163	436.6049925	436.1030102	436.7320088	5	3	0	2	29559.44037	30718.403	19922.13823	39040.75676	26721.49681	36119.89845	27467.5757	25595.68566	25856.00286	28936.56761	35522.40513	32025.34151	29272.04738	42438.76141	23710.43938			22
383.3504503	383.3482896	383.3518103	445.6509879	444.7259974	446.9229933	13	4	5	4	47549.98764	54108.78848	64086.01376	67974.75432	70775.90173	55751.41516	54500.5747	135819.0046	116872.2855	90754.06133	84272.94954	95826.07807	88281.01958	60792.2705	105587.1183			398
383.3509738	383.34985	383.3514453	568.4805074	564.4750238	573.356002	14	4	5	5	449388.3695	899793.0854	1154225.848	534529.8088	1170497.201	620134.5953	530098.2891	1776990.234	1625517.717	1189354.517	1249753.614	817000.7743	1587169.889	717061.2007	1302536.094			953
383.5740041	383.5725248	383.574549	190.6659937	187.1120017	195.6590033	15	5	5	5	45051.62835	55835.6655	84800.86184	43751.25966	91478.07733	75015.25923	62873.65464	97579.95529	87138.987	90696.58679	102296.172	59896.01406	93790.39114	91728.33025	113112.8739	[152][M+1]2-		490
384.0776504	384.0773812	384.0785605	235.9070055	235.665	236.1479953	5	0	1	4	9088.508801	10435.24848	19151.55897	11768.30312	17410.23596	21650.8542	11372.3283	18475.97275	21262.79426	21680.12352	24956.67037	15119.2038	20687.48876	21308.8544	34451.06114	[151][M+1]-		1111
384.1210783	384.120004	384.1222139	34.05349971	33.26000092	34.80000175	12	5	4	3	273735.0906	133236.7928	40869.56285	189627.2197	29507.65187	45309.47996	134195.3742	40225.62933	41889.17004	36909.01275	44498.73818	249370.4074	40435.3113	104929.3892	122872.3516	[153][M+1]-		6
384.9734885	384.9721838	384.9800732	25.68599934	25.19599934	27.56299954	10	1	4	5	27969.86782	37255.45093	21046.90761	42081.20677	40705.16158	42119.20604	73293.11428	68514.67389	130763.8753	149270.8984	140542.6959	198469.7307	126970.4321	132974.5822	205999.6839		[M+Cl+NaCOOH]- 282.028	126
385.0758004	385.0732241	385.0804342	37.17199861	36.59299913	38.03199861	7	2	2	3	46653.45814	40417.08677	27398.38045	61720.09219	34950.98452	32402.28765	52550.05775	29109.77425	37269.08951	33292.36424	39621.99966	38021.45355	41182.95953	36666.20652	40233.07234		[2M-H+Cl]2- 368.103	29
385.0757595	385.0748965	385.0761115	90.02750086	89.80999912	90.11500259	4	0	1	3	30679.69669	53423.66021	32022.30324	46624.64153	43892.6751	22505.49511	56453.74145	40453.87899	48242.74335	41394.96881	27309.95913	41057.1118	34833.43841	29713.1931	46283.9627			1667
385.0907867	385.0853248	385.0939575	222.2479991	221.8750038	222.6700045	11	3	5	3	27852.60888	36034.13625	39155.00403	38794.51348	55986.36973	67976.37495	31365.01643	64848.84455	53072.28221	58364.93676	64475.6494	41557.88108	61744.26773	55159.74189	59662.22889			652
385.1114051	385.1103078	385.113735	185.0080061	180.3250039	190.3710041	15	5	5	5	122772.0927	226417.2659	162519.6972	79567.16977	220696.076	124237.8764	184552.9136	222126.8567	459604.3362	316357.0199	196422.5383	182614.8676	252738.8953	112103.871	287617.6688			1081
385.1850627	385.1845362	385.1874644	235.4510049	234.216003	236.5900008	15	5	5	5	121434.5684	76784.35435	123662.5731	126379.5069	182620.4739	150814.7807	105521.9622	182293.5818	145590.5807	126671.3652	159132.3091	79488.67096	157947.3336	104761.1603	94851.48686			112
386.1013197	386.0977687	386.107057	222.2564957	220.0849969	222.6510044	4	1	0	3	42790.44744	31167.69469	26564.12826	31326.23107	55829.28619	50109.81879	31367.64938	42521.81202	45922.09387	28034.94296	34822.51938	62018.65218	46493.17147	29305.78702	29976.59265			652
386.1080813	386.1073894	386.1087019	255.9560136	255.6369891	256.4760136	15	5	5	5	444515.2746	332834.4157	498633.6154	567159.1903	1052471.739	565377.1458	330518.373	672794.9122	648786.672	401116.8659	711011.0903	205656.334	445510.3296	204001.7588	240328.522	[154][M]-		38
386.9683469	386.9668564	386.969314	28.11099945	26.71299954	29.15900018	13	4	5	4	72456.94865	80622.10577	252481.9716	99623.85089	380049.9636	390046.2388	86064.67407	332784.3347	96531.26781	269511.8455	280325.0421	74387.34648	266245.0603	271092.667	70627.53665		[M-2H+K]- 350.027	33
387.0429805	387.0420408	387.051133	32.5270006	30.10600134	34.16799903	6	3	1	2	27781.52052	50850.62454	138130.9823	26541.66693	118383.1715	215164.4654	61586.63999	132897.3626	73596.13349	160816.2641	168447.7128	62115.35861	140456.373	164024.3889	50121.55938			1371
387.1128927	387.1123038	387.1131878	42.05900141	41.45999919	43.25999919	15	5	5	5	8143323.071	9153308.93	8333452.868	7799625.519	7776835.809	6650953.593	7679973.333	7192750.814	7917734.015	8151926.916	6476968.005	8991357.926	6973054.158	5961315.188	7348656.927	[155][M]-	[M-H+HCOOH]- 342.115	1
387.1104694	387.1081542	387.1143292	255.9565013	255.6369891	257.0950095	14	5	5	4	63259.52336	50289.43179	85169.98425	91007.81573	210630.3788	100369.2731	62070.53174	117377.3512	128656.6803	66583.0608	125956.272	38613.92304	73295.88795	36713.27079	29152.61817	[154][M+1]-		38
387.1277831	387.1217051	387.1301046	171.3489996	169.4660028	175.3500021	6	3	2	1	42041.10923	53571.91402	43673.82634	30220.52111	32595.93433	38023.94027	34111.23702	51144.73464	45314.95562	33869.76488	29219.82486	14691.14476	39369.91872	26755.78956	39463.45266			1985
387.1639128	387.1623037	387.165659	117.2520027	114.3010011	119.977994	15	5	5	5	71904.18917	33510.08216	89143.2296	93190.22035	156225.1975	97147.68888	53159.30305	118804.8423	172108.46	154341.0913	123993.4352	134738.1489	170323.1422	90078.86339	178539.0897			337
387.1641852	387.1618409	387.1657583	177.1860032	168.9220034	184.6979971	23	5	5	5	518214.9582	250515.6441	144827.0668	492572.8139	220478.3684	689709.2167	219963.0857	529920.7554	723619.3142	574615.2983	631333.1133	705890.8842	740315.4594	388779.0369	613080.7225			1291
387.1639469	387.162736	387.1654473	205.6510066	205.3169929	206.1130005	5	0	2	3	38406.98674	46016.23356	70433.96471	47798.61357	89076.27314	62839.17463	45267.33098	111075.3601	94929.80172	88478.77289	75788.76451	49409.01053	106918.4706	61620.38465	52653.50671			283
387.1733724	387.1680794	387.1739773	42.05900141	41.45999919	43.43700035	11	3	4	4	76732.09377	38544.19172	44748.7289	41576.88109	57235.32349	37463.05793	45282.64192	31004.88467	45844.50093	40917.5957	39002.70278	41795.93187	35565.82717	38815.06801	46513.43436		[M+Cl]- 352.205 [M-H]- 388.182	1
387.2005081	387.1980539	387.2057472	252.8110027	251.5459919	253.3920068	13	4	4	5	34322.16165	34410.68835	40447.11664	27250.74004	81538.98127	28087.15268	31694.38347	74646.93214	55898.20885	55043.78694	40622.47533	24544.48233	69302.63166	31112.48219	55080.73547			1608
388.0867887	388.0859471	388.0876136	111.7039942	108.6929992	113.8099968	15	5	5	5	1027850.922	1095331.562	241567.9171	1169760.88	264227.1952	253194.3593	1130271.886	271071.626	243611.8964	212565.6453	183118.3056	1142059.598	174055.1642	234092.6327	165808.175	[156][M]-	[M-H]- 389.094	11
388.0871497	388.0861286	388.0879531	183.1220055	178.2990033	189.3139994	15	5	5	5	1921171.129	2132788.622	860162.4736	2762704.614	903597.4594	1330736.355	3687984.809	1066451.462	1071025.439	957630.4872	896399.0383	3973177.431	1012746.614	1452569.2	808780.2659	[157][M]-		810
388.1162089	388.1156808	388.116619	42.05900141	41.45999919	43.25999919	15	5	5	5	1262380.277	1354662.4	1259899.178	1198938.021	1200154.363	1005565.395	1147034.743	1095361.362	1170747.801	1216989.287	986378.6783	1329020.003	1040593.942	912823.8605	1087847.79	[155][M+1]-		1
388.1599407	388.1585548	388.1624099	241.2279935	239.6849947	242.2050017	12	3	4	5	16291.0582	45808.28399	116407.2016	12636.16288	138610.9055	74124.98259	29556.78844	253568.3302	298962.1906	204787.2723	86092.99491	92129.82657	173392.4029	35499.22537	123594.4349	[158][M]-		247
388.1593417	388.1580873	388.161711	230.060504	229.8740071	230.4799934	6	2	3	1	10845.07711	20673.18394	52774.31485	8333.189594	63058.0659	33613.90102	13920.00691	102374.5698	148332.4377	73100.51175	36576.93377	49812.21596	80855.30222	15572.09725	48046.76681			219
388.1677329	388.1662171	388.1735236	177.7015039	168.4210067	184.6979971	16	5	5	5	81643.31072	42311.96477	90208.52495	93305.83842	138435.4321	122417.0189	34071.10267	97249.87396	123821.3208	107259.345	120397.4501	93706.00728	140790.8917	16994.96649	104600.0031			46
389.0908143	389.0894719	389.0915037	183.1220055	178.2990033	189.3139994	15	5	5	5	336220.2873	410560.6391	139230.0351	530935.9288	160164.9305	250423.1313	685638.5686	192600.2744	200221.6769	176048.4982	168858.4659	745330.7116	221510.9868	287836.1805	166470.2379	[157][M+1]-		811
389.0905376	389.0893766	389.0919372	111.6389998	108.0640033	113.5500014	7	3	3	1	161016.6328	161632.1315	36025.27526	170175.1901	37118.72289	29890.83752	173027.578	38762.15196	30222.21145	26702.31206	26390.8595	186839.3796	28144.14206	32726.27049	24513.80641	[156][M+1]-		11
389.0975004	389.0951813	389.1000935	157.782497	154.5580034	160.3469968	10	2	4	4	39771.37119	21463.82427	48358.13004	85826.29566	104739.6609	82645.67536	15065.9644	67401.09606	54733.27296	66716.95258	85746.10644	67133.47686	115590.0837	102966.2981	70524.95523			1325
389.1174922	389.1165327	389.1176574	42.09900141	41.45999919	43.25999919	15	5	5	5	256277.8841	282619.8618	268282.4607	259926.1614	261534.2946	201655.7693	235583.787	222099.2982	244827.3799	254531.9289	198805.3409	278171.6275	217011.5167	191939.9389	229702.4906	[155][M+2]-		1
389.1627318	389.1625635	389.163105	241.2529935	240.5739976	241.496003	3	0	3	0	5881.276438	7802.512295	22134.13548	4809.392711	24618.72276	12922.26729	7489.904643	42005.87954	50769.93629	31630.98637	15121.90813	17350.86077	27690.32867	10392.3282	23277.42376	[158][M+1]-		247
390.0352901	390.034123	390.0360343	66.51550079	62.32699842	68.11800253	6	1	3	2	49854.55361	67854.49122	28303.43698	79120.27421	60198.22566	39631.52829	126323.0574	51156.17575	80886.09278	39758.14829	40099.67135	111998.5541	47064.09895	31402.73555	85513.32874			1000
390.0928604	390.0908255	390.0951002	183.1930024	178.2990033	184	8	3	2	3	53946.98242	60012.5598	5343.600938	84641.10911	11011.51072	37291.17337	133126.5835	32328.49948	41190.08514	29844.34938	34464.83166	159520.4917	33168.78196	44679.92581	25173.00423	[157][M+2]-		801
390.1746245	390.171303	390.1766507	236.6625004	234.8939976	237.2189967	14	4	5	5	32450.19756	31974.06291	34999.51273	38045.70146	48521.25686	45382.97937	43337.54698	73617.45012	66016.22295	70580.48498	65103.27527	60580.05361	66626.60475	62378.28109	52058.02626			1108
390.9775442	390.9767972	390.9791978	25.07799944	23.82799944	25.82800027	15	5	5	5	181922.9758	237561.4006	254074.9469	195774.4986	214691.439	211706.4802	223383.1815	245212.1643	322128.7429	309889.5462	276251.3478	241522.1779	265132.4653	218057.7894	261437.1224	[159][M]-	[M-H]- 391.985	126
391.0429669	391.042031	391.0433194	67.00600147	64.41899948	70.02699842	7	4	2	1	1817464.63	1792833.386	928402.6263	1961632.852	1517014.553	904384.3036	2313977.437	1249364.828	934929.1665	1193809.582	1041442.649	1326390.688	555018.2992	603925.4755	1460864.386	[160][M]-		1018
391.0432903	391.0425031	391.0436182	59.15949883	57.53399857	60.19399857	8	1	3	4	671822.8566	779988.8537	261778.3827	858500.5794	560102.2611	375572.7414	741902.7995	839483.3282	1317564.935	919890.6769	832150.113	2326459.328	783558.1833	662922.3474	1615814.762	[161][M]-		938
391.0982086	391.0963329	391.099345	211.3539942	210.5799955	212.5150018	14	5	5	4	39865.0277	39591.23877	59107.81058	44324.67323	114554.7256	63237.12119	46367.90374	105123.3692	79901.7573	60252.55685	95200.12099	17519.35428	108697.8996	50387.53259	47806.89325			1120
391.1037008	391.1019241	391.1046365	33.97000092	32.64100144	34.7969985	13	5	4	4	434351.1281	162501.2536	35330.64293	270672.9876	27622.76232	48811.07568	179058.9308	37222.62575	33514.99898	28339.31821	33124.74543	338739.2147	29391.91852	235915.6342	143455.3453			458
391.9797701	391.9769146	391.983324	24.94250007	23.20999954	25.61599934	10	2	3	5	35845.30447	40732.42653	37540.80302	33740.14485	25623.41446	37222.13207	42499.13501	41992.56295	53733.84987	58182.79882	48145.32019	39335.17484	21124.752	36054.56925	44502.18426	[159][M+1]-		126
392.0457777	392.0449853	392.0459066	59.15949883	58.39799957	60.30600045	8	2	4	2	106177.3972	115508.8834	34568.53332	130891.9785	85232.07858	69093.59697	153964.0697	120492.4433	251099.568	138606.0123	135855.84	393262.4286	109398.5572	117339.6377	161538.5187	[161][M+1]-		934
392.0462578	392.0420612	392.0476396	67.2959979	64.03899673	70.72600147	6	3	2	1	165525.015	154802.9194	72300.24175	177106.7259	152119.875	73554.0334	228301.3377	75645.87878	135209.5828	109884.4159	55651.3115	32123.5198	85391.64262	24779.55628	107915.003	[160][M+1]-		97
392.0610346	392.0599005	392.0619688	191.2969964	187.7909976	194.4390033	14	4	5	5	51502.3867	60326.47243	2670.236924	73915.91432	83650.10003	86093.13474	76341.82221	84941.09456	100114.1388	118225.4726	120690.009	114848.1091	100341.1239	99262.29501	124043.8421		[M+Cl]- 357.093	10
392.7849405	392.784632	392.7854792	52.33899825	50.71100014	54.98599941	15	5	5	5	554597.7671	668549.4885	808683.8169	1337956.214	1310558.362	916409.4321	723196.5018	734071.4286	906564.7331	781625.9231	887070.9529	878263.2751	963483.2987	1197539.304	908561.0893			76
392.784768	392.7841024	392.785321	71.18350132	62.53299885	75.46400337	16	5	5	5	574402.2484	594435.4727	605044.211	484668.5857	614680.2843	543310.8733	649231.9566	640537.869	662486.0749	762004.2237	538155.0658	590705.736	716822.1591	762155.9321	725803.8221		[M-H]- 393.793	154
392.9746003	392.9705609	392.9746136	24.88799944	24.10899997	26.6450006	3	0	0	3	31072.33049	37401.33305	30392.11779	34578.33595	30842.06819	26056.5394	38423.42526	35585.60759	40187.95746	39069.24703	36150.57314	31025.84766	20854.77219	35241.37533	33444.56145	[159][M+2]-		126
393.043506	393.0416951	393.0444847	59.50300078	57.89499909	65.44800253	7	1	3	3	86723.71213	76534.37661	37753.49318	126043.3259	70544.69045	48868.75447	133517.4145	115167.7634	156168.4932	78721.21577	64083.83655	197842.4057	88918.55768	71166.13662	138081.1756	[161][M+2]-		935
393.099564	393.0989087	393.1014564	257.2119999	256.2660136	257.8419999	15	5	5	5	140985.5808	155678.2449	103135.7219	108645.8319	52577.14719	86883.29258	120513.4199	94481.88827	102003.004	126747.0555	94515.8359	171885.9694	93267.77021	114091.8611	111144.3491			38
393.2997461	393.2951428	393.304435	488.7750162	486.2550107	490.1059889	7	5	2	0	52005.88506	48389.07615	36059.40021	42931.97465	31247.43888	27072.38092	24706.26646	26184.15801	29500.34149	19052.4229	23755.5517	23316.59674	19839.25437	19186.90397	17423.97008			1398
394.054298	394.0524124	394.0554575	224.1359936	222.1409975	224.7839997	15	5	5	5	86115.21185	112656.359	85816.78762	124910.6667	126241.6803	110805.5188	133007.9688	80841.22659	73645.49389	69644.7578	81415.71621	145316.707	89636.39459	91566.16086	60648.20674			557
394.0737755	394.0721263	394.0745169	112.1390002	108.0550005	115.5819983	17	5	5	5	336711.0427	190856.0473	205435.2175	396941.708	219659.3085	217280.5588	311902.5787	272456.8134	212787.7567	202167.0916	189756.7724	452253.1725	187895.7051	243917.2301	159300.9784		[M-2H+Na]- 373.099	11
394.7833807	394.7829489	394.78418	52.18899825	50.80999878	54.98599941	14	5	5	4	315683.7856	388926.4213	400828.4262	337160.8269	381214.2125	348117.4867	320841.7221	301506.962	370435.423	441363.2279	327545.0921	373242.5272	356564.7713	410302.5817	305827.4384			76
394.7827897	394.7822039	394.7841425	71.19000105	64.740998	74.93800274	15	5	5	5	261988.9707	47595.04198	158776.8752	345697.6682	260998.56	350916.0882	283300.5435	381084.916	267769.5291	288700.9107	333448.0732	230090.7531	204376.0201	421816.5443	212401.0184			1357
395.0758333	395.0747893	395.0763557	193.1684977	187.3820038	197.2350039	16	5	5	5	262761.0379	363018.3097	462506.7842	242541.6231	764093.4844	158269.9316	187329.0238	490380.4346	799250.3417	471488.4826	536641.0252	341445.3951	425214.5368	430050.3661	392750.8948	[162][M]-	[M+Cl+CF3COOH]- 226.117	191
395.0758037	395.0747115	395.0765408	181.1500007	176.2730026	185.9520038	14	4	5	5	616051.1399	615410.4392	398415.9251	612782.6843	1442456.513	365723.7347	324949.8136	1051039.184	1377870.743	830577.582	1043125.574	710378.0589	784086.4803	907080.4753	703780.8735	[163][M]-		14
395.209089	395.2066263	395.2110946	248.8345035	247.8799986	249.6700056	14	5	5	4	60636.35946	71013.157	47213.50484	51280.35082	61989.50169	55067.09041	90346.80671	67468.05107	43691.93377	46935.84407	57758.67564	58170.96122	53204.74652	39476.75756	49533.99431			1504
395.3151291	395.3144293	395.3154139	479.714019	476.9970071	480.8760085	15	5	5	5	517132.6149	456862.6157	387183.8014	397689.0279	345616.7203	354947.7078	295132.4192	295104.9816	247044.294	238030.8667	227734.5916	229205.7937	179779.4589	207968.0146	168692.5448	[164][M]-		236
395.3876418	395.3869047	395.3881067	805.7839975	799.1989885	812.5909918	16	5	5	5	913404.211	1156074.414	1124924.31	452369.7153	1755689.377	1190398.788	593836.6382	2017431.946	2456472.623	1953607.658	1955229.523	808479.3808	1861378.375	1875047.895	675847.3934	[165][M]-		707
396.0742701	396.0723653	396.0752773	224.1150038	222.1409975	224.7839997	5	3	1	1	25742.90491	23500.65624	16593.9019	21228.31615	22233.65064	24216.53455	44470.27245	27692.20703	20482.52514	22847.74162	18885.76058	26377.94979	13463.31715	18069.22868	13128.41032			567
396.0790189	396.0723267	396.0799185	181.3145014	176.2730026	187.3820038	16	5	5	5	116277.7301	83755.36862	164334.3889	105679.7247	329037.793	63735.62535	55099.39482	239490.0818	331289.4258	163770.9374	237320.1572	112717.0127	113471.2737	188891.3394	149958.9832	[163][M+1]-		14
396.0789602	396.0786111	396.0805281	193.207995	191.6149969	196.0650039	7	2	3	2	45904.10723	61550.09467	114011.6231	34088.28627	149793.4667	29997.13131	31070.59022	91881.1651	176340.1027	84087.22157	107327.2774	54472.41927	77362.66506	90824.88674	77765.39271	[162][M+1]-		191
396.3182363	396.3153532	396.3184563	479.5950072	476.9970071	480.8760085	15	5	5	5	118207.6395	105921.9879	87077.696	93052.4816	63592.14773	68865.71062	57210.97427	59434.78558	53651.6581	48053.06764	50733.58277	42025.23732	38370.32618	39535.96771	33007.62288	[164][M+1]-		1712
396.3907197	396.3901945	396.3911124	807.1390111	804.3230112	808.9190192	6	0	3	3	214526.352	227366.1104	280300.9611	201780.1988	431532.9297	301407.1667	182742.7229	360825.6232	585062.9767	436915.8024	461982.2309	332317.6973	454901.5502	363343.7076	421045.5812	[165][M+1]-		707
397.2244632	397.2226936	397.2263566	409.2930003	408.6409921	409.5140017	15	5	5	5	61554.43193	65144.88634	64303.00568	60919.66785	75815.99128	76209.68099	53976.50292	74297.4367	65418.76282	92594.69898	76244.03501	81879.29078	72354.36817	90453.84537	69936.58392			127
398.071786	398.0703602	398.0734512	36.61299913	36.15299913	37.36499827	6	2	1	3	28389.46788	38025.14428	38006.88013	68180.45549	32074.77705	38206.25559	37526.70324	37503.39483	9952.637296	22199.16436	47043.02882	9320.173971	44644.3817	48201.58324	12995.56834			618
398.0782237	398.0760158	398.0805561	191.9204974	187.7909976	196.1869978	14	5	4	5	39424.42459	37292.37094	45860.28071	33933.66196	57172.62655	44404.62807	46022.35355	52991.53474	45414.33368	44144.1354	49670.32198	38767.61139	57532.54868	43625.38613	51486.02215			493
398.1074163	398.1056768	398.108722	205.3730005	204.0990053	207.108004	11	4	4	3	53296.39531	58244.5498	93567.09987	42708.05865	231468.3797	97826.91831	49230.06076	169843.0247	158385.4029	90462.07698	140223.7771	37300.92306	153929.3617	46311.86672	61876.33944			283
399.0693292	399.0645988	399.0704516	46.28000077	45.26200046	48.31900162	14	4	5	5	58647.98868	45413.73979	60749.34851	52645.33819	44432.48328	63363.90282	55349.53034	57529.43185	55058.99006	55327.72506	45260.38173	67380.32632	46453.19494	58608.98858	64870.87832		[2M-H+Cl]2- 382.078	61
399.1646822	399.1638453	399.1653156	198.1964996	196.7159937	201.4649969	12	2	5	4	192811.9536	426994.1555	667910.5286	123924.7048	590932.3309	297845.9542	339913.9118	880017.7487	743930.0682	519486.459	535884.4176	54149.26332	811847.5636	351803.0295	466551.6014	[166][M]-		845
399.1646252	399.1637165	399.1652237	191.9350011	190.2170052	195.526995	11	3	5	3	226791.8794	439415.6298	34368.51835	135150.0753	696030.3979	334483.2583	376494.0381	979702.684	793097.9854	606451.0895	631638.41	414985.9893	833445.4487	421290.7715	477087.8841			491
399.2371905	399.2353585	399.2387721	266.5100034	265.9530061	267.2230075	14	4	5	5	42016.33995	38318.16162	76886.18071	57769.74186	114975.5219	106584.0998	53090.20506	99376.82237	93353.29677	102258.4295	108499.0849	52698.20588	114068.1271	71584.41402	65598.45992		[M-H-COCH2]- 442.255	136
399.236823	399.2352966	399.2383457	385.6715033	384.581004	387.0530067	14	4	5	5	28741.47141	31059.68792	45197.12553	40643.48652	40049.67188	43195.11418	39268.04611	51922.73458	53334.27817	65902.65177	87756.78358	49147.39522	72064.62064	60681.0316	83855.60773			79
400.167771	400.167189	400.1679589	198.235002	197.9709976	200.9640071	6	2	3	1	31934.96554	83123.25538	167559.3345	21027.92694	119344.0217	59398.03695	60330.21393	187683.031	149839.8726	79162.29008	111640.7514	7954.747356	175575.0736	43281.92581	89792.41743	[166][M+1]-		845
400.8680104	400.8670406	400.8692737	1166.507034	1166.503944	1167.764969	15	5	5	5	118088.0739	128280.0794	142632.5034	159804.2836	156499.4899	158250.5455	139281.586	153316.9353	148373.948	149155.8169	156602.5316	156910.6173	170874.827	195703.5346	172663.332		[2M-2H+Na]- 189.945	349
401.0744186	401.0734777	401.0756466	46.58400162	46.49900162	47.67800109	6	2	1	3	48371.19432	63551.77581	63906.46626	47002.91648	61505.35962	46393.98666	60596.55639	46284.66948	53213.49106	62011.44483	44986.99212	75536.07743	63023.01825	38656.58779	77425.19836			61
401.086462	401.0849518	401.0879101	208.6390011	205.2749948	210.3400052	15	5	5	5	45349.16792	67470.16359	149113.2589	84965.44146	139816.2659	205795.4731	92158.23896	195926.7193	157249.3582	206930.9324	207477.9936	127195.1893	192851.746	248820.4086	211029.9156	[167][M]-	[M-H-H20]- 420.106 [M-H-C2H4]- 430.123	124
401.0861851	401.08115	401.0897471	185.059003	180.3250039	190.9	8	3	2	3	30100.93385	30862.87753	26652.25349	38597.16588	14559.3057	37183.19848	24446.5888	37807.68367	37284.38534	28801.50968	38410.1419	36443.66191	25944.1541	38257.88179	31913.24302			1079
401.1793015	401.1771873	401.1806054	195.7430058	191.6109992	199.3500004	15	5	5	5	69632.19542	138654.3322	227381.6344	32914.03872	296378.9048	76486.10578	117180.1492	303028.8757	308122.9227	247821.9565	185702.6457	95546.07708	319770.6122	121813.3356	173184.7037			856
402.0900231	402.0876769	402.0914597	208.6384977	207.904999	209.2850018	6	0	3	3	9898.956762	13941.02973	23936.48409	15730.54024	26099.09859	29387.76477	16874.69002	31571.43154	26349.79554	34837.77902	32145.50108	29018.19965	30687.00805	47693.54808	40732.0749	[167][M+1]-		124
402.1026835	402.1012235	402.1036306	124.8729975	121.7159978	129.6859975	13	5	4	4	448341.6478	277841.9681	91895.13335	371179.6495	138717.3038	89669.18091	290708.2527	107083.1055	118239.7218	29913.78764	45155.10632	669556.9562	82678.72995	52041.40105	32003.54902	[168][M]-		272
402.7679372	402.7662771	402.7690449	75.08399643	63.78400042	81.94500053	19	4	5	5	165669.2728	304162.3936	130833.9433	381185.6581	144983.2781	407840.0808	385308.2262	421106.9011	393809.6753	190201.7646	246663.1056	225623.5107	490194.9875	548829.8281	526768.4771			1546
402.9181328	402.9135978	402.9222752	1101.069981	1100.418951	1101.755973	15	5	5	5	54477.90611	51366.48902	51652.73081	32880.5857	48813.90956	52079.44904	65301.86362	54208.88994	68627.35222	69531.84649	52590.03908	42538.59477	46134.74795	45689.58069	50937.63556		[2M-H]- 201.964	206
403.0054127	403.0050497	403.0083789	30.41600134	29.76700008	30.94699912	3	0	0	3	19778.78897	26997.15351	22685.70858	27707.60874	17888.38185	19489.12348	33980.23158	22874.35184	30525.20228	31396.77793	28378.37791	40032.05931	23929.80494	21335.19501	28570.68762			1998
403.1023814	403.1012373	403.1029154	210.4939977	206.6430009	211.417997	15	5	5	5	556983.3635	830618.9074	1467066.328	742283.5741	1403191.783	1463931.609	797305.406	1412376.533	1290871.093	1374890.94	1499354.14	889530.9531	1453291.63	1256885.624	1492123.423	[169][M]-		1128
403.1017971	403.1004353	403.1035275	258.113989	257.503004	258.7739999	12	2	5	5	34565.7474	44288.53113	69500.29373	30896.56796	64671.08838	55938.49121	30648.53085	72349.28064	59367.68861	62454.10219	65542.56134	37632.1628	75153.19679	43880.09487	67752.14777			38
403.1060666	403.1054389	403.1072655	125.6169964	122.3350009	129.6859975	5	3	1	1	55668.41891	31479.7122	13064.13369	44745.87718	22100.15336	14786.59253	35418.52454	14255.30758	15613.21351	6585.088534	8952.497357	98527.86985	12018.79096	9088.265891	6089.403999	[168][M+1]-		1825
403.3049884	403.3046033	403.3053303	942.337989	938.1629796	942.8359822	4	0	1	3	2904265.874	3457513.12	3578821.026	3527718.414	3654995.495	3575817.662	3335725.655	3903252.552	3512647.955	3607227.561	3597492.927	4057958.034	3565872.185	3216616.836	994466.8944			74
404.1031644	404.1025539	404.103553	42.05900141	41.45999919	43.25999919	15	5	5	5	5536942.481	8741943.856	14704810.59	15751327.43	14631182.37	13579944.52	11042063.5	9507305.328	1145429.607	2828341.955	8569912.61	947604.8	5745622.164	8797474.653	1433420.202	[170][M]-	[M-H]- 405.111	1
404.1056007	404.1036255	404.1062477	210.4939977	206.6430009	211.417997	15	5	5	5	102404.7945	173690.1805	322806.2553	155533.7875	329040.3385	332662.3483	178442.7841	338708.7447	308320.1774	328693.2225	343352.1879	205952.6361	348275.3039	299935.4765	355749.9229	[169][M+1]-		1129
404.1038665	404.1018848	404.107431	1096.078985	1095.349044	1097.049957	10	3	3	4	42591.88098	21606.63756	40645.96657	39543.64396	36903.48514	39979.71374	42145.03875	24726.26466	44375.83953	26633.04414	15617.85174	38616.49813	35141.12472	31760.93118	55544.91749			1502
404.1003753	404.098529	404.1038128	111.0149971	108.4760016	113.1220022	6	3	1	2	32449.52706	31982.34891	32370.49321	35883.12371	47996.34063	31309.69088	63396.50097	46007.99308	63120.23367	35822.51995	27456.01628	24820.48616	32162.7204	31384.3281	48785.24346			11
404.1668204	404.1615378	404.1680405	42.13800088	41.65900141	44.61700035	11	5	3	3	28693.59331	43142.18747	57031.24902	44023.52465	45121.56842	51529.09102	58177.33365	30963.89086	3840.204787	12059.15132	38460.98187	2209.502213	26878.27158	47471.18664	3687.534029			1
404.3070152	404.3059465	404.3079028	943.5519986	935.0590114	951.8410147	15	4	5	5	542648.6817	962392.1036	1145751.17	983620.9043	1037269.935	1094609.086	1152956.058	211278.5302	1061472.731	1071012.047	1005958.441	1183627.427	707751.6248	1165592.907	724118.283			522
404.3074805	404.3055197	404.308634	990.2060226	985.0969724	998.0620166	16	2	5	5	99702.5929	121089.598	122867.7106	117189.356	96863.48595	78766.08105	130338.3026	109122.0606	185523.9763	79951.67538	290639.3135	390211.001	61835.01422	557502.0314	168170.1684			1650
404.307517	404.3051066	404.3091343	900.3219894	895.7729749	902.3939894	7	1	3	3	104547.6523	100370.8913	100220.6076	113762.1576	111483.3446	140520.0966	116976.4692	235700.3563	131153.0457	81048.54799	105179.8692	149324.9082	91989.84652	141814.8002	170611.8291			1573
404.3070023	404.3042209	404.3080608	1022.709968	1015.680022	1027.978044	9	1	3	4	93701.5873	101786.464	109687.708	66164.9503	97161.93927	87391.17726	117938.4278	62187.29056	108674.3495	116540.8828	112472.6265	312615.3008	67564.7723	141811.7725	285806.7405			1447
404.307424	404.3050469	404.3075711	978.4430243	971.6319525	982.5869751	7	1	3	2	107534.1585	123843.6218	127649.0906	210514.937	116619.3044	171642.0269	156658.8485	130043.5674	129672.0699	138679.363	130937.9843	168093.4025	135238.3874	174114.6155	73721.4991			1295
404.3509288	404.3503829	404.3511588	42.21000098	40.88099972	43.25999919	4	3	1	0	2201.033997	7799.905736	132951.7939	184915.9867	154901.8722	133742.6834	48123.04989	22091.70246	592.4711828	900.6935795	17729.07601	429.9625142	2451.145677	21144.89585	629.4747923			427
405.0585622	405.057118	405.0595188	57.76599962	56.41599962	60.48800151	15	5	5	5	232502.156	198971.0812	158493.2079	185415.061	301494.1726	101837.0292	160350.8578	288818.6621	199474.0064	220870.4255	229985.2587	115701.2435	221229.0403	151161.2891	122301.6481		[M+Cl]- 370.089	80
405.0779829	405.0764126	405.0790296	111.0749977	110.2459978	112.4350005	11	2	5	4	24170.74733	26301.75465	89033.92159	24384.52757	166346.1867	141722.1076	40595.09225	238973.0657	159066.5188	157150.7492	173616.291	42098.03199	144222.5553	124595.4358	110230.6138			11
405.1061986	405.1054979	405.1064681	42.05900141	41.45999919	43.25999919	15	5	5	5	751403.9287	1192404.194	2030396.922	2189627.138	2041426.844	1887823.489	1543894.878	1310104.31	111827.9501	363946.3297	1190569.44	87853.84623	792904.2077	1234870.888	174871.0071	[170][M+1]-		1
405.107658	405.1051409	405.1097178	210.0920037	209.4589942	211.417997	11	2	5	4	16716.77665	30277.70486	44677.70241	28598.26228	48051.45568	56263.21224	27639.42373	49150.11988	45515.34084	53676.48528	56911.60531	28986.70313	53120.00957	42370.08045	55495.98197	[169][M+2]-		1130
405.1171894	405.1161132	405.1194931	252.4710027	251.2769933	253.2569891	8	1	2	5	30228.15343	22893.23372	25122.72565	33458.76108	36297.80369	38203.90985	26174.70331	40094.12515	45747.82059	37143.38054	33000.69904	37861.85473	39988.39758	26362.06046	42508.26319			203
405.1750745	405.1745178	405.1765748	198.5304955	195.0240046	199.3090064	8	3	3	2	234599.9514	170737.3143	31960.93644	253271.1594	32769.68838	30512.70803	201241.9535	41119.46419	42977.19631	29297.90831	33153.09829	201443.9705	38946.79222	32512.92436	28609.13961		[M-H-CH4]- 422.225	68
406.1077049	406.1070963	406.1079811	41.7645003	41.45999919	43.25999919	12	5	4	3	159225.8389	277148.5997	507704.8963	557415.9233	522284.8022	467908.8649	385559.1842	314808.2409	27093.61322	53430.7102	287728.3901	21518.61185	164794.2597	292567.4052	29975.23459	[170][M+2]-		1
407.108979	407.1085302	407.1097651	42.21000098	40.88099972	43.25999919	4	3	1	0	12606.79616	18452.46439	39870.56892	45230.82491	38225.43629	34249.99297	28515.39314	26337.66219	3896.369153	6932.813812	21536.65929	3950.432184	12897.9041	22988.52708	4487.818359	[170][M+3]-		428
408.0686416	408.0679945	408.0701221	111.1119983	108.6929992	113.1220022	15	5	5	5	614123.5204	667275.9498	119762.2207	697665.945	151508.2586	112028.7356	677703.4252	148631.5737	128579.2731	90297.60126	81651.2822	760301.9373	74337.81945	96184.9435	56855.30897	[171][M]-	[M+Cl]- 373.099	11
408.760469	408.7577012	408.761162	66.37699842	61.36000084	71.42499737	15	5	5	5	228216.9941	220500.8315	242690.9893	283367.5144	447563.8052	286788.1193	393733.237	306488.0072	277500.5353	301474.1316	314709.5781	413200.4007	346684.8854	549912.5948	548704.6367			1025
408.76029	408.7597136	408.7614572	52.64250103	49.79200067	54.98599941	12	4	5	3	131905.5619	162038.7607	244840.8473	220785.3639	293792.5206	240470.4978	238189.3632	250179.6379	230642.989	247197.6577	273117.0981	224428.6165	273884.1766	309981.2828	275448.512		[M-H]- 409.764	76
409.0720271	409.0700573	409.0723987	111.0859997	109.3120022	112.449	5	3	1	1	81534.21307	79555.26138	15843.21685	92608.85373	18459.57271	16470.66805	85503.63003	20462.29712	19541.91109	16370.48035	12392.2603	105473.478	13403.01119	13344.34335	10527.97867	[171][M+1]-		11
409.0945609	409.0906765	409.1008459	266.1700007	265.7649899	266.5940116	9	3	4	2	40131.44021	44766.19325	38312.14396	34671.56466	32773.5214	30559.92449	35968.26444	26568.72895	34183.56358	33820.23293	33119.2613	40833.12124	29024.36864	38859.00138	33030.46607			1218
409.2344291	409.2328286	409.2353914	339.0094937	332.4969967	339.8890139	16	5	5	5	319240.9859	284466.9728	210354.6683	286618.2902	244377.0915	278655.4983	217062.6661	231576.5193	289537.7155	240415.0445	228232.7937	282869.88	225148.3896	493299.2185	333833.5563	[172][M]-		231
409.2351931	409.2339241	409.2357172	604.9569894	602.0440112	611.5669922	15	5	5	5	260884.644	224404.8658	115845.6825	239220.8266	154270.791	188867.4604	213704.301	159324.3102	302145.6092	199178.154	179719.1262	324808.8446	203295.4412	220732.7096	311585.2187			106
409.2423145	409.2412269	409.2443008	890.4344845	883.1599834	894.0939832	12	2	4	5	220756.1588	236762.4201	259851.1809	102082.1996	120920.627	335345.563	494923.2354	143127.2588	337660.2875	217580.8471	496569.6088	408382.4174	562940.173	498220.0845	498265.5486		[M-H-CO]- 438.239	28
409.2426973	409.2414379	409.2438982	828.1354911	823.9769844	831.5809869	8	0	2	5	67086.36803	71806.92525	88430.63186	90201.18073	79789.47591	92204.8828	93205.61054	102559.6584	116467.335	143839.2696	84381.17927	110789.9142	112119.1568	247486.921	271287.4627			1134
409.2417149	409.2406175	409.243059	840.9530042	834.265025	849.7380066	11	0	4	4	112664.2507	123350.2516	127119.9008	139441.3984	143471.0015	136957.4457	86382.48462	387259.3774	103642.7408	81349.71901	357668.8096	293149.7117	308460.8465	234302.6114	130887.359			359
409.2420414	409.2407993	409.2445157	868.4349977	862.3609911	877.1740097	10	2	4	3	95314.79993	106702.044	113883.5475	80711.25283	225053.4348	276295.0608	141070.9801	78735.32998	254415.1265	122506.9232	163635.0039	120686.9299	158659.9362	30085.64145	206159.2206			623
410.0492835	410.048573	410.0513491	110.9750005	106.8069986	113.1220022	15	5	5	5	1608899.182	2971342.114	1701002.636	1628732.764	1736077.421	1253778.365	3193489.276	1132824.348	1328586.077	865409.8837	906064.4799	1974644.086	1098940.262	811007.1768	789073.5268	[173][M]-	[M-2H+K]- 373.099	11
410.0635654	410.0618191	410.0701488	183.1220055	178.2990033	189.3139994	15	5	4	5	224930.5602	248325.2266	109862.4956	253105.7028	119063.3055	124566.3341	371976.1097	140736.2141	155630.8785	80112.36735	120737.7012	322240.66	86140.64963	132504.5082	80147.65663			801
410.2363906	410.2339251	410.2388536	339.0094937	337.7879966	339.8890139	14	5	5	4	51954.64128	46076.92006	33335.9894	46266.97757	34723.2226	44535.52631	36068.45284	31976.17371	47616.21772	39761.51219	38252.68951	44718.78538	33871.49343	89434.70074	54598.38417	[172][M+1]-		231
410.2385386	410.2362515	410.2427284	604.184984	602.0440112	608.3480222	5	1	1	3	33358.2602	6296.224669	16051.25885	13528.53438	21220.22257	31954.91487	34837.36368	25686.68918	45549.21317	33019.8468	27064.19225	41971.28582	31009.81694	37444.29385	44359.95947			418
410.7595805	410.7558394	410.7605321	64.69699842	63.46000084	69.45600147	5	0	4	1	115547.6462	103212.69	100872.7201	90232.79167	120301.0458	132990.2984	115074.4622	141539.5322	143718.5516	124532.9886	122895.6604	98544.76706	147966.4125	130189.1642	154803.7562			1764
411.0526182	411.0516464	411.0554013	110.9750005	106.8069986	114.7729994	17	5	5	5	269570.3089	243689.1401	266283.0482	286176.7335	297053.212	191377.7019	508003.791	169275.432	213805.6787	119950.9325	136082.6002	316528.68	169737.1785	106175.0831	120781.7183	[173][M+1]-		11
411.0704464	411.0692086	411.071318	175.9590012	171.1150018	180.4449965	11	3	3	4	369666.3587	456944.5227	107737.3598	186592.1755	361273.4344	96375.2953	160562.5599	517382.3754	697540.0908	386847.5142	625847.7754	279337.476	549034.2354	105367.9914	250372.7705		[M+Cl]- 376.1	147
411.0698451	411.0683663	411.0707974	184.8965013	181.5519965	190.9	10	4	2	2	386610.6794	416235.7266	260206.6051	208038.0388	601148.9177	104365.434	214769.6849	369744.5792	550516.2323	228627.8106	393723.8348	141729.5927	191793.3192	90398.31348	139077.0832			1075
411.0703005	411.0696522	411.0706227	153.1009993	152.108996	154.745998	4	1	0	3	339469.6116	553571.7399	249895.8853	175197.6409	756177.1152	64032.21881	126388.8092	443551.8387	746152.4448	253663.2016	183289.3643	111009.3772	281915.2508	80552.14794	87360.01087			142
411.0707075	411.0693578	411.0718935	1097.93503	1097.24503	1098.682968	15	5	5	5	156335.8339	126251.8501	88775.7317	69133.24641	80737.6588	67994.17947	53135.70766	89982.66064	89213.37924	74541.76943	84470.08119	68236.98779	47342.37624	50412.13747	54133.28354			1853
411.2009793	411.1984806	411.2029434	213.4509975	210.0660063	214.1610024	14	4	5	5	55646.77911	75183.44567	116973.4599	55456.4598	126512.2172	104886.5312	67283.39351	193499.4595	142519.359	122556.3536	112958.2345	57818.64082	176260.5543	78424.26345	78980.03382			1617
411.3097692	411.3083461	411.3104864	451.6220136	450.9330095	452.9410095	15	5	5	5	109965.7906	127799.944	125953.1016	168404.0712	140805.6983	170943.3318	148807.263	165383.1525	136632.9356	155869.1248	125258.8819	138410.3108	106226.7057	102645.2985	86971.55363			988
412.068081	412.0655836	412.0701405	112.2255013	108.0550005	114.1440035	16	5	5	5	1179163.55	1141827.647	402537.2484	643923.3512	442613.1836	454147.0727	1268917.659	590034.9469	572225.3872	456008.7905	351471.7924	1119826.803	256004.6391	251079.8322	192300.4718	[173][M+2]-		11
413.0722549	413.0691451	413.0775455	111.9779995	106.1780027	114.7729994	18	5	5	5	164173.6807	202811.8457	77005.85747	127074.1653	71056.75841	77537.45192	172699.1959	122126.112	113826.0484	95535.79406	61182.7094	242338.8527	44004.10858	41588.49869	31007.92362	[173][M+3]-		11
413.0865523	413.085573	413.0871514	193.1729957	189.1580023	197.2350039	15	5	5	5	353780.2853	482598.7527	636825.3379	315948.6688	1015724.454	213138.5622	246065.8594	650147.7657	1069771.269	653527.0779	695549.0037	450776.7295	557417.5989	561987.0229	516568.0634	[174][M]-	[M-H-H20]- 432.105	191
413.0869625	413.0806716	413.0880093	57.63700015	56.41599962	60.48800151	9	3	3	3	19498.11634	35469.34739	42620.7028	26254.55267	85544.08125	18210.25636	21335.17878	57066.1496	72839.46191	53415.22974	65307.03372	27950.71315	56495.19369	46361.20019	43816.31931		[M-H-CH2]- 428.117	80
413.0859541	413.0847165	413.0866976	179.2405011	175.6139994	183.756993	6	3	1	2	165751.3762	101552.2157	50521.79253	195832.2017	419473.6835	108296.2235	55450.82189	165609.1757	291999.1502	173689.401	193431.2683	194043.0694	129343.2915	149287.1109	160643.8746		[M-H-H20]- 432.105	46
413.2166582	413.2161041	413.2175437	217.4500056	214.6050038	218.0530009	15	5	5	5	492315.4271	505547.077	733402.2415	439777.8558	1060027.177	631827.3639	434978.9888	901014.8639	835339.1589	733344.2075	684607.6519	469657.5658	895506.5556	444052.2639	583294.1415	[175][M]-	[M-H]- 414.224	89
414.0699201	414.0669437	414.0725609	112.6100028	109.9399968	114.9539966	12	5	5	2	131698.0574	99959.03762	44777.05245	79384.59394	37545.37309	52853.31005	146764.4499	69561.83106	80879.84471	53485.39323	25616.9303	148270.5915	28007.07584	33507.77602	25247.99825	[173][M+4]-		11
414.0893654	414.0877071	414.0903741	193.1729957	189.1580023	197.2350039	15	5	5	5	44661.90881	86501.14316	115006.898	44100.36631	206907.0147	27137.35097	42235.56992	139353.2006	233828.7638	131327.0329	142179.0003	83646.56995	97832.8613	105335.1321	85870.90012	[174][M+1]-		191
414.219614	414.2185864	414.2209469	217.4590015	214.6050038	218.0890015	15	5	5	5	92078.65399	91853.00709	157417.7717	92297.42096	244075.0593	129054.244	76889.59977	200184.2751	194598.4772	162760.7976	143950.8413	100839.9734	202967.8528	89591.37339	118332.688	[175][M+1]-		89
415.040534	415.0403303	415.041221	44.55400151	43.51599982	46.33300098	13	3	5	5	738874.8792	796229.0892	883042.2578	664464.8172	1039622.473	938717.0319	579954.4504	954816.6378	1215311.01	1100945.76	902734.5285	900738.734	1135120.683	844986.0504	926825.8242	[176][M]-	[M-H]- 416.048	1
415.0974365	415.0962316	415.1050431	174.1185049	170.2039994	175.396993	8	1	3	4	29705.4517	18121.13583	3776.650117	36343.71202	33830.80557	33998.31943	15075.07095	22913.82758	18172.76121	28909.97155	50764.115	43459.34492	36478.13173	40297.42614	37006.61839			129
415.1597497	415.1585842	415.1607911	195.6680065	192.2999951	199.3500004	15	5	5	5	1281740.2	2109525.153	3589090.414	825791.6978	4148139.6	1964363.795	1650554.943	4657309.293	3870393.844	3312562.626	3539344.736	1409573.478	4555729.33	2047549.506	2342437.491	[177][M]-		69
415.2319312	415.2303502	415.234424	268.1329939	267.9769911	268.2879952	6	1	3	2	15746.37482	19396.58647	25935.63539	16079.0219	29463.63517	21162.33175	21721.53232	54164.9712	32867.90057	26337.53543	32536.91089	17982.14549	39454.98715	26005.8537	28486.63859			1567
415.2475703	415.247295	415.248561	816.4184972	815.3369754	817.0080136	10	4	2	4	244133.566	259735.545	309588.0588	279448.1188	248853.0698	290756.0857	276472.8452	348630.4515	311534.0093	415963.3587	338560.6866	400088.609	358270.3415	458554.7325	400262.9564	[178][M]-	[M-H]- 416.255	39
415.2474085	415.2465909	415.2475772	763.5934965	761.5309883	764.645002	6	3	0	3	257304.3741	274119.4526	306330.6251	269346.6268	253383.3922	303604.8492	265926.239	321643.8875	309828.8943	356711.2496	360222.3866	397501.9067	326208.6359	451641.9278	236766.6604			766
416.0435517	416.0412344	416.0454387	44.59400151	43.51599982	45.67400151	11	5	2	4	65798.57102	66482.47795	88699.80425	59964.07716	107685.0015	102228.2695	43177.46828	108505.9804	132217.0326	123330.5577	89273.42146	103067.1855	114647.0895	89266.20206	103219.7483	[176][M+1]-		1
416.0823344	416.0813633	416.0827894	36.78849981	36.06400049	38.00299996	14	5	5	4	719864.0802	738118.6498	270776.7617	1068806.582	502093.5224	309297.0371	783013.0991	384647.8697	75806.30119	176986.2309	421984.4551	101243.8412	343159.3253	459422.1548	107521.9732	[179][M]-	[M-H+HCOOH]- 371.076	29
416.1629597	416.1616467	416.1634116	195.6680065	192.2999951	199.3500004	15	5	5	5	264508.4916	453372.6822	788659.1515	160804.7678	932027.2158	419449.8381	350397.3573	1067374.047	886136.7289	745527.2105	792437.4763	291851.076	1014426.296	451691.2765	520940.7847	[177][M+1]-		69
416.2477643	416.2449778	416.2490597	891.3709995	888.2389723	898.8940021	13	3	4	4	69802.6802	168614.6243	479931.9918	205329.1793	183052.3995	142832.9407	259988.837	111849.0066	187031.2731	565717.9874	760820.5375	968285.1848	175618.9246	385237.3216	700467.2857		[M-2H+K]- 379.285	28
416.2481638	416.2470817	416.2489121	825.740498	824.8320007	827.3349817	6	3	1	2	92258.26571	72929.41013	77585.3386	99192.15471	79448.55022	102339.3625	82844.81622	94697.71087	104136.4654	159931.9275	126082.4732	139821.0443	105098.9903	159356.8972	141210.3505			1610
416.2487625	416.2471779	416.250928	864.4150019	858.9569829	868.3580017	10	3	3	2	143632.6444	235048.7214	148752.152	163611.0118	133703.7751	314420.9818	185803.1411	88250.95946	151177.2999	222434.4522	187510.325	225459.8544	115902.2414	262428.993	217089.536			295
416.2484476	416.2471531	416.2499628	854.0680038	852.2530174	855.3330147	5	4	0	1	268888.9986	100196.8433	100677.7268	122514.2122	142263.4059	131107.0993	147577.2556	136105.4768	139256.4625	169647.2769	145900.2195	191108.6462	141359.4022	209935.7508	198174.8659			1532
416.2481945	416.2480249	416.2499327	815.8689972	815.6430244	817.0009764	4	0	0	4	57494.47366	67001.40282	70071.82131	65724.55214	60056.06678	71437.61597	70399.27199	85216.84573	77374.52175	94108.58554	98796.10498	103317.6226	94464.65819	122861.2495	141080.1545	[178][M+1]-		39
416.2489429	416.2478508	416.2530359	835.1480087	829.4519952	838.8530168	11	4	3	4	88810.53705	112614.4011	124144.6334	78163.66876	132645.096	136809.4614	115800.9194	416567.0269	114578.4731	161188.6468	109553.886	295743.3613	95228.93892	166511.8797	329607.9075			635
417.0194741	417.0192148	417.0214923	48.30600003	47.13800109	49.64700056	7	4	3	0	196564.8699	143341.0433	155517.8559	154009.2088	146922.0707	182120.727	169253.331	155303.1676	149445.1115	143725.4164	125796.1994	190115.269	124561.1518	99822.50067	229557.2002			182
417.033593	417.0318225	417.0349799	44.72300098	43.51599982	46.99200046	12	4	3	5	400826.5312	463104.3936	415383.2779	354832.9594	524135.8097	525968.2846	363942.2555	501940.8079	704022.4466	637839.2303	503743.4983	563872.6849	609421.5429	524035.6139	564977.0502		[M-2H]2- 836.067	151
417.0793974	417.0777583	417.0818588	182.1619983	178.3689959	182.4929953	6	0	2	4	29540.28252	33403.99182	5453.120753	26778.99536	12184.99275	59531.09872	28628.43296	75094.07235	67806.56307	60262.758	52699.58534	22757.92848	73300.80623	56178.66702	72431.17861		[M-H-C6H10O4]- 564.15	14
417.0849279	417.0825124	417.0855739	36.58299955	35.88500102	38.00299996	10	4	3	3	126117.1804	132258.1224	43431.15869	201446.5441	84273.3149	41261.36303	145831.6521	68076.87288	8985.662202	27145.32926	61703.4638	16843.49784	54701.64545	80616.56882	21540.78251	[179][M+1]-		29
417.1172023	417.1158318	417.1199803	201.5509992	198.437997	204.1080023	11	2	4	5	34519.75235	53158.46203	79303.36086	63393.08249	74149.88849	90023.66003	37433.46093	60882.50444	95659.94438	83698.83805	114788.0283	57125.93171	98592.00198	50463.6092	78915.36902			843
417.1231419	417.1219013	417.1239063	42.45800088	41.44099972	48.76700056	15	4	3	4	78848.89292	61048.95253	86015.74853	89102.16445	102527.1586	86018.32144	99599.78163	83551.20427	83827.91122	95810.71066	118553.6548	116892.7217	105015.1734	68838.60558	73853.1589			1
417.1652435	417.1615955	417.169479	195.7535065	190.9160011	199.3500004	12	4	3	4	45821.16064	60179.32122	168816.1853	31916.68727	216215.7433	78867.20316	69602.22184	235023.5899	115398.2271	163550.8687	158742.1272	45616.47039	240952.9473	57236.93209	99082.49696	[177][M+2]-		69
417.1745712	417.1725068	417.1771798	236.6179953	234.8939976	237.2189967	15	5	5	5	41060.82851	45114.10899	59235.84986	78010.51627	70797.3361	76236.86521	45910.41346	65463.25363	50611.07343	69676.48124	80843.67973	111129.3776	91550.69523	121436.9912	103517.9772			1109
417.9953518	417.9910514	417.9977554	69.94400042	68.78800274	72.12299906	10	5	3	2	61480.6664	78176.94003	73267.84954	44450.58814	68998.65932	51995.35432	56791.73324	43946.18742	24988.26422	46850.17487	40428.5951	30539.91792	87090.29108	35002.48876	36955.49322			369
418.0390709	418.0310051	418.0413342	44.1395004	43.51599982	46.42999857	8	2	2	4	28371.89795	31733.31281	46826.74561	24430.244	36836.26682	36905.37469	28527.56037	44889.99937	32256.56614	65765.12999	41053.40031	51884.63237	52658.88988	45822.52782	57210.84406			1
418.0974197	418.095664	418.0991305	111.671497	108.6929992	113.1220022	12	5	4	3	250403.8967	231161.5826	45777.83989	248669.1057	48890.85758	34715.1466	201288.3453	35250.53785	35756.99913	34183.31912	22176.82191	202034.4966	17877.18196	21158.54715	18833.87999		[M-H+HCOOH]- 373.099	11
418.097796	418.0960591	418.0990626	211.5149948	211.1020037	212.5150018	9	3	3	3	20728.16783	27880.07675	41940.65653	23086.64151	70777.18345	44341.30264	21162.40156	51646.41324	29285.68657	29367.5747	49379.91845	6818.573312	74186.47417	47906.99056	38135.06394			1127
419.097322	419.0961845	419.0980851	208.6390011	205.2749948	210.3400052	15	5	5	5	416156.8429	558236.5593	1121014.997	668202.2258	1026491.898	1405635.807	689477.4714	1277530.907	1052847.129	1297002.545	1391779.71	884739.0491	1261673.434	1635272.48	1433123.602	[180][M]-	[M-H]- 420.106 [M-H-C6H10O4]- 566.147	124
419.0967333	419.0962785	419.0975102	223.4859936	221.4520016	224.1450038	15	5	5	5	265701.3742	396948.0643	667656.7007	438968.2119	505600.3573	612723.8918	465996.2947	666923.946	473498.0107	655759.8792	640270.2504	430576.9361	614075.3329	768313.3982	764539.4671			568
420.1004042	420.0990217	420.1014161	208.6390011	205.2749948	210.3400052	15	5	5	5	69207.37063	96287.43539	224580.0027	125356.7396	219367.7041	315833.3034	137288.9867	282662.2849	235041.027	290271.6889	327947.2321	183801.2705	288731.9151	378465.8638	327790.2744	[180][M+1]-		124
421.1019207	421.0990468	421.1037453	208.5979956	207.904999	210.3400052	8	1	4	3	14596.68578	20761.51796	36731.7582	21920.37344	35307.35066	50326.6698	25535.61546	47238.78916	32410.83525	48943.83081	47144.34929	37857.54909	45994.83307	71004.60529	57454.46087	[180][M+2]-		124
421.2217867	421.2201788	421.2234556	198.8399935	195.0240046	199.4399935	7	2	2	3	48084.25484	24914.77019	30195.08579	55258.7	34407.19313	38341.15028	35339.00667	18504.35335	66986.22044	46513.85903	38114.10596	81075.28909	74833.51885	102396.0931	53916.1814		[M-H]- 422.225 [M-H-CO2]- 466.219	68
421.2249	421.223801	421.2264577	412.4539948	411.7649989	413.1650016	15	5	5	5	71807.69262	99273.48028	75484.08202	89875.90396	88837.26626	109273.4951	71633.08516	90633.69694	109801.6621	92927.46523	98041.48247	99362.14846	89044.90952	108004.3765	81368.62371			20
422.084359	422.0821286	422.0855903	255.9569891	255.6369891	256.9170122	13	5	5	3	46374.53639	35894.64336	57236.84075	70402.5969	200502.4636	83466.19883	45439.00651	108855.8898	108227.3157	57764.34603	125274.2221	27527.21238	66536.26857	27228.65671	36638.1568			675
423.0539879	423.0536221	423.0546254	46.49999857	45.69999857	48.31900162	15	5	5	5	662471.3593	621894.9065	570740.6504	725177.9427	543518.2841	598894.1018	656424.596	631574.3009	624278.2611	734930.7759	618222.8902	789851.2516	606096.9387	664762.8126	722218.4162	[181][M]-		61
423.0540602	423.0526005	423.0548051	60.00700026	59.06300161	62.88699821	10	4	3	3	391421.6847	463100.828	374788.2909	381582.291	327600.6903	224065.2746	362076.8446	397007.4013	367457.9409	351617.11	264437.1127	428613.7382	341638.3665	247811.6235	441057.7052		[M+Cl]- 388.088 [M-H]- 424.061	86
423.0541925	423.0521798	423.0548613	81.15199976	73.52399807	85.43900011	11	4	3	4	313619.7078	383059.4996	350757.2565	354636.4335	230695.4414	199162.0274	384770.4937	332508.7672	432227.5796	320206.1668	226495.418	443387.814	277700.2961	268757.6013	424522.5369			1091
423.3106842	423.3047099	423.3135158	497.4979968	494.5479805	499.5879832	14	5	4	5	51382.81611	40061.47469	58809.36861	47558.8298	45935.15281	51316.28786	38992.89296	43236.16016	41653.84348	44106.26242	37985.29341	35606.58103	37294.79687	31144.89252	29186.91849			1827
423.324713	423.3237934	423.3253691	949.9260039	948.0130174	955.3260039	15	5	5	5	142515.8451	495916.5123	174213.9161	249193.6936	220486.5827	601191.238	382830.4825	305112.1718	394722.4524	203208.982	600938.5364	300269.9141	239798.6263	128106.7419	76541.94525	[182][M]-		19
423.4187834	423.4166165	423.4198963	1087.740008	1087.450005	1088.477027	7	2	3	2	57058.6671	68082.14853	57584.46468	57503.81949	93959.26205	93831.2886	45600.48032	89316.88174	103236.2902	43176.82314	40959.20001	44666.40678	22176.36537	17368.7179	18755.61135		[M-H-C2H4]- 452.457	135
424.0571013	424.05556	424.0585736	46.50549966	45.46200046	48.31900162	14	4	5	5	63409.10384	61038.52456	56134.68721	64679.72404	44958.59922	37034.35735	70070.77862	77594.0968	63484.08471	64944.94106	70470.96498	80403.84156	64789.3903	66250.40937	88890.67167	[181][M+1]-		61
424.0792055	424.0728672	424.0804891	256.0250095	255.6779904	256.2969863	6	2	3	1	17002.71142	18028.56062	25438.72923	30344.40235	82628.33699	28964.42793	22515.92985	48523.62624	46539.32258	22398.61311	52675.42396	16549.61291	23913.9747	13096.08894	17072.21751		[M+Cl+HCOOH]- 343.11	38
424.3279758	424.3262152	424.3303166	949.9650284	948.0130174	955.3260039	15	5	5	5	35051.86766	127336.432	43682.89535	68277.75147	57291.59394	171054.7294	92989.1616	83296.0916	107779.5734	47673.24204	177193.7453	79785.54786	53225.70815	32720.10613	18258.29962	[182][M+1]-		520
424.9077726	424.9055353	424.9116888	1101.548033	1101.058033	1102.225055	15	5	5	5	97429.45738	110798.9802	114106.2041	102822.2574	127315.6111	144701.7037	118244.7073	134179.0974	125697.5019	135575.3967	151247.519	136548.1016	153704.6089	178088.1483	168854.8021		[2M-2H+Na]- 201.964	206
425.0687033	425.0683163	425.0689603	45.29200046	44.17499929	46.99200046	15	5	5	5	847950.1099	916698.5235	905465.3301	879485.8967	921581.9922	884877.5006	757346.7955	825159.6859	867971.413	919430.9215	867133.0343	932490.9312	840280.9038	780575.0538	862437.4448	[183][M]-	[M-H-CO2]- 470.066	151
425.0862043	425.0838894	425.0865119	196.9729973	196.0699935	199.877995	6	2	3	1	71350.31057	106294.5447	113195.0509	58603.74109	155585.84	53047.61201	71498.04964	135337.8986	178127.4721	115679.0717	148984.3539	109829.6812	91606.35792	80591.91086	84290.57611		[M-H-H20]- 444.105	844
425.0854277	425.0841259	425.0877597	189.376995	185.9890033	192.4860006	7	3	3	1	105561.73	210299.4983	133720.2197	49387.16579	244397.4369	50859.87375	74058.81912	224234.9281	284216.0639	122398.9314	331959.7442	130676.3979	150677.8006	117318.7056	157674.0151			1259
425.1124511	425.1066596	425.1144819	203.765006	200.8229931	206.0309992	11	5	4	2	45167.7273	16011.07808	53449.80386	34029.41228	101219.7199	55873.89048	72666.34395	81046.49655	113312.9127	63990.6803	103736.3613	51346.61021	87826.2278	53082.16842	63912.71343			141
425.2167506	425.2146331	425.2186454	215.5869961	215.5730009	215.7800056	3	0	0	3	25720.82593	15066.17272	16770.68187	28946.98407	18341.25585	36325.82655	15288.11192	19150.26963	17771.04959	41945.17385	35872.41404	19553.52065	50278.26846	71135.83405	18147.58202			973
425.2550253	425.2518032	425.2608644	436.7320061	436.0230102	437.4439884	13	3	5	5	30781.58732	36382.32968	31645.77742	44697.07878	41528.4801	35452.86989	30749.50017	42883.21092	40463.50918	53711.35723	39886.32027	42448.77453	50654.62836	49807.83859	38487.28957			538
425.3634107	425.359457	425.3651326	627.3400035	626.4929736	629.0829736	10	2	3	5	16751.13515	15451.5773	29739.43583	21389.43462	29557.84484	36033.26084	30016.75759	40299.8913	44566.72586	39063.80166	42657.26283	32951.51637	48638.75016	42038.74462	34854.90051			1704
426.0423693	426.040513	426.0479437	183.2434973	178.2990033	189.3139994	12	5	5	2	33510.81028	53872.51473	29489.14988	81126.09658	32462.85232	39324.66657	103974.4807	29650.92455	37595.70646	36770.63508	45542.77474	136368.4895	38102.71854	46668.36001	38056.47978			812
426.0720265	426.0699156	426.0739773	45.24300098	44.17499929	46.99200046	13	5	4	4	90717.57356	98467.73264	111454.6118	102277.3219	110323.6915	97948.17778	86521.61167	101774.0554	111114.9354	111261.2898	104701.2687	109053.2435	87452.24577	92731.24484	108731.5641	[183][M+1]-		151
426.0929081	426.0909876	426.0975017	256.0059993	255.0079932	256.9170122	14	5	5	4	77156.72667	58624.79183	76281.29426	87105.80266	132458.8792	80021.83582	60148.36863	122539.9519	126511.1099	83275.82685	112466.8178	28968.72624	51459.85851	29237.11627	35048.13314			38
427.0688261	427.0670157	427.0717571	45.59200046	44.61400151	47.41900162	8	2	2	4	46438.95391	58495.26845	61917.78055	65159.36533	72110.2314	69273.37831	48546.74022	62018.14097	64976.27287	70772.52176	54422.48613	74434.83699	62944.10877	51275.26598	66341.7033		[M-H+HCOOH]- 382.078	61
427.1053809	427.1019705	427.1089263	236.6179953	234.8939976	237.2189967	15	5	5	5	87045.6752	91741.39222	51261.26476	71948.98476	61614.20816	47622.49306	54733.78835	64320.70522	57427.97765	66502.7669	60216.6617	87004.37543	56625.32691	60411.46848	51042.31867			1107
427.1958913	427.1945716	427.1965422	199.4399935	195.7030005	202.5220017	15	5	5	5	269837.9166	220948.8392	390005.519	258593.8831	565106.5926	399727.159	264854.2726	513320.3445	427909.8292	373782.3264	361490.2313	233921.0977	427849.2679	318983.545	257547.936	[184][M]-	[M+Cl+HCOOH]- 346.221 [M-H+HCOOH]- 382.198	68
428.0497989	428.0479793	428.0512583	111.6040035	109.8710011	114.2090051	7	0	3	4	12442.03888	15835.43421	10604.13366	23437.59542	17690.47245	17406.24779	38739.04441	20327.4076	43230.30238	41999.56497	28525.49479	113263.5558	35100.77083	32270.87551	21728.88789		[M+Cl]- 393.08	11
428.1988821	428.1965443	428.2005533	199.3954955	195.7030005	202.5220017	14	5	4	5	49284.80029	38047.20606	74580.08472	58534.72398	114851.1989	84027.0835	43136.64622	112721.4801	84793.89453	73932.51892	76250.56354	41664.68312	91784.42595	66665.47603	48640.33402	[184][M+1]-		68
429.0812653	429.0795954	429.0825457	185.5965013	183.3049938	190.9	10	4	3	3	553701.6222	678141.0139	403754.5345	209356.1697	741242.2411	131758.7934	205226.8698	547490.0527	845826.979	386163.1111	473838.0358	231977.805	453537.3203	138155.2955	164075.0782			1080
429.0810445	429.0802007	429.0887798	1097.945487	1097.24503	1098.346976	16	5	5	5	295162.7295	251910.0777	202814.4745	159761.2196	177304.6081	136820.5161	128189.1308	162236.1177	188147.3857	150656.5294	155310.2993	130083.7416	133367.9128	134085.1267	125536.0031			1854
429.1146725	429.1130914	429.1167379	208.8239977	205.2749948	209.5910066	7	2	3	2	146581.4628	61167.16285	104923.9489	65065.57324	110908.7675	52159.21273	61766.13221	63299.62044	76132.79221	35843.24125	76570.95173	30921.41611	86931.42223	53438.46959	61553.28607		[M-H]- 430.123 [M-H-C3H2O3]- 516.127	124
429.1226987	429.1219404	429.1236071	42.08800088	41.51900141	47.67800109	11	4	4	3	72303.75468	102709.2785	74083.65492	72919.09803	103537.5944	75457.48371	57691.02094	65359.65877	66551.95885	111011.8172	71149.39547	114797.9755	88313.24973	58791.02555	81249.12445		[M+Cl]- 394.158	1
[truncated: 4,260 more rows]
