# Supplementary material for: UPLC-QTOF-MS metabolomics analysis revealed the contributions of metabolites to the pathogenesis of Rhizoctonia solani strain AG-1-IA
Source: PLoS One. 2018 Feb 6;13(2):e0192486. doi: 10.1371/journal.pone.0192486 (PMC5800620; doi:10.1371/journal.pone.0192486)
Supplement: S5 Table — (CSV) [file pone.0192486.s005.csv]

The metabolites with their parent mass values, retention time as well as their mass abundance values in leaf tissues.
Name	mz	rt	bF1	bF2	bF3	bF4	bF5	pF1	pF2	pF3	pF4	pF5	rF1	rF2	rF3	rF4	rF5	isotopes	adduct
Thymyl acetate	175.1120212	418.6160141	676717.7241	1036657.746	942022.8326	583357.6589	842387.9732	432180.1562	500478.5717	85348.50483	60067.25324	88845.13871	51487.25017	125642.258	130659.5489	70905.73267	87464.74935	[86][M]+	[M+H-H20]+
Traumatin	213.1485333	501.0429941	2393599.481	1169919.342	1649757.577	2231626.898	951180.3662	1952467.161	1500688.643	3578915.874	3775198.692	3757869.135	3269055.212	3302826.47	3141560.327	2947671.039	3004667.774	[184][M]+	[M+H]+
(2R,3R)-3-Methylornithinyl-N6-lysine	275.2006076	459.1484993	5260169.674	6066702.173	5092305.967	5131931.703	5259954.911	5395845.629	5234459.982	1854405.584	968651.4998	1610782.753	780023.8879	2484230.655	2079594.919	1356436.391	3292807.638	[357][M]+	[M+H]+
12-OPDA	275.2006694	450.3409866	3992287.913	5328236.58	4938088.602	3470373.315	4308551.684	3960194.021	4874958.993	543790.0834	369569.6717	605454.5759	249006.8937	1708898.303	1204237.07	434896.4189	2163093.425	[361][M]+	[M+H-H20]+
Capsiate	289.1801129	447.3194986	6079673.13	6838751.11	8428869.358	4134018.24	6085818.232	5037405.519	6699081.685	733203.3242	545919.5165	815774.4481	313081.8593	1539169.871	1470977.943	573294.3579	435675.7902	[424][M]+	[M+H-H20]+
8-[(1R,2R)-3-Oxo-2-{(Z)-pent-2-enyl}cyclopentyl]octanoate	295.2265072	589.7990092	1873572.203	2432002.311	2139772.679	1746973.407	2497436.021	1944444.538	2001784.954	337436.1278	237294.0093	734822.1615	119459.6466	661935.6767	1026296.006	375963.9405	722449.982	[465][M]+	[M+H]+
Cassine	298.274006	826.3790143	260715.1374	87017.80741	225596.047	212249.7043	669839.462	719555.8717	1101160.23	1470962.755	1569098.654	1502622.259	2063805.731	1003120.001	787465.8752	897402.714	555995.1394		[M+H]+
Phytosphingosine	318.3001995	719.2965051	1040711.603	913187.3161	30570.67803	1904354.577	2932283.759	5619087.718	5890835.192	12838260.71	13882909.56	15057809.86	21963732.62	12684541.78	11503913.22	15251937.72	9088766.623	[585][M]+	[M+H]+
Harzianopyridone	320.0946377	438.4239968	853983.857	960109.1992	1071392.297	675541.3595	772668.829	718748.0301	754380.6849	126764.6184	70000.16911	123595.6277	35464.74992	209807.2143	257730.4043	52913.58214	189261.4318	[590][M]+	[M+K]+
13(S)-HPOT	333.2039296	477.6950114	6653636.958	9357985.331	8605457.791	5329531.31	7817258.99	6552548.895	8551064.555	855675.2563	425877.0766	857431.5033	256018.3029	2366277.953	1633810.615	574794.0906	3060907.4	[659][M]+	[M+Na]+
(9Z,11E)-(13S)-13-Hydroperoxyoctadeca-9,11-dienoic acid	335.2190427	494.3369861	1534102.572	2223018.09	2031045.459	1216645.454	1684272.086	1180196.513	1384469.548	153305.8517	75467.86942	190584.9119	76204.9678	253534.6682	373747.2192	161376.4996	170764.7646	[671][M]+	[M+Na]+
Dehydrocholic acid	403.2478509	498.6170105	1485178.271	2151030.293	1634721.494	1399217.768	2330537.385	2550953.665	3591833.154	309295.4692	273686.7256	621617.5683	136297.8134	747696.7513	865648.153	226676.4647	382550.5397	[1015][M]+	[M+H]+
Asiatic acid	489.3571335	731.739006	1406904.785	1779907.881	1539421.811	1804482.986	1564231.621	1737500.323	777557.1	820440.6147	810869.3244	811644.5789	647790.6449	1047591.245	965015.2088	616272.5522	686347.5575	[1434][M]+	[M+H]+
3',4'-Dihydrorhodovibrin	625.4319952	750.7379739	664253.5981	834461.1215	581399.8012	513860.9784	982888.036	524538.786	344914.769	146184.6912	123302.6789	128381.2472	69874.06409	251336.4627	126628.1249	102896.3994	259767.9792		[M+K]+
2-Ketospirilloxanthin	649.4097829	713.5119946	1537765.983	896433.258	1159809.456	1269654.476	900803.9602	1218967.837	1012702.409	1375284.946	1892856.71	2043437.874	1955780.325	1756421.259	1544083.156	2053606.693	1659008.628		[M+K]+
Prephytoene diphosphate	745.4122559	717.9870173	11343667.01	10810971.17	11557279.69	9747695.172	10501459.66	10015257.01	5097235.886	5187769.526	5915512.565	6202840.424	4452838.432	5358702.114	5957081.646	3829896.881	1389029.054		[M+Na]+
1-Hexadecanoyl-2-(9Z-octadecenoyl)-sn-glycero-3-phosphocholine	761.5846496	889.2989912	61644.69708	383874.7327	24326.00735	123192.3555	647000.8451	456695.6432	246007.5549	383962.7091	345392.3455	613529.2088	2304344.132	3399253.27	2424283.731	3025468.863	3154897.334		[M+H]+
1,2-Di-(9Z,12Z,15Z-octadecatrienoyl)-3-O-beta-D-galactosyl-sn-glycerol	797.5161791	1100.509001	2224741.682	2126545.603	1382680.405	1967002.504	2154757.722	2162845.466	2760980.915	4979569.675	4154651.179	3912059.497	2782555.138	3392023.667	3123535.382	3610239.566	2769847.085	[3075][M]+	[M+Na]+
DIBOA-glucoside	342.0818138	108.5329994	7763206.278	6151853.564	6825405.011	9182902.628	11669912	11415481.9	14527808.21	15300468.79	15129978.93	11690515.5	11308366.87	14257941.67	9520122.82	12657142.25	11985350.5	[172][M]-	[M-H]-
D-glycero-beta-D-manno-Heptose 1,7-bisphosphate	369.001649	25.03799944	401427.115	436360.642	430434.319	396379.852	1951625.816	527281.8326	374562.8666	530396.0817	992654.7252	1687261.869	2543223.537	1727560.037	1947589.116	1939462.509	1707780.557	[191][M]-	[M-H]-
Vitexin 2''-O-beta-D-glucoside	593.1513181	162.3290033	75105933.94	81145744.67	86330370.78	68222570.88	92691847.75	65196549.92	89830273.7	87535299.8	87167010.75	93129957.06	76566105.01	84891718.73	71840850.19	85423887.07	80726852.25	[530][M]-	[M-H]-
Rutin	609.1446949	197.9360011	1209362.265	1215645.423	1512536.043	853620.1101	1460395.446	1641478.126	2954305.664	2524074.781	1521519.616	1595748.544	1256670.398	1619563.104	1398516.452	1642828.494	1406223.255	[566][M]-	[M-H]-
Zeaxanthin diglucoside	891.5226531	972.9329852	339193.2617	12257.93126	555942.1976	600808.6313	483336.7859	427808.0531	541131.523	380664.4608	341304.961	507003.289	131211.2066	105967.9631	19249.96832	18294.89452	16601.18281	[1177][M]-	[M-H]-
The metabolites with their parent mass values, retention time as well as their mass abundance values in sheath tissues.
name	mz	rt	bS1	bS2	bS3	bS4	bS5	pS1	pS2	pS3	pS4	pS5	rS1	rS2	rS3	rS4	rS5	isotopes	adduct
(Z)-But-1-ene-1,2,4-tricarboxylate;	211.0218754	189.4569978	464867.8668	870083.7923	463598.1694	672828.5329	240884.2159	241496.8099	961251.0101	255223.1707	840647.474	856109.5194	860747.4937	1508899.909	661221.1286	855854.723	1759427.753	[103][M]+	[M+Na]+
Icaceine	376.2595648	457.2369862	3178905.954	2616255.165	13345631.77	1179731.065	8936888.775	8525835.882	4421405.982	8968896.902	6304629.592	10575854.52	7025223.17	2748288.28	1701878.64	2850653.569	2081228.728	[417][M]+	[M+H]+
Diphyllin	381.0894398	45.82200046	115126907.9	111117812	111892066.1	127615765.6	107696306.8	102134995.9	142619375.7	111798231.1	112957438.9	110763952.4	111687094.1	113021175.4	111535433.1	115960488.4	116582977.4		[M+H]+
Quercetin 3-O-glucoside;	465.1033746	247.4149947	3014840.027	2649229.782	3915390.595	2441007.173	4700430.94	2478697.686	2024595.558	3359124.069	4503543.153	4476077.476	4628270.166	3681594.936	4344679.762	2819376.338	4307658.289	[629][M]+	[M+H]+
1-O-(1Z-Tetradecenyl)-2-(9Z-octadecenoyl)-sn-glycerol	551.5016566	750.9869984	1646692.635	2262262.701	3324853.944	1008129.131	845960.9835	737470.2425	838748.3198	907275.3325	655395.3974	754185.8816	606689.5086	469914.5548	377250.2429	473472.6296	556374.4976		[M+H]+
3-Hexaprenyl-4-hydroxy-5-methoxybenzoate	599.4073455	819.9350145	2773565.74	2505425.061	1586117.766	1296871.708	320554.1573	140242.5995	180819.0992	141605.8489	218336.4018	202643.4218	122839.0534	147294.5752	149399.5746	114300.8771	113796.2328		[M+Na]+
Capsorubin	601.4235301	985.4820091	45076.1501	42385.93357	39942.24609	65256.35923	77179.5397	460384.3977	307963.0209	903925.9328	1275680.934	863109.4024	1044273.784	571769.7449	444725.0133	363098.2691	1049971.407	[1028][M]+	[M+H]+
Vitexin 2''-O-beta-D-glucoside;	617.1476438	254.6979904	1704172.954	1726640.464	1851492.849	1591638.302	1598586.772	1647580.523	1524247.141	1522590.067	1843965.68	1887165.362	1780826.529	2007741.043	1791429.647	1858514.755	1935629.841	[1078][M]+	[M+Na]+
L-Glutamate;	146.0443507	32.18400028	1662312.946	921147.293	588157.0197	1630677.025	815841.3772	1057688.015	994117.9993	863648.4187	411258.826	446093.5726	450396.0241	586776.6081	613194.3077	545460.5183	298856.5502		[M-H]-
Quercitrin;	447.0922298	102.3559972	4980995.968	4882090.687	8020161.839	4379259.239	8857801.788	5255515.761	3918730.418	5845055.12	9327256.55	10367747.61	10154555.27	9985936.826	9911416.248	7426931.591	10164070.1	[199][M]-	[M-H]-
Rutin;	609.1458545	68.810998	702611.0742	1903174.035	312488.855	1198975.556	967311.7076	1041596.313	877223.1507	3963789.883	2849544.702	5763706.798	6259204.673	3545810.691	3234091.931	2559296.244	4465345.809	[369][M]-	[M-H]-
